# Supplementary material for: Transcriptomic and metabolomic profiling provide novel insights into fruit development and flesh coloration in Prunus mira Koehne, a special wild peach species
Source: BMC Plant Biol. 2019 Nov 1;19:463. doi: 10.1186/s12870-019-2074-6 (PMC6825364; doi:10.1186/s12870-019-2074-6)
Supplement: Supplementary file 1 — Additional file 1: Table S1. Overview of the transcriptome sequencing dataset and quality check in 3 Prunus mira fruit types (PMHF, PMHR and PMHY) during 3 developmental stages (pit-hardening (A), cell enlargement (B) and fruit ripening (C)). (XLSX 10 kb) [file 12870_2019_2074_MOESM1_ESM.xlsx]

## Sheet: Feuil1
Sample ID	Raw Reads	Clean Reads	Raw Bases(Gb)	Clean Bases(Gb)	Effective Rate(%)	Read_length	Q20 content(%)	Q30 content(%)	GC content(%)
PMHFA1	50305612	48871428	7.55	7.33	97.15	150x2	97.33	93.57	46.7
PMHFA2	50521794	49230074	7.58	7.38	97.44	150x2	97.19	93.3	46.83
PMHFA3	50191236	48944718	7.53	7.34	97.52	150x2	97.18	93.27	46.77
PMHFB1	50126072	48967744	7.52	7.35	97.69	150x2	97.24	93.38	46.22
PMHFB2	49998680	48820426	7.5	7.32	97.64	150x2	97.37	93.63	46.19
PMHFB3	50259644	49118306	7.54	7.37	97.73	150x2	97.26	93.42	46.12
PMHFC1	50235234	49117198	7.54	7.37	97.77	150x2	97.31	93.5	46.36
PMHFC2	48728334	47621506	7.31	7.14	97.73	150x2	97.47	93.85	46.08
PMHFC3	50146834	48802766	7.52	7.32	97.32	150x2	97.34	93.59	46.1
PMHRA1	50446714	49174432	7.57	7.38	97.48	150x2	97.36	93.62	46.7
PMHRA2	50083604	48190132	7.51	7.23	96.22	150x2	97.46	93.83	46.07
PMHRA3	50067776	48780718	7.51	7.32	97.43	150x2	97.28	93.46	46.77
PMHRB1	49989356	48343492	7.5	7.25	96.71	150x2	97.16	93.1	45.94
PMHRB2	50619760	48752750	7.59	7.31	96.31	150x2	96.83	92.43	46.2
PMHRB3	50329732	48849996	7.55	7.33	97.06	150x2	97.05	92.89	46.22
PMHRC1	50108078	48606940	7.52	7.29	97	150x2	96.94	92.66	46.18
PMHRC2	49941144	48321572	7.49	7.25	96.76	150x2	96.83	92.45	46.04
PMHRC3	49942696	48423562	7.49	7.26	96.96	150x2	96.88	92.54	46.1
PMHYA1	45592484	44213800	6.84	6.63	96.98	150x2	96.92	92.62	46.76
PMHYA2	50375648	48942740	7.56	7.34	97.16	150x2	97	92.79	46.82
PMHYA3	50424150	48772970	7.56	7.32	96.73	150x2	96.82	92.43	46.68
PMHYB1	50106758	48557750	7.52	7.28	96.91	150x2	96.71	92.21	46.22
PMHYB2	48235028	46783238	7.24	7.02	96.99	150x2	96.81	92.43	46.03
PMHYB3	50025574	48612358	7.5	7.29	97.18	150x2	96.98	92.74	45.87
PMHYC1	50095794	48581898	7.51	7.29	96.98	150x2	97.1	92.99	45.68
PMHYC2	50189574	48546246	7.53	7.28	96.73	150x2	97.01	92.82	45.81
PMHYC3	45091394	43774742	6.76	6.57	97.08	150x2	96.99	92.77	45.57
