# Supplementary material for: Transcriptomic and metabolomic profiling provide novel insights into fruit development and flesh coloration in Prunus mira Koehne, a special wild peach species
Source: BMC Plant Biol. 2019 Nov 1;19:463. doi: 10.1186/s12870-019-2074-6 (PMC6825364; doi:10.1186/s12870-019-2074-6)
Supplement: Supplementary file 2 — Additional file 2: Table S2. Full list of the unique genes detected in Prunus mira fruit transcriptome and their functional annotation. (XLSX 2092 kb) [file 12870_2019_2074_MOESM2_ESM.xlsx]

## Sheet: Feuil1
GeneID	COG_class	COG_class_annotation	GO_annotation	KEGG_annotation	KEGG_pathway_annotation	KOG_class	KOG_class_annotation	Pfam_annotation	Swiss-Prot_annotation	eggNOG_class	eggNOG_class_annotation	NR_annotation
gene9673	--	--	--	--	--	--	--	--	--	R	General function prediction only	PREDICTED: protein UNUSUAL FLORAL ORGANS-like [Prunus mume]
gene5703	--	--	--	K09131|5.84004e-69|pper:PRUPE_ppa014681mg|hypothetical protein; K09131 hypothetical protein (A)	--	--	--	--	--	S	Function unknown	hypothetical protein PRUPE_ppa014681mg [Prunus persica]
gene6668	--	--	--	--	--	--	--	--	--	T	Signal transduction mechanisms	PREDICTED: tyrosine-sulfated glycopeptide receptor 1-like [Prunus mume]
gene24909	--	--	--	--	--	--	--	--	--	S	Function unknown	PREDICTED: uncharacterized protein LOC103335165 [Prunus mume]
gene20337	--	--	--	--	--	--	--	--	--	R	General function prediction only	hypothetical protein PRUPE_ppa002033mg [Prunus persica]
gene17958	--	--	--	--	--	--	--	--	--	S	Function unknown	hypothetical protein PRUPE_ppa014876mg [Prunus persica]
gene5412	--	--	--	K01728|0|pper:PRUPE_ppa021860mg|hypothetical protein; K01728 pectate lyase [EC:4.2.2.2] (A)	Pentose and glucuronate interconversions (ko00040)	--	--	--	--	R	General function prediction only	hypothetical protein PRUPE_ppa021860mg [Prunus persica]
gene13348	--	--	--	--	--	--	--	--	--	L	Replication, recombination and repair	PREDICTED: uncharacterized protein LOC103322268 [Prunus mume]
gene2364	--	--	--	--	--	--	--	--	--	R	General function prediction only	PREDICTED: GDSL esterase/lipase At3g26430-like [Prunus mume]
gene17991	--	--	--	K13993|3.5596e-81|pper:PRUPE_ppa012620mg|hypothetical protein; K13993 HSP20 family protein (A)	Protein processing in endoplasmic reticulum (ko04141)	--	--	--	--	O	Posttranslational modification, protein turnover, chaperones	hypothetical protein PRUPE_ppa012620mg [Prunus persica]
gene16688	--	--	--	K10773|0|pmum:103338297|protein ROS1; K10773 endonuclease III [EC:4.2.99.18] (A)	Base excision repair (ko03410)	--	--	--	--	L	Replication, recombination and repair	PREDICTED: protein ROS1 [Prunus mume]
gene24080	--	--	--	--	--	--	--	--	--	R	General function prediction only	hypothetical protein PRUPE_ppa022349mg [Prunus persica]
gene13602	--	--	--	--	--	--	--	--	--	R	General function prediction only	hypothetical protein PRUPE_ppa003073mg [Prunus persica]
gene23209	--	--	--	K11434|0|pper:PRUPE_ppa007105mg|hypothetical protein; K11434 protein arginine N-methyltransferase 1 [EC:2.1.1.-] (A)	--	--	--	--	--	KOT	Transcription;; Posttranslational modification, protein turnover, chaperones;; Signal transduction mechanisms	hypothetical protein PRUPE_ppa007105mg [Prunus persica]
gene7331	--	--	--	--	--	--	--	--	--	S	Function unknown	hypothetical protein PRUPE_ppa014229mg [Prunus persica]
gene8461	--	--	--	--	--	--	--	--	--	V	Defense mechanisms	hypothetical protein PRUPE_ppa026008mg [Prunus persica]
gene20569	--	--	--	--	--	--	--	--	--	T	Signal transduction mechanisms	hypothetical protein PRUPE_ppa005621mg [Prunus persica]
gene7662	--	--	--	--	--	--	--	--	--	S	Function unknown	hypothetical protein PRUPE_ppb024640mg [Prunus persica]
gene420	--	--	--	--	--	--	--	--	--	S	Function unknown	PREDICTED: uncharacterized protein LOC103323918 [Prunus mume]
gene324	--	--	--	K06892|0|pper:PRUPE_ppa007487mg|hypothetical protein; K06892 feruloyl-CoA ortho-hydroxylase [EC:1.14.11.-] (A)	--	--	--	--	--	Q	Secondary metabolites biosynthesis, transport and catabolism	hypothetical protein PRUPE_ppa007487mg [Prunus persica]
gene8240	--	--	--	K07407|0|pper:PRUPE_ppa005977mg|hypothetical protein; K07407 alpha-galactosidase [EC:3.2.1.22] (A)	Galactose metabolism (ko00052);; Glycerolipid metabolism (ko00561);; Sphingolipid metabolism (ko00600);; Glycosphingolipid biosynthesis - globo series (ko00603)	--	--	--	--	G	Carbohydrate transport and metabolism	hypothetical protein PRUPE_ppa005977mg [Prunus persica]
gene4124	--	--	--	--	--	--	--	--	--	T	Signal transduction mechanisms	PREDICTED: putative receptor-like protein kinase At3g47110 [Prunus mume]
gene12818	--	--	--	--	--	--	--	--	--	K	Transcription	hypothetical protein PRUPE_ppa001179mg [Prunus persica]
gene12493	--	--	--	--	--	--	--	--	--	R	General function prediction only	hypothetical protein PRUPE_ppa018416mg, partial [Prunus persica]
Prunus_persica_newGene_2763	--	--	--	K18881|1.35026e-48|pmum:103342600|uncharacterized LOC103342600; K18881 D-lactate dehydratase [EC:4.2.1.130] (A)	Pyruvate metabolism (ko00620)	[R]	General function prediction only	Reverse transcriptase-like;; Ulp1 protease family, C-terminal catalytic domain	--	S	Function unknown	PREDICTED: uncharacterized protein LOC103342600 [Prunus mume]
gene5624	--	--	--	--	--	--	--	--	--	S	Function unknown	PREDICTED: Golgi apparatus membrane protein TVP38 [Prunus mume]
gene24933	--	--	--	--	--	--	--	--	--	R	General function prediction only	PREDICTED: zinc finger SWIM domain-containing protein 7 [Prunus mume]
gene4091	--	--	--	--	--	--	--	--	--	R	General function prediction only	PREDICTED: uncharacterized protein LOC103320411 [Prunus mume]
gene276	--	--	--	--	--	--	--	--	--	R	General function prediction only	hypothetical protein PRUPE_ppa000744mg [Prunus persica]
gene237	--	--	--	K12761|0|pper:PRUPE_ppa006253mg|hypothetical protein; K12761 carbon catabolite-derepressing protein kinase [EC:2.7.11.1] (A)	--	--	--	--	--	T	Signal transduction mechanisms	hypothetical protein PRUPE_ppa006253mg [Prunus persica]
gene21283	--	--	--	--	--	--	--	--	--	R	General function prediction only	hypothetical protein PRUPE_ppa025012mg [Prunus persica]
gene21230	--	--	--	--	--	--	--	--	--	S	Function unknown	hypothetical protein PRUPE_ppa021006mg [Prunus persica]
gene1309	--	--	--	--	--	--	--	--	--	T	Signal transduction mechanisms	PREDICTED: receptor-like cytosolic serine/threonine-protein kinase RBK2 [Prunus mume]
gene12720	--	--	--	--	--	--	--	--	--	S	Function unknown	hypothetical protein PRUPE_ppa007323mg [Prunus persica]
gene9943	--	--	--	--	--	--	--	--	--	R	General function prediction only	PREDICTED: exopolygalacturonase-like [Prunus mume]
gene1119	--	--	--	--	--	--	--	--	--	E	Amino acid transport and metabolism	hypothetical protein PRUPE_ppa026027mg, partial [Prunus persica]
gene7368	--	--	--	K09597|0|pper:PRUPE_ppa003988mg|hypothetical protein; K09597 signal peptide peptidase-like 2B [EC:3.4.23.-] (A)	--	--	--	--	--	R	General function prediction only	hypothetical protein PRUPE_ppa003988mg [Prunus persica]
gene18855	--	--	--	--	--	--	--	--	--	S	Function unknown	hypothetical protein PRUPE_ppa018657mg [Prunus persica]
Prunus_persica_newGene_2263	--	--	--	--	--	--	--	--	--	S	Function unknown	hypothetical protein PRUPE_ppa015613mg, partial [Prunus persica]
gene7809	--	--	--	--	--	--	--	--	--	S	Function unknown	PREDICTED: uncharacterized protein LOC103332400 [Prunus mume]
gene20296	--	--	--	K13648|0|pmum:103342332|probable galacturonosyltransferase 7; K13648 alpha-1,4-galacturonosyltransferase [EC:2.4.1.43] (A)	Starch and sucrose metabolism (ko00500);; Amino sugar and nucleotide sugar metabolism (ko00520)	--	--	--	--	G	Carbohydrate transport and metabolism	PREDICTED: probable galacturonosyltransferase 7 isoform X1 [Prunus mume]
gene10249	--	--	--	--	--	--	--	--	--	R	General function prediction only	hypothetical protein VITISV_035665 [Vitis vinifera]
gene14974	--	--	--	K02178|0|pmum:103336609|mitotic spindle checkpoint protein BUBR1; K02178 checkpoint serine/threonine-protein kinase [EC:2.7.11.1] (A)	--	--	--	--	--	D	Cell cycle control, cell division, chromosome partitioning	PREDICTED: mitotic spindle checkpoint protein BUBR1 isoform X1 [Prunus mume]
gene14087	--	--	--	K05907|0|pper:PRUPE_ppa005352mg|hypothetical protein; K05907 adenylyl-sulfate reductase (glutathione) [EC:1.8.4.9] (A)	Sulfur metabolism (ko00920)	--	--	--	--	E	Amino acid transport and metabolism	hypothetical protein PRUPE_ppa005352mg [Prunus persica]
gene22940	--	--	--	--	--	--	--	--	--	T	Signal transduction mechanisms	PREDICTED: uncharacterized protein LOC103340685 isoform X1 [Prunus mume]
gene7599	--	--	--	--	--	--	--	--	--	T	Signal transduction mechanisms	hypothetical protein PRUPE_ppa004698mg [Prunus persica]
gene16815	--	--	--	--	--	--	--	--	--	R	General function prediction only	PREDICTED: putative pentatricopeptide repeat-containing protein At1g74580 [Prunus mume]
gene13747	--	--	--	--	--	--	--	--	--	S	Function unknown	hypothetical protein PRUPE_ppa007309mg [Prunus persica]
gene1873	--	--	--	--	--	--	--	--	--	S	Function unknown	hypothetical protein PRUPE_ppa012527mg [Prunus persica]
gene21995	--	--	--	K03283|0|cit:102617514|probable mediator of RNA polymerase II transcription subunit 37e-like; K03283 heat shock 70kDa protein 1/8 (A)	Spliceosome (ko03040);; Protein processing in endoplasmic reticulum (ko04141);; Endocytosis (ko04144)	--	--	--	--	O	Posttranslational modification, protein turnover, chaperones	PREDICTED: probable mediator of RNA polymerase II transcription subunit 37e-like [Citrus sinensis]
gene16541	--	--	--	--	--	--	--	--	--	Q	Secondary metabolites biosynthesis, transport and catabolism	hypothetical protein PRUPE_ppa024670mg [Prunus persica]
gene5203	--	--	--	--	--	--	--	--	--	T	Signal transduction mechanisms	hypothetical protein PRUPE_ppa000970mg [Prunus persica]
gene4919	--	--	--	K09286|0|pper:PRUPE_ppa007193mg|hypothetical protein; K09286 EREBP-like factor (A)	--	--	--	--	--	K	Transcription	hypothetical protein PRUPE_ppa007193mg [Prunus persica]
Prunus_persica_newGene_1148	--	--	Biological Process: DNA integration (GO:0015074);;	--	--	[R]	General function prediction only	Reverse transcriptase (RNA-dependent DNA polymerase);; Integrase core domain;; GAG-pre-integrase domain	Endonuclease OS=Nicotiana tabacum (Common tobacco) PE=2 SV=1	R	General function prediction only	hypothetical protein VITISV_028058 [Vitis vinifera]
gene11195	--	--	--	--	--	--	--	--	--	R	General function prediction only	PREDICTED: pentatricopeptide repeat-containing protein At1g11900 [Prunus mume]
gene2464	--	--	--	K12896|4.18615e-56|pper:PRUPE_ppa012111mg|hypothetical protein; K12896 splicing factor, arginine/serine-rich 7 (A)	Spliceosome (ko03040)	--	--	--	--	A	RNA processing and modification	hypothetical protein PRUPE_ppa012111mg [Prunus persica]
gene16772	--	--	--	K17602|0|pper:PRUPE_ppa001544mg|hypothetical protein; K17602 YLP motif-containing protein 1 (A)	--	--	--	--	--	V	Defense mechanisms	hypothetical protein PRUPE_ppa001544mg [Prunus persica]
gene3503	--	--	--	K05658|0|pper:PRUPE_ppa000363mg|hypothetical protein; K05658 ATP-binding cassette, subfamily B (MDR/TAP), member 1 [EC:3.6.3.44] (A)	ABC transporters (ko02010)	--	--	--	--	Q	Secondary metabolites biosynthesis, transport and catabolism	hypothetical protein PRUPE_ppa000363mg [Prunus persica]
gene21512	--	--	--	--	--	--	--	--	--	S	Function unknown	PREDICTED: uncharacterized protein LOC103342409 [Prunus mume]
gene20217	--	--	--	--	--	--	--	--	--	T	Signal transduction mechanisms	lipid transfer protein precursor [Prunus mira]
gene26217	--	--	--	K17302|0|pper:PRUPE_ppa008956mg|hypothetical protein; K17302 coatomer, subunit beta' (A)	--	--	--	--	--	U	Intracellular trafficking, secretion, and vesicular transport	hypothetical protein PRUPE_ppa008956mg [Prunus persica]
gene21162	--	--	--	--	--	--	--	--	--	S	Function unknown	PREDICTED: uncharacterized protein LOC103335973 [Prunus mume]
gene3368	--	--	--	K10268|0|pper:PRUPE_ppa006391mg|hypothetical protein; K10268 F-box and leucine-rich repeat protein 2/20 (A)	--	--	--	--	--	R	General function prediction only	hypothetical protein PRUPE_ppa006391mg [Prunus persica]
gene21873	--	--	--	K09480|0|pper:PRUPE_ppa001645mg|hypothetical protein; K09480 digalactosyldiacylglycerol synthase [EC:2.4.1.241] (A)	Glycerolipid metabolism (ko00561)	--	--	--	--	M	Cell wall/membrane/envelope biogenesis	hypothetical protein PRUPE_ppa001645mg [Prunus persica]
gene15736	--	--	--	--	--	--	--	--	--	S	Function unknown	hypothetical protein PRUPE_ppa009775mg [Prunus persica]
Prunus_persica_newGene_2328	--	--	--	K08486|9.66669e-31|pmum:103339543|syntaxin-121; K08486 syntaxin 1B/2/3 (A)	SNARE interactions in vesicular transport (ko04130)	[U]	Intracellular trafficking, secretion, and vesicular transport	--	Syntaxin-121 GN=F26K24.11 OS=Arabidopsis thaliana (Mouse-ear cress) PE=1 SV=1	U	Intracellular trafficking, secretion, and vesicular transport	PREDICTED: syntaxin-121 [Prunus mume]
gene19752	--	--	--	K02069|0|pmum:103340250|protein ALUMINUM SENSITIVE 3; K02069 putative ABC transport system permease protein (A)	--	--	--	--	--	S	Function unknown	PREDICTED: protein ALUMINUM SENSITIVE 3 [Prunus mume]
gene18799	--	--	--	--	--	--	--	--	--	S	Function unknown	PREDICTED: uncharacterized protein LOC103337702 [Prunus mume]
gene23219	--	--	--	--	--	--	--	--	--	R	General function prediction only	PREDICTED: pentatricopeptide repeat-containing protein At1g08070 [Prunus mume]
gene12896	--	--	--	--	--	--	--	--	--	T	Signal transduction mechanisms	PREDICTED: putative wall-associated receptor kinase-like 16 [Prunus mume]
gene25103	--	--	--	K00511|0|pper:PRUPE_ppa004197mg|hypothetical protein; K00511 squalene monooxygenase [EC:1.14.13.132] (A)	Steroid biosynthesis (ko00100);; Sesquiterpenoid and triterpenoid biosynthesis (ko00909)	--	--	--	--	I	Lipid transport and metabolism	hypothetical protein PRUPE_ppa004197mg [Prunus persica]
gene8411	--	--	--	K02969|9.28689e-84|pper:PRUPE_ppa013457mg|hypothetical protein; K02969 small subunit ribosomal protein S20e (A)	Ribosome (ko03010)	--	--	--	--	J	Translation, ribosomal structure and biogenesis	hypothetical protein PRUPE_ppa013457mg [Prunus persica]
gene2574	--	--	--	K09338|0|pper:PRUPE_ppa018002mg|hypothetical protein; K09338 homeobox-leucine zipper protein (A)	--	--	--	--	--	K	Transcription	hypothetical protein PRUPE_ppa018002mg [Prunus persica]
gene15743	--	--	--	--	--	--	--	--	--	S	Function unknown	hypothetical protein PRUPE_ppa008806mg [Prunus persica]
gene7118	--	--	--	K10870|0|pper:PRUPE_ppa007713mg|hypothetical protein; K10870 RAD51-like protein 2 (A)	Homologous recombination (ko03440)	--	--	--	--	L	Replication, recombination and repair	hypothetical protein PRUPE_ppa007713mg [Prunus persica]
gene20047	--	--	--	--	--	--	--	--	--	T	Signal transduction mechanisms	hypothetical protein PRUPE_ppa026687mg [Prunus persica]
gene12536	--	--	--	--	--	--	--	--	--	O	Posttranslational modification, protein turnover, chaperones	hypothetical protein PRUPE_ppa007140mg [Prunus persica]
gene3493	--	--	--	--	--	--	--	--	--	I	Lipid transport and metabolism	PREDICTED: GDSL esterase/lipase EXL3-like [Prunus mume]
gene17897	--	--	--	--	--	--	--	--	--	G	Carbohydrate transport and metabolism	hypothetical protein PRUPE_ppa007051mg [Prunus persica]
gene3047	--	--	--	--	--	--	--	--	--	T	Signal transduction mechanisms	hypothetical protein PRUPE_ppa002204mg [Prunus persica]
gene25257	--	--	--	--	--	--	--	--	--	E	Amino acid transport and metabolism	hypothetical protein PRUPE_ppa025334mg, partial [Prunus persica]
gene12760	--	--	--	--	--	--	--	--	--	T	Signal transduction mechanisms	PREDICTED: uncharacterized protein LOC103325111 [Prunus mume]
gene24	--	--	--	K08869|0|pper:PRUPE_ppa001512mg|hypothetical protein; K08869 aarF domain-containing kinase (A)	--	--	--	--	--	R	General function prediction only	hypothetical protein PRUPE_ppa001512mg [Prunus persica]
gene11891	--	--	--	--	--	--	--	--	--	R	General function prediction only	PREDICTED: uncharacterized protein LOC103330402 [Prunus mume]
gene24370	--	--	--	K14488|6.15243e-58|pper:PRUPE_ppa013847mg|hypothetical protein; K14488 SAUR family protein (A)	Plant hormone signal transduction (ko04075)	--	--	--	--	R	General function prediction only	hypothetical protein PRUPE_ppa013847mg [Prunus persica]
gene13340	--	--	--	K06942|0|pper:PRUPE_ppa006276mg|hypothetical protein; K06942 (A)	--	--	--	--	--	R	General function prediction only	hypothetical protein PRUPE_ppa006276mg [Prunus persica]
gene22739	--	--	--	--	--	--	--	--	--	R	General function prediction only	PREDICTED: RNA-binding protein 24-A-like [Prunus mume]
gene16154	--	--	--	--	--	--	--	--	--	O	Posttranslational modification, protein turnover, chaperones	PREDICTED: uncharacterized protein At4g10930-like [Prunus mume]
gene12174	--	--	--	--	--	--	--	--	--	--	--	PREDICTED: putative glycine-rich cell wall structural protein 1 [Prunus mume]
gene3437	--	--	--	--	--	--	--	--	--	S	Function unknown	hypothetical protein PRUPE_ppa010326mg [Prunus persica]
gene6226	--	--	--	--	--	--	--	--	--	T	Signal transduction mechanisms	PREDICTED: TMV resistance protein N-like isoform X1 [Prunus mume]
gene12267	--	--	--	--	--	--	--	--	--	R	General function prediction only	hypothetical protein PRUPE_ppb018758mg [Prunus persica]
gene22452	--	--	--	K10756|0|pper:PRUPE_ppa018050mg|hypothetical protein; K10756 replication factor C subunit 3/5 (A)	DNA replication (ko03030);; Nucleotide excision repair (ko03420);; Mismatch repair (ko03430)	--	--	--	--	DL	Cell cycle control, cell division, chromosome partitioning;; Replication, recombination and repair	hypothetical protein PRUPE_ppa018050mg [Prunus persica]
gene19443	--	--	--	--	--	--	--	--	--	S	Function unknown	PREDICTED: myb-like protein X [Prunus mume]
gene7108	--	--	--	--	--	--	--	--	--	S	Function unknown	hypothetical protein PRUPE_ppa015882mg [Prunus persica]
gene6223	--	--	--	--	--	--	--	--	--	S	Function unknown	PREDICTED: uncharacterized protein LOC103331051 [Prunus mume]
gene24245	--	--	--	K07390|1.89699e-122|pper:PRUPE_ppa012405mg|hypothetical protein; K07390 monothiol glutaredoxin (A)	--	--	--	--	--	O	Posttranslational modification, protein turnover, chaperones	hypothetical protein PRUPE_ppa012405mg [Prunus persica]
gene11763	--	--	--	--	--	--	--	--	--	S	Function unknown	PREDICTED: zinc finger MYM-type protein 1-like [Prunus mume]
gene16443	--	--	--	--	--	--	--	--	--	U	Intracellular trafficking, secretion, and vesicular transport	PREDICTED: conserved oligomeric Golgi complex subunit 2 [Prunus mume]
gene7438	--	--	--	--	--	--	--	--	--	S	Function unknown	PREDICTED: desiccation protectant protein Lea14 homolog [Malus domestica]
gene16930	--	--	--	K09506|0|pmum:103338583|dnaJ homolog subfamily C member 21; K09506 DnaJ homolog subfamily A member 5 (A)	--	--	--	--	--	O	Posttranslational modification, protein turnover, chaperones	PREDICTED: dnaJ homolog subfamily C member 21 [Prunus mume]
gene26128	--	--	--	K14509|0|pper:PRUPE_ppa002692mg|hypothetical protein; K14509 ethylene receptor [EC:2.7.13.-] (A)	Plant hormone signal transduction (ko04075)	--	--	--	--	T	Signal transduction mechanisms	hypothetical protein PRUPE_ppa002692mg [Prunus persica]
gene6311	--	--	--	--	--	--	--	--	--	O	Posttranslational modification, protein turnover, chaperones	hypothetical protein PRUPE_ppa021015mg [Prunus persica]
gene25176	--	--	--	K10590|0|pper:PRUPE_ppa000080mg|hypothetical protein; K10590 E3 ubiquitin-protein ligase TRIP12 [EC:6.3.2.19] (A)	Ubiquitin mediated proteolysis (ko04120)	--	--	--	--	O	Posttranslational modification, protein turnover, chaperones	hypothetical protein PRUPE_ppa000080mg [Prunus persica]
gene17894	--	--	--	--	--	--	--	--	--	O	Posttranslational modification, protein turnover, chaperones	hypothetical protein PRUPE_ppa011595mg [Prunus persica]
gene23811	--	--	--	--	--	--	--	--	--	S	Function unknown	hypothetical protein PRUPE_ppa015500m1g, partial [Prunus persica]
gene21428	--	--	--	K11592|0|pper:PRUPE_ppa019601mg|hypothetical protein; K11592 endoribonuclease Dicer [EC:3.1.26.-] (A)	--	--	--	--	--	A	RNA processing and modification	hypothetical protein PRUPE_ppa019601mg, partial [Prunus persica]
gene16793	--	--	--	--	--	--	--	--	--	DU	Cell cycle control, cell division, chromosome partitioning;; Intracellular trafficking, secretion, and vesicular transport	hypothetical protein PRUPE_ppa001570mg [Prunus persica]
gene21746	--	--	--	--	--	--	--	--	--	D	Cell cycle control, cell division, chromosome partitioning	PREDICTED: uncharacterized protein LOC103331516 [Prunus mume]
gene15228	--	--	--	--	--	--	--	--	--	R	General function prediction only	hypothetical protein PRUPE_ppa006870mg [Prunus persica]
gene9113	--	--	--	K13120|1.02422e-72|pper:PRUPE_ppa013180mg|hypothetical protein; K13120 protein FAM32A (A)	--	--	--	--	--	S	Function unknown	hypothetical protein PRUPE_ppa013180mg [Prunus persica]
gene6019	--	--	--	--	--	--	--	--	--	O	Posttranslational modification, protein turnover, chaperones	PREDICTED: ubiquitin-like-specific protease 1A [Prunus mume]
gene10587	--	--	--	K06883|7.0617e-175|pper:PRUPE_ppa010028mg|hypothetical protein; K06883 (A)	--	--	--	--	--	K	Transcription	hypothetical protein PRUPE_ppa010028mg [Prunus persica]
gene16847	--	--	--	--	--	--	--	--	--	O	Posttranslational modification, protein turnover, chaperones	hypothetical protein PRUPE_ppa009711mg [Prunus persica]
gene6749	--	--	--	K17292|4.23151e-76|pper:PRUPE_ppa013586mg|hypothetical protein; K17292 tubulin-specific chaperone A (A)	--	--	--	--	--	O	Posttranslational modification, protein turnover, chaperones	hypothetical protein PRUPE_ppa013586mg [Prunus persica]
gene11166	--	--	--	--	--	--	--	--	--	T	Signal transduction mechanisms	hypothetical protein PRUPE_ppa001369mg [Prunus persica]
gene5589	--	--	--	K08176|0|pper:PRUPE_ppa015601mg|hypothetical protein; K08176 MFS transporter, PHS family, inorganic phosphate transporter (A)	--	--	--	--	--	P	Inorganic ion transport and metabolism	hypothetical protein PRUPE_ppa015601mg [Prunus persica]
gene4700	--	--	--	--	--	--	--	--	--	O	Posttranslational modification, protein turnover, chaperones	hypothetical protein PRUPE_ppa010018mg [Prunus persica]
gene25133	--	--	--	--	--	--	--	--	--	S	Function unknown	hypothetical protein PRUPE_ppa013344mg [Prunus persica]
gene25371	--	--	--	--	--	--	--	--	--	R	General function prediction only	hypothetical protein PRUPE_ppa025810mg, partial [Prunus persica]
gene9434	--	--	--	--	--	--	--	--	--	S	Function unknown	hypothetical protein PRUPE_ppa002785mg [Prunus persica]
gene7590	--	--	--	--	--	--	--	--	--	S	Function unknown	TAC1 [Prunus persica]
gene25548	--	--	--	--	--	--	--	--	--	S	Function unknown	hypothetical protein PRUPE_ppa022496mg [Prunus persica]
Prunus_persica_newGene_3240	--	--	--	--	--	[T]	Signal transduction mechanisms	--	Protein ELC GN=T2E22.28 OS=Arabidopsis thaliana (Mouse-ear cress) PE=1 SV=1	S	Function unknown	PREDICTED: uncharacterized protein LOC103334343 [Prunus mume]
gene9504	--	--	--	--	--	--	--	--	--	R	General function prediction only	hypothetical protein PRUPE_ppa021636mg [Prunus persica]
gene2545	--	--	--	--	--	--	--	--	--	I	Lipid transport and metabolism	hypothetical protein PRUPE_ppa004589mg [Prunus persica]
gene3634	--	--	--	--	--	--	--	--	--	S	Function unknown	hypothetical protein PRUPE_ppa009923mg [Prunus persica]
gene24559	--	--	--	K02876|0|pper:PRUPE_ppa008724mg|hypothetical protein; K02876 large subunit ribosomal protein L15 (A)	Ribosome (ko03010)	--	--	--	--	J	Translation, ribosomal structure and biogenesis	hypothetical protein PRUPE_ppa008724mg [Prunus persica]
gene10184	--	--	--	--	--	--	--	--	--	R	General function prediction only	PREDICTED: uncharacterized protein LOC103332572, partial [Prunus mume]
gene22626	--	--	--	--	--	--	--	--	--	S	Function unknown	hypothetical protein PRUPE_ppa012570mg [Prunus persica]
gene1247	--	--	--	--	--	--	--	--	--	S	Function unknown	hypothetical protein PRUPE_ppa024882mg [Prunus persica]
gene26006	--	--	--	--	--	--	--	--	--	R	General function prediction only	hypothetical protein PRUPE_ppa007551mg [Prunus persica]
gene13232	--	--	--	K00088|0|pper:PRUPE_ppa004597mg|hypothetical protein; K00088 IMP dehydrogenase [EC:1.1.1.205] (A)	Purine metabolism (ko00230)	--	--	--	--	F	Nucleotide transport and metabolism	hypothetical protein PRUPE_ppa004597mg [Prunus persica]
gene25150	--	--	--	--	--	--	--	--	--	R	General function prediction only	PREDICTED: dirigent protein 23 [Prunus mume]
gene10726	--	--	--	--	--	--	--	--	--	T	Signal transduction mechanisms	hypothetical protein PRUPE_ppa026738mg, partial [Prunus persica]
gene10882	--	--	--	K07199|9.16102e-177|pper:PRUPE_ppa020913mg|hypothetical protein; K07199 5'-AMP-activated protein kinase, regulatory beta subunit (A)	--	--	--	--	--	G	Carbohydrate transport and metabolism	hypothetical protein PRUPE_ppa020913mg [Prunus persica]
gene4337	--	--	--	--	--	--	--	--	--	S	Function unknown	hypothetical protein PRUPE_ppa005114mg [Prunus persica]
gene15093	--	--	--	K10770|0|pper:PRUPE_ppa008098mg|hypothetical protein; K10770 alkylated DNA repair protein alkB homolog 8 [EC:1.14.11.- 2.1.1.229] (A)	--	--	--	--	--	R	General function prediction only	hypothetical protein PRUPE_ppa008098mg [Prunus persica]
Prunus_persica_newGene_2036	--	--	--	--	--	--	--	--	--	--	--	hypothetical protein PRUPE_ppa013500mg [Prunus persica]
gene19963	--	--	--	K15148|1.11035e-106|pper:PRUPE_ppa014622mg|hypothetical protein; K15148 mediator of RNA polymerase II transcription subunit 7 (A)	--	--	--	--	--	K	Transcription	hypothetical protein PRUPE_ppa014622mg [Prunus persica]
gene17964	--	--	--	--	--	--	--	--	--	S	Function unknown	hypothetical protein PRUPE_ppa005154mg [Prunus persica]
gene12398	--	--	--	--	--	--	--	--	--	R	General function prediction only	hypothetical protein PRUPE_ppa012175mg [Prunus persica]
gene20592	--	--	--	--	--	--	--	--	--	G	Carbohydrate transport and metabolism	hypothetical protein PRUPE_ppa009217mg [Prunus persica]
gene9963	--	--	--	--	--	--	--	--	--	S	Function unknown	PREDICTED: uncharacterized protein LOC103337702 [Prunus mume]
gene7794	--	--	--	--	--	--	--	--	--	S	Function unknown	hypothetical protein PRUPE_ppa008034mg [Prunus persica]
gene833	--	--	--	--	--	--	--	--	--	R	General function prediction only	PREDICTED: uncharacterized protein LOC102625722 [Citrus sinensis]
gene6412	--	--	--	--	--	--	--	--	--	S	Function unknown	hypothetical protein PRUPE_ppa015386mg [Prunus persica]
gene22775	--	--	--	K00921|0|pper:PRUPE_ppa000098mg|hypothetical protein; K00921 1-phosphatidylinositol-3-phosphate 5-kinase [EC:2.7.1.150] (A)	Inositol phosphate metabolism (ko00562);; Phosphatidylinositol signaling system (ko04070);; Phagosome (ko04145)	--	--	--	--	T	Signal transduction mechanisms	hypothetical protein PRUPE_ppa000098mg [Prunus persica]
gene15777	--	--	--	--	--	--	--	--	--	Q	Secondary metabolites biosynthesis, transport and catabolism	hypothetical protein PRUPE_ppa004606mg [Prunus persica]
gene11775	--	--	--	--	--	--	--	--	--	O	Posttranslational modification, protein turnover, chaperones	hypothetical protein PRUPE_ppa024681mg, partial [Prunus persica]
gene10777	--	--	--	--	--	--	--	--	--	R	General function prediction only	hypothetical protein PRUPE_ppa002053mg [Prunus persica]
gene7580	--	--	--	--	--	--	--	--	--	R	General function prediction only	hypothetical protein PRUPE_ppa021801mg [Prunus persica]
gene24630	--	--	--	--	--	--	--	--	--	U	Intracellular trafficking, secretion, and vesicular transport	PREDICTED: mitochondrial import receptor subunit TOM6 homolog [Prunus mume]
gene15990	--	--	--	K01770|9.40874e-169|pper:PRUPE_ppa010644mg|hypothetical protein; K01770 2-C-methyl-D-erythritol 2,4-cyclodiphosphate synthase [EC:4.6.1.12] (A)	Terpenoid backbone biosynthesis (ko00900)	--	--	--	--	H	Coenzyme transport and metabolism	hypothetical protein PRUPE_ppa010644mg [Prunus persica]
gene18957	--	--	--	--	--	--	--	--	--	R	General function prediction only	PREDICTED: uncharacterized protein LOC103323511 [Prunus mume]
gene22974	--	--	--	--	--	--	--	--	--	S	Function unknown	hypothetical protein PRUPE_ppa025028mg, partial [Prunus persica]
gene20729	--	--	--	K09550|1.18246e-76|pper:PRUPE_ppa013376mg|hypothetical protein; K09550 prefoldin subunit 4 (A)	--	--	--	--	--	O	Posttranslational modification, protein turnover, chaperones	hypothetical protein PRUPE_ppa013376mg [Prunus persica]
gene15913	--	--	--	K11446|0|pmum:103337463|lysine-specific demethylase 5D; K11446 histone demethylase JARID1 [EC:1.14.11.-] (A)	--	--	--	--	--	R	General function prediction only	PREDICTED: lysine-specific demethylase 5B isoform X1 [Prunus mume]
gene1466	--	--	--	--	--	--	--	--	--	R	General function prediction only	hypothetical protein PRUPE_ppa026289mg [Prunus persica]
gene1409	--	--	--	K15188|0|pmum:103322792|cyclin-T1-4-like; K15188 cyclin T (A)	--	--	--	--	--	D	Cell cycle control, cell division, chromosome partitioning	PREDICTED: cyclin-T1-5-like isoform X1 [Prunus mume]
gene23135	--	--	--	K09191|0|pper:PRUPE_ppa006700mg|hypothetical protein; K09191 general transcription factor IIIA (A)	--	--	--	--	--	K	Transcription	hypothetical protein PRUPE_ppa006700mg [Prunus persica]
gene20538	--	--	--	--	--	--	--	--	--	S	Function unknown	hypothetical protein PRUPE_ppa007980mg [Prunus persica]
gene16894	--	--	--	--	--	--	--	--	--	S	Function unknown	hypothetical protein PRUPE_ppa000133mg [Prunus persica]
gene17679	--	--	--	--	--	--	--	--	--	T	Signal transduction mechanisms	PREDICTED: receptor-like protein kinase BRI1-like 3 [Prunus mume]
gene23035	--	--	--	K00844|0|pper:PRUPE_ppa004637mg|hypothetical protein; K00844 hexokinase [EC:2.7.1.1] (A)	Glycolysis / Gluconeogenesis (ko00010);; Fructose and mannose metabolism (ko00051);; Galactose metabolism (ko00052);; Starch and sucrose metabolism (ko00500);; Amino sugar and nucleotide sugar metabolism (ko00520);; Carbon metabolism (ko01200)	--	--	--	--	G	Carbohydrate transport and metabolism	hypothetical protein PRUPE_ppa004637mg [Prunus persica]
gene9461	--	--	--	--	--	--	--	--	--	K	Transcription	PREDICTED: transcription factor MYB1R1 [Prunus mume]
gene21341	--	--	--	--	--	--	--	--	--	L	Replication, recombination and repair	PREDICTED: uncharacterized protein LOC103339315 [Prunus mume]
gene11571	--	--	--	K09272|0|pper:PRUPE_ppa002690mg|hypothetical protein; K09272 structure-specific recognition protein 1 (A)	--	--	--	--	--	K	Transcription	hypothetical protein PRUPE_ppa002690mg [Prunus persica]
gene19399	--	--	--	--	--	--	--	--	--	T	Signal transduction mechanisms	hypothetical protein PRUPE_ppa019242mg [Prunus persica]
gene3633	--	--	--	--	--	--	--	--	--	G	Carbohydrate transport and metabolism	hypothetical protein PRUPE_ppa006557mg [Prunus persica]
gene19888	--	--	--	--	--	--	--	--	--	S	Function unknown	PREDICTED: high-light-induced protein, chloroplastic [Prunus mume]
gene5028	--	--	--	K03327|0|pper:PRUPE_ppa016490mg|hypothetical protein; K03327 multidrug resistance protein, MATE family (A)	--	--	--	--	--	S	Function unknown	hypothetical protein PRUPE_ppa016490mg [Prunus persica]
gene13536	--	--	--	--	--	--	--	--	--	T	Signal transduction mechanisms	PREDICTED: probable leucine-rich repeat receptor-like serine/threonine-protein kinase At3g14840 [Prunus mume]
gene22588	--	--	--	K00434|0|pper:PRUPE_ppa009582mg|hypothetical protein; K00434 L-ascorbate peroxidase [EC:1.11.1.11] (A)	Ascorbate and aldarate metabolism (ko00053);; Glutathione metabolism (ko00480)	--	--	--	--	R	General function prediction only	hypothetical protein PRUPE_ppa009582mg [Prunus persica]
gene20516	--	--	--	K02350|0|pmum:103344607|DNA polymerase zeta catalytic subunit; K02350 DNA polymerase zeta [EC:2.7.7.7] (A)	--	--	--	--	--	L	Replication, recombination and repair	PREDICTED: DNA polymerase zeta catalytic subunit [Prunus mume]
gene9819	--	--	--	K12581|0|pper:PRUPE_ppa009874mg|hypothetical protein; K12581 CCR4-NOT transcription complex subunit 7/8 (A)	RNA degradation (ko03018)	--	--	--	--	K	Transcription	hypothetical protein PRUPE_ppa009874mg [Prunus persica]
gene4548	--	--	--	--	--	--	--	--	--	R	General function prediction only	hypothetical protein PRUPE_ppa019992mg [Prunus persica]
gene18175	--	--	--	K10871|0|pper:PRUPE_ppa019062mg|hypothetical protein; K10871 RAD51-like protein 3 (A)	Homologous recombination (ko03440)	--	--	--	--	L	Replication, recombination and repair	hypothetical protein PRUPE_ppa019062mg, partial [Prunus persica]
gene15700	--	--	--	K09422|0|pper:PRUPE_ppa021568mg|hypothetical protein; K09422 myb proto-oncogene protein, plant (A)	--	--	--	--	--	K	Transcription	hypothetical protein PRUPE_ppa021568mg [Prunus persica]
gene20138	--	--	--	--	--	--	--	--	--	S	Function unknown	hypothetical protein PRUPE_ppa005833mg [Prunus persica]
gene16432	--	--	--	--	--	--	--	--	--	G	Carbohydrate transport and metabolism	PREDICTED: nucleotide pyrophosphatase/phosphodiesterase-like [Prunus mume]
gene23378	--	--	--	--	--	--	--	--	--	O	Posttranslational modification, protein turnover, chaperones	hypothetical protein PRUPE_ppa002041mg [Prunus persica]
gene5085	--	--	--	--	--	--	--	--	--	S	Function unknown	hypothetical protein PRUPE_ppa004255mg [Prunus persica]
gene7424	--	--	--	--	--	--	--	--	--	P	Inorganic ion transport and metabolism	PREDICTED: FK506-binding protein 4 [Prunus mume]
gene19074	--	--	--	K01649|0|pmum:103331792|2-isopropylmalate synthase 1, chloroplastic-like; K01649 2-isopropylmalate synthase [EC:2.3.3.13] (A)	Valine, leucine and isoleucine biosynthesis (ko00290);; Pyruvate metabolism (ko00620);; 2-Oxocarboxylic acid metabolism (ko01210);; Biosynthesis of amino acids (ko01230)	--	--	--	--	R	General function prediction only	PREDICTED: 2-isopropylmalate synthase 1, chloroplastic-like isoform X1 [Prunus mume]
gene21923	--	--	--	K01285|0|pmum:103341730|lysosomal Pro-X carboxypeptidase; K01285 lysosomal Pro-X carboxypeptidase [EC:3.4.16.2] (A)	--	--	--	--	--	O	Posttranslational modification, protein turnover, chaperones	PREDICTED: lysosomal Pro-X carboxypeptidase [Prunus mume]
gene10542	--	--	--	--	--	--	--	--	--	L	Replication, recombination and repair	PREDICTED: uncharacterized protein LOC103331021 [Prunus mume]
gene19275	--	--	--	--	--	--	--	--	--	O	Posttranslational modification, protein turnover, chaperones	hypothetical protein PRUPE_ppa005891mg [Prunus persica]
gene25130	--	--	--	--	--	--	--	--	--	S	Function unknown	hypothetical protein PRUPE_ppa003483mg [Prunus persica]
gene16790	--	--	--	K18467|6.58708e-138|pper:PRUPE_ppa011938mg|hypothetical protein; K18467 vacuolar protein sorting-associated protein 29 (A)	--	--	--	--	--	U	Intracellular trafficking, secretion, and vesicular transport	hypothetical protein PRUPE_ppa011938mg [Prunus persica]
gene3529	--	--	--	--	--	--	--	--	--	T	Signal transduction mechanisms	hypothetical protein PRUPE_ppa026043mg [Prunus persica]
gene9095	--	--	--	--	--	--	--	--	--	S	Function unknown	hypothetical protein PRUPE_ppa012081mg [Prunus persica]
Prunus_persica_newGene_1644	--	--	Molecular Function: magnesium ion binding (GO:0000287);; Molecular Function: terpene synthase activity (GO:0010333);; Molecular Function: lyase activity (GO:0016829);;	K04121|8.09561e-99|pmum:103325640|ent-kaur-16-ene synthase, chloroplastic-like; K04121 ent-kaurene synthase [EC:4.2.3.19] (A)	Diterpenoid biosynthesis (ko00904)	--	--	Terpene synthase family, metal binding domain;; Terpene synthase family, metal binding domain	Ent-kaur-16-ene synthase, chloroplastic (Precursor) GN=T8K14.12 OS=Arabidopsis thaliana (Mouse-ear cress) PE=1 SV=1	H	Coenzyme transport and metabolism	PREDICTED: LOW QUALITY PROTEIN: ent-kaur-16-ene synthase, chloroplastic-like [Prunus mume]
gene20497	--	--	--	K11251|6.35409e-50|pper:PRUPE_ppa012864mg|hypothetical protein; K11251 histone H2A (A)	--	--	--	--	--	B	Chromatin structure and dynamics	hypothetical protein PRUPE_ppa012864mg [Prunus persica]
gene1755	--	--	--	--	--	--	--	--	--	T	Signal transduction mechanisms	hypothetical protein PRUPE_ppa023125mg [Prunus persica]
gene12375	--	--	--	--	--	--	--	--	--	S	Function unknown	hypothetical protein PRUPE_ppa026706mg [Prunus persica]
gene17031	--	--	--	K13448|2.33996e-96|pper:PRUPE_ppa022918mg|hypothetical protein; K13448 calcium-binding protein CML (A)	Plant-pathogen interaction (ko04626)	--	--	--	--	T	Signal transduction mechanisms	hypothetical protein PRUPE_ppa022918mg [Prunus persica]
gene13844	--	--	--	K08914|0|pper:PRUPE_ppa009987mg|hypothetical protein; K08914 light-harvesting complex II chlorophyll a/b binding protein 3 (A)	Photosynthesis - antenna proteins (ko00196)	--	--	--	--	R	General function prediction only	hypothetical protein PRUPE_ppa009987mg [Prunus persica]
gene12169	--	--	--	K14009|9.07679e-146|pper:PRUPE_ppa011145mg|hypothetical protein; K14009 B-cell receptor-associated protein 31 (A)	Protein processing in endoplasmic reticulum (ko04141)	--	--	--	--	U	Intracellular trafficking, secretion, and vesicular transport	hypothetical protein PRUPE_ppa011145mg [Prunus persica]
gene3213	--	--	--	K01528|0|pper:PRUPE_ppa002920mg|hypothetical protein; K01528 dynamin GTPase [EC:3.6.5.5] (A)	Endocytosis (ko04144)	--	--	--	--	U	Intracellular trafficking, secretion, and vesicular transport	hypothetical protein PRUPE_ppa002920mg [Prunus persica]
gene9000	--	--	--	--	--	--	--	--	--	K	Transcription	PREDICTED: LOW QUALITY PROTEIN: auxin response factor 8 [Prunus mume]
gene11518	--	--	--	--	--	--	--	--	--	S	Function unknown	hypothetical protein PRUPE_ppa010654mg [Prunus persica]
gene23589	--	--	--	--	--	--	--	--	--	--	--	PREDICTED: stress response protein NST1-like [Prunus mume]
gene20150	--	--	--	--	--	--	--	--	--	R	General function prediction only	hypothetical protein PRUPE_ppa026622mg, partial [Prunus persica]
Prunus_persica_newGene_267	[KAD]	Transcription;; RNA processing and modification;; Cell cycle control, cell division, chromosome partitioning	--	K09422|1.00055e-166|pper:PRUPE_ppa010846mg|hypothetical protein; K09422 myb proto-oncogene protein, plant (A)	--	[K]	Transcription	Myb-like DNA-binding domain;; Myb-like DNA-binding domain	Transcription repressor MYB4 GN=MYB4 OS=Arabidopsis thaliana (Mouse-ear cress) PE=1 SV=1	K	Transcription	hypothetical protein PRUPE_ppa010846mg [Prunus persica]
gene9428	--	--	--	--	--	--	--	--	--	T	Signal transduction mechanisms	hypothetical protein PRUPE_ppa017496mg, partial [Prunus persica]
gene14496	--	--	--	--	--	--	--	--	--	S	Function unknown	hypothetical protein PRUPE_ppa015879mg [Prunus persica]
gene3676	--	--	--	--	--	--	--	--	--	S	Function unknown	hypothetical protein PRUPE_ppa016655mg [Prunus persica]
gene19865	--	--	--	--	--	--	--	--	--	R	General function prediction only	hypothetical protein PRUPE_ppa002522mg [Prunus persica]
gene17088	--	--	--	K03456|0|pper:PRUPE_ppa003291mg|hypothetical protein; K03456 serine/threonine-protein phosphatase 2A regulatory subunit A (A)	mRNA surveillance pathway (ko03015)	--	--	--	--	T	Signal transduction mechanisms	hypothetical protein PRUPE_ppa003291mg [Prunus persica]
gene40	--	--	--	--	--	--	--	--	--	D	Cell cycle control, cell division, chromosome partitioning	hypothetical protein PRUPE_ppa002726mg [Prunus persica]
gene13626	--	--	--	K10580|6.48558e-109|pxb:103932247|ubiquitin-conjugating enzyme E2 35; K10580 ubiquitin-conjugating enzyme E2 N [EC:6.3.2.19] (A)	Ubiquitin mediated proteolysis (ko04120)	--	--	--	--	O	Posttranslational modification, protein turnover, chaperones	PREDICTED: ubiquitin-conjugating enzyme E2 35-like [Fragaria vesca subsp. vesca]
gene14077	--	--	--	K13789|0|pper:PRUPE_ppa015010mg|hypothetical protein; K13789 geranylgeranyl diphosphate synthase, type II [EC:2.5.1.1 2.5.1.10 2.5.1.29] (A)	Terpenoid backbone biosynthesis (ko00900)	--	--	--	--	H	Coenzyme transport and metabolism	hypothetical protein PRUPE_ppa015010mg [Prunus persica]
gene24871	--	--	--	K13457|0|pmum:103335353|disease resistance protein RPM1-like; K13457 disease resistance protein RPM1 (A)	Plant-pathogen interaction (ko04626)	--	--	--	--	T	Signal transduction mechanisms	PREDICTED: disease resistance protein RPM1-like [Prunus mume]
gene12734	--	--	--	--	--	--	--	--	--	S	Function unknown	PREDICTED: uncharacterized protein LOC103325004 [Prunus mume]
gene5224	--	--	--	K18801|0|pper:PRUPE_ppa009168mg|hypothetical protein; K18801 glucuronoxylan 4-O-methyltransferase [EC:2.1.1.112] (A)	--	--	--	--	--	S	Function unknown	hypothetical protein PRUPE_ppa009168mg [Prunus persica]
gene23665	--	--	--	--	--	--	--	--	--	T	Signal transduction mechanisms	hypothetical protein PRUPE_ppa022038mg [Prunus persica]
gene22753	--	--	--	--	--	--	--	--	--	S	Function unknown	hypothetical protein PRUPE_ppa011983mg [Prunus persica]
gene14156	--	--	--	K18848|0|pper:PRUPE_ppa006986mg|hypothetical protein; K18848 indole-3-acetate O-methyltransferase [EC:2.1.1.278] (A)	--	--	--	--	--	R	General function prediction only	hypothetical protein PRUPE_ppa006986mg [Prunus persica]
gene14142	--	--	--	--	--	--	--	--	--	S	Function unknown	PREDICTED: uncharacterized protein LOC103337702 [Prunus mume]
gene3726	--	--	--	--	--	--	--	--	--	Q	Secondary metabolites biosynthesis, transport and catabolism	hypothetical protein PRUPE_ppa004179mg [Prunus persica]
gene3254	--	--	--	K16732|0|pper:PRUPE_ppa003128mg|hypothetical protein; K16732 protein regulator of cytokinesis 1 (A)	--	--	--	--	--	Z	Cytoskeleton	hypothetical protein PRUPE_ppa003128mg [Prunus persica]
gene2906	--	--	--	--	--	--	--	--	--	R	General function prediction only	hypothetical protein PRUPE_ppa019157mg [Prunus persica]
gene1146	--	--	--	--	--	--	--	--	--	S	Function unknown	hypothetical protein PRUPE_ppa012649mg [Prunus persica]
gene13576	--	--	--	--	--	--	--	--	--	T	Signal transduction mechanisms	PREDICTED: receptor-like protein 2 [Prunus mume]
gene1029	--	--	--	K18674|0|pper:PRUPE_ppa004568mg|hypothetical protein; K18674 N-acetylgalactosamine kinase [EC:2.7.1.157] (A)	--	--	--	--	--	G	Carbohydrate transport and metabolism	hypothetical protein PRUPE_ppa004568mg [Prunus persica]
gene3242	--	--	--	--	--	--	--	--	--	R	General function prediction only	PREDICTED: protein OBERON 3 [Prunus mume]
gene25394	--	--	--	--	--	--	--	--	--	S	Function unknown	PREDICTED: uncharacterized protein LOC103334736 [Prunus mume]
gene16721	--	--	--	K06947|0|pper:PRUPE_ppa007204mg|hypothetical protein; K06947 polynucleotide 5'-hydroxyl-kinase GRC3/NOL9 [EC:2.7.1.-] (A)	--	--	--	--	--	R	General function prediction only	hypothetical protein PRUPE_ppa007204mg [Prunus persica]
gene20115	--	--	--	K03320|0|pper:PRUPE_ppa004845mg|hypothetical protein; K03320 ammonium transporter, Amt family (A)	--	--	--	--	--	P	Inorganic ion transport and metabolism	hypothetical protein PRUPE_ppa004845mg [Prunus persica]
gene9601	--	--	--	K10803|0|pper:PRUPE_ppa007133mg|hypothetical protein; K10803 DNA-repair protein XRCC1 (A)	Base excision repair (ko03410)	--	--	--	--	L	Replication, recombination and repair	hypothetical protein PRUPE_ppa007133mg [Prunus persica]
gene4885	--	--	--	--	--	--	--	--	--	R	General function prediction only	hypothetical protein PRUPE_ppa024076mg [Prunus persica]
gene4832	--	--	--	--	--	--	--	--	--	R	General function prediction only	PREDICTED: uncharacterized protein LOC103332917 [Prunus mume]
gene23593	--	--	--	--	--	--	--	--	--	R	General function prediction only	hypothetical protein PRUPE_ppa016573mg [Prunus persica]
gene4955	--	--	--	--	--	--	--	--	--	K	Transcription	PREDICTED: B3 domain-containing protein REM8-like [Malus domestica]
gene11870	--	--	--	K15032|0|pmum:103330366|uncharacterized LOC103330366; K15032 mTERF domain-containing protein, mitochondrial (A)	--	--	--	--	--	K	Transcription	PREDICTED: uncharacterized protein LOC103330366 [Prunus mume]
Prunus_persica_newGene_1130	--	--	--	--	--	[R]	General function prediction only	--	--	R	General function prediction only	hypothetical protein PRUPE_ppa000020mg [Prunus persica]
gene3444	--	--	--	K09494|0|pper:PRUPE_ppa004143mg|hypothetical protein; K09494 T-complex protein 1 subunit beta (A)	--	--	--	--	--	O	Posttranslational modification, protein turnover, chaperones	hypothetical protein PRUPE_ppa004143mg [Prunus persica]
gene25146	--	--	--	--	--	--	--	--	--	J	Translation, ribosomal structure and biogenesis	hypothetical protein PRUPE_ppa004017mg [Prunus persica]
gene12180	--	--	--	--	--	--	--	--	--	R	General function prediction only	PREDICTED: glucan endo-1,3-beta-glucosidase 1 [Prunus mume]
gene17179	--	--	--	K13336|0|pmum:103338726|peroxisome biogenesis protein 3-1; K13336 peroxin-3 (A)	Peroxisome (ko04146)	--	--	--	--	U	Intracellular trafficking, secretion, and vesicular transport	PREDICTED: peroxisome biogenesis protein 3-1 [Prunus mume]
gene23049	--	--	--	--	--	--	--	--	--	S	Function unknown	hypothetical protein PRUPE_ppa006997mg [Prunus persica]
gene14436	--	--	--	--	--	--	--	--	--	S	Function unknown	PREDICTED: uncharacterized protein LOC103337702 [Prunus mume]
gene23709	--	--	--	K01885|0|pper:PRUPE_ppa003473mg|hypothetical protein; K01885 glutamyl-tRNA synthetase [EC:6.1.1.17] (A)	Porphyrin and chlorophyll metabolism (ko00860);; Aminoacyl-tRNA biosynthesis (ko00970)	--	--	--	--	J	Translation, ribosomal structure and biogenesis	hypothetical protein PRUPE_ppa003473mg [Prunus persica]
gene2481	--	--	--	--	--	--	--	--	--	S	Function unknown	hypothetical protein PRUPE_ppa018854mg [Prunus persica]
Prunus_persica_newGene_2493	[RTKL]	General function prediction only;; Signal transduction mechanisms;; Transcription;; Replication, recombination and repair	Molecular Function: protein kinase activity (GO:0004672);; Molecular Function: ATP binding (GO:0005524);; Biological Process: protein phosphorylation (GO:0006468);; Molecular Function: polysaccharide binding (GO:0030247);;	--	--	[T]	Signal transduction mechanisms	Protein kinase domain;; Protein tyrosine kinase;; Wall-associated receptor kinase galacturonan-binding	Wall-associated receptor kinase-like 20 (Precursor) GN=WAKL20 OS=Arabidopsis thaliana (Mouse-ear cress) PE=2 SV=1	T	Signal transduction mechanisms	hypothetical protein PRUPE_ppa027075mg [Prunus persica]
gene16729	--	--	--	--	--	--	--	--	--	R	General function prediction only	hypothetical protein PRUPE_ppa011491mg [Prunus persica]
gene16418	--	--	--	--	--	--	--	--	--	--	--	PREDICTED: uncharacterized protein LOC103342605 [Prunus mume]
gene9326	--	--	--	K17794|1.13215e-93|pper:PRUPE_ppa016199mg|hypothetical protein; K17794 mitochondrial import inner membrane translocase subunit TIM23 (A)	--	--	--	--	--	U	Intracellular trafficking, secretion, and vesicular transport	hypothetical protein PRUPE_ppa016199mg [Prunus persica]
gene4556	--	--	--	--	--	--	--	--	--	R	General function prediction only	hypothetical protein PRUPE_ppa006620mg [Prunus persica]
gene14101	--	--	--	--	--	--	--	--	--	T	Signal transduction mechanisms	PREDICTED: mitogen-activated protein kinase kinase kinase NPK1-like [Prunus mume]
gene6269	--	--	--	K03234|2.7528e-26|pmum:103339074|uncharacterized LOC103339074; K03234 elongation factor 2 (A)	--	--	--	--	--	--	--	PREDICTED: uncharacterized protein LOC103339074 [Prunus mume]
gene22388	--	--	--	--	--	--	--	--	--	T	Signal transduction mechanisms	PREDICTED: serine/threonine-protein kinase HT1-like [Prunus mume]
gene18569	--	--	--	--	--	--	--	--	--	S	Function unknown	PREDICTED: uncharacterized protein LOC103930996 [Pyrus x bretschneideri]
gene22314	--	--	--	--	--	--	--	--	--	R	General function prediction only	PREDICTED: GDSL esterase/lipase At2g23540 [Prunus mume]
gene2796	--	--	--	--	--	--	--	--	--	Q	Secondary metabolites biosynthesis, transport and catabolism	hypothetical protein PRUPE_ppa026871mg [Prunus persica]
gene2519	--	--	--	--	--	--	--	--	--	TZ	Signal transduction mechanisms;; Cytoskeleton	hypothetical protein PRUPE_ppa026144mg [Prunus persica]
gene20194	--	--	--	K07198|0|pper:PRUPE_ppa004815mg|hypothetical protein (A)	Regulation of autophagy (ko04140)	--	--	--	--	T	Signal transduction mechanisms	hypothetical protein PRUPE_ppa004815mg [Prunus persica]
gene2937	--	--	--	--	--	--	--	--	--	R	General function prediction only	hypothetical protein PRUPE_ppa000786mg [Prunus persica]
gene2476	--	--	--	--	--	--	--	--	--	L	Replication, recombination and repair	PREDICTED: uncharacterized protein LOC103322268 [Prunus mume]
gene20416	--	--	--	--	--	--	--	--	--	A	RNA processing and modification	PREDICTED: RNA pseudouridine synthase 1 [Prunus mume]
gene23161	--	--	--	K03100|0|pper:PRUPE_ppa008221mg|hypothetical protein; K03100 signal peptidase I [EC:3.4.21.89] (A)	Protein export (ko03060)	--	--	--	--	O	Posttranslational modification, protein turnover, chaperones	hypothetical protein PRUPE_ppa008221mg [Prunus persica]
gene7158	--	--	--	--	--	--	--	--	--	R	General function prediction only	PREDICTED: cingulin isoform X1 [Prunus mume]
gene15460	--	--	--	K00469|1.90643e-170|pmum:103342639|inositol oxygenase 4-like; K00469 inositol oxygenase [EC:1.13.99.1] (A)	Ascorbate and aldarate metabolism (ko00053);; Inositol phosphate metabolism (ko00562)	--	--	--	--	R	General function prediction only	PREDICTED: inositol oxygenase 4-like [Prunus mume]
gene7741	--	--	--	--	--	--	--	--	--	O	Posttranslational modification, protein turnover, chaperones	PREDICTED: thioredoxin-like 3-2, chloroplastic [Prunus mume]
gene25652	--	--	--	--	--	--	--	--	--	S	Function unknown	PREDICTED: uncharacterized protein LOC103334570 [Prunus mume]
gene22074	--	--	--	--	--	--	--	--	--	S	Function unknown	hypothetical protein PRUPE_ppa014641mg [Prunus persica]
gene18692	--	--	--	--	--	--	--	--	--	Q	Secondary metabolites biosynthesis, transport and catabolism	hypothetical protein PRUPE_ppa020955mg [Prunus persica]
gene21669	--	--	--	K05391|0|pmum:103339440|cyclic nucleotide-gated ion channel 1-like; K05391 cyclic nucleotide gated channel, other eukaryote (A)	Plant-pathogen interaction (ko04626)	--	--	--	--	P	Inorganic ion transport and metabolism	PREDICTED: cyclic nucleotide-gated ion channel 1-like [Prunus mume]
gene20131	--	--	--	--	--	--	--	--	--	--	--	hypothetical protein PRUPE_ppb009349mg [Prunus persica]
gene15010	--	--	--	--	--	--	--	--	--	G	Carbohydrate transport and metabolism	PREDICTED: GDP-mannose transporter GONST3 isoform X1 [Prunus mume]
gene5252	--	--	--	--	--	--	--	--	--	R	General function prediction only	PREDICTED: endo-1,3;1,4-beta-D-glucanase-like [Prunus mume]
gene24217	--	--	--	--	--	--	--	--	--	S	Function unknown	hypothetical protein PRUPE_ppa017453mg, partial [Prunus persica]
gene15387	--	--	--	--	--	--	--	--	--	S	Function unknown	hypothetical protein PRUPE_ppa021674mg [Prunus persica]
gene1427	--	--	--	--	--	--	--	--	--	R	General function prediction only	hypothetical protein PRUPE_ppa023121mg [Prunus persica]
gene8550	--	--	--	K09598|0|pper:PRUPE_ppa007380mg|hypothetical protein; K09598 signal peptide peptidase-like 3 [EC:3.4.23.-] (A)	--	--	--	--	--	S	Function unknown	hypothetical protein PRUPE_ppa007380mg [Prunus persica]
gene21462	--	--	--	--	--	--	--	--	--	R	General function prediction only	hypothetical protein PRUPE_ppa010568mg [Prunus persica]
gene19903	--	--	--	--	--	--	--	--	--	K	Transcription	hypothetical protein PRUPE_ppa018432mg [Prunus persica]
gene11435	--	--	--	--	--	--	--	--	--	R	General function prediction only	hypothetical protein PRUPE_ppa010438mg [Prunus persica]
gene5768	--	--	--	--	--	--	--	--	--	--	--	hypothetical protein PRUPE_ppa013503mg [Prunus persica]
gene13998	--	--	--	--	--	--	--	--	--	S	Function unknown	PREDICTED: uncharacterized protein LOC103342517 isoform X1 [Prunus mume]
gene22793	--	--	--	K14488|7.10352e-124|pper:PRUPE_ppa011868mg|hypothetical protein; K14488 SAUR family protein (A)	Plant hormone signal transduction (ko04075)	--	--	--	--	S	Function unknown	hypothetical protein PRUPE_ppa011868mg [Prunus persica]
Prunus_persica_newGene_3059	--	--	--	--	--	--	--	Protein of unknown function (DUF1070)	--	R	General function prediction only	PREDICTED: arabinogalactan peptide 16-like [Pyrus x bretschneideri]
gene18194	--	--	--	--	--	--	--	--	--	T	Signal transduction mechanisms	hypothetical protein PRUPE_ppa001409mg [Prunus persica]
gene17947	--	--	--	--	--	--	--	--	--	--	--	PREDICTED: pre-mRNA-splicing factor CWC22-like [Prunus mume]
gene24680	--	--	--	K17925|0|pper:PRUPE_ppa000718mg|hypothetical protein; K17925 sorting nexin-13 (A)	--	--	--	--	--	DUZ	Cell cycle control, cell division, chromosome partitioning;; Intracellular trafficking, secretion, and vesicular transport;; Cytoskeleton	hypothetical protein PRUPE_ppa000718mg [Prunus persica]
gene7409	--	--	--	K04371|0|pper:PRUPE_ppa007306mg|hypothetical protein; K04371 mitogen-activated protein kinase 1/3 [EC:2.7.11.24] (A)	--	--	--	--	--	T	Signal transduction mechanisms	hypothetical protein PRUPE_ppa007306mg [Prunus persica]
gene7922	--	--	--	K00164|0|pper:PRUPE_ppa000730mg|hypothetical protein; K00164 2-oxoglutarate dehydrogenase E1 component [EC:1.2.4.2] (A)	Citrate cycle (TCA cycle) (ko00020);; Lysine degradation (ko00310);; Tryptophan metabolism (ko00380);; Carbon metabolism (ko01200)	--	--	--	--	G	Carbohydrate transport and metabolism	hypothetical protein PRUPE_ppa000730mg [Prunus persica]
gene17159	--	--	--	--	--	--	--	--	--	T	Signal transduction mechanisms	hypothetical protein PRUPE_ppa019872mg [Prunus persica]
Prunus_persica_newGene_2886	--	--	--	--	--	--	--	--	--	S	Function unknown	hypothetical protein PRUPE_ppa017543mg [Prunus persica]
gene10943	--	--	--	--	--	--	--	--	--	R	General function prediction only	hypothetical protein PRUPE_ppa018078mg [Prunus persica]
gene16318	--	--	--	K14684|0|pper:PRUPE_ppa004514mg|hypothetical protein; K14684 solute carrier family 25 (mitochondrial phosphate transporter), member 23/24/25/41 (A)	--	--	--	--	--	C	Energy production and conversion	hypothetical protein PRUPE_ppa004514mg [Prunus persica]
gene23017	--	--	--	K01412|0|pper:PRUPE_ppa004446mg|hypothetical protein; K01412 mitochondrial-processing peptidase subunit alpha [EC:3.4.24.64] (A)	--	--	--	--	--	O	Posttranslational modification, protein turnover, chaperones	hypothetical protein PRUPE_ppa004446mg [Prunus persica]
gene19115	--	--	--	K14431|0|pper:PRUPE_ppa007578mg|hypothetical protein; K14431 transcription factor TGA (A)	Plant hormone signal transduction (ko04075)	--	--	--	--	K	Transcription	hypothetical protein PRUPE_ppa007578mg [Prunus persica]
gene13380	--	--	--	--	--	--	--	--	--	S	Function unknown	PREDICTED: BAHD acyltransferase At5g47980-like [Prunus mume]
gene26097	--	--	--	--	--	--	--	--	--	R	General function prediction only	hypothetical protein PRUPE_ppa003481mg [Prunus persica]
gene16128	--	--	--	--	--	--	--	--	--	O	Posttranslational modification, protein turnover, chaperones	hypothetical protein PRUPE_ppa024005mg [Prunus persica]
gene14318	--	--	--	K17496|0|pper:PRUPE_ppa007559mg|hypothetical protein; K17496 mitochondrial import inner membrane translocase subunit TIM50 (A)	--	--	--	--	--	K	Transcription	hypothetical protein PRUPE_ppa007559mg [Prunus persica]
gene11601	--	--	--	--	--	--	--	--	--	R	General function prediction only	PREDICTED: thaumatin-like protein [Prunus mume]
gene3567	--	--	--	--	--	--	--	--	--	Q	Secondary metabolites biosynthesis, transport and catabolism	hypothetical protein PRUPE_ppa000083mg [Prunus persica]
gene12030	--	--	--	K08286|0|pper:PRUPE_ppa002965mg|hypothetical protein; K08286 protein-serine/threonine kinase [EC:2.7.11.-] (A)	--	--	--	--	--	T	Signal transduction mechanisms	hypothetical protein PRUPE_ppa002965mg [Prunus persica]
gene331	--	--	--	--	--	--	--	--	--	Q	Secondary metabolites biosynthesis, transport and catabolism	hypothetical protein PRUPE_ppa007477mg [Prunus persica]
Prunus_persica_newGene_2534	--	--	--	--	--	--	--	--	Pheophytinase, chloroplastic (Precursor) GN=MAC12.25 OS=Arabidopsis thaliana (Mouse-ear cress) PE=1 SV=1	R	General function prediction only	PREDICTED: pheophytinase, chloroplastic [Prunus mume]
gene2208	--	--	--	K00454|0|pper:PRUPE_ppa001064mg|hypothetical protein; K00454 lipoxygenase [EC:1.13.11.12] (A)	Linoleic acid metabolism (ko00591);; alpha-Linolenic acid metabolism (ko00592)	--	--	--	--	E	Amino acid transport and metabolism	hypothetical protein PRUPE_ppa001064mg [Prunus persica]
gene19232	--	--	--	--	--	--	--	--	--	CG	Energy production and conversion;; Carbohydrate transport and metabolism	PREDICTED: UDP-glycosyltransferase 85A5-like [Prunus mume]
gene12832	--	--	--	--	--	--	--	--	--	S	Function unknown	hypothetical protein PRUPE_ppa018206mg, partial [Prunus persica]
gene7205	--	--	--	K03868|6.47439e-82|pper:PRUPE_ppa013561mg|hypothetical protein; K03868 RING-box protein 1 (A)	Nucleotide excision repair (ko03420);; Ubiquitin mediated proteolysis (ko04120);; Protein processing in endoplasmic reticulum (ko04141)	--	--	--	--	O	Posttranslational modification, protein turnover, chaperones	hypothetical protein PRUPE_ppa013561mg [Prunus persica]
Prunus_persica_newGene_3293	--	--	--	--	--	--	--	--	--	--	--	PREDICTED: uncharacterized protein LOC103332085 [Prunus mume]
gene21297	--	--	--	--	--	--	--	--	--	R	General function prediction only	hypothetical protein PRUPE_ppa019836mg, partial [Prunus persica]
gene16302	--	--	--	--	--	--	--	--	--	R	General function prediction only	hypothetical protein PRUPE_ppa026771mg [Prunus persica]
gene4910	--	--	--	K01834|0|pmum:103332992|phosphoglycerate mutase-like; K01834 2,3-bisphosphoglycerate-dependent phosphoglycerate mutase [EC:5.4.2.11] (A)	Glycolysis / Gluconeogenesis (ko00010);; Glycine, serine and threonine metabolism (ko00260);; Carbon metabolism (ko01200);; Biosynthesis of amino acids (ko01230)	--	--	--	--	G	Carbohydrate transport and metabolism	hypothetical protein PRUPE_ppa008103mg [Prunus persica]
gene24187	--	--	--	--	--	--	--	--	--	L	Replication, recombination and repair	PREDICTED: protein NYNRIN-like [Prunus mume]
gene1771	--	--	--	K02923|2.96701e-42|pper:PRUPE_ppa014434mg|hypothetical protein; K02923 large subunit ribosomal protein L38e (A)	Ribosome (ko03010)	--	--	--	--	J	Translation, ribosomal structure and biogenesis	hypothetical protein PRUPE_ppa014434mg [Prunus persica]
gene17348	--	--	--	--	--	--	--	--	--	S	Function unknown	hypothetical protein PRUPE_ppa010744mg [Prunus persica]
gene18808	--	--	--	--	--	--	--	--	--	R	General function prediction only	hypothetical protein PRUPE_ppa023976mg, partial [Prunus persica]
gene5975	--	--	--	--	--	--	--	--	--	S	Function unknown	hypothetical protein PRUPE_ppa006157mg [Prunus persica]
gene9177	--	--	--	--	--	--	--	--	--	L	Replication, recombination and repair	hypothetical protein PRUPE_ppa019597mg, partial [Prunus persica]
gene23236	--	--	--	K11594|0|pper:PRUPE_ppa003020mg|hypothetical protein; K11594 ATP-dependent RNA helicase DDX3X [EC:3.6.4.13] (A)	--	--	--	--	--	A	RNA processing and modification	hypothetical protein PRUPE_ppa003020mg [Prunus persica]
gene17176	--	--	--	--	--	--	--	--	--	Q	Secondary metabolites biosynthesis, transport and catabolism	hypothetical protein PRUPE_ppa000642mg [Prunus persica]
gene8452	--	--	--	K14497|0|pper:PRUPE_ppa019828mg|hypothetical protein; K14497 protein phosphatase 2C [EC:3.1.3.16] (A)	Plant hormone signal transduction (ko04075)	--	--	--	--	T	Signal transduction mechanisms	hypothetical protein PRUPE_ppa019828mg [Prunus persica]
gene12530	--	--	--	--	--	--	--	--	--	S	Function unknown	hypothetical protein PRUPE_ppa024718mg [Prunus persica]
gene25363	--	--	--	--	--	--	--	--	--	R	General function prediction only	hypothetical protein PRUPE_ppa007612mg [Prunus persica]
gene16330	--	--	--	K17805|1.69566e-76|pmum:103338153|mitochondrial import inner membrane translocase subunit TIM16; K17805 mitochondrial import inner membrane translocase subunit TIM16 (A)	--	--	--	--	--	S	Function unknown	hypothetical protein PRUPE_ppa013564mg [Prunus persica]
gene1312	--	--	--	--	--	--	--	--	--	S	Function unknown	PREDICTED: uncharacterized protein LOC103322891 [Prunus mume]
gene20653	--	--	--	--	--	--	--	--	--	S	Function unknown	hypothetical protein PRUPE_ppa010950mg [Prunus persica]
gene15362	--	--	--	--	--	--	--	--	--	H	Coenzyme transport and metabolism	PREDICTED: uncharacterized protein LOC103336990 [Prunus mume]
gene22959	--	--	--	K14848|0|pper:PRUPE_ppa005177mg|hypothetical protein; K14848 ribosome assembly protein RRB1 (A)	--	--	--	--	--	R	General function prediction only	PREDICTED: glutamate-rich WD repeat-containing protein 1 [Prunus mume]
gene20679	--	--	--	K00514|0|pper:PRUPE_ppa003478mg|hypothetical protein; K00514 zeta-carotene desaturase [EC:1.3.5.6] (A)	Carotenoid biosynthesis (ko00906)	--	--	--	--	H	Coenzyme transport and metabolism	hypothetical protein PRUPE_ppa003478mg [Prunus persica]
gene19373	--	--	--	K00083|4.19692e-114|pper:PRUPE_ppa018468mg|hypothetical protein; K00083 cinnamyl-alcohol dehydrogenase [EC:1.1.1.195] (A)	Phenylpropanoid biosynthesis (ko00940)	--	--	--	--	Q	Secondary metabolites biosynthesis, transport and catabolism	hypothetical protein PRUPE_ppa018468mg, partial [Prunus persica]
gene1220	--	--	--	--	--	--	--	--	--	R	General function prediction only	PREDICTED: uncharacterized protein LOC103323009 [Prunus mume]
gene2595	--	--	--	--	--	--	--	--	--	C	Energy production and conversion	hypothetical protein PRUPE_ppa027089mg [Prunus persica]
gene22341	--	--	--	--	--	--	--	--	--	S	Function unknown	hypothetical protein PRUPE_ppa011608mg [Prunus persica]
gene567	--	--	--	--	--	--	--	--	--	R	General function prediction only	PREDICTED: uncharacterized protein LOC103326758 [Prunus mume]
gene16055	--	--	--	K00033|0|pmum:103337597|6-phosphogluconate dehydrogenase, decarboxylating 2, chloroplastic; K00033 6-phosphogluconate dehydrogenase [EC:1.1.1.44 1.1.1.343] (A)	Pentose phosphate pathway (ko00030);; Glutathione metabolism (ko00480);; Carbon metabolism (ko01200)	--	--	--	--	G	Carbohydrate transport and metabolism	6-phosphogluconate dehydrogenase [Prunus sibirica]
gene1177	--	--	--	--	--	--	--	--	--	--	--	hypothetical protein PRUPE_ppa012497mg [Prunus persica]
gene19374	--	--	--	--	--	--	--	--	--	--	--	PREDICTED: TMV resistance protein N-like [Prunus mume]
gene23408	--	--	--	K01183|0|pper:PRUPE_ppa007396mg|hypothetical protein; K01183 chitinase [EC:3.2.1.14] (A)	Amino sugar and nucleotide sugar metabolism (ko00520)	--	--	--	--	G	Carbohydrate transport and metabolism	hypothetical protein PRUPE_ppa007396mg [Prunus persica]
gene25611	--	--	--	K11816|0|pper:PRUPE_ppa015832mg|hypothetical protein; K11816 indole-3-pyruvate monooxygenase [EC:1.14.13.168] (A)	Tryptophan metabolism (ko00380)	--	--	--	--	Q	Secondary metabolites biosynthesis, transport and catabolism	hypothetical protein PRUPE_ppa015832mg [Prunus persica]
gene15008	--	--	--	--	--	--	--	--	--	S	Function unknown	hypothetical protein PRUPE_ppa007886mg [Prunus persica]
gene12662	--	--	--	--	--	--	--	--	--	T	Signal transduction mechanisms	hypothetical protein PRUPE_ppa000808mg [Prunus persica]
gene26069	--	--	--	--	--	--	--	--	--	S	Function unknown	hypothetical protein PRUPE_ppa010772mg [Prunus persica]
gene12718	--	--	--	--	--	--	--	--	--	U	Intracellular trafficking, secretion, and vesicular transport	hypothetical protein PRUPE_ppa012258mg [Prunus persica]
gene24379	--	--	--	K02834|3.41989e-128|pper:PRUPE_ppa011113mg|hypothetical protein; K02834 ribosome-binding factor A (A)	--	--	--	--	--	R	General function prediction only	hypothetical protein PRUPE_ppa011113mg [Prunus persica]
gene2402	--	--	--	K03007|3.70563e-46|tcc:TCM_010409|RNA polymerases N / 8 kDa subunit; K03007 DNA-directed RNA polymerases I, II, and III subunit RPABC5 (A)	Purine metabolism (ko00230);; Pyrimidine metabolism (ko00240);; RNA polymerase (ko03020)	--	--	--	--	K	Transcription	RNA polymerases N / 8 kDa subunit [Theobroma cacao]
gene14264	--	--	--	--	--	--	--	--	--	S	Function unknown	PREDICTED: uncharacterized protein LOC103336093 [Prunus mume]
gene22146	--	--	--	K13496|0|pper:PRUPE_ppa004825mg|hypothetical protein; K13496 UDP-glucosyl transferase 73C [EC:2.4.1.-] (A)	--	--	--	--	--	CG	Energy production and conversion;; Carbohydrate transport and metabolism	hypothetical protein PRUPE_ppa004825mg [Prunus persica]
gene14491	--	--	--	--	--	--	--	--	--	R	General function prediction only	PREDICTED: reticuline oxidase-like [Prunus mume]
gene15340	--	--	--	--	--	--	--	--	--	P	Inorganic ion transport and metabolism	PREDICTED: uncharacterized protein LOC103336925 [Prunus mume]
gene3692	--	--	--	K01246|0|pper:PRUPE_ppa026563mg|hypothetical protein; K01246 DNA-3-methyladenine glycosylase I [EC:3.2.2.20] (A)	Base excision repair (ko03410)	--	--	--	--	R	General function prediction only	hypothetical protein PRUPE_ppa026563mg, partial [Prunus persica]
gene15754	--	--	--	--	--	--	--	--	--	O	Posttranslational modification, protein turnover, chaperones	hypothetical protein PRUPE_ppa023903mg, partial [Prunus persica]
gene23965	--	--	--	K00760|3.18332e-133|pper:PRUPE_ppa012004mg|hypothetical protein; K00760 hypoxanthine phosphoribosyltransferase [EC:2.4.2.8] (A)	Purine metabolism (ko00230)	--	--	--	--	F	Nucleotide transport and metabolism	hypothetical protein PRUPE_ppa012004mg [Prunus persica]
gene18131	--	--	--	K14838|8.9079e-51|zma:100282268|pco082380(357); LOC100282268; K11254 histone H4 (A)	--	--	--	--	--	R	General function prediction only	hypothetical protein ZEAMMB73_313798 [Zea mays]
gene1858	--	--	--	--	--	--	--	--	--	T	Signal transduction mechanisms	hypothetical protein PRUPE_ppa022039mg [Prunus persica]
gene7908	--	--	--	--	--	--	--	--	--	S	Function unknown	hypothetical protein PRUPE_ppa010643mg [Prunus persica]
gene1644	--	--	--	--	--	--	--	--	--	R	General function prediction only	PREDICTED: pentatricopeptide repeat-containing protein At1g62910-like [Prunus mume]
gene6053	--	--	--	--	--	--	--	--	--	S	Function unknown	hypothetical protein PRUPE_ppa006285mg [Prunus persica]
gene4725	--	--	--	--	--	--	--	--	--	Q	Secondary metabolites biosynthesis, transport and catabolism	PREDICTED: premnaspirodiene oxygenase-like [Prunus mume]
gene25461	--	--	--	--	--	--	--	--	--	S	Function unknown	hypothetical protein PRUPE_ppa007244mg [Prunus persica]
gene25212	--	--	--	K02147|0|pper:PRUPE_ppa004819mg|hypothetical protein; K02147 V-type H+-transporting ATPase subunit B (A)	Oxidative phosphorylation (ko00190);; Phagosome (ko04145)	--	--	--	--	C	Energy production and conversion	hypothetical protein PRUPE_ppa004819mg [Prunus persica]
gene4373	--	--	--	--	--	--	--	--	--	S	Function unknown	hypothetical protein PRUPE_ppa012252mg [Prunus persica]
gene911	--	--	--	K03255|0|pper:PRUPE_ppa000089mg|hypothetical protein; K03255 protein TIF31 (A)	--	--	--	--	--	R	General function prediction only	hypothetical protein PRUPE_ppa000089mg [Prunus persica]
gene14873	--	--	--	K09131|1.47469e-172|pmum:103327197|uncharacterized LOC103327197; K09131 hypothetical protein (A)	--	--	--	--	--	S	Function unknown	hypothetical protein PRUPE_ppa010874mg [Prunus persica]
gene22873	--	--	--	K09422|0|pper:PRUPE_ppa025811mg|hypothetical protein; K09422 myb proto-oncogene protein, plant (A)	--	--	--	--	--	K	Transcription	hypothetical protein PRUPE_ppa025811mg [Prunus persica]
gene1592	--	--	--	K03880|6.63684e-47|vvi:7498617|nad3, ViviM_p080; NADH dehydrogenase subunit 3; K03880 NADH-ubiquinone oxidoreductase chain 3 [EC:1.6.5.3] (A)	Oxidative phosphorylation (ko00190)	--	--	--	--	C	Energy production and conversion	NADH dehydrogenase subunit 3 (mitochondrion) (mitochondrion) [Helianthus annuus]
gene11020	--	--	--	--	--	--	--	--	--	S	Function unknown	hypothetical protein PRUPE_ppa010216mg [Prunus persica]
gene20856	--	--	--	--	--	--	--	--	--	S	Function unknown	PREDICTED: uncharacterized protein At4g13230 [Prunus mume]
gene24580	--	--	--	K12670|0|pper:PRUPE_ppa005938mg|hypothetical protein; K12670 oligosaccharyltransferase complex subunit beta (A)	N-Glycan biosynthesis (ko00510);; Protein processing in endoplasmic reticulum (ko04141)	--	--	--	--	O	Posttranslational modification, protein turnover, chaperones	hypothetical protein PRUPE_ppa005938mg [Prunus persica]
Prunus_persica_newGene_1189	--	--	--	--	--	[R]	General function prediction only	Reverse transcriptase (RNA-dependent DNA polymerase)	Endonuclease OS=Nicotiana tabacum (Common tobacco) PE=2 SV=1	R	General function prediction only	hypothetical protein VITISV_035665 [Vitis vinifera]
gene12053	--	--	--	--	--	--	--	--	--	R	General function prediction only	hypothetical protein PRUPE_ppa016415mg, partial [Prunus persica]
gene7822	--	--	--	K02973|8.22044e-99|pper:PRUPE_ppa012246mg|hypothetical protein; K02973 small subunit ribosomal protein S23e (A)	Ribosome (ko03010)	--	--	--	--	J	Translation, ribosomal structure and biogenesis	hypothetical protein PRUPE_ppa012246mg [Prunus persica]
gene16251	--	--	--	--	--	--	--	--	--	R	General function prediction only	hypothetical protein PRUPE_ppa007210mg [Prunus persica]
gene11222	--	--	--	--	--	--	--	--	--	--	--	hypothetical protein PRUPE_ppa019390mg [Prunus persica]
gene22508	--	--	--	--	--	--	--	--	--	S	Function unknown	hypothetical protein PRUPE_ppa010911mg [Prunus persica]
gene24725	--	--	--	--	--	--	--	--	--	S	Function unknown	hypothetical protein PRUPE_ppa019613mg, partial [Prunus persica]
gene11296	--	--	--	--	--	--	--	--	--	G	Carbohydrate transport and metabolism	hypothetical protein PRUPE_ppa001976mg [Prunus persica]
gene1005	--	--	--	--	--	--	--	--	--	S	Function unknown	hypothetical protein PRUPE_ppa013682mg [Prunus persica]
gene6124	--	--	--	--	--	--	--	--	--	S	Function unknown	hypothetical protein PRUPE_ppa021256mg [Prunus persica]
gene444	--	--	--	--	--	--	--	--	--	R	General function prediction only	hypothetical protein PRUPE_ppa025358mg [Prunus persica]
gene20177	--	--	--	K13127|4.48966e-52|pmum:103343324|zinc finger CCCH domain-containing protein 1-like; K13127 RING finger protein 113A (A)	--	--	--	--	--	O	Posttranslational modification, protein turnover, chaperones	PREDICTED: zinc finger CCCH domain-containing protein 1-like [Prunus mume]
gene24945	--	--	--	--	--	--	--	--	--	S	Function unknown	hypothetical protein PRUPE_ppa014259mg [Prunus persica]
gene21045	--	--	--	K01051|0|pper:PRUPE_ppa019696mg|hypothetical protein; K01051 pectinesterase [EC:3.1.1.11] (A)	Pentose and glucuronate interconversions (ko00040);; Starch and sucrose metabolism (ko00500)	--	--	--	--	G	Carbohydrate transport and metabolism	hypothetical protein PRUPE_ppa019696mg [Prunus persica]
gene10376	--	--	--	--	--	--	--	--	--	T	Signal transduction mechanisms	hypothetical protein PRUPE_ppa026138mg [Prunus persica]
gene10089	--	--	--	K00053|0|pper:PRUPE_ppa003271mg|hypothetical protein; K00053 ketol-acid reductoisomerase [EC:1.1.1.86] (A)	Valine, leucine and isoleucine biosynthesis (ko00290);; Pantothenate and CoA biosynthesis (ko00770);; 2-Oxocarboxylic acid metabolism (ko01210);; Biosynthesis of amino acids (ko01230)	--	--	--	--	E	Amino acid transport and metabolism	hypothetical protein PRUPE_ppa003271mg [Prunus persica]
gene18454	--	--	--	--	--	--	--	--	--	S	Function unknown	hypothetical protein PRUPE_ppa000504mg [Prunus persica]
gene17777	--	--	--	--	--	--	--	--	--	O	Posttranslational modification, protein turnover, chaperones	PREDICTED: E3 ubiquitin-protein ligase listerin [Prunus mume]
gene23563	--	--	--	--	--	--	--	--	--	O	Posttranslational modification, protein turnover, chaperones	hypothetical protein PRUPE_ppa010460mg [Prunus persica]
gene621	--	--	--	--	--	--	--	--	--	O	Posttranslational modification, protein turnover, chaperones	hypothetical protein PRUPE_ppa017787mg, partial [Prunus persica]
gene6376	--	--	--	--	--	--	--	--	--	S	Function unknown	hypothetical protein PRUPE_ppa003072mg [Prunus persica]
gene23345	--	--	--	--	--	--	--	--	--	G	Carbohydrate transport and metabolism	PREDICTED: probable anion transporter 6, chloroplastic [Prunus mume]
gene1977	--	--	--	--	--	--	--	--	--	S	Function unknown	hypothetical protein PRUPE_ppa005909mg [Prunus persica]
gene15991	--	--	--	K11792|3.24887e-68|pmum:103337570|uncharacterized LOC103337570; K11792 DET1- and DDB1-associated protein 1 (A)	--	--	--	--	--	S	Function unknown	PREDICTED: uncharacterized protein LOC103337570 [Prunus mume]
gene19428	--	--	--	K10401|0|pper:PRUPE_ppa020304mg|hypothetical protein; K10401 kinesin family member 18/19 (A)	--	--	--	--	--	Z	Cytoskeleton	hypothetical protein PRUPE_ppa020304mg, partial [Prunus persica]
gene26108	--	--	--	--	--	--	--	--	--	R	General function prediction only	hypothetical protein PRUPE_ppa020728mg [Prunus persica]
gene2876	--	--	--	--	--	--	--	--	--	S	Function unknown	hypothetical protein PRUPE_ppa006278mg [Prunus persica]
gene21660	--	--	--	--	--	--	--	--	--	S	Function unknown	hypothetical protein PRUPE_ppa007644mg [Prunus persica]
gene12191	--	--	--	K08341|1.64105e-127|pper:PRUPE_ppa011765mg|hypothetical protein; K08341 GABA(A) receptor-associated protein (A)	Regulation of autophagy (ko04140)	--	--	--	--	Z	Cytoskeleton	hypothetical protein PRUPE_ppa011765mg [Prunus persica]
gene20792	--	--	--	K17991|0|pper:PRUPE_ppa010656mg|hypothetical protein; K17991 peroxygenase [EC:1.11.2.3] (A)	Cutin, suberine and wax biosynthesis (ko00073)	--	--	--	--	R	General function prediction only	hypothetical protein PRUPE_ppa010656mg [Prunus persica]
gene3394	--	--	--	K07407|0|pper:PRUPE_ppa006179mg|hypothetical protein; K07407 alpha-galactosidase [EC:3.2.1.22] (A)	Galactose metabolism (ko00052);; Glycerolipid metabolism (ko00561);; Sphingolipid metabolism (ko00600);; Glycosphingolipid biosynthesis - globo series (ko00603)	--	--	--	--	G	Carbohydrate transport and metabolism	hypothetical protein PRUPE_ppa006179mg [Prunus persica]
gene9820	--	--	--	K02951|6.83981e-90|pper:PRUPE_ppa012957mg|hypothetical protein; K02951 small subunit ribosomal protein S12e (A)	Ribosome (ko03010)	--	--	--	--	J	Translation, ribosomal structure and biogenesis	hypothetical protein PRUPE_ppa012957mg [Prunus persica]
gene3341	--	--	--	--	--	--	--	--	--	G	Carbohydrate transport and metabolism	PREDICTED: endoglucanase 5 [Prunus mume]
Prunus_persica_newGene_665	--	--	--	--	--	--	--	--	--	--	--	PREDICTED: uncharacterized protein LOC103320037 [Prunus mume]
gene19545	--	--	--	--	--	--	--	--	--	G	Carbohydrate transport and metabolism	hypothetical protein PRUPE_ppa005401mg [Prunus persica]
gene4179	--	--	--	--	--	--	--	--	--	K	Transcription	hypothetical protein PRUPE_ppa021226mg [Prunus persica]
gene19604	--	--	--	--	--	--	--	--	--	S	Function unknown	hypothetical protein PRUPE_ppa1027120mg [Prunus persica]
gene20546	--	--	--	K07870|0|pper:PRUPE_ppa002661mg|hypothetical protein; K07870 Ras homolog gene family, member T1 (A)	--	--	--	--	--	V	Defense mechanisms	hypothetical protein PRUPE_ppa002661mg [Prunus persica]
gene23312	--	--	--	K11138|0|pmum:103341165|uncharacterized LOC103341165; K11138 telomere-associated protein RIF1 (A)	--	--	--	--	--	S	Function unknown	PREDICTED: uncharacterized protein LOC103341165 [Prunus mume]
gene3462	--	--	--	--	--	--	--	--	--	T	Signal transduction mechanisms	PREDICTED: serine/threonine-protein kinase HT1-like isoform X1 [Prunus mume]
gene13304	--	--	--	K14834|0|pper:PRUPE_ppa016725mg|hypothetical protein; K14834 nucleolar complex protein 3 (A)	--	--	--	--	--	JU	Translation, ribosomal structure and biogenesis;; Intracellular trafficking, secretion, and vesicular transport	hypothetical protein PRUPE_ppa016725mg, partial [Prunus persica]
gene4564	--	--	--	--	--	--	--	--	--	R	General function prediction only	hypothetical protein PRUPE_ppa005767mg [Prunus persica]
gene5483	--	--	--	--	--	--	--	--	--	O	Posttranslational modification, protein turnover, chaperones	hypothetical protein PRUPE_ppa007535mg [Prunus persica]
gene362	--	--	--	K07375|3.6361e-90|pper:PRUPE_ppa026921mg|hypothetical protein; K07375 tubulin beta (A)	Phagosome (ko04145)	--	--	--	--	Z	Cytoskeleton	hypothetical protein PRUPE_ppa026921mg, partial [Prunus persica]
gene23074	--	--	--	K05387|0|pper:PRUPE_ppa001033mg|hypothetical protein; K05387 glutamate receptor, ionotropic, plant (A)	--	--	--	--	--	P	Inorganic ion transport and metabolism	hypothetical protein PRUPE_ppa001033mg [Prunus persica]
gene17552	--	--	--	--	--	--	--	--	--	T	Signal transduction mechanisms	PREDICTED: serine/threonine-protein kinase OXI1-like [Prunus mume]
Prunus_persica_newGene_25	[OU]	Posttranslational modification, protein turnover, chaperones;; Intracellular trafficking, secretion, and vesicular transport	Molecular Function: structural constituent of ribosome (GO:0003735);; Cellular Component: intracellular (GO:0005622);; Cellular Component: ribosome (GO:0005840);; Biological Process: translation (GO:0006412);; Molecular Function: rRNA binding (GO:0019843);;	K01358|5.67084e-98|pmum:18668115|clpP, CP95_p041; clp protease proteolytic subunit; K01358 ATP-dependent Clp protease, protease subunit [EC:3.4.21.92] (A)	--	[O]	Posttranslational modification, protein turnover, chaperones	Clp protease;; Ribosomal protein L20	ATP-dependent Clp protease proteolytic subunit {ECO:0000255|HAMAP-Rule:MF_00444} OS=Coffea arabica (Arabian coffee) PE=3 SV=1	O	Posttranslational modification, protein turnover, chaperones	clp protease proteolytic subunit [Prunus mume]
gene17603	--	--	--	--	--	--	--	--	--	O	Posttranslational modification, protein turnover, chaperones	hypothetical protein PRUPE_ppa008150mg [Prunus persica]
gene5551	--	--	--	--	--	--	--	--	--	U	Intracellular trafficking, secretion, and vesicular transport	hypothetical protein PRUPE_ppa013209mg [Prunus persica]
gene13320	--	--	--	K15631|0|pper:PRUPE_ppa001477mg|hypothetical protein; K15631 molybdenum cofactor sulfurtransferase [EC:2.8.1.9] (A)	--	--	--	--	--	H	Coenzyme transport and metabolism	hypothetical protein PRUPE_ppa001477mg [Prunus persica]
gene3015	--	--	--	--	--	--	--	--	--	K	Transcription	hypothetical protein PRUPE_ppa010885mg [Prunus persica]
gene21951	--	--	--	K01193|0|pper:PRUPE_ppa019728mg|hypothetical protein; K01193 beta-fructofuranosidase [EC:3.2.1.26] (A)	Galactose metabolism (ko00052);; Starch and sucrose metabolism (ko00500)	--	--	--	--	G	Carbohydrate transport and metabolism	hypothetical protein PRUPE_ppa019728mg [Prunus persica]
gene20425	--	--	--	K07953|1.13745e-122|pper:PRUPE_ppa011842mg|hypothetical protein; K07953 GTP-binding protein SAR1 [EC:3.6.5.-] (A)	Protein processing in endoplasmic reticulum (ko04141)	--	--	--	--	U	Intracellular trafficking, secretion, and vesicular transport	hypothetical protein PRUPE_ppa011842mg [Prunus persica]
gene5564	--	--	--	K01869|0|pper:PRUPE_ppa000578mg|hypothetical protein; K01869 leucyl-tRNA synthetase [EC:6.1.1.4] (A)	Aminoacyl-tRNA biosynthesis (ko00970)	--	--	--	--	J	Translation, ribosomal structure and biogenesis	hypothetical protein PRUPE_ppa000578mg [Prunus persica]
gene17034	--	--	--	--	--	--	--	--	--	K	Transcription	hypothetical protein PRUPE_ppa011971mg [Prunus persica]
gene16023	--	--	--	K18368|0|pper:PRUPE_ppa008845mg|hypothetical protein; K18368 caffeoylshikimate esterase [EC:3.1.1.-] (A)	Phenylpropanoid biosynthesis (ko00940)	--	--	--	--	I	Lipid transport and metabolism	hypothetical protein PRUPE_ppa008845mg [Prunus persica]
gene13108	--	--	--	--	--	--	--	--	--	I	Lipid transport and metabolism	hypothetical protein PRUPE_ppa009646mg [Prunus persica]
gene9797	--	--	--	K10268|0|pper:PRUPE_ppa005296mg|hypothetical protein; K10268 F-box and leucine-rich repeat protein 2/20 (A)	--	--	--	--	--	R	General function prediction only	hypothetical protein PRUPE_ppa005296mg [Prunus persica]
Prunus_persica_newGene_1379	--	--	--	--	--	--	--	--	--	O	Posttranslational modification, protein turnover, chaperones	hypothetical protein PRUPE_ppa018025mg, partial [Prunus persica]
gene7476	--	--	--	--	--	--	--	--	--	R	General function prediction only	hypothetical protein PRUPE_ppa003673mg [Prunus persica]
gene23945	--	--	--	--	--	--	--	--	--	R	General function prediction only	PREDICTED: tryptophan aminotransferase-related protein 4-like [Prunus mume]
gene10782	--	--	--	--	--	--	--	--	--	S	Function unknown	hypothetical protein PRUPE_ppa001359mg [Prunus persica]
gene10438	--	--	--	--	--	--	--	--	--	A	RNA processing and modification	hypothetical protein PRUPE_ppa010144mg [Prunus persica]
gene19461	--	--	--	--	--	--	--	--	--	L	Replication, recombination and repair	PREDICTED: uncharacterized protein LOC103343129 [Prunus mume]
gene1850	--	--	--	--	--	--	--	--	--	T	Signal transduction mechanisms	PREDICTED: probable LRR receptor-like serine/threonine-protein kinase At3g47570 [Prunus mume]
gene22480	--	--	--	--	--	--	--	--	--	I	Lipid transport and metabolism	PREDICTED: phosphatidylinositol/phosphatidylcholine transfer protein SFH12-like isoform X2 [Prunus mume]
gene3930	--	--	--	--	--	--	--	--	--	S	Function unknown	PREDICTED: uncharacterized protein LOC103320596 [Prunus mume]
gene23068	--	--	--	K07151|0|pper:PRUPE_ppa001464mg|hypothetical protein; K07151 dolichyl-diphosphooligosaccharide--protein glycosyltransferase [EC:2.4.99.18] (A)	N-Glycan biosynthesis (ko00510);; Protein processing in endoplasmic reticulum (ko04141)	--	--	--	--	O	Posttranslational modification, protein turnover, chaperones	hypothetical protein PRUPE_ppa001464mg [Prunus persica]
gene22407	--	--	--	K18647|5.25623e-105|pper:PRUPE_ppa005327mg|hypothetical protein (A)	--	--	--	--	--	D	Cell cycle control, cell division, chromosome partitioning	hypothetical protein PRUPE_ppa005327mg [Prunus persica]
gene5394	--	--	--	--	--	--	--	--	--	S	Function unknown	hypothetical protein PRUPE_ppa007591mg [Prunus persica]
gene19925	--	--	--	--	--	--	--	--	--	S	Function unknown	PREDICTED: 52 kDa repressor of the inhibitor of the protein kinase-like [Prunus mume]
gene2290	--	--	--	K10251|0|pper:PRUPE_ppa008807mg|hypothetical protein; K10251 17beta-estradiol 17-dehydrogenase / very-long-chain 3-oxoacyl-CoA reductase [EC:1.1.1.62 1.1.1.330] (A)	Fatty acid elongation (ko00062);; Biosynthesis of unsaturated fatty acids (ko01040);; Fatty acid metabolism (ko01212)	--	--	--	--	Q	Secondary metabolites biosynthesis, transport and catabolism	hypothetical protein PRUPE_ppa008807mg [Prunus persica]
gene12928	--	--	--	K03234|0|pmum:103339074|uncharacterized LOC103339074; K03234 elongation factor 2 (A)	--	--	--	--	--	R	General function prediction only	PREDICTED: uncharacterized protein LOC103339074 [Prunus mume]
gene25504	--	--	--	K13456|5.98242e-175|pper:PRUPE_ppa010450mg|hypothetical protein; K13456 RPM1-interacting protein 4 (A)	Plant-pathogen interaction (ko04626)	--	--	--	--	T	Signal transduction mechanisms	hypothetical protein PRUPE_ppa010450mg [Prunus persica]
gene11961	--	--	--	--	--	--	--	--	--	T	Signal transduction mechanisms	hypothetical protein PRUPE_ppa003465mg [Prunus persica]
gene25718	--	--	--	K11446|0|pper:PRUPE_ppa001227mg|hypothetical protein; K11446 histone demethylase JARID1 [EC:1.14.11.-] (A)	--	--	--	--	--	R	General function prediction only	hypothetical protein PRUPE_ppa001227mg [Prunus persica]
gene1164	--	--	--	--	--	--	--	--	--	O	Posttranslational modification, protein turnover, chaperones	hypothetical protein PRUPE_ppb020236mg [Prunus persica]
gene16343	--	--	--	--	--	--	--	--	--	S	Function unknown	PREDICTED: uncharacterized protein LOC103338233 [Prunus mume]
gene14686	--	--	--	--	--	--	--	--	--	L	Replication, recombination and repair	PREDICTED: uncharacterized protein LOC103343242 [Prunus mume]
gene23696	--	--	--	--	--	--	--	--	--	--	--	hypothetical protein PRUPE_ppa011806mg [Prunus persica]
gene18227	--	--	--	--	--	--	--	--	--	R	General function prediction only	PREDICTED: putative pentatricopeptide repeat-containing protein At1g12700, mitochondrial [Prunus mume]
gene9363	--	--	--	--	--	--	--	--	--	S	Function unknown	PREDICTED: mediator of RNA polymerase II transcription subunit 9 [Prunus mume]
gene9224	--	--	--	K02998|0|pper:PRUPE_ppa008193mg|hypothetical protein; K02998 small subunit ribosomal protein SAe (A)	Ribosome (ko03010)	--	--	--	--	J	Translation, ribosomal structure and biogenesis	hypothetical protein PRUPE_ppa008193mg [Prunus persica]
Prunus_persica_newGene_1553	--	--	Biological Process: DNA integration (GO:0015074);;	--	--	[R]	General function prediction only	Integrase core domain;; GAG-pre-integrase domain;; Reverse transcriptase (RNA-dependent DNA polymerase);; Reverse transcriptase (RNA-dependent DNA polymerase);; Reverse transcriptase (RNA-dependent DNA polymerase)	Endonuclease OS=Nicotiana tabacum (Common tobacco) PE=2 SV=1	R	General function prediction only	PREDICTED: uncharacterized protein LOC103427704 [Malus domestica]
gene21044	--	--	--	--	--	--	--	--	--	T	Signal transduction mechanisms	PREDICTED: probable inactive leucine-rich repeat receptor-like protein kinase At3g03770 [Prunus mume]
gene723	--	--	--	K02897|0|pmum:103323524|uncharacterized LOC103323524; K02897 large subunit ribosomal protein L25 (A)	Ribosome (ko03010)	--	--	--	--	J	Translation, ribosomal structure and biogenesis	PREDICTED: uncharacterized protein LOC103323524 [Prunus mume]
gene3829	--	--	--	K18328|0|pper:PRUPE_ppa020250mg|hypothetical protein; K18328 lariat debranching enzyme [EC:3.1.-.-] (A)	--	--	--	--	--	A	RNA processing and modification	hypothetical protein PRUPE_ppa020250mg [Prunus persica]
gene10654	--	--	--	--	--	--	--	--	--	S	Function unknown	PREDICTED: putative DNA-binding protein ESCAROLA [Prunus mume]
gene15872	--	--	--	--	--	--	--	--	--	R	General function prediction only	hypothetical protein PRUPE_ppa026834mg [Prunus persica]
gene4405	--	--	--	--	--	--	--	--	--	S	Function unknown	PREDICTED: putative peptidyl-tRNA hydrolase PTRHD1 [Prunus mume]
gene25657	--	--	--	--	--	--	--	--	--	S	Function unknown	hypothetical protein PRUPE_ppa026016mg [Prunus persica]
gene22432	--	--	--	K06287|6.08119e-135|pmum:103340091|maf-like protein DDB_G0281937; K06287 septum formation protein (A)	--	--	--	--	--	D	Cell cycle control, cell division, chromosome partitioning	PREDICTED: maf-like protein DDB_G0281937 isoform X1 [Prunus mume]
gene9190	--	--	--	--	--	--	--	--	--	R	General function prediction only	hypothetical protein PRUPE_ppa003307mg [Prunus persica]
gene23919	--	--	--	K11423|0|pmum:103336235|histone-lysine N-methyltransferase ASHH1; K11423 histone-lysine N-methyltransferase SETD2 [EC:2.1.1.43] (A)	Lysine degradation (ko00310)	--	--	--	--	S	Function unknown	PREDICTED: uncharacterized protein LOC103336235 isoform X1 [Prunus mume]
gene21146	--	--	--	--	--	--	--	--	--	S	Function unknown	hypothetical protein PRUPE_ppa024186mg [Prunus persica]
gene15241	--	--	--	--	--	--	--	--	--	Q	Secondary metabolites biosynthesis, transport and catabolism	hypothetical protein PRUPE_ppa009958mg [Prunus persica]
gene11827	--	--	--	K12386|0|pper:PRUPE_ppa017921mg|hypothetical protein; K12386 cystinosin (A)	--	--	--	--	--	E	Amino acid transport and metabolism	hypothetical protein PRUPE_ppa017921mg [Prunus persica]
gene17754	--	--	--	K15078|0|pper:PRUPE_ppa006827mg|hypothetical protein; K15078 structure-specific endonuclease subunit SLX1 [EC:3.6.1.-] (A)	--	--	--	--	--	R	General function prediction only	hypothetical protein PRUPE_ppa006827mg [Prunus persica]
gene11379	--	--	--	K15121|0|pmum:103330136|solute carrier family 25 member 44; K15121 solute carrier family 25, member 44 (A)	--	--	--	--	--	C	Energy production and conversion	hypothetical protein PRUPE_ppa007463mg [Prunus persica]
gene16666	--	--	--	--	--	--	--	--	--	S	Function unknown	PREDICTED: uncharacterized protein LOC103338321 [Prunus mume]
gene17507	--	--	--	K00454|0|pper:PRUPE_ppa000968mg|hypothetical protein; K00454 lipoxygenase [EC:1.13.11.12] (A)	Linoleic acid metabolism (ko00591);; alpha-Linolenic acid metabolism (ko00592)	--	--	--	--	E	Amino acid transport and metabolism	hypothetical protein PRUPE_ppa000968mg [Prunus persica]
gene11645	--	--	--	K00430|0|pper:PRUPE_ppa008577mg|hypothetical protein; K00430 peroxidase [EC:1.11.1.7] (A)	Phenylalanine metabolism (ko00360);; Phenylpropanoid biosynthesis (ko00940)	--	--	--	--	G	Carbohydrate transport and metabolism	hypothetical protein PRUPE_ppa008577mg [Prunus persica]
Prunus_persica_newGene_2866	[R]	General function prediction only	--	K13127|4.65072e-123|pmum:103339634|zinc finger CCCH domain-containing protein 1-like; K13127 RING finger protein 113A (A)	--	[O]	Posttranslational modification, protein turnover, chaperones	--	Zinc finger CCCH domain-containing protein 1 GN=At1g01350 OS=Arabidopsis thaliana (Mouse-ear cress) PE=2 SV=2	O	Posttranslational modification, protein turnover, chaperones	PREDICTED: zinc finger CCCH domain-containing protein 1-like, partial [Prunus mume]
gene12939	--	--	--	--	--	--	--	--	--	R	General function prediction only	hypothetical protein PRUPE_ppa022216mg [Prunus persica]
gene10553	--	--	--	--	--	--	--	--	--	K	Transcription	hypothetical protein PRUPE_ppa020385mg [Prunus persica]
gene17431	--	--	--	K13095|0|pper:PRUPE_ppa001857mg|hypothetical protein; K13095 splicing factor 1 (A)	--	--	--	--	--	A	RNA processing and modification	hypothetical protein PRUPE_ppa001857mg [Prunus persica]
Prunus_persica_newGene_743	--	--	--	K16251|0|pper:PRUPE_ppa000088mg|hypothetical protein; K16251 DNA-directed RNA polymerase V subunit 1 [EC:2.7.7.6] (A)	--	--	--	--	DNA-directed RNA polymerase V subunit 1 GN=At2g40030 OS=Arabidopsis thaliana (Mouse-ear cress) PE=1 SV=1	S	Function unknown	hypothetical protein PRUPE_ppa000088mg [Prunus persica]
gene1049	--	--	--	K00430|0|pper:PRUPE_ppa008634mg|hypothetical protein; K00430 peroxidase [EC:1.11.1.7] (A)	Phenylalanine metabolism (ko00360);; Phenylpropanoid biosynthesis (ko00940)	--	--	--	--	G	Carbohydrate transport and metabolism	hypothetical protein PRUPE_ppa008634mg [Prunus persica]
gene11318	--	--	--	--	--	--	--	--	--	S	Function unknown	hypothetical protein PRUPE_ppa027087mg [Prunus persica]
gene13420	--	--	--	--	--	--	--	--	--	T	Signal transduction mechanisms	hypothetical protein PRUPE_ppa004688mg [Prunus persica]
Prunus_persica_newGene_34	--	--	--	--	--	--	--	--	G-type lectin S-receptor-like serine/threonine-protein kinase At4g27290 (Precursor) GN=At4g27290 OS=Arabidopsis thaliana (Mouse-ear cress) PE=3 SV=4	T	Signal transduction mechanisms	hypothetical protein PRUPE_ppa014717mg, partial [Prunus persica]
gene21193	--	--	--	--	--	--	--	--	--	S	Function unknown	PREDICTED: uncharacterized protein LOC103339097 isoform X1 [Prunus mume]
gene5834	--	--	--	--	--	--	--	--	--	S	Function unknown	hypothetical protein PRUPE_ppa007145mg [Prunus persica]
gene19759	--	--	--	--	--	--	--	--	--	Q	Secondary metabolites biosynthesis, transport and catabolism	hypothetical protein PRUPE_ppa002035mg [Prunus persica]
gene14561	--	--	--	--	--	--	--	--	--	H	Coenzyme transport and metabolism	hypothetical protein PRUPE_ppa009317mg [Prunus persica]
gene3820	--	--	--	K03715|0|pper:PRUPE_ppa003927mg|hypothetical protein; K03715 1,2-diacylglycerol 3-beta-galactosyltransferase [EC:2.4.1.46] (A)	Glycerolipid metabolism (ko00561)	--	--	--	--	H	Coenzyme transport and metabolism	hypothetical protein PRUPE_ppa003927mg [Prunus persica]
gene2835	--	--	--	--	--	--	--	--	--	Q	Secondary metabolites biosynthesis, transport and catabolism	hypothetical protein PRUPE_ppa023100mg [Prunus persica]
gene16767	--	--	--	--	--	--	--	--	--	R	General function prediction only	hypothetical protein PRUPE_ppa000632mg [Prunus persica]
Prunus_persica_newGene_3414	--	--	--	--	--	--	--	--	--	--	--	PREDICTED: uncharacterized protein LOC103338384 [Prunus mume]
Prunus_persica_newGene_3408	--	--	--	--	--	[O]	Posttranslational modification, protein turnover, chaperones	--	--	O	Posttranslational modification, protein turnover, chaperones	hypothetical protein PRUPE_ppa019153mg, partial [Prunus persica]
gene19250	--	--	--	K15334|0|pper:PRUPE_ppa001325mg|hypothetical protein; K15334 multisite-specific tRNA:(cytosine-C5)-methyltransferase [EC:2.1.1.202] (A)	--	--	--	--	--	J	Translation, ribosomal structure and biogenesis	hypothetical protein PRUPE_ppa001325mg [Prunus persica]
gene8430	--	--	--	K14270|0|pper:PRUPE_ppa004475mg|hypothetical protein; K14270 aminotransferase (A)	--	--	--	--	--	T	Signal transduction mechanisms	hypothetical protein PRUPE_ppa004475mg [Prunus persica]
gene12155	--	--	--	K01869|0|pper:PRUPE_ppa000869mg|hypothetical protein; K01869 leucyl-tRNA synthetase [EC:6.1.1.4] (A)	Aminoacyl-tRNA biosynthesis (ko00970)	--	--	--	--	J	Translation, ribosomal structure and biogenesis	hypothetical protein PRUPE_ppa000869mg [Prunus persica]
gene12116	--	--	--	--	--	--	--	--	--	TU	Signal transduction mechanisms;; Intracellular trafficking, secretion, and vesicular transport	hypothetical protein PRUPE_ppa015293mg [Prunus persica]
gene5225	--	--	--	--	--	--	--	--	--	R	General function prediction only	PREDICTED: pentatricopeptide repeat-containing protein At4g28010-like [Prunus mume]
gene9739	--	--	--	K12856|0|pmum:103328092|pre-mRNA-processing-splicing factor 8; K12856 pre-mRNA-processing factor 8 (A)	Spliceosome (ko03040)	--	--	--	--	A	RNA processing and modification	PREDICTED: pre-mRNA-processing-splicing factor 8 [Prunus mume]
gene22681	--	--	--	K04523|0|pper:PRUPE_ppa003863mg|hypothetical protein; K04523 ubiquilin (A)	Protein processing in endoplasmic reticulum (ko04141)	--	--	--	--	O	Posttranslational modification, protein turnover, chaperones	hypothetical protein PRUPE_ppa003863mg [Prunus persica]
gene10704	--	--	--	--	--	--	--	--	--	A	RNA processing and modification	hypothetical protein PRUPE_ppa000327mg [Prunus persica]
gene14508	--	--	--	K17969|4.24452e-92|pper:PRUPE_ppa012431mg|hypothetical protein; K17969 mitochondrial fission 1 protein (A)	--	--	--	--	--	M	Cell wall/membrane/envelope biogenesis	hypothetical protein PRUPE_ppa012431mg [Prunus persica]
gene21092	--	--	--	--	--	--	--	--	--	R	General function prediction only	PREDICTED: uncharacterized protein LOC103328826 [Prunus mume]
gene9392	--	--	--	K04354|0|pper:PRUPE_ppa004338mg|hypothetical protein; K04354 serine/threonine-protein phosphatase 2A regulatory subunit B (A)	mRNA surveillance pathway (ko03015)	--	--	--	--	T	Signal transduction mechanisms	PREDICTED: serine/threonine protein phosphatase 2A 55 kDa regulatory subunit B beta isoform isoform X2 [Prunus mume]
gene8026	--	--	--	--	--	--	--	--	--	S	Function unknown	hypothetical protein PRUPE_ppa009988mg [Prunus persica]
gene14643	--	--	--	--	--	--	--	--	--	L	Replication, recombination and repair	PREDICTED: protein NYNRIN-like [Prunus mume]
gene6686	--	--	--	K03094|4.42688e-96|pper:PRUPE_ppa015805mg|hypothetical protein; K03094 S-phase kinase-associated protein 1 (A)	Ubiquitin mediated proteolysis (ko04120);; Protein processing in endoplasmic reticulum (ko04141)	--	--	--	--	O	Posttranslational modification, protein turnover, chaperones	hypothetical protein PRUPE_ppa015805mg [Prunus persica]
gene21279	--	--	--	--	--	--	--	--	--	R	General function prediction only	hypothetical protein PRUPE_ppa026424mg, partial [Prunus persica]
gene17911	--	--	--	--	--	--	--	--	--	CG	Energy production and conversion;; Carbohydrate transport and metabolism	hypothetical protein PRUPE_ppa004906mg [Prunus persica]
gene20484	--	--	--	K13511|0|pper:PRUPE_ppa005390mg|hypothetical protein; K13511 monolysocardiolipin acyltransferase [EC:2.3.1.-] (A)	Glycerophospholipid metabolism (ko00564)	--	--	--	--	I	Lipid transport and metabolism	hypothetical protein PRUPE_ppa005390mg [Prunus persica]
gene10577	--	--	--	--	--	--	--	--	--	S	Function unknown	hypothetical protein PRUPE_ppa013190mg [Prunus persica]
gene5873	--	--	--	--	--	--	--	--	--	T	Signal transduction mechanisms	hypothetical protein PRUPE_ppa026846mg [Prunus persica]
gene2959	--	--	--	--	--	--	--	--	--	R	General function prediction only	hypothetical protein PRUPE_ppa007153mg [Prunus persica]
gene23470	--	--	--	--	--	--	--	--	--	R	General function prediction only	PREDICTED: uncharacterized protein LOC103341297 [Prunus mume]
gene23982	--	--	--	K01855|0|pmum:103336176|tRNA pseudouridine(38/39) synthase; K01855 tRNA pseudouridine38/39 synthase [EC:5.4.99.45] (A)	--	--	--	--	--	J	Translation, ribosomal structure and biogenesis	PREDICTED: tRNA pseudouridine(38/39) synthase [Prunus mume]
gene2869	--	--	--	K15639|0|pper:PRUPE_ppa015588mg|hypothetical protein; K15639 PHYB activation tagged suppressor 1 [EC:1.14.-.-] (A)	Brassinosteroid biosynthesis (ko00905)	--	--	--	--	Q	Secondary metabolites biosynthesis, transport and catabolism	hypothetical protein PRUPE_ppa015588mg [Prunus persica]
gene23221	--	--	--	--	--	--	--	--	--	R	General function prediction only	hypothetical protein PRUPE_ppa008076mg [Prunus persica]
gene20275	--	--	--	K13448|3.20975e-112|pmum:103342522|calcium-binding protein CML42; K13448 calcium-binding protein CML (A)	Plant-pathogen interaction (ko04626)	--	--	--	--	T	Signal transduction mechanisms	PREDICTED: calcium-binding protein CML42 [Prunus mume]
gene2898	--	--	--	--	--	--	--	--	--	S	Function unknown	PREDICTED: uncharacterized protein LOC103341977 [Prunus mume]
gene6116	--	--	--	K13094|0|pmum:103330758|RNA-binding protein 5-B; K13094 RNA-binding protein 5/10 (A)	--	--	--	--	--	R	General function prediction only	PREDICTED: LOW QUALITY PROTEIN: RNA-binding protein 5-B [Prunus mume]
Prunus_persica_newGene_985	--	--	Molecular Function: DNA binding (GO:0003677);; Molecular Function: protein dimerization activity (GO:0046983);;	--	--	[L]	Replication, recombination and repair	hAT family C-terminal dimerisation region;; Domain of unknown function (DUF4413);; BED zinc finger	Zinc finger BED domain-containing protein RICESLEEPER 2 OS=Oryza sativa subsp. japonica (Rice) PE=2 SV=1	L	Replication, recombination and repair	hypothetical protein PRUPE_ppa023353mg, partial [Prunus persica]
gene19501	--	--	--	--	--	--	--	--	--	S	Function unknown	hypothetical protein PRUPE_ppa012131mg [Prunus persica]
gene9498	--	--	--	--	--	--	--	--	--	S	Function unknown	hypothetical protein PRUPE_ppa007984mg [Prunus persica]
gene2965	--	--	--	--	--	--	--	--	--	I	Lipid transport and metabolism	hypothetical protein PRUPE_ppa004551mg [Prunus persica]
gene13521	--	--	--	--	--	--	--	--	--	R	General function prediction only	hypothetical protein PRUPE_ppa026496mg [Prunus persica]
gene8341	--	--	--	--	--	--	--	--	--	T	Signal transduction mechanisms	PREDICTED: putative kinase-like protein TMKL1 [Prunus mume]
gene16921	--	--	--	--	--	--	--	--	--	S	Function unknown	hypothetical protein PRUPE_ppa000090mg [Prunus persica]
gene16411	--	--	--	--	--	--	--	--	--	K	Transcription	PREDICTED: agamous-like MADS-box protein AGL19 [Prunus mume]
gene5741	--	--	--	K02137|1.07778e-155|pper:PRUPE_ppa010026mg|hypothetical protein; K02137 F-type H+-transporting ATPase subunit O (A)	Oxidative phosphorylation (ko00190)	--	--	--	--	C	Energy production and conversion	hypothetical protein PRUPE_ppa010026mg [Prunus persica]
gene2444	--	--	--	--	--	--	--	--	--	S	Function unknown	hypothetical protein PRUPE_ppa013767mg [Prunus persica]
gene9493	--	--	--	--	--	--	--	--	--	S	Function unknown	PREDICTED: uncharacterized protein LOC103327871 isoform X1 [Prunus mume]
gene7096	--	--	--	K01051|0|pper:PRUPE_ppa004770mg|hypothetical protein; K01051 pectinesterase [EC:3.1.1.11] (A)	Pentose and glucuronate interconversions (ko00040);; Starch and sucrose metabolism (ko00500)	--	--	--	--	R	General function prediction only	hypothetical protein PRUPE_ppa004770mg [Prunus persica]
gene2377	--	--	--	K00430|0|pmum:103321823|peroxidase 5-like; K00430 peroxidase [EC:1.11.1.7] (A)	Phenylalanine metabolism (ko00360);; Phenylpropanoid biosynthesis (ko00940)	--	--	--	--	R	General function prediction only	PREDICTED: peroxidase 5-like [Prunus mume]
gene3869	--	--	--	K15397|0|pper:PRUPE_ppa004011mg|hypothetical protein; K15397 3-ketoacyl-CoA synthase [EC:2.3.1.199] (A)	Fatty acid elongation (ko00062)	--	--	--	--	I	Lipid transport and metabolism	hypothetical protein PRUPE_ppa004011mg [Prunus persica]
gene24705	--	--	--	K15191|0|pper:PRUPE_ppa024894mg|hypothetical protein; K15191 La-related protein 7 (A)	--	--	--	--	--	R	General function prediction only	hypothetical protein PRUPE_ppa024894mg [Prunus persica]
gene14681	--	--	--	--	--	--	--	--	--	R	General function prediction only	PREDICTED: uncharacterized protein LOC103340274 [Prunus mume]
gene19735	--	--	--	K12129|0|pmum:103340410|two-component response regulator-like APRR7; K12129 pseudo-response regulator 7 (A)	Circadian rhythm - plant (ko04712)	--	--	--	--	K	Transcription	PREDICTED: two-component response regulator-like APRR7 isoform X1 [Prunus mume]
gene7946	--	--	--	--	--	--	--	--	--	G	Carbohydrate transport and metabolism	hypothetical protein PRUPE_ppa008154mg [Prunus persica]
gene21366	--	--	--	--	--	--	--	--	--	R	General function prediction only	hypothetical protein VITISV_035665 [Vitis vinifera]
gene22830	--	--	--	--	--	--	--	--	--	T	Signal transduction mechanisms	PREDICTED: guanine nucleotide-binding protein subunit gamma 3-like [Pyrus x bretschneideri]
gene8654	--	--	--	--	--	--	--	--	--	S	Function unknown	PREDICTED: plastid division protein PDV1 [Prunus mume]
gene19816	--	--	--	K14838|8.9079e-51|zma:100282268|pco082380(357); LOC100282268; K11254 histone H4 (A)	--	--	--	--	--	R	General function prediction only	hypothetical protein ZEAMMB73_313798 [Zea mays]
gene25149	--	--	--	--	--	--	--	--	--	R	General function prediction only	hypothetical protein PRUPE_ppa026244mg [Prunus persica]
gene18612	--	--	--	--	--	--	--	--	--	T	Signal transduction mechanisms	hypothetical protein PRUPE_ppa024822mg [Prunus persica]
gene9414	--	--	--	K12125|0|pper:PRUPE_ppa026719mg|hypothetical protein; K12125 protein EARLY FLOWERING 3 (A)	Circadian rhythm - plant (ko04712)	--	--	--	--	S	Function unknown	hypothetical protein PRUPE_ppa026719mg [Prunus persica]
gene3600	--	--	--	--	--	--	--	--	--	R	General function prediction only	PREDICTED: pentatricopeptide repeat-containing protein At1g19720 [Prunus mume]
gene4077	--	--	--	--	--	--	--	--	--	S	Function unknown	hypothetical protein PRUPE_ppa007890mg [Prunus persica]
gene4087	--	--	--	K00759|5.83281e-134|pmum:103320416|adenine phosphoribosyltransferase 1-like; K00759 adenine phosphoribosyltransferase [EC:2.4.2.7] (A)	Purine metabolism (ko00230)	--	--	--	--	F	Nucleotide transport and metabolism	hypothetical protein PRUPE_ppa010396mg [Prunus persica]
gene19882	--	--	--	--	--	--	--	--	--	Q	Secondary metabolites biosynthesis, transport and catabolism	PREDICTED: protein SRG1-like [Prunus mume]
gene20860	--	--	--	--	--	--	--	--	--	S	Function unknown	PREDICTED: myb-like protein X [Prunus mume]
gene4278	--	--	--	K00029|0|pmum:103320247|NADP-dependent malic enzyme; K00029 malate dehydrogenase (oxaloacetate-decarboxylating)(NADP+) [EC:1.1.1.40] (A)	Pyruvate metabolism (ko00620);; Carbon fixation in photosynthetic organisms (ko00710);; Carbon metabolism (ko01200)	--	--	--	--	C	Energy production and conversion	PREDICTED: NADP-dependent malic enzyme isoform X1 [Prunus mume]
gene7273	--	--	--	--	--	--	--	--	--	--	--	PREDICTED: (R)-mandelonitrile lyase 2-like isoform X1 [Prunus mume]
gene25811	--	--	--	--	--	--	--	--	--	K	Transcription	hypothetical protein PRUPE_ppa009299mg [Prunus persica]
gene8021	--	--	--	--	--	--	--	--	--	T	Signal transduction mechanisms	hypothetical protein PRUPE_ppa002973mg [Prunus persica]
Prunus_persica_newGene_337	[RTKL]	General function prediction only;; Signal transduction mechanisms;; Transcription;; Replication, recombination and repair	Molecular Function: protein kinase activity (GO:0004672);; Molecular Function: calcium ion binding (GO:0005509);; Molecular Function: ATP binding (GO:0005524);; Biological Process: protein phosphorylation (GO:0006468);;	--	--	--	--	Protein kinase domain;; Protein tyrosine kinase;; Calcium-binding EGF domain;; Complement Clr-like EGF-like;; Protein kinase domain;; Protein tyrosine kinase	Wall-associated receptor kinase 3 (Precursor) GN=WAK3 OS=Arabidopsis thaliana (Mouse-ear cress) PE=2 SV=2	T	Signal transduction mechanisms	Wall-associated kinase 2, putative [Theobroma cacao]
gene25594	--	--	--	K16578|0|pper:PRUPE_ppa000220mg|hypothetical protein; K16578 CLIP-associating protein 1/2 (A)	--	--	--	--	--	S	Function unknown	hypothetical protein PRUPE_ppa000220mg [Prunus persica]
gene13907	--	--	--	--	--	--	--	--	--	R	General function prediction only	PREDICTED: WD repeat-containing protein 25 [Prunus mume]
gene10696	--	--	--	K00799|1.25368e-156|pper:PRUPE_ppa011246mg|hypothetical protein; K00799 glutathione S-transferase [EC:2.5.1.18] (A)	Glutathione metabolism (ko00480)	--	--	--	--	O	Posttranslational modification, protein turnover, chaperones	hypothetical protein PRUPE_ppa011246mg [Prunus persica]
gene18757	--	--	--	--	--	--	--	--	--	S	Function unknown	hypothetical protein PRUPE_ppa005948mg [Prunus persica]
gene8241	--	--	--	K03549|0|pper:PRUPE_ppa001638mg|hypothetical protein; K03549 KUP system potassium uptake protein (A)	--	--	--	--	--	P	Inorganic ion transport and metabolism	hypothetical protein PRUPE_ppa001638mg [Prunus persica]
gene25068	--	--	--	K13449|7.38144e-117|pper:PRUPEppa1027191mg|hypothetical protein; K13449 pathogenesis-related protein 1 (A)	Plant hormone signal transduction (ko04075);; Plant-pathogen interaction (ko04626)	--	--	--	--	S	Function unknown	hypothetical protein PRUPE_ppa1027191mg [Prunus persica]
gene5915	--	--	--	--	--	--	--	--	--	T	Signal transduction mechanisms	hypothetical protein PRUPE_ppa016901mg, partial [Prunus persica]
gene24575	--	--	--	K03105|2.72412e-88|pper:PRUPE_ppa013182mg|hypothetical protein; K03105 signal recognition particle subunit SRP19 (A)	Protein export (ko03060)	--	--	--	--	U	Intracellular trafficking, secretion, and vesicular transport	hypothetical protein PRUPE_ppa013182mg [Prunus persica]
gene13582	--	--	--	--	--	--	--	--	--	T	Signal transduction mechanisms	PREDICTED: receptor-like protein 2 [Prunus mume]
gene16367	--	--	--	--	--	--	--	--	--	S	Function unknown	hypothetical protein PRUPE_ppa012166mg [Prunus persica]
gene18595	--	--	--	K01051|0|pper:PRUPE_ppa027083mg|hypothetical protein; K01051 pectinesterase [EC:3.1.1.11] (A)	Pentose and glucuronate interconversions (ko00040);; Starch and sucrose metabolism (ko00500)	--	--	--	--	G	Carbohydrate transport and metabolism	hypothetical protein PRUPE_ppa026550mg [Prunus persica]
gene12648	--	--	--	--	--	--	--	--	--	S	Function unknown	PREDICTED: uncharacterized protein LOC103324897 [Prunus mume]
gene3915	--	--	--	--	--	--	--	--	--	S	Function unknown	PREDICTED: uncharacterized protein LOC103320625 [Prunus mume]
gene14991	--	--	--	--	--	--	--	--	--	V	Defense mechanisms	hypothetical protein PRUPE_ppa008796mg [Prunus persica]
gene24989	--	--	--	--	--	--	--	--	--	R	General function prediction only	PREDICTED: uncharacterized protein LOC103335087 [Prunus mume]
gene17500	--	--	--	K07018|3.82689e-153|pper:PRUPE_ppa011119mg|hypothetical protein; K07018 (A)	--	--	--	--	--	R	General function prediction only	hypothetical protein PRUPE_ppa011119mg [Prunus persica]
gene18373	--	--	--	--	--	--	--	--	--	T	Signal transduction mechanisms	PREDICTED: lysM domain receptor-like kinase 3 [Prunus mume]
gene1923	--	--	--	--	--	--	--	--	--	L	Replication, recombination and repair	PREDICTED: uncharacterized protein LOC103322381 [Prunus mume]
gene9810	--	--	--	K17824|7.56476e-156|pper:PRUPE_ppa011419mg|hypothetical protein; K17824 DCN1-like protein 4/5 (A)	--	--	--	--	--	S	Function unknown	hypothetical protein PRUPE_ppa011419mg [Prunus persica]
gene11741	--	--	--	--	--	--	--	--	--	O	Posttranslational modification, protein turnover, chaperones	PREDICTED: uncharacterized protein LOC103329820 [Prunus mume]
gene13427	--	--	--	K00799|6.79195e-122|pper:PRUPE_ppa011202mg|hypothetical protein; K00799 glutathione S-transferase [EC:2.5.1.18] (A)	Glutathione metabolism (ko00480)	--	--	--	--	O	Posttranslational modification, protein turnover, chaperones	hypothetical protein PRUPE_ppa011202mg [Prunus persica]
gene980	--	--	--	--	--	--	--	--	--	R	General function prediction only	PREDICTED: uncharacterized protein LOC103323249 [Prunus mume]
gene21551	--	--	--	--	--	--	--	--	--	T	Signal transduction mechanisms	hypothetical protein PRUPE_ppa026249mg [Prunus persica]
gene7412	--	--	--	K06013|0|pper:PRUPE_ppa006168mg|hypothetical protein; K06013 STE24 endopeptidase [EC:3.4.24.84] (A)	Terpenoid backbone biosynthesis (ko00900)	--	--	--	--	O	Posttranslational modification, protein turnover, chaperones	hypothetical protein PRUPE_ppa006168mg [Prunus persica]
gene6676	--	--	--	--	--	--	--	--	--	L	Replication, recombination and repair	PREDICTED: uncharacterized protein LOC103337218 [Prunus mume]
gene4455	--	--	--	--	--	--	--	--	--	R	General function prediction only	PREDICTED: pentatricopeptide repeat-containing protein At3g62890-like [Prunus mume]
gene13242	--	--	--	K05868|0|pmum:103325747|putative cyclin-B3-1; K05868 cyclin B (A)	--	--	--	--	--	D	Cell cycle control, cell division, chromosome partitioning	PREDICTED: putative cyclin-B3-1 [Prunus mume]
gene8007	--	--	--	K13945|1.11875e-154|pper:PRUPE_ppa018815mg|hypothetical protein; K13945 LOB domain-containing protein 29 (A)	--	--	--	--	--	S	Function unknown	hypothetical protein PRUPE_ppa018815mg [Prunus persica]
gene25233	--	--	--	--	--	--	--	--	--	R	General function prediction only	hypothetical protein PRUPE_ppa002687mg [Prunus persica]
gene7973	--	--	--	K00729|0|pper:PRUPE_ppa008313mg|hypothetical protein; K00729 dolichyl-phosphate beta-glucosyltransferase [EC:2.4.1.117] (A)	N-Glycan biosynthesis (ko00510)	--	--	--	--	R	General function prediction only	hypothetical protein PRUPE_ppa008313mg [Prunus persica]
gene8760	--	--	--	K14488|7.11846e-63|pper:PRUPE_ppa013301mg|hypothetical protein; K14488 SAUR family protein (A)	Plant hormone signal transduction (ko04075)	--	--	--	--	S	Function unknown	hypothetical protein PRUPE_ppa013301mg [Prunus persica]
gene13564	--	--	--	--	--	--	--	--	--	R	General function prediction only	PREDICTED: F-box/LRR-repeat protein At4g14103-like [Prunus mume]
gene1985	--	--	--	--	--	--	--	--	--	S	Function unknown	PREDICTED: UPF0481 protein At3g47200-like [Prunus mume]
gene20924	--	--	--	K13093|0|pmum:103318831|splicing factor U2AF-associated protein 2; K13093 HIV Tat-specific factor 1 (A)	--	--	--	--	--	A	RNA processing and modification	PREDICTED: LOW QUALITY PROTEIN: splicing factor U2AF-associated protein 2 [Prunus mume]
gene14524	--	--	--	--	--	--	--	--	--	R	General function prediction only	PREDICTED: protein N-lysine methyltransferase METTL21A [Prunus mume]
gene4649	--	--	--	--	--	--	--	--	--	R	General function prediction only	hypothetical protein PRUPE_ppa021375mg [Prunus persica]
gene23609	--	--	--	--	--	--	--	--	--	S	Function unknown	hypothetical protein PRUPE_ppa007924mg [Prunus persica]
gene3994	--	--	--	K02140|7.98236e-86|pper:PRUPE_ppa018437mg|hypothetical protein; K02140 F-type H+-transporting ATPase subunit g (A)	Oxidative phosphorylation (ko00190)	--	--	--	--	C	Energy production and conversion	hypothetical protein PRUPE_ppa018437mg [Prunus persica]
gene13171	--	--	--	--	--	--	--	--	--	R	General function prediction only	PREDICTED: LOW QUALITY PROTEIN: uncharacterized protein LOC103423634 [Malus domestica]
gene20834	--	--	--	--	--	--	--	--	--	L	Replication, recombination and repair	PREDICTED: uncharacterized protein LOC103343129 [Prunus mume]
gene6970	--	--	--	--	--	--	--	--	--	R	General function prediction only	PREDICTED: pentatricopeptide repeat-containing protein At2g44880 [Prunus mume]
gene10928	--	--	--	K08272|0|pper:PRUPE_ppa021052mg|hypothetical protein; K08272 calcium binding protein 39 (A)	--	--	--	--	--	S	Function unknown	hypothetical protein PRUPE_ppa021052mg [Prunus persica]
gene6987	--	--	--	K01874|0|pmum:103331646|probable methionine--tRNA ligase; K01874 methionyl-tRNA synthetase [EC:6.1.1.10] (A)	Selenocompound metabolism (ko00450);; Aminoacyl-tRNA biosynthesis (ko00970)	--	--	--	--	J	Translation, ribosomal structure and biogenesis	PREDICTED: probable methionine--tRNA ligase [Prunus mume]
gene23909	--	--	--	--	--	--	--	--	--	L	Replication, recombination and repair	PREDICTED: uncharacterized protein LOC103322436 [Prunus mume]
gene7535	--	--	--	--	--	--	--	--	--	U	Intracellular trafficking, secretion, and vesicular transport	hypothetical protein PRUPE_ppa021165mg [Prunus persica]
gene1609	--	--	--	K15015|0|pper:PRUPE_ppa016615mg|hypothetical protein; K15015 solute carrier family 32 (vesicular inhibitory amino acid transporter) (A)	--	--	--	--	--	E	Amino acid transport and metabolism	hypothetical protein PRUPE_ppa016615mg [Prunus persica]
gene3483	--	--	--	K18757|0|pmum:103321212|la-related protein 1C-like; K18757 la-related protein 1 (A)	--	--	--	--	--	JO	Translation, ribosomal structure and biogenesis;; Posttranslational modification, protein turnover, chaperones	PREDICTED: la-related protein 1C-like [Prunus mume]
gene11476	--	--	--	K01850|0|pper:PRUPE_ppa008650mg|hypothetical protein; K01850 chorismate mutase [EC:5.4.99.5] (A)	Phenylalanine, tyrosine and tryptophan biosynthesis (ko00400);; Biosynthesis of amino acids (ko01230)	--	--	--	--	E	Amino acid transport and metabolism	hypothetical protein PRUPE_ppa008650mg [Prunus persica]
gene13105	--	--	--	K17686|0|pmum:103325507|copper-transporting ATPase RAN1; K17686 Cu+-exporting ATPase [EC:3.6.3.54] (A)	--	--	--	--	--	P	Inorganic ion transport and metabolism	hypothetical protein PRUPE_ppa000787mg [Prunus persica]
gene25438	--	--	--	--	--	--	--	--	--	S	Function unknown	PREDICTED: uncharacterized protein LOC103342822 [Prunus mume]
gene21698	--	--	--	--	--	--	--	--	--	S	Function unknown	hypothetical protein PRUPE_ppa012476mg [Prunus persica]
Prunus_persica_newGene_3023	--	--	--	--	--	--	--	--	--	--	--	PREDICTED: putative F-box/FBD/LRR-repeat protein At4g03220 [Malus domestica]
gene7481	--	--	--	K01792|0|pper:PRUPE_ppa008964mg|hypothetical protein; K01792 glucose-6-phosphate 1-epimerase [EC:5.1.3.15] (A)	Glycolysis / Gluconeogenesis (ko00010)	--	--	--	--	G	Carbohydrate transport and metabolism	hypothetical protein PRUPE_ppa008964mg [Prunus persica]
gene20088	--	--	--	K00232|0|pper:PRUPE_ppa005916mg|hypothetical protein; K00232 acyl-CoA oxidase [EC:1.3.3.6] (A)	Fatty acid degradation (ko00071);; alpha-Linolenic acid metabolism (ko00592);; Biosynthesis of unsaturated fatty acids (ko01040);; Fatty acid metabolism (ko01212);; Peroxisome (ko04146)	--	--	--	--	I	Lipid transport and metabolism	hypothetical protein PRUPE_ppa005916mg [Prunus persica]
gene10921	--	--	--	--	--	--	--	--	--	R	General function prediction only	PREDICTED: BTB/POZ domain-containing protein At5g48130 [Prunus mume]
gene12759	--	--	--	K03189|0|pper:PRUPE_ppa009642mg|hypothetical protein; K03189 urease accessory protein (A)	--	--	--	--	--	S	Function unknown	hypothetical protein PRUPE_ppa009642mg [Prunus persica]
gene6260	--	--	--	--	--	--	--	--	--	L	Replication, recombination and repair	PREDICTED: uncharacterized protein LOC103343242 [Prunus mume]
gene17456	--	--	--	K00430|0|pper:PRUPE_ppa007654mg|hypothetical protein; K00430 peroxidase [EC:1.11.1.7] (A)	Phenylalanine metabolism (ko00360);; Phenylpropanoid biosynthesis (ko00940)	--	--	--	--	G	Carbohydrate transport and metabolism	hypothetical protein PRUPE_ppa007654mg [Prunus persica]
Prunus_persica_newGene_688	--	--	--	--	--	--	--	--	--	S	Function unknown	PREDICTED: uncharacterized protein LOC103332998 [Prunus mume]
gene21725	--	--	--	K09338|0|pper:PRUPE_ppa008075mg|hypothetical protein; K09338 homeobox-leucine zipper protein (A)	--	--	--	--	--	K	Transcription	hypothetical protein PRUPE_ppa008075mg [Prunus persica]
gene24326	--	--	--	--	--	--	--	--	--	S	Function unknown	hypothetical protein PRUPE_ppa017522mg [Prunus persica]
gene19625	--	--	--	--	--	--	--	--	--	S	Function unknown	hypothetical protein PRUPE_ppa013859mg [Prunus persica]
gene25521	--	--	--	--	--	--	--	--	--	S	Function unknown	PREDICTED: protein XRI1 [Prunus mume]
gene22461	--	--	--	--	--	--	--	--	--	R	General function prediction only	hypothetical protein PRUPE_ppa015725mg [Prunus persica]
gene21395	--	--	--	--	--	--	--	--	--	S	Function unknown	PREDICTED: uncharacterized protein LOC103339301 [Prunus mume]
gene17654	--	--	--	--	--	--	--	--	--	R	General function prediction only	hypothetical protein PRUPE_ppa018503mg [Prunus persica]
gene17055	--	--	--	--	--	--	--	--	--	--	--	PREDICTED: uncharacterized protein LOC103342275 [Prunus mume]
gene5776	--	--	--	--	--	--	--	--	--	R	General function prediction only	hypothetical protein PRUPE_ppa014822mg [Prunus persica]
gene2195	--	--	--	--	--	--	--	--	--	L	Replication, recombination and repair	PREDICTED: uncharacterized protein LOC103322272 [Prunus mume]
gene10101	--	--	--	--	--	--	--	--	--	R	General function prediction only	PREDICTED: uncharacterized protein LOC103343679 [Prunus mume]
gene11186	--	--	--	--	--	--	--	--	--	R	General function prediction only	hypothetical protein PRUPE_ppa013980mg [Prunus persica]
gene23327	--	--	--	--	--	--	--	--	--	G	Carbohydrate transport and metabolism	hypothetical protein PRUPE_ppa004955mg [Prunus persica]
gene22487	--	--	--	--	--	--	--	--	--	R	General function prediction only	dehydrin [Prunus persica]
gene4330	--	--	--	K15029|0|pper:PRUPE_ppa004079mg|hypothetical protein; K15029 translation initiation factor 3 subunit L (A)	--	--	--	--	--	J	Translation, ribosomal structure and biogenesis	hypothetical protein PRUPE_ppa004079mg [Prunus persica]
gene3127	--	--	--	K03655|0|pmum:103341595|uncharacterized LOC103341595; K03655 ATP-dependent DNA helicase RecG [EC:3.6.4.12] (A)	Homologous recombination (ko03440)	--	--	--	--	L	Replication, recombination and repair	PREDICTED: uncharacterized protein LOC103341595 [Prunus mume]
gene1962	--	--	--	K14484|9.38517e-112|pmum:103322207|auxin-responsive protein IAA31; K14484 auxin-responsive protein IAA (A)	Plant hormone signal transduction (ko04075)	--	--	--	--	K	Transcription	PREDICTED: auxin-responsive protein IAA31 isoform X1 [Prunus mume]
gene2425	--	--	--	K17609|0|pper:PRUPE_ppa003374mg|hypothetical protein; K17609 nucleoredoxin [EC:1.8.1.8] (A)	--	--	--	--	--	O	Posttranslational modification, protein turnover, chaperones	hypothetical protein PRUPE_ppa003374mg [Prunus persica]
gene14240	--	--	--	--	--	--	--	--	--	S	Function unknown	hypothetical protein PRUPE_ppa025552mg [Prunus persica]
gene9620	--	--	--	--	--	--	--	--	--	R	General function prediction only	PREDICTED: RNA polymerase II-associated protein 3 [Prunus mume]
gene18784	--	--	--	K11838|0|pmum:103329910|ubiquitin carboxyl-terminal hydrolase 12-like; K11838 ubiquitin carboxyl-terminal hydrolase 7 [EC:3.4.19.12] (A)	--	--	--	--	--	O	Posttranslational modification, protein turnover, chaperones	PREDICTED: ubiquitin carboxyl-terminal hydrolase 12-like [Prunus mume]
gene9019	--	--	--	--	--	--	--	--	--	R	General function prediction only	PREDICTED: F-box/kelch-repeat protein At3g23880-like [Prunus mume]
gene5108	--	--	--	--	--	--	--	--	--	K	Transcription	hypothetical protein PRUPE_ppa009340mg [Prunus persica]
gene8121	--	--	--	--	--	--	--	--	--	K	Transcription	hypothetical protein PRUPE_ppa010777mg [Prunus persica]
gene6506	--	--	--	--	--	--	--	--	--	R	General function prediction only	PREDICTED: uncharacterized protein LOC103343293 [Prunus mume]
gene15328	--	--	--	--	--	--	--	--	--	R	General function prediction only	PREDICTED: uncharacterized protein LOC103336914 isoform X1 [Prunus mume]
gene4487	--	--	--	--	--	--	--	--	--	T	Signal transduction mechanisms	hypothetical protein PRUPE_ppa018525mg, partial [Prunus persica]
gene4743	--	--	--	K00128|0|pper:PRUPE_ppa004751mg|hypothetical protein; K00128 aldehyde dehydrogenase (NAD+) [EC:1.2.1.3] (A)	Glycolysis / Gluconeogenesis (ko00010);; Pentose and glucuronate interconversions (ko00040);; Ascorbate and aldarate metabolism (ko00053);; Fatty acid degradation (ko00071);; Valine, leucine and isoleucine degradation (ko00280);; Lysine degradation (ko00310);; Arginine and proline metabolism (ko00330);; Histidine metabolism (ko00340);; Tryptophan metabolism (ko00380);; beta-Alanine metabolism (ko…	--	--	--	--	C	Energy production and conversion	hypothetical protein PRUPE_ppa004751mg [Prunus persica]
gene18254	--	--	--	--	--	--	--	--	--	R	General function prediction only	PREDICTED: lisH domain-containing protein C1711.05-like [Prunus mume]
gene11467	--	--	--	--	--	--	--	--	--	A	RNA processing and modification	PREDICTED: uncharacterized protein LOC103330066 [Prunus mume]
gene5293	--	--	--	--	--	--	--	--	--	S	Function unknown	PREDICTED: uncharacterized protein LOC103319268 [Prunus mume]
gene3446	--	--	--	K07583|0|pper:PRUPE_ppa004049mg|hypothetical protein; K07583 tRNA pseudouridine synthase 10 [EC:5.4.99.-] (A)	--	--	--	--	--	J	Translation, ribosomal structure and biogenesis	hypothetical protein PRUPE_ppa004049mg [Prunus persica]
gene9259	--	--	--	--	--	--	--	--	--	S	Function unknown	hypothetical protein PRUPE_ppa004502mg [Prunus persica]
gene25120	--	--	--	K17338|6.96085e-88|pper:PRUPE_ppa015305mg|hypothetical protein; K17338 receptor expression-enhancing protein 1/2/3/4 (A)	--	--	--	--	--	V	Defense mechanisms	hypothetical protein PRUPE_ppa015305mg, partial [Prunus persica]
gene8697	--	--	--	--	--	--	--	--	--	T	Signal transduction mechanisms	hypothetical protein PRUPE_ppa009349mg [Prunus persica]
gene6916	--	--	--	K08343|0|pper:PRUPE_ppa009040mg|hypothetical protein; K08343 ubiquitin-like-conjugating enzyme ATG3 [EC:6.3.2.19] (A)	Regulation of autophagy (ko04140)	--	--	--	--	R	General function prediction only	hypothetical protein PRUPE_ppa009040mg [Prunus persica]
gene10753	--	--	--	--	--	--	--	--	--	R	General function prediction only	putative proline-rich cell wall protein [Prunus dulcis]
gene895	--	--	--	--	--	--	--	--	--	R	General function prediction only	hypothetical protein PRUPE_ppa004561mg [Prunus persica]
gene12200	--	--	--	K13412|0|pmum:103324535|calcium-dependent protein kinase 2-like; K13412 calcium-dependent protein kinase [EC:2.7.11.1] (A)	Plant-pathogen interaction (ko04626)	--	--	--	--	T	Signal transduction mechanisms	PREDICTED: LOW QUALITY PROTEIN: calcium-dependent protein kinase 2-like [Prunus mume]
gene2928	--	--	--	K03574|5.05068e-96|pper:PRUPE_ppa023867mg|hypothetical protein; K03574 8-oxo-dGTP diphosphatase [EC:3.6.1.55] (A)	--	--	--	--	--	L	Replication, recombination and repair	hypothetical protein PRUPE_ppa023867mg [Prunus persica]
gene9617	--	--	--	K06892|0|pper:PRUPE_ppa021358mg|hypothetical protein; K06892 feruloyl-CoA ortho-hydroxylase [EC:1.14.11.-] (A)	--	--	--	--	--	Q	Secondary metabolites biosynthesis, transport and catabolism	hypothetical protein PRUPE_ppa021358mg [Prunus persica]
gene9587	--	--	--	--	--	--	--	--	--	U	Intracellular trafficking, secretion, and vesicular transport	hypothetical protein PRUPE_ppa012830mg [Prunus persica]
gene24519	--	--	--	K03941|4.81905e-153|pper:PRUPE_ppa011149mg|hypothetical protein; K03941 NADH dehydrogenase (ubiquinone) Fe-S protein 8 [EC:1.6.5.3 1.6.99.3] (A)	Oxidative phosphorylation (ko00190)	--	--	--	--	C	Energy production and conversion	hypothetical protein PRUPE_ppa011149mg [Prunus persica]
gene7652	--	--	--	K01507|1.02102e-154|pmum:103342349|soluble inorganic pyrophosphatase-like; K01507 inorganic pyrophosphatase [EC:3.6.1.1] (A)	Oxidative phosphorylation (ko00190)	--	--	--	--	C	Energy production and conversion	PREDICTED: soluble inorganic pyrophosphatase-like [Prunus mume]
gene5275	--	--	--	--	--	--	--	--	--	O	Posttranslational modification, protein turnover, chaperones	hypothetical protein PRUPE_ppa010245mg [Prunus persica]
gene878	--	--	--	--	--	--	--	--	--	S	Function unknown	PREDICTED: WAT1-related protein At4g28040 [Prunus mume]
gene26171	--	--	--	--	--	--	--	--	--	S	Function unknown	PREDICTED: uncharacterized protein LOC103334034 [Prunus mume]
gene24740	--	--	--	--	--	--	--	--	--	A	RNA processing and modification	hypothetical protein PRUPE_ppa005661mg [Prunus persica]
gene21678	--	--	--	--	--	--	--	--	--	K	Transcription	hypothetical protein PRUPE_ppa021582mg [Prunus persica]
gene2954	--	--	--	K01265|0|pper:PRUPE_ppa007539mg|hypothetical protein; K01265 methionyl aminopeptidase [EC:3.4.11.18] (A)	--	--	--	--	--	O	Posttranslational modification, protein turnover, chaperones	hypothetical protein PRUPE_ppa007539mg [Prunus persica]
gene19205	--	--	--	--	--	--	--	--	--	U	Intracellular trafficking, secretion, and vesicular transport	hypothetical protein PRUPE_ppa008881mg [Prunus persica]
gene23743	--	--	--	--	--	--	--	--	--	S	Function unknown	hypothetical protein PRUPE_ppa010660mg [Prunus persica]
gene17534	--	--	--	--	--	--	--	--	--	T	Signal transduction mechanisms	PREDICTED: G-type lectin S-receptor-like serine/threonine-protein kinase RLK1 [Prunus mume]
gene4215	--	--	--	--	--	--	--	--	--	T	Signal transduction mechanisms	hypothetical protein PRUPE_ppa024286mg, partial [Prunus persica]
gene21827	--	--	--	--	--	--	--	--	--	BT	Chromatin structure and dynamics;; Signal transduction mechanisms	hypothetical protein PRUPE_ppa004235mg [Prunus persica]
gene9408	--	--	--	--	--	--	--	--	--	S	Function unknown	hypothetical protein PRUPE_ppa007018mg [Prunus persica]
gene7324	--	--	--	--	--	--	--	--	--	R	General function prediction only	hypothetical protein PRUPE_ppa021545mg [Prunus persica]
gene2376	--	--	--	K00430|0|pper:PRUPE_ppa016743mg|hypothetical protein; K00430 peroxidase [EC:1.11.1.7] (A)	Phenylalanine metabolism (ko00360);; Phenylpropanoid biosynthesis (ko00940)	--	--	--	--	R	General function prediction only	hypothetical protein PRUPE_ppa016743mg [Prunus persica]
gene22046	--	--	--	K03126|0|pmum:103339703|transcription initiation factor TFIID subunit 12; K03126 transcription initiation factor TFIID subunit 12 (A)	Basal transcription factors (ko03022)	--	--	--	--	K	Transcription	PREDICTED: transcription initiation factor TFIID subunit 12 [Prunus mume]
gene20870	--	--	--	K18789|0|pper:PRUPE_ppa017605mg|hypothetical protein; K18789 xylogalacturonan beta-1,3-xylosyltransferase [EC:2.4.2.41] (A)	--	--	--	--	--	GMW	Carbohydrate transport and metabolism;; Cell wall/membrane/envelope biogenesis;; Extracellular structures	hypothetical protein PRUPE_ppa017605mg [Prunus persica]
gene4250	--	--	--	K13210|0|pper:PRUPE_ppa001735mg|hypothetical protein; K13210 far upstream element-binding protein (A)	--	--	--	--	--	A	RNA processing and modification	hypothetical protein PRUPE_ppa001735mg [Prunus persica]
gene11531	--	--	--	K09874|0|pper:PRUPE_ppa016771mg|hypothetical protein; K09874 aquaporin NIP (A)	--	--	--	--	--	G	Carbohydrate transport and metabolism	hypothetical protein PRUPE_ppa016771mg [Prunus persica]
gene11019	--	--	--	--	--	--	--	--	--	R	General function prediction only	hypothetical protein PRUPE_ppa003318mg [Prunus persica]
gene24093	--	--	--	K02325|0|pper:PRUPE_ppa004061mg|hypothetical protein; K02325 DNA polymerase epsilon subunit 2 [EC:2.7.7.7] (A)	Purine metabolism (ko00230);; Pyrimidine metabolism (ko00240);; DNA replication (ko03030);; Base excision repair (ko03410);; Nucleotide excision repair (ko03420)	--	--	--	--	L	Replication, recombination and repair	hypothetical protein PRUPE_ppa004061mg [Prunus persica]
gene684	--	--	--	--	--	--	--	--	--	O	Posttranslational modification, protein turnover, chaperones	hypothetical protein PRUPE_ppa001469mg [Prunus persica]
gene11597	--	--	--	K08900|1.01494e-158|pper:PRUPE_ppa016056mg|hypothetical protein; K08900 mitochondrial chaperone BCS1 (A)	--	--	--	--	--	O	Posttranslational modification, protein turnover, chaperones	hypothetical protein PRUPE_ppa016056mg, partial [Prunus persica]
gene21781	--	--	--	K01904|0|pmum:103339665|4-coumarate--CoA ligase-like 6; K01904 4-coumarate--CoA ligase [EC:6.2.1.12] (A)	Ubiquinone and other terpenoid-quinone biosynthesis (ko00130);; Phenylalanine metabolism (ko00360);; Phenylpropanoid biosynthesis (ko00940)	--	--	--	--	I	Lipid transport and metabolism	PREDICTED: LOW QUALITY PROTEIN: 4-coumarate--CoA ligase-like 6 [Prunus mume]
Prunus_persica_newGene_1660	--	--	Molecular Function: protein binding (GO:0005515);;	--	--	--	--	Leucine rich repeat;; Leucine Rich repeats (2 copies);; Leucine Rich Repeat;; Leucine Rich repeat;; Leucine rich repeat N-terminal domain	Tyrosine-sulfated glycopeptide receptor 1 GN=PSYR1 OS=Arabidopsis thaliana (Mouse-ear cress) PE=2 SV=1	T	Signal transduction mechanisms	hypothetical protein PRUPE_ppa015004mg, partial [Prunus persica]
gene10965	--	--	--	K09458|0|pper:PRUPE_ppa020225mg|hypothetical protein; K09458 3-oxoacyl-[acyl-carrier-protein] synthase II [EC:2.3.1.179] (A)	Fatty acid biosynthesis (ko00061);; Biotin metabolism (ko00780);; Fatty acid metabolism (ko01212)	--	--	--	--	I	Lipid transport and metabolism	hypothetical protein PRUPE_ppa020225mg [Prunus persica]
gene9854	--	--	--	K17499|0|pper:PRUPE_ppa007542mg|hypothetical protein; K17499 protein phosphatase 1G [EC:3.1.3.16] (A)	--	--	--	--	--	T	Signal transduction mechanisms	hypothetical protein PRUPE_ppa007542mg [Prunus persica]
gene18102	--	--	--	K03979|0|pper:PRUPE_ppa000648mg|hypothetical protein; K03979 GTP-binding protein (A)	--	--	--	--	--	R	General function prediction only	hypothetical protein PRUPE_ppa000648mg [Prunus persica]
gene5725	--	--	--	--	--	--	--	--	--	--	--	hypothetical protein PRUPE_ppa025079mg [Prunus persica]
Prunus_persica_newGene_3209	--	--	--	K08873|0|pmum:103335454|serine/threonine-protein kinase SMG1-like; K08873 PI-3-kinase-related kinase SMG-1 (A)	mRNA surveillance pathway (ko03015)	--	--	--	--	L	Replication, recombination and repair	PREDICTED: serine/threonine-protein kinase SMG1-like [Prunus mume]
gene23240	--	--	--	K13280|9.84366e-112|pper:PRUPE_ppa012191mg|hypothetical protein; K13280 signal peptidase, endoplasmic reticulum-type [EC:3.4.-.-] (A)	Protein export (ko03060)	--	--	--	--	U	Intracellular trafficking, secretion, and vesicular transport	hypothetical protein PRUPE_ppa012191mg [Prunus persica]
gene10097	--	--	--	--	--	--	--	--	--	S	Function unknown	hypothetical protein PRUPE_ppa019033mg [Prunus persica]
gene10212	--	--	--	--	--	--	--	--	--	S	Function unknown	PREDICTED: zinc finger MYM-type protein 1-like [Prunus mume]
gene9197	--	--	--	--	--	--	--	--	--	R	General function prediction only	hypothetical protein PRUPE_ppa018713mg, partial [Prunus persica]
gene18338	--	--	--	--	--	--	--	--	--	R	General function prediction only	PREDICTED: double-stranded RNA-binding protein 2 [Prunus mume]
gene18778	--	--	--	--	--	--	--	--	--	S	Function unknown	hypothetical protein PRUPE_ppa023756mg [Prunus persica]
gene7133	--	--	--	K15292|0|pper:PRUPE_ppa015909mg|hypothetical protein; K15292 syntaxin-binding protein 1 (A)	--	--	--	--	--	U	Intracellular trafficking, secretion, and vesicular transport	hypothetical protein PRUPE_ppa015909mg, partial [Prunus persica]
gene12553	--	--	--	--	--	--	--	--	--	I	Lipid transport and metabolism	PREDICTED: GDSL esterase/lipase At5g45920 [Prunus mume]
gene13112	--	--	--	K02083|0|pmum:103325498|allantoate deiminase; K02083 allantoate deiminase [EC:3.5.3.9] (A)	Purine metabolism (ko00230)	--	--	--	--	F	Nucleotide transport and metabolism	PREDICTED: allantoate deiminase [Prunus mume]
gene468	--	--	--	--	--	--	--	--	--	S	Function unknown	hypothetical protein PRUPE_ppa008043mg [Prunus persica]
gene10783	--	--	--	--	--	--	--	--	--	K	Transcription	hypothetical protein PRUPE_ppa005742mg [Prunus persica]
gene24512	--	--	--	--	--	--	--	--	--	S	Function unknown	hypothetical protein PRUPE_ppa013976mg [Prunus persica]
gene3186	--	--	--	K15166|0|pper:PRUPE_ppa000154mg|hypothetical protein; K15166 mediator of RNA polymerase II transcription subunit 23 (A)	--	--	--	--	--	K	Transcription	hypothetical protein PRUPE_ppa000154mg [Prunus persica]
gene10136	--	--	--	--	--	--	--	--	--	R	General function prediction only	PREDICTED: LOB domain-containing protein 2 [Prunus mume]
Prunus_persica_newGene_2131	--	--	Molecular Function: protein kinase activity (GO:0004672);; Biological Process: protein phosphorylation (GO:0006468);;	--	--	--	--	Protein tyrosine kinase;; Protein kinase domain	G-type lectin S-receptor-like serine/threonine-protein kinase At1g61500 (Precursor) GN=At1g61500 OS=Arabidopsis thaliana (Mouse-ear cress) PE=2 SV=2	T	Signal transduction mechanisms	hypothetical protein PRUPE_ppa016508mg, partial [Prunus persica]
gene6527	--	--	--	--	--	--	--	--	--	S	Function unknown	PREDICTED: uncharacterized protein LOC103331211 [Prunus mume]
gene4205	--	--	--	--	--	--	--	--	--	K	Transcription	PREDICTED: B3 domain-containing protein At5g42700-like [Prunus mume]
gene15734	--	--	--	--	--	--	--	--	--	R	General function prediction only	hypothetical protein PRUPE_ppa021101mg [Prunus persica]
gene14633	--	--	--	K00919|0|pper:PRUPE_ppa006793mg|hypothetical protein; K00919 4-diphosphocytidyl-2-C-methyl-D-erythritol kinase [EC:2.7.1.148] (A)	Terpenoid backbone biosynthesis (ko00900)	--	--	--	--	H	Coenzyme transport and metabolism	hypothetical protein PRUPE_ppa006793mg [Prunus persica]
gene14301	--	--	--	K01051|0|pper:PRUPE_ppa023424mg|hypothetical protein; K01051 pectinesterase [EC:3.1.1.11] (A)	Pentose and glucuronate interconversions (ko00040);; Starch and sucrose metabolism (ko00500)	--	--	--	--	R	General function prediction only	hypothetical protein PRUPE_ppa023424mg [Prunus persica]
gene5614	--	--	--	--	--	--	--	--	--	S	Function unknown	PREDICTED: protein CUP-SHAPED COTYLEDON 3 [Prunus mume]
gene15627	--	--	--	--	--	--	--	--	--	K	Transcription	PREDICTED: uncharacterized protein LOC103337159 [Prunus mume]
gene4932	--	--	--	--	--	--	--	--	--	S	Function unknown	hypothetical protein PRUPE_ppa009049mg [Prunus persica]
gene21532	--	--	--	K01867|0|pper:PRUPE_ppa006677mg|hypothetical protein; K01867 tryptophanyl-tRNA synthetase [EC:6.1.1.2] (A)	Aminoacyl-tRNA biosynthesis (ko00970)	--	--	--	--	J	Translation, ribosomal structure and biogenesis	hypothetical protein PRUPE_ppa006677mg [Prunus persica]
gene14583	--	--	--	--	--	--	--	--	--	Q	Secondary metabolites biosynthesis, transport and catabolism	hypothetical protein PRUPE_ppa022225mg [Prunus persica]
gene4196	--	--	--	K08911|1.41224e-153|pper:PRUPE_ppa010039mg|hypothetical protein; K08911 light-harvesting complex I chlorophyll a/b binding protein 5 (A)	Photosynthesis - antenna proteins (ko00196)	--	--	--	--	R	General function prediction only	hypothetical protein PRUPE_ppa010039mg [Prunus persica]
gene19390	--	--	--	K00083|0|pper:PRUPE_ppa021232mg|hypothetical protein; K00083 cinnamyl-alcohol dehydrogenase [EC:1.1.1.195] (A)	Phenylpropanoid biosynthesis (ko00940)	--	--	--	--	Q	Secondary metabolites biosynthesis, transport and catabolism	hypothetical protein PRUPE_ppa021232mg [Prunus persica]
gene16555	--	--	--	--	--	--	--	--	--	S	Function unknown	hypothetical protein PRUPE_ppa026898mg [Prunus persica]
gene13861	--	--	--	--	--	--	--	--	--	R	General function prediction only	putative wound-induced protein [Prunus dulcis]
gene22056	--	--	--	K02943|6.0289e-35|pmum:103339712|60S acidic ribosomal protein P2B-like; K02943 large subunit ribosomal protein LP2 (A)	Ribosome (ko03010)	--	--	--	--	J	Translation, ribosomal structure and biogenesis	PREDICTED: 60S acidic ribosomal protein P2B-like [Prunus mume]
gene18289	--	--	--	--	--	--	--	--	--	L	Replication, recombination and repair	PREDICTED: uncharacterized protein LOC103343008 [Prunus mume]
gene21724	--	--	--	K10666|0|pmum:103339404|uncharacterized LOC103339404; K10666 E3 ubiquitin-protein ligase RNF5 [EC:6.3.2.19] (A)	Protein processing in endoplasmic reticulum (ko04141)	--	--	--	--	O	Posttranslational modification, protein turnover, chaperones	PREDICTED: uncharacterized protein LOC103339404 [Prunus mume]
gene16489	--	--	--	K06901|0|pper:PRUPE_ppa003993mg|hypothetical protein; K06901 putative MFS transporter, AGZA family, xanthine/uracil permease (A)	--	--	--	--	--	P	Inorganic ion transport and metabolism	hypothetical protein PRUPE_ppa003993mg [Prunus persica]
gene3889	--	--	--	K01533|0|pper:PRUPE_ppa001206mg|hypothetical protein; K01533 Cu2+-exporting ATPase [EC:3.6.3.4] (A)	--	--	--	--	--	P	Inorganic ion transport and metabolism	hypothetical protein PRUPE_ppa001206mg [Prunus persica]
gene25420	--	--	--	--	--	--	--	--	--	Z	Cytoskeleton	hypothetical protein PRUPE_ppa002481mg [Prunus persica]
gene21993	--	--	--	--	--	--	--	--	--	L	Replication, recombination and repair	PREDICTED: LOW QUALITY PROTEIN: uncharacterized protein LOC103337005 [Prunus mume]
gene8825	--	--	--	--	--	--	--	--	--	S	Function unknown	hypothetical protein PRUPE_ppa013385mg [Prunus persica]
gene17325	--	--	--	K01728|2.048e-84|pper:PRUPE_ppa025917mg|hypothetical protein; K01728 pectate lyase [EC:4.2.2.2] (A)	Pentose and glucuronate interconversions (ko00040)	--	--	--	--	R	General function prediction only	hypothetical protein PRUPE_ppa025917mg, partial [Prunus persica]
gene6809	--	--	--	K10742|0|pmum:103331439|DNA replication ATP-dependent helicase/nuclease DNA2; K10742 DNA replication ATP-dependent helicase Dna2 [EC:3.6.4.12] (A)	DNA replication (ko03030)	--	--	--	--	L	Replication, recombination and repair	PREDICTED: DNA replication ATP-dependent helicase/nuclease DNA2 [Prunus mume]
gene23895	--	--	--	--	--	--	--	--	--	R	General function prediction only	PREDICTED: zinc finger MYM-type protein 1-like [Prunus mume]
gene17933	--	--	--	--	--	--	--	--	--	Q	Secondary metabolites biosynthesis, transport and catabolism	hypothetical protein PRUPE_ppa022440mg [Prunus persica]
gene20477	--	--	--	--	--	--	--	--	--	R	General function prediction only	hypothetical protein PRUPE_ppa013870mg [Prunus persica]
gene16264	--	--	--	--	--	--	--	--	--	O	Posttranslational modification, protein turnover, chaperones	hypothetical protein PRUPE_ppa001674mg [Prunus persica]
gene7923	--	--	--	K00164|0|pper:PRUPE_ppa000728mg|hypothetical protein; K00164 2-oxoglutarate dehydrogenase E1 component [EC:1.2.4.2] (A)	Citrate cycle (TCA cycle) (ko00020);; Lysine degradation (ko00310);; Tryptophan metabolism (ko00380);; Carbon metabolism (ko01200)	--	--	--	--	G	Carbohydrate transport and metabolism	hypothetical protein PRUPE_ppa000728mg [Prunus persica]
gene5110	--	--	--	--	--	--	--	--	--	K	Transcription	hypothetical protein PRUPE_ppa008894mg [Prunus persica]
gene9625	--	--	--	--	--	--	--	--	--	Q	Secondary metabolites biosynthesis, transport and catabolism	hypothetical protein PRUPE_ppa000231mg [Prunus persica]
gene9071	--	--	--	K06174|0|pper:PRUPE_ppa003087mg|hypothetical protein; K06174 ATP-binding cassette, sub-family E, member 1 (A)	--	--	--	--	--	A	RNA processing and modification	hypothetical protein PRUPE_ppa003087mg [Prunus persica]
gene8509	--	--	--	--	--	--	--	--	--	P	Inorganic ion transport and metabolism	hypothetical protein PRUPE_ppa023038mg [Prunus persica]
gene15790	--	--	--	--	--	--	--	--	--	O	Posttranslational modification, protein turnover, chaperones	hypothetical protein PRUPE_ppa002068mg [Prunus persica]
gene21964	--	--	--	--	--	--	--	--	--	R	General function prediction only	PREDICTED: putative pentatricopeptide repeat-containing protein At3g11460 [Prunus mume]
gene17081	--	--	--	--	--	--	--	--	--	S	Function unknown	PREDICTED: proline-rich protein 2-like [Prunus mume]
gene6830	--	--	--	K13800|3.17463e-149|pper:PRUPE_ppa011471mg|hypothetical protein; K13800 UMP-CMP kinase [EC:2.7.4.- 2.7.4.14] (A)	Pyrimidine metabolism (ko00240)	--	--	--	--	F	Nucleotide transport and metabolism	hypothetical protein PRUPE_ppa011471mg [Prunus persica]
gene18531	--	--	--	--	--	--	--	--	--	DO	Cell cycle control, cell division, chromosome partitioning;; Posttranslational modification, protein turnover, chaperones	hypothetical protein PRUPE_ppa008597mg [Prunus persica]
gene12876	--	--	--	--	--	--	--	--	--	T	Signal transduction mechanisms	hypothetical protein PRUPE_ppa020427mg, partial [Prunus persica]
gene7557	--	--	--	K06634|5.87337e-67|pper:PRUPE_ppa021360mg|hypothetical protein; K06634 cyclin H (A)	Basal transcription factors (ko03022);; Nucleotide excision repair (ko03420)	--	--	--	--	D	Cell cycle control, cell division, chromosome partitioning	hypothetical protein PRUPE_ppa021360mg [Prunus persica]
Prunus_persica_newGene_3238	--	--	--	--	--	--	--	--	--	S	Function unknown	PREDICTED: uncharacterized protein LOC103334325 [Prunus mume]
gene12468	--	--	--	--	--	--	--	--	--	S	Function unknown	hypothetical protein PRUPE_ppa018214mg, partial [Prunus persica]
gene3975	--	--	--	--	--	--	--	--	--	S	Function unknown	hypothetical protein PRUPE_ppa019485mg [Prunus persica]
gene12873	--	--	--	K05236|0|pper:PRUPE_ppa000388mg|hypothetical protein; K05236 coatomer protein complex, subunit alpha (xenin) (A)	--	--	--	--	--	U	Intracellular trafficking, secretion, and vesicular transport	hypothetical protein PRUPE_ppa000388mg [Prunus persica]
gene24008	--	--	--	--	--	--	--	--	--	Q	Secondary metabolites biosynthesis, transport and catabolism	hypothetical protein PRUPE_ppa025323mg [Prunus persica]
gene24173	--	--	--	K13099|0|pper:PRUPE_ppa006084mg|hypothetical protein; K13099 CD2 antigen cytoplasmic tail-binding protein 2 (A)	--	--	--	--	--	R	General function prediction only	hypothetical protein PRUPE_ppa006084mg [Prunus persica]
gene23732	--	--	--	--	--	--	--	--	--	R	General function prediction only	PREDICTED: pentatricopeptide repeat-containing protein At2g15630, mitochondrial [Prunus mume]
gene2370	--	--	--	--	--	--	--	--	--	S	Function unknown	hypothetical protein PRUPE_ppa003660mg [Prunus persica]
gene21688	--	--	--	--	--	--	--	--	--	S	Function unknown	hypothetical protein PRUPE_ppa022901mg, partial [Prunus persica]
gene5127	--	--	--	K18195|0|pper:PRUPE_ppa002544mg|hypothetical protein; K18195 rhamnogalacturonan endolyase [EC:4.2.2.23] (A)	--	--	--	--	--	S	Function unknown	hypothetical protein PRUPE_ppa002544mg [Prunus persica]
gene20719	--	--	--	--	--	--	--	--	--	R	General function prediction only	hypothetical protein PRUPE_ppa002960mg [Prunus persica]
gene11972	--	--	--	K00928|0|pper:PRUPE_ppa003561mg|hypothetical protein; K00928 aspartate kinase [EC:2.7.2.4] (A)	Glycine, serine and threonine metabolism (ko00260);; Cysteine and methionine metabolism (ko00270);; Lysine biosynthesis (ko00300);; 2-Oxocarboxylic acid metabolism (ko01210);; Biosynthesis of amino acids (ko01230)	--	--	--	--	E	Amino acid transport and metabolism	hypothetical protein PRUPE_ppa003561mg [Prunus persica]
gene8128	--	--	--	--	--	--	--	--	--	S	Function unknown	hypothetical protein PRUPE_ppa021906mg, partial [Prunus persica]
gene22336	--	--	--	--	--	--	--	--	--	S	Function unknown	hypothetical protein PRUPE_ppa012618mg [Prunus persica]
Prunus_persica_newGene_1807	--	--	--	K00454|2.93598e-14|pxb:103931981|linoleate 13S-lipoxygenase 3-1, chloroplastic-like; K00454 lipoxygenase [EC:1.13.11.12] (A)	Linoleic acid metabolism (ko00591);; alpha-Linolenic acid metabolism (ko00592)	--	--	--	Probable lipoxygenase 6 OS=Oryza sativa subsp. japonica (Rice) PE=2 SV=2	E	Amino acid transport and metabolism	PREDICTED: linoleate 13S-lipoxygenase 3-1, chloroplastic-like [Pyrus x bretschneideri]
gene11539	--	--	--	K02915|1.39165e-62|pper:PRUPE_ppb011184mg|hypothetical protein; K02915 large subunit ribosomal protein L34e (A)	Ribosome (ko03010)	--	--	--	--	J	Translation, ribosomal structure and biogenesis	hypothetical protein PRUPE_ppb011184mg [Prunus persica]
gene20613	--	--	--	--	--	--	--	--	--	T	Signal transduction mechanisms	PREDICTED: protein BONZAI 3 [Prunus mume]
gene634	--	--	--	--	--	--	--	--	--	O	Posttranslational modification, protein turnover, chaperones	hypothetical protein PRUPE_ppa011951mg [Prunus persica]
gene8925	--	--	--	K05658|0|pper:PRUPE_ppa000313mg|hypothetical protein; K05658 ATP-binding cassette, subfamily B (MDR/TAP), member 1 [EC:3.6.3.44] (A)	ABC transporters (ko02010)	--	--	--	--	Q	Secondary metabolites biosynthesis, transport and catabolism	hypothetical protein PRUPE_ppa000313mg [Prunus persica]
gene24126	--	--	--	--	--	--	--	--	--	T	Signal transduction mechanisms	PREDICTED: gibberellin-regulated protein 9 [Prunus mume]
gene25427	--	--	--	--	--	--	--	--	--	R	General function prediction only	PREDICTED: F-box protein SKIP23-like [Prunus mume]
gene18300	--	--	--	K08472|0|pper:PRUPE_ppa003207mg|hypothetical protein; K08472 mlo protein (A)	--	--	--	--	--	S	Function unknown	hypothetical protein PRUPE_ppa003207mg [Prunus persica]
gene1298	--	--	--	K12900|6.57199e-57|pper:PRUPE_ppa010343mg|hypothetical protein; K12900 FUS-interacting serine-arginine-rich protein 1 (A)	Spliceosome (ko03040)	--	--	--	--	A	RNA processing and modification	hypothetical protein PRUPE_ppa010343mg [Prunus persica]
gene5474	--	--	--	--	--	--	--	--	--	P	Inorganic ion transport and metabolism	hypothetical protein PRUPE_ppa001379mg [Prunus persica]
gene18909	--	--	--	K12813|0|pper:PRUPE_ppa023487mg|hypothetical protein; K12813 pre-mRNA-splicing factor ATP-dependent RNA helicase DHX16 [EC:3.6.4.13] (A)	Spliceosome (ko03040)	--	--	--	--	A	RNA processing and modification	hypothetical protein PRUPE_ppa023487mg [Prunus persica]
gene25225	--	--	--	K11804|0|pper:PRUPE_ppa004717mg|hypothetical protein; K11804 WD repeat-containing protein 42A (A)	--	--	--	--	--	R	General function prediction only	hypothetical protein PRUPE_ppa004717mg [Prunus persica]
gene9981	--	--	--	--	--	--	--	--	--	R	General function prediction only	hypothetical protein PRUPE_ppa025546mg [Prunus persica]
gene2530	--	--	--	--	--	--	--	--	--	K	Transcription	hypothetical protein PRUPE_ppa008539mg [Prunus persica]
gene24651	--	--	--	--	--	--	--	--	--	R	General function prediction only	hypothetical protein PRUPE_ppa016928mg [Prunus persica]
gene19552	--	--	--	--	--	--	--	--	--	T	Signal transduction mechanisms	hypothetical protein PRUPE_ppa007190mg [Prunus persica]
gene2504	--	--	--	K03512|0|pper:PRUPE_ppa018614mg|hypothetical protein; K03512 DNA polymerase lambda [EC:2.7.7.7 4.2.99.-] (A)	Base excision repair (ko03410);; Non-homologous end-joining (ko03450)	--	--	--	--	L	Replication, recombination and repair	hypothetical protein PRUPE_ppa018614mg [Prunus persica]
gene10253	--	--	--	--	--	--	--	--	--	R	General function prediction only	PREDICTED: uncharacterized protein LOC103322305 [Prunus mume]
gene17424	--	--	--	--	--	--	--	--	--	R	General function prediction only	hypothetical protein PRUPE_ppa005930mg [Prunus persica]
gene11879	--	--	--	--	--	--	--	--	--	T	Signal transduction mechanisms	PREDICTED: protein LYK2 [Prunus mume]
gene5876	--	--	--	--	--	--	--	--	--	R	General function prediction only	PREDICTED: uncharacterized protein LOC103336041 [Prunus mume]
gene13073	--	--	--	K02729|1.94336e-175|pper:PRUPE_ppa010778mg|hypothetical protein; K02729 20S proteasome subunit alpha 5 [EC:3.4.25.1] (A)	Proteasome (ko03050)	--	--	--	--	O	Posttranslational modification, protein turnover, chaperones	hypothetical protein PRUPE_ppa010778mg [Prunus persica]
gene2711	--	--	--	--	--	--	--	--	--	K	Transcription	hypothetical protein PRUPE_ppa004312mg [Prunus persica]
gene9235	--	--	--	--	--	--	--	--	--	S	Function unknown	PREDICTED: auxin-repressed 12.5 kDa protein isoform X1 [Prunus mume]
gene23559	--	--	--	--	--	--	--	--	--	K	Transcription	hypothetical protein PRUPE_ppa026376mg [Prunus persica]
gene21116	--	--	--	--	--	--	--	--	--	T	Signal transduction mechanisms	PREDICTED: phosphatidylinositol 4-kinase gamma 8 [Prunus mume]
gene18607	--	--	--	--	--	--	--	--	--	U	Intracellular trafficking, secretion, and vesicular transport	hypothetical protein PRUPE_ppa003325mg [Prunus persica]
gene24842	--	--	--	--	--	--	--	--	--	S	Function unknown	hypothetical protein PRUPE_ppa010834mg [Prunus persica]
gene13412	--	--	--	--	--	--	--	--	--	R	General function prediction only	hypothetical protein PRUPE_ppa021066mg, partial [Prunus persica]
gene12442	--	--	--	K15637|0|pper:PRUPE_ppa022650mg|hypothetical protein; K15637 serine/threonine-protein phosphatase PGAM5 [EC:3.1.3.16] (A)	--	--	--	--	--	G	Carbohydrate transport and metabolism	hypothetical protein PRUPE_ppa022650mg [Prunus persica]
gene1955	--	--	--	--	--	--	--	--	--	L	Replication, recombination and repair	PREDICTED: uncharacterized protein LOC103439286 [Malus domestica]
gene2845	--	--	--	--	--	--	--	--	--	S	Function unknown	hypothetical protein PRUPE_ppa022333mg [Prunus persica]
gene7065	--	--	--	K10666|4.03111e-95|pmum:103331757|uncharacterized LOC103331757; K10666 E3 ubiquitin-protein ligase RNF5 [EC:6.3.2.19] (A)	Protein processing in endoplasmic reticulum (ko04141)	--	--	--	--	O	Posttranslational modification, protein turnover, chaperones	PREDICTED: uncharacterized protein LOC103331757 [Prunus mume]
gene17865	--	--	--	K15306|2.90606e-117|pper:PRUPE_ppa009768mg|hypothetical protein; K15306 Ran-binding protein 1 (A)	--	--	--	--	--	U	Intracellular trafficking, secretion, and vesicular transport	hypothetical protein PRUPE_ppa009768mg [Prunus persica]
gene18732	--	--	--	--	--	--	--	--	--	R	General function prediction only	PREDICTED: pentatricopeptide repeat-containing protein At1g05750, chloroplastic-like [Prunus mume]
gene158	--	--	--	K05391|0|pmum:103324023|cyclic nucleotide-gated ion channel 1-like; K05391 cyclic nucleotide gated channel, other eukaryote (A)	Plant-pathogen interaction (ko04626)	--	--	--	--	P	Inorganic ion transport and metabolism	PREDICTED: cyclic nucleotide-gated ion channel 1-like [Prunus mume]
gene7078	--	--	--	--	--	--	--	--	--	R	General function prediction only	hypothetical protein PRUPE_ppa013196mg [Prunus persica]
gene7061	--	--	--	K07447|4.66519e-169|pmum:103331706|uncharacterized LOC103331706; K07447 putative holliday junction resolvase [EC:3.1.-.-] (A)	--	--	--	--	--	G	Carbohydrate transport and metabolism	PREDICTED: uncharacterized protein LOC103331706 [Prunus mume]
gene14134	--	--	--	--	--	--	--	--	--	S	Function unknown	hypothetical protein PRUPE_ppa013121mg [Prunus persica]
gene12244	--	--	--	--	--	--	--	--	--	Z	Cytoskeleton	hypothetical protein PRUPE_ppa016425mg, partial [Prunus persica]
Prunus_persica_newGene_431	--	--	--	--	--	[R]	General function prediction only	PPR repeat family;; PPR repeat	Pentatricopeptide repeat-containing protein At4g21065 GN=PCMP-H28 OS=Arabidopsis thaliana (Mouse-ear cress) PE=2 SV=2	R	General function prediction only	PREDICTED: pentatricopeptide repeat-containing protein At3g09040, mitochondrial-like [Prunus mume]
gene21478	--	--	--	--	--	--	--	--	--	S	Function unknown	hypothetical protein PRUPE_ppa022316mg [Prunus persica]
Prunus_persica_newGene_1772	--	--	--	K03234|5.42442e-109|pmum:103339074|uncharacterized LOC103339074; K03234 elongation factor 2 (A)	--	--	--	--	--	--	--	PREDICTED: uncharacterized protein LOC103339074 [Prunus mume]
gene23723	--	--	--	K18857|0|pper:PRUPE_ppa007154mg|hypothetical protein; K18857 alcohol dehydrogenase class-P [EC:1.1.1.1] (A)	Glycolysis / Gluconeogenesis (ko00010);; Fatty acid degradation (ko00071);; Tyrosine metabolism (ko00350);; alpha-Linolenic acid metabolism (ko00592)	--	--	--	--	Q	Secondary metabolites biosynthesis, transport and catabolism	hypothetical protein PRUPE_ppa007154mg [Prunus persica]
gene20227	--	--	--	--	--	--	--	--	--	S	Function unknown	hypothetical protein PRUPE_ppa006113mg [Prunus persica]
gene18462	--	--	--	--	--	--	--	--	--	O	Posttranslational modification, protein turnover, chaperones	hypothetical protein PRUPE_ppa025531mg, partial [Prunus persica]
gene826	--	--	--	K08248|0|pper:PRUPE_ppa022916mg|hypothetical protein; K08248 mandelonitrile lyase [EC:4.1.2.10] (A)	Cyanoamino acid metabolism (ko00460)	--	--	--	--	G	Carbohydrate transport and metabolism	hypothetical protein PRUPE_ppa022916mg [Prunus persica]
gene3751	--	--	--	--	--	--	--	--	--	R	General function prediction only	PREDICTED: protein OSB1, mitochondrial-like isoform X1 [Prunus mume]
gene14695	--	--	--	--	--	--	--	--	--	L	Replication, recombination and repair	PREDICTED: uncharacterized protein LOC103322268 [Prunus mume]
gene4200	--	--	--	--	--	--	--	--	--	S	Function unknown	hypothetical protein PRUPE_ppa009744mg [Prunus persica]
gene3774	--	--	--	K12581|0|pper:PRUPE_ppa009848mg|hypothetical protein; K12581 CCR4-NOT transcription complex subunit 7/8 (A)	RNA degradation (ko03018)	--	--	--	--	K	Transcription	hypothetical protein PRUPE_ppa009848mg [Prunus persica]
gene1471	--	--	--	--	--	--	--	--	--	T	Signal transduction mechanisms	hypothetical protein PRUPE_ppa017983mg [Prunus persica]
gene4899	--	--	--	--	--	--	--	--	--	--	--	PREDICTED: uncharacterized protein LOC103332980 [Prunus mume]
gene1331	--	--	--	K01611|0|pper:PRUPE_ppa007795mg|hypothetical protein; K01611 S-adenosylmethionine decarboxylase [EC:4.1.1.50] (A)	Cysteine and methionine metabolism (ko00270);; Arginine and proline metabolism (ko00330)	--	--	--	--	T	Signal transduction mechanisms	hypothetical protein PRUPE_ppa007795mg [Prunus persica]
gene8556	--	--	--	--	--	--	--	--	--	S	Function unknown	PREDICTED: probable GPI-anchored adhesin-like protein PGA55 isoform X1 [Prunus mume]
gene25482	--	--	--	K10949|1.63398e-174|pmum:103334268|putative ER lumen protein retaining receptor C28H8.4; K10949 ER lumen protein retaining receptor (A)	--	--	--	--	--	U	Intracellular trafficking, secretion, and vesicular transport	PREDICTED: LOW QUALITY PROTEIN: putative ER lumen protein retaining receptor C28H8.4 [Prunus mume]
gene4800	--	--	--	--	--	--	--	--	--	P	Inorganic ion transport and metabolism	PREDICTED: cation transport regulator-like protein 2 [Prunus mume]
gene3786	--	--	--	--	--	--	--	--	--	L	Replication, recombination and repair	PREDICTED: uncharacterized protein LOC103322305 [Prunus mume]
gene11013	--	--	--	--	--	--	--	--	--	R	General function prediction only	PREDICTED: glycine-rich RNA-binding protein 4, mitochondrial [Prunus mume]
gene19267	--	--	--	--	--	--	--	--	--	S	Function unknown	PREDICTED: uncharacterized protein LOC103334016 [Prunus mume]
gene16753	--	--	--	--	--	--	--	--	--	P	Inorganic ion transport and metabolism	PREDICTED: protein NRT1/ PTR FAMILY 2.8-like [Prunus mume]
gene25955	--	--	--	--	--	--	--	--	--	T	Signal transduction mechanisms	hypothetical protein PRUPE_ppa011911mg [Prunus persica]
gene5545	--	--	--	--	--	--	--	--	--	R	General function prediction only	hypothetical protein PRUPE_ppa010114mg [Prunus persica]
gene23393	--	--	--	--	--	--	--	--	--	L	Replication, recombination and repair	hypothetical protein PRUPE_ppa005929mg [Prunus persica]
gene13262	--	--	--	K14778|0|pmum:103325733|DEAD-box ATP-dependent RNA helicase 36; K14778 ATP-dependent RNA helicase DDX49/DBP8 [EC:3.6.4.13] (A)	--	--	--	--	--	A	RNA processing and modification	PREDICTED: DEAD-box ATP-dependent RNA helicase 36 [Prunus mume]
gene11369	--	--	--	K00555|0|pper:PRUPE_ppa003386mg|hypothetical protein; K00555 tRNA (guanine26-N2/guanine27-N2)-dimethyltransferase [EC:2.1.1.215 2.1.1.216] (A)	--	--	--	--	--	J	Translation, ribosomal structure and biogenesis	hypothetical protein PRUPE_ppa003386mg [Prunus persica]
gene2169	--	--	--	K01228|0|pper:PRUPE_ppa001358mg|hypothetical protein; K01228 mannosyl-oligosaccharide glucosidase [EC:3.2.1.106] (A)	N-Glycan biosynthesis (ko00510);; Protein processing in endoplasmic reticulum (ko04141)	--	--	--	--	G	Carbohydrate transport and metabolism	hypothetical protein PRUPE_ppa001358mg [Prunus persica]
gene5910	--	--	--	--	--	--	--	--	--	T	Signal transduction mechanisms	hypothetical protein PRUPE_ppa014872mg, partial [Prunus persica]
gene2187	--	--	--	--	--	--	--	--	--	Q	Secondary metabolites biosynthesis, transport and catabolism	hypothetical protein PRUPE_ppa004517mg [Prunus persica]
gene18263	--	--	--	--	--	--	--	--	--	R	General function prediction only	PREDICTED: aldo-keto reductase family 4 member C9-like [Prunus mume]
gene25116	--	--	--	--	--	--	--	--	--	S	Function unknown	hypothetical protein PRUPE_ppa000631mg [Prunus persica]
gene15899	--	--	--	K17686|0|pper:PRUPE_ppa000836mg|hypothetical protein; K17686 Cu+-exporting ATPase [EC:3.6.3.54] (A)	--	--	--	--	--	P	Inorganic ion transport and metabolism	hypothetical protein PRUPE_ppa000836mg [Prunus persica]
gene9053	--	--	--	--	--	--	--	--	--	R	General function prediction only	PREDICTED: uncharacterized protein LOC103327389 [Prunus mume]
gene11419	--	--	--	--	--	--	--	--	--	S	Function unknown	PREDICTED: uncharacterized protein LOC103330108 [Prunus mume]
gene20850	--	--	--	K01772|0|pper:PRUPE_ppa004536mg|hypothetical protein; K01772 ferrochelatase [EC:4.99.1.1] (A)	Porphyrin and chlorophyll metabolism (ko00860)	--	--	--	--	H	Coenzyme transport and metabolism	hypothetical protein PRUPE_ppa004536mg [Prunus persica]
gene17794	--	--	--	--	--	--	--	--	--	P	Inorganic ion transport and metabolism	PREDICTED: cation/H(+) antiporter 15-like [Prunus mume]
gene6968	--	--	--	--	--	--	--	--	--	R	General function prediction only	hypothetical protein PRUPE_ppa015039mg, partial [Prunus persica]
gene6186	--	--	--	--	--	--	--	--	--	T	Signal transduction mechanisms	hypothetical protein PRUPE_ppa000501mg [Prunus persica]
gene5841	--	--	--	--	--	--	--	--	--	K	Transcription	PREDICTED: agamous-like MADS-box protein AGL15 [Prunus mume]
gene23443	--	--	--	K01246|0|pper:PRUPE_ppa026720mg|hypothetical protein; K01246 DNA-3-methyladenine glycosylase I [EC:3.2.2.20] (A)	Base excision repair (ko03410)	--	--	--	--	R	General function prediction only	hypothetical protein PRUPE_ppa026720mg [Prunus persica]
gene4837	--	--	--	K00889|0|pper:PRUPE_ppa001669mg|hypothetical protein; K00889 1-phosphatidylinositol-4-phosphate 5-kinase [EC:2.7.1.68] (A)	Inositol phosphate metabolism (ko00562);; Phosphatidylinositol signaling system (ko04070);; Endocytosis (ko04144)	--	--	--	--	T	Signal transduction mechanisms	hypothetical protein PRUPE_ppa001669mg [Prunus persica]
gene16532	--	--	--	--	--	--	--	--	--	A	RNA processing and modification	hypothetical protein PRUPE_ppa009286mg [Prunus persica]
gene19143	--	--	--	--	--	--	--	--	--	--	--	PREDICTED: uncharacterized protein LOC103321481 [Prunus mume]
gene5429	--	--	--	--	--	--	--	--	--	R	General function prediction only	hypothetical protein PRUPE_ppa015246mg, partial [Prunus persica]
Prunus_persica_newGene_524	--	--	--	--	--	--	--	--	--	R	General function prediction only	hypothetical protein PRUPE_ppa020103mg, partial [Prunus persica]
gene13496	--	--	--	--	--	--	--	--	--	S	Function unknown	hypothetical protein PRUPE_ppa020506mg [Prunus persica]
gene20282	--	--	--	--	--	--	--	--	--	S	Function unknown	hypothetical protein PRUPE_ppa017529mg [Prunus persica]
gene16451	--	--	--	K14564|0|pper:PRUPE_ppa003786mg|hypothetical protein; K14564 nucleolar protein 56 (A)	Ribosome biogenesis in eukaryotes (ko03008)	--	--	--	--	AJ	RNA processing and modification;; Translation, ribosomal structure and biogenesis	hypothetical protein PRUPE_ppa003786mg [Prunus persica]
gene13937	--	--	--	--	--	--	--	--	--	R	General function prediction only	hypothetical protein PRUPE_ppa022768mg, partial [Prunus persica]
gene22215	--	--	--	--	--	--	--	--	--	T	Signal transduction mechanisms	PREDICTED: probable serine/threonine-protein kinase At1g01540 [Prunus mume]
gene7456	--	--	--	--	--	--	--	--	--	--	--	PREDICTED: uncharacterized protein LOC103332039 [Prunus mume]
Prunus_persica_newGene_1419	[R]	General function prediction only	--	K18881|5.89356e-49|pmum:103327328|protein DJ-1 homolog D-like; K18881 D-lactate dehydratase [EC:4.2.1.130] (A)	Pyruvate metabolism (ko00620)	[RV]	General function prediction only;; Defense mechanisms	--	Protein DJ-1 homolog D GN=DJ1D OS=Arabidopsis thaliana (Mouse-ear cress) PE=1 SV=1	V	Defense mechanisms	PREDICTED: protein DJ-1 homolog D-like [Prunus mume]
gene783	--	--	--	--	--	--	--	--	--	A	RNA processing and modification	hypothetical protein PRUPE_ppa022840mg [Prunus persica]
gene12139	--	--	--	--	--	--	--	--	--	S	Function unknown	PREDICTED: uncharacterized protein LOC103324444 [Prunus mume]
gene9893	--	--	--	--	--	--	--	--	--	R	General function prediction only	hypothetical protein PRUPE_ppa004652mg [Prunus persica]
gene24568	--	--	--	--	--	--	--	--	--	R	General function prediction only	hypothetical protein PRUPE_ppa004456mg [Prunus persica]
gene13667	--	--	--	--	--	--	--	--	--	S	Function unknown	hypothetical protein PRUPE_ppa005691mg [Prunus persica]
gene10819	--	--	--	--	--	--	--	--	--	G	Carbohydrate transport and metabolism	PREDICTED: UDP-glycosyltransferase 85A1-like [Prunus mume]
gene10493	--	--	--	--	--	--	--	--	--	I	Lipid transport and metabolism	hypothetical protein PRUPE_ppa023726mg [Prunus persica]
gene463	--	--	--	K02434|0|pmum:103323792|glutamyl-tRNA(Gln) amidotransferase subunit B, chloroplastic/mitochondrial; K02434 aspartyl-tRNA(Asn)/glutamyl-tRNA(Gln) amidotransferase subunit B [EC:6.3.5.6 6.3.5.7] (A)	Aminoacyl-tRNA biosynthesis (ko00970)	--	--	--	--	J	Translation, ribosomal structure and biogenesis	PREDICTED: glutamyl-tRNA(Gln) amidotransferase subunit B, chloroplastic/mitochondrial isoform X2 [Prunus mume]
gene26252	--	--	--	--	--	--	--	--	--	R	General function prediction only	PREDICTED: uncharacterized protein LOC103319819 [Prunus mume]
gene21127	--	--	--	K09875|2.78284e-170|pper:PRUPE_ppa010798mg|hypothetical protein; K09875 aquaporin SIP (A)	--	--	--	--	--	G	Carbohydrate transport and metabolism	hypothetical protein PRUPE_ppa010798mg [Prunus persica]
gene23675	--	--	--	K17506|0|pper:PRUPE_ppa008594mg|hypothetical protein; K17506 protein phosphatase 1L [EC:3.1.3.16] (A)	--	--	--	--	--	T	Signal transduction mechanisms	hypothetical protein PRUPE_ppa008594mg [Prunus persica]
gene25452	--	--	--	--	--	--	--	--	--	S	Function unknown	PREDICTED: uncharacterized protein LOC103344110 [Prunus mume]
gene19740	--	--	--	--	--	--	--	--	--	U	Intracellular trafficking, secretion, and vesicular transport	hypothetical protein PRUPE_ppa021269mg [Prunus persica]
gene10730	--	--	--	--	--	--	--	--	--	T	Signal transduction mechanisms	hypothetical protein PRUPE_ppa018817mg, partial [Prunus persica]
gene957	--	--	--	--	--	--	--	--	--	R	General function prediction only	hypothetical protein PRUPE_ppa000792mg [Prunus persica]
gene10217	--	--	--	--	--	--	--	--	--	S	Function unknown	hypothetical protein PRUPE_ppa009489mg [Prunus persica]
gene11580	--	--	--	K18164|0|pper:PRUPE_ppa004876mg|hypothetical protein; K18164 NADH dehydrogenase [ubiquinone] 1 alpha subcomplex assembly factor 7 (A)	--	--	--	--	--	S	Function unknown	hypothetical protein PRUPE_ppa004876mg [Prunus persica]
gene15497	--	--	--	--	--	--	--	--	--	R	General function prediction only	PREDICTED: ankyrin-1-like [Prunus mume]
gene8866	--	--	--	--	--	--	--	--	--	R	General function prediction only	hypothetical protein PRUPE_ppa009658mg [Prunus persica]
gene6475	--	--	--	--	--	--	--	--	--	I	Lipid transport and metabolism	hypothetical protein PRUPE_ppa019181mg, partial [Prunus persica]
gene7550	--	--	--	K09286|1.57675e-102|pmum:103332193|ethylene-responsive transcription factor ERF023; K09286 EREBP-like factor (A)	--	--	--	--	--	K	Transcription	PREDICTED: ethylene-responsive transcription factor ERF023 [Prunus mume]
gene22610	--	--	--	K18757|0|pper:PRUPE_ppa003845mg|hypothetical protein; K18757 la-related protein 1 (A)	--	--	--	--	--	JO	Translation, ribosomal structure and biogenesis;; Posttranslational modification, protein turnover, chaperones	hypothetical protein PRUPE_ppa003845mg [Prunus persica]
gene21918	--	--	--	K14664|0|pmum:103341725|IAA-amino acid hydrolase ILR1-like; K14664 IAA-amino acid hydrolase [EC:3.5.1.-] (A)	--	--	--	--	--	E	Amino acid transport and metabolism	PREDICTED: IAA-amino acid hydrolase ILR1-like [Prunus mume]
gene11248	--	--	--	--	--	--	--	--	--	R	General function prediction only	PREDICTED: uncharacterized protein LOC103932298 [Pyrus x bretschneideri]
gene22557	--	--	--	K08874|0|pper:PRUPE_ppa000006mg|hypothetical protein; K08874 transformation/transcription domain-associated protein (A)	--	--	--	--	--	BDLT	Chromatin structure and dynamics;; Cell cycle control, cell division, chromosome partitioning;; Replication, recombination and repair;; Signal transduction mechanisms	hypothetical protein PRUPE_ppa000006mg [Prunus persica]
gene20738	--	--	--	--	--	--	--	--	--	R	General function prediction only	PREDICTED: uncharacterized protein LOC103318658 [Prunus mume]
gene16696	--	--	--	--	--	--	--	--	--	C	Energy production and conversion	PREDICTED: betaine aldehyde dehydrogenase 1, chloroplastic-like isoform X1 [Prunus mume]
gene15653	--	--	--	--	--	--	--	--	--	S	Function unknown	hypothetical protein PRUPE_ppa010859mg [Prunus persica]
gene11814	--	--	--	--	--	--	--	--	--	O	Posttranslational modification, protein turnover, chaperones	hypothetical protein PRUPE_ppa018019mg [Prunus persica]
gene12853	--	--	--	K15501|0|pper:PRUPE_ppa001709mg|hypothetical protein; K15501 serine/threonine-protein phosphatase 6 regulatory subunit 3 (A)	--	--	--	--	--	D	Cell cycle control, cell division, chromosome partitioning	hypothetical protein PRUPE_ppa001709mg [Prunus persica]
gene8789	--	--	--	--	--	--	--	--	--	S	Function unknown	PREDICTED: uncharacterized protein LOC103333558 [Prunus mume]
gene15471	--	--	--	--	--	--	--	--	--	K	Transcription	PREDICTED: uncharacterized protein LOC103342607 [Prunus mume]
gene13638	--	--	--	--	--	--	--	--	--	T	Signal transduction mechanisms	hypothetical protein PRUPE_ppa025536mg, partial [Prunus persica]
gene10415	--	--	--	--	--	--	--	--	--	L	Replication, recombination and repair	PREDICTED: uncharacterized protein LOC103328852 [Prunus mume]
gene4519	--	--	--	K01662|0|pper:PRUPE_ppa002074mg|hypothetical protein; K01662 1-deoxy-D-xylulose-5-phosphate synthase [EC:2.2.1.7] (A)	Thiamine metabolism (ko00730);; Terpenoid backbone biosynthesis (ko00900)	--	--	--	--	H	Coenzyme transport and metabolism	hypothetical protein PRUPE_ppa002074mg [Prunus persica]
gene22173	--	--	--	K11584|0|pper:PRUPE_ppa004682mg|hypothetical protein; K11584 serine/threonine-protein phosphatase 2A regulatory subunit B' (A)	mRNA surveillance pathway (ko03015)	--	--	--	--	T	Signal transduction mechanisms	hypothetical protein PRUPE_ppa004682mg [Prunus persica]
gene12168	--	--	--	--	--	--	--	--	--	--	--	PREDICTED: putative leucine-rich repeat-containing protein DDB_G0290503 [Prunus mume]
gene19020	--	--	--	--	--	--	--	--	--	L	Replication, recombination and repair	PREDICTED: protein NYNRIN-like [Prunus mume]
gene17846	--	--	--	K15892|0|pmum:103321386|probable phytol kinase 3, chloroplastic; K15892 farnesol kinase [EC:2.7.1.-] (A)	Terpenoid backbone biosynthesis (ko00900)	--	--	--	--	S	Function unknown	PREDICTED: probable phytol kinase 3, chloroplastic [Prunus mume]
gene25517	--	--	--	K08235|0|pper:PRUPE_ppa019741mg|hypothetical protein; K08235 xyloglucan:xyloglucosyl transferase [EC:2.4.1.207] (A)	--	--	--	--	--	G	Carbohydrate transport and metabolism	hypothetical protein PRUPE_ppa019741mg, partial [Prunus persica]
gene12459	--	--	--	K03251|0|pper:PRUPE_ppa003548mg|hypothetical protein; K03251 translation initiation factor 3 subunit D (A)	RNA transport (ko03013)	--	--	--	--	J	Translation, ribosomal structure and biogenesis	hypothetical protein PRUPE_ppa003548mg [Prunus persica]
gene23647	--	--	--	K13457|0|pper:PRUPE_ppa016569mg|hypothetical protein; K13457 disease resistance protein RPM1 (A)	Plant-pathogen interaction (ko04626)	--	--	--	--	T	Signal transduction mechanisms	hypothetical protein PRUPE_ppa016569mg [Prunus persica]
gene23629	--	--	--	K18167|6.02442e-65|pper:PRUPE_ppa013874mg|hypothetical protein; K18167 succinate dehydrogenase assembly factor 1 (A)	--	--	--	--	--	S	Function unknown	hypothetical protein PRUPE_ppa013874mg [Prunus persica]
Prunus_persica_newGene_516	--	--	--	--	--	[K]	Transcription	--	Heat shock factor protein HSF24 GN=HSF24 OS=Solanum peruvianum (Peruvian tomato) PE=2 SV=1	K	Transcription	hypothetical protein PRUPE_ppb012833mg, partial [Prunus persica]
gene756	--	--	--	--	--	--	--	--	--	T	Signal transduction mechanisms	hypothetical protein PRUPE_ppa007039mg [Prunus persica]
gene24076	--	--	--	--	--	--	--	--	--	S	Function unknown	hypothetical protein PRUPE_ppa012580mg [Prunus persica]
gene23277	--	--	--	K15014|0|pper:PRUPE_ppa006678mg|hypothetical protein; K15014 solute carrier family 29 (equilibrative nucleoside transporter), member 1/2/3 (A)	--	--	--	--	--	P	Inorganic ion transport and metabolism	hypothetical protein PRUPE_ppa006678mg [Prunus persica]
gene5923	--	--	--	K14561|0|pmum:103330609|U3 small nucleolar ribonucleoprotein protein IMP4-like; K14561 U3 small nucleolar ribonucleoprotein protein IMP4 (A)	Ribosome biogenesis in eukaryotes (ko03008)	--	--	--	--	A	RNA processing and modification	PREDICTED: U3 small nucleolar ribonucleoprotein protein IMP4-like isoform X1 [Prunus mume]
gene9526	--	--	--	--	--	--	--	--	--	R	General function prediction only	hypothetical protein PRUPE_ppa019288mg [Prunus persica]
gene23190	--	--	--	--	--	--	--	--	--	R	General function prediction only	PREDICTED: pentatricopeptide repeat-containing protein At5g55740, chloroplastic [Prunus mume]
gene2613	--	--	--	K09338|0|pper:PRUPE_ppa009498mg|hypothetical protein; K09338 homeobox-leucine zipper protein (A)	--	--	--	--	--	K	Transcription	hypothetical protein PRUPE_ppa009498mg [Prunus persica]
gene25949	--	--	--	K15688|0|pper:PRUPE_ppa008230mg|hypothetical protein; K15688 E3 ubiquitin-protein ligase MUL1 [EC:6.3.2.19] (A)	--	--	--	--	--	O	Posttranslational modification, protein turnover, chaperones	hypothetical protein PRUPE_ppa008230mg [Prunus persica]
gene10240	--	--	--	--	--	--	--	--	--	K	Transcription	hypothetical protein PRUPE_ppa015121mg [Prunus persica]
Prunus_persica_newGene_3042	[RTKL]	General function prediction only;; Signal transduction mechanisms;; Transcription;; Replication, recombination and repair	--	--	--	--	--	Carbohydrate-binding protein of the ER	Probable LRR receptor-like serine/threonine-protein kinase At1g51880 (Precursor) GN=At1g51880 OS=Arabidopsis thaliana (Mouse-ear cress) PE=2 SV=1	T	Signal transduction mechanisms	PREDICTED: LOW QUALITY PROTEIN: putative leucine-rich repeat receptor-like protein kinase At2g19210 [Prunus mume]
gene598	--	--	--	--	--	--	--	--	--	R	General function prediction only	hypothetical protein PRUPE_ppa025279mg [Prunus persica]
gene22611	--	--	--	--	--	--	--	--	--	S	Function unknown	hypothetical protein PRUPE_ppa011347mg [Prunus persica]
gene11592	--	--	--	--	--	--	--	--	--	G	Carbohydrate transport and metabolism	hypothetical protein PRUPE_ppa006088mg [Prunus persica]
gene4145	--	--	--	K13051|0|pper:PRUPE_ppa008583mg|hypothetical protein; K13051 beta-aspartyl-peptidase (threonine type) [EC:3.4.19.5] (A)	--	--	--	--	--	E	Amino acid transport and metabolism	hypothetical protein PRUPE_ppa008583mg [Prunus persica]
gene5810	--	--	--	--	--	--	--	--	--	L	Replication, recombination and repair	PREDICTED: uncharacterized protein LOC103343443 [Prunus mume]
gene3326	--	--	--	--	--	--	--	--	--	S	Function unknown	hypothetical protein PRUPE_ppa009994mg [Prunus persica]
gene23151	--	--	--	K02922|5.98038e-59|pper:PRUPE_ppa013845mg|hypothetical protein; K02922 large subunit ribosomal protein L37e (A)	Ribosome (ko03010)	--	--	--	--	J	Translation, ribosomal structure and biogenesis	hypothetical protein PRUPE_ppa013845mg [Prunus persica]
gene18327	--	--	--	K03526|2.7787e-19|pmum:103325444|4-hydroxy-3-methylbut-2-en-1-yl diphosphate synthase, chloroplastic-like; K03526 (E)-4-hydroxy-3-methylbut-2-enyl-diphosphate synthase [EC:1.17.7.1 1.17.7.3] (A)	Terpenoid backbone biosynthesis (ko00900)	--	--	--	--	--	--	PREDICTED: 4-hydroxy-3-methylbut-2-en-1-yl diphosphate synthase, chloroplastic-like [Prunus mume]
gene19312	--	--	--	--	--	--	--	--	--	K	Transcription	PREDICTED: MADS-box protein SVP [Prunus mume]
gene17091	--	--	--	--	--	--	--	--	--	S	Function unknown	hypothetical protein PRUPE_ppa011909mg [Prunus persica]
gene15690	--	--	--	--	--	--	--	--	--	S	Function unknown	PREDICTED: zinc finger MYM-type protein 1-like [Prunus mume]
gene5617	--	--	--	K06962|0|pmum:103318931|uncharacterized LOC103318931; K06962 (A)	--	--	--	--	--	S	Function unknown	PREDICTED: uncharacterized protein LOC103318931 [Prunus mume]
gene25193	--	--	--	K12868|0|pper:PRUPE_ppa009052mg|hypothetical protein; K12868 pre-mRNA-splicing factor SYF2 (A)	Spliceosome (ko03040)	--	--	--	--	A	RNA processing and modification	hypothetical protein PRUPE_ppa009052mg [Prunus persica]
gene20740	--	--	--	--	--	--	--	--	--	R	General function prediction only	hypothetical protein PRUPE_ppa013191mg [Prunus persica]
gene19968	--	--	--	K09527|2.23638e-32|vvi:100261370|TPR repeat-containing thioredoxin TTL1-like; K09527 DnaJ homolog subfamily C member 7 (A)	--	--	--	--	--	R	General function prediction only	unnamed protein product [Vitis vinifera]
gene5322	--	--	--	--	--	--	--	--	--	S	Function unknown	PREDICTED: alkaline/neutral invertase CINV2 [Prunus mume]
gene26188	--	--	--	--	--	--	--	--	--	S	Function unknown	PREDICTED: pentatricopeptide repeat-containing protein At3g62470, mitochondrial-like [Prunus mume]
gene6218	--	--	--	K01051|0|pper:PRUPE_ppa003474mg|hypothetical protein; K01051 pectinesterase [EC:3.1.1.11] (A)	Pentose and glucuronate interconversions (ko00040);; Starch and sucrose metabolism (ko00500)	--	--	--	--	G	Carbohydrate transport and metabolism	hypothetical protein PRUPE_ppa003474mg [Prunus persica]
gene22639	--	--	--	--	--	--	--	--	--	BK	Chromatin structure and dynamics;; Transcription	hypothetical protein PRUPE_ppa011645mg [Prunus persica]
gene691	--	--	--	--	--	--	--	--	--	S	Function unknown	hypothetical protein PRUPE_ppa002305mg [Prunus persica]
gene7403	--	--	--	--	--	--	--	--	--	S	Function unknown	hypothetical protein PRUPE_ppa004018mg [Prunus persica]
gene24524	--	--	--	--	--	--	--	--	--	S	Function unknown	PREDICTED: BTB/POZ domain-containing protein At1g63850-like [Prunus mume]
gene17443	--	--	--	K00558|0|pmum:103325919|DNA (cytosine-5)-methyltransferase CMT3; K00558 DNA (cytosine-5)-methyltransferase 1 [EC:2.1.1.37] (A)	Cysteine and methionine metabolism (ko00270)	--	--	--	--	B	Chromatin structure and dynamics	PREDICTED: DNA (cytosine-5)-methyltransferase CMT3 [Prunus mume]
gene945	--	--	--	--	--	--	--	--	--	R	General function prediction only	PREDICTED: uncharacterized protein LOC103323295 [Prunus mume]
gene9659	--	--	--	--	--	--	--	--	--	R	General function prediction only	PREDICTED: uncharacterized protein LOC103328046 [Prunus mume]
gene13902	--	--	--	--	--	--	--	--	--	T	Signal transduction mechanisms	PREDICTED: uncharacterized protein LOC103326355 [Prunus mume]
gene20193	--	--	--	--	--	--	--	--	--	R	General function prediction only	hypothetical protein PRUPE_ppa023075mg [Prunus persica]
gene19282	--	--	--	--	--	--	--	--	--	O	Posttranslational modification, protein turnover, chaperones	PREDICTED: E3 ubiquitin-protein ligase ATL31-like [Prunus mume]
gene15600	--	--	--	--	--	--	--	--	--	R	General function prediction only	PREDICTED: uncharacterized protein LOC103337084 [Prunus mume]
gene8718	--	--	--	--	--	--	--	--	--	I	Lipid transport and metabolism	hypothetical protein PRUPE_ppa006627mg [Prunus persica]
gene23966	--	--	--	--	--	--	--	--	--	S	Function unknown	PREDICTED: uncharacterized protein LOC103336273 [Prunus mume]
gene8474	--	--	--	--	--	--	--	--	--	K	Transcription	PREDICTED: transcription factor TCP19 [Prunus mume]
gene4162	--	--	--	--	--	--	--	--	--	K	Transcription	hypothetical protein PRUPE_ppa012302mg [Prunus persica]
gene9650	--	--	--	K07390|6.54038e-121|pmum:103328038|monothiol glutaredoxin-S15, mitochondrial; K07390 monothiol glutaredoxin (A)	--	--	--	--	--	O	Posttranslational modification, protein turnover, chaperones	PREDICTED: monothiol glutaredoxin-S15, mitochondrial [Prunus mume]
gene1234	--	--	--	--	--	--	--	--	--	S	Function unknown	hypothetical protein PRUPE_ppa013728mg [Prunus persica]
gene6759	--	--	--	--	--	--	--	--	--	B	Chromatin structure and dynamics	PREDICTED: chromo domain-containing protein LHP1 [Prunus mume]
gene5422	--	--	--	--	--	--	--	--	--	UZ	Intracellular trafficking, secretion, and vesicular transport;; Cytoskeleton	hypothetical protein PRUPE_ppa002160mg [Prunus persica]
gene22493	--	--	--	--	--	--	--	--	--	S	Function unknown	hypothetical protein PRUPE_ppa005288mg [Prunus persica]
gene4813	--	--	--	--	--	--	--	--	--	S	Function unknown	hypothetical protein PRUPE_ppa013050mg [Prunus persica]
gene1116	--	--	--	--	--	--	--	--	--	E	Amino acid transport and metabolism	hypothetical protein PRUPE_ppa026027mg, partial [Prunus persica]
gene3784	--	--	--	--	--	--	--	--	--	T	Signal transduction mechanisms	hypothetical protein PRUPE_ppa005575mg [Prunus persica]
gene2297	--	--	--	--	--	--	--	--	--	S	Function unknown	hypothetical protein PRUPE_ppa004014mg [Prunus persica]
gene25727	--	--	--	--	--	--	--	--	--	I	Lipid transport and metabolism	PREDICTED: patellin-4-like [Prunus mume]
gene21707	--	--	--	K01102|0|pper:PRUPE_ppa007128mg|hypothetical protein; K01102 pyruvate dehydrogenase phosphatase [EC:3.1.3.43] (A)	--	--	--	--	--	T	Signal transduction mechanisms	hypothetical protein PRUPE_ppa007128mg [Prunus persica]
gene21831	--	--	--	--	--	--	--	--	--	S	Function unknown	hypothetical protein PRUPE_ppa012433mg [Prunus persica]
gene15881	--	--	--	K09377|6.96042e-154|pper:PRUPE_ppa019584mg|hypothetical protein; K09377 cysteine and glycine-rich protein (A)	--	--	--	--	--	TZ	Signal transduction mechanisms;; Cytoskeleton	hypothetical protein PRUPE_ppa019584mg [Prunus persica]
gene17776	--	--	--	K15078|0|pper:PRUPE_ppa006794mg|hypothetical protein; K15078 structure-specific endonuclease subunit SLX1 [EC:3.6.1.-] (A)	--	--	--	--	--	R	General function prediction only	hypothetical protein PRUPE_ppa006794mg [Prunus persica]
gene8719	--	--	--	--	--	--	--	--	--	S	Function unknown	hypothetical protein PRUPE_ppa005435mg [Prunus persica]
gene2970	--	--	--	--	--	--	--	--	--	V	Defense mechanisms	hypothetical protein PRUPE_ppa023588mg [Prunus persica]
gene19593	--	--	--	--	--	--	--	--	--	T	Signal transduction mechanisms	PREDICTED: probable LRR receptor-like serine/threonine-protein kinase At4g37250 [Prunus mume]
gene1715	--	--	--	--	--	--	--	--	--	P	Inorganic ion transport and metabolism	hypothetical protein PRUPE_ppa006613mg [Prunus persica]
gene6555	--	--	--	--	--	--	--	--	--	O	Posttranslational modification, protein turnover, chaperones	hypothetical protein PRUPE_ppa011047mg [Prunus persica]
gene8017	--	--	--	--	--	--	--	--	--	R	General function prediction only	hypothetical protein PRUPE_ppa002503mg [Prunus persica]
gene10344	--	--	--	--	--	--	--	--	--	L	Replication, recombination and repair	hypothetical protein PRUPE_ppa022981mg, partial [Prunus persica]
gene22073	--	--	--	K01623|0|pper:PRUPE_ppa007714mg|hypothetical protein; K01623 fructose-bisphosphate aldolase, class I [EC:4.1.2.13] (A)	Glycolysis / Gluconeogenesis (ko00010);; Pentose phosphate pathway (ko00030);; Fructose and mannose metabolism (ko00051);; Carbon fixation in photosynthetic organisms (ko00710);; Carbon metabolism (ko01200);; Biosynthesis of amino acids (ko01230)	--	--	--	--	G	Carbohydrate transport and metabolism	hypothetical protein PRUPE_ppa007714mg [Prunus persica]
gene1381	--	--	--	--	--	--	--	--	--	S	Function unknown	hypothetical protein PRUPE_ppa005540mg [Prunus persica]
gene10617	--	--	--	K15077|2.69645e-170|pper:PRUPE_ppa010897mg|hypothetical protein; K15077 elongin-A (A)	--	--	--	--	--	K	Transcription	hypothetical protein PRUPE_ppa010897mg [Prunus persica]
gene21578	--	--	--	--	--	--	--	--	--	R	General function prediction only	hypothetical protein PRUPE_ppa000725mg [Prunus persica]
gene16610	--	--	--	K03676|3.89633e-83|pper:PRUPE_ppa013483mg|hypothetical protein; K03676 glutaredoxin 3 (A)	--	--	--	--	--	O	Posttranslational modification, protein turnover, chaperones	hypothetical protein PRUPE_ppa013483mg [Prunus persica]
gene1440	--	--	--	--	--	--	--	--	--	S	Function unknown	PREDICTED: uncharacterized protein LOC103322777 [Prunus mume]
gene12763	--	--	--	K02955|8.21758e-86|pper:PRUPE_ppa012896mg|hypothetical protein; K02955 small subunit ribosomal protein S14e (A)	Ribosome (ko03010)	--	--	--	--	J	Translation, ribosomal structure and biogenesis	hypothetical protein PRUPE_ppa012896mg [Prunus persica]
gene6403	--	--	--	K01081|0|pmum:103331105|cytosolic 5'-nucleotidase 3; K01081 5'-nucleotidase [EC:3.1.3.5] (A)	Purine metabolism (ko00230);; Pyrimidine metabolism (ko00240);; Nicotinate and nicotinamide metabolism (ko00760)	--	--	--	--	F	Nucleotide transport and metabolism	PREDICTED: cytosolic 5&apos;-nucleotidase 3 [Prunus mume]
gene17646	--	--	--	--	--	--	--	--	--	S	Function unknown	hypothetical protein PRUPE_ppa011160mg [Prunus persica]
gene11661	--	--	--	--	--	--	--	--	--	S	Function unknown	hypothetical protein PRUPE_ppa020036mg [Prunus persica]
gene5817	--	--	--	--	--	--	--	--	--	S	Function unknown	hypothetical protein PRUPE_ppa001793mg [Prunus persica]
gene22234	--	--	--	K13545|0|pper:PRUPE_ppa009783mg|hypothetical protein; K13545 red chlorophyll catabolite reductase [EC:1.3.1.80] (A)	Porphyrin and chlorophyll metabolism (ko00860)	--	--	--	--	R	General function prediction only	hypothetical protein PRUPE_ppa009783mg [Prunus persica]
gene21439	--	--	--	--	--	--	--	--	--	R	General function prediction only	hypothetical protein PRUPE_ppa023616mg [Prunus persica]
gene7024	--	--	--	--	--	--	--	--	--	S	Function unknown	hypothetical protein PRUPE_ppa004494mg [Prunus persica]
gene20366	--	--	--	K07937|4.52263e-132|vvi:100242677|ADP-ribosylation factor; K07937 ADP-ribosylation factor 1 (A)	Endocytosis (ko04144)	--	--	--	--	U	Intracellular trafficking, secretion, and vesicular transport	unnamed protein product [Vitis vinifera]
gene18671	--	--	--	K01188|9.18983e-88|pper:PRUPE_ppa021869mg|hypothetical protein; K01188 beta-glucosidase [EC:3.2.1.21] (A)	Cyanoamino acid metabolism (ko00460);; Starch and sucrose metabolism (ko00500);; Phenylpropanoid biosynthesis (ko00940)	--	--	--	--	G	Carbohydrate transport and metabolism	hypothetical protein PRUPE_ppa021869mg, partial [Prunus persica]
gene10947	--	--	--	--	--	--	--	--	--	S	Function unknown	hypothetical protein PRUPE_ppa020868mg [Prunus persica]
gene1218	--	--	--	--	--	--	--	--	--	S	Function unknown	hypothetical protein PRUPE_ppa003596mg [Prunus persica]
gene2089	--	--	--	K15382|1.43969e-179|pper:PRUPE_ppa009789mg|hypothetical protein; K15382 solute carrier family 50 (sugar transporter) (A)	--	--	--	--	--	R	General function prediction only	hypothetical protein PRUPE_ppa009789mg [Prunus persica]
gene5678	--	--	--	K00454|0|pmum:103330513|linoleate 13S-lipoxygenase 2-1, chloroplastic-like; K00454 lipoxygenase [EC:1.13.11.12] (A)	Linoleic acid metabolism (ko00591);; alpha-Linolenic acid metabolism (ko00592)	--	--	--	--	E	Amino acid transport and metabolism	PREDICTED: linoleate 13S-lipoxygenase 2-1, chloroplastic-like [Prunus mume]
gene21840	--	--	--	K04082|2.05385e-170|pper:PRUPE_ppa016242mg|hypothetical protein; K04082 molecular chaperone HscB (A)	--	--	--	--	--	O	Posttranslational modification, protein turnover, chaperones	hypothetical protein PRUPE_ppa016242mg [Prunus persica]
gene11926	--	--	--	--	--	--	--	--	--	K	Transcription	hypothetical protein PRUPE_ppa016459mg [Prunus persica]
gene11009	--	--	--	--	--	--	--	--	--	G	Carbohydrate transport and metabolism	hypothetical protein PRUPE_ppa004172mg [Prunus persica]
Prunus_persica_newGene_2609	--	--	--	--	--	--	--	--	--	--	--	hypothetical protein PRUPE_ppa027215mg [Prunus persica]
gene19562	--	--	--	K12347|0|pper:PRUPE_ppa004490mg|hypothetical protein; K12347 natural resistance-associated macrophage protein (A)	--	--	--	--	--	P	Inorganic ion transport and metabolism	hypothetical protein PRUPE_ppa004490mg [Prunus persica]
gene22243	--	--	--	--	--	--	--	--	--	S	Function unknown	hypothetical protein PRUPE_ppa016895mg [Prunus persica]
gene2310	--	--	--	--	--	--	--	--	--	R	General function prediction only	PREDICTED: uncharacterized protein LOC104114592 [Nicotiana tomentosiformis]
gene751	--	--	--	K16803|0|pper:PRUPE_ppa000058mg|hypothetical protein; K16803 cytoskeleton-associated protein 5 (A)	--	--	--	--	--	Z	Cytoskeleton	hypothetical protein PRUPE_ppa000058mg [Prunus persica]
gene19110	--	--	--	K18592|0|pper:PRUPE_ppa002642mg|hypothetical protein; K18592 gamma-glutamyltranspeptidase / glutathione hydrolase / leukotriene-C4 hydrolase [EC:2.3.2.2 3.4.19.13 3.4.19.14] (A)	Taurine and hypotaurine metabolism (ko00430);; Cyanoamino acid metabolism (ko00460);; Glutathione metabolism (ko00480);; Arachidonic acid metabolism (ko00590)	--	--	--	--	E	Amino acid transport and metabolism	hypothetical protein PRUPE_ppa002642mg [Prunus persica]
gene15042	--	--	--	--	--	--	--	--	--	C	Energy production and conversion	PREDICTED: bifunctional aspartokinase/homoserine dehydrogenase 2, chloroplastic [Prunus mume]
gene12355	--	--	--	K14485|0|pper:PRUPE_ppa003317mg|hypothetical protein; K14485 transport inhibitor response 1 (A)	Plant hormone signal transduction (ko04075)	--	--	--	--	T	Signal transduction mechanisms	hypothetical protein PRUPE_ppa003317mg [Prunus persica]
gene26016	--	--	--	--	--	--	--	--	--	O	Posttranslational modification, protein turnover, chaperones	hypothetical protein PRUPE_ppa023120mg [Prunus persica]
gene14518	--	--	--	K00507|0|pmum:103327012|palmitoyl-monogalactosyldiacylglycerol delta-7 desaturase, chloroplastic-like; K00507 stearoyl-CoA desaturase (delta-9 desaturase) [EC:1.14.19.1] (A)	Biosynthesis of unsaturated fatty acids (ko01040);; Fatty acid metabolism (ko01212)	--	--	--	--	I	Lipid transport and metabolism	PREDICTED: palmitoyl-monogalactosyldiacylglycerol delta-7 desaturase, chloroplastic-like [Prunus mume]
gene4026	--	--	--	K01762|0|pper:PRUPE_ppa015636mg|hypothetical protein; K01762 1-aminocyclopropane-1-carboxylate synthase [EC:4.4.1.14] (A)	Cysteine and methionine metabolism (ko00270)	--	--	--	--	E	Amino acid transport and metabolism	hypothetical protein PRUPE_ppa015636mg [Prunus persica]
gene2536	--	--	--	--	--	--	--	--	--	T	Signal transduction mechanisms	hypothetical protein PRUPE_ppa000268mg [Prunus persica]
gene14028	--	--	--	--	--	--	--	--	--	S	Function unknown	hypothetical protein PRUPE_ppa014708mg [Prunus persica]
gene9890	--	--	--	--	--	--	--	--	--	S	Function unknown	hypothetical protein PRUPE_ppa011418mg [Prunus persica]
gene10857	--	--	--	--	--	--	--	--	--	S	Function unknown	PREDICTED: RRP15-like protein [Prunus mume]
gene9443	--	--	--	--	--	--	--	--	--	K	Transcription	hypothetical protein PRUPE_ppa011386mg [Prunus persica]
gene6220	--	--	--	K14514|0|pmum:103331048|ETHYLENE INSENSITIVE 3-like 1 protein; K14514 ethylene-insensitive protein 3 (A)	Plant hormone signal transduction (ko04075)	--	--	--	--	K	Transcription	EIL2 [Prunus persica]
Prunus_persica_newGene_386	[J]	Translation, ribosomal structure and biogenesis	--	K14403|2.44472e-61|pmum:103318907|cleavage and polyadenylation specificity factor subunit 3-I-like; K14403 cleavage and polyadenylation specificity factor subunit 3 [EC:3.1.27.-] (A)	mRNA surveillance pathway (ko03015)	[A]	RNA processing and modification	--	Cleavage and polyadenylation specificity factor subunit 3-I GN=CPSF73-I OS=Arabidopsis thaliana (Mouse-ear cress) PE=1 SV=1	A	RNA processing and modification	PREDICTED: cleavage and polyadenylation specificity factor subunit 3-I-like isoform X1 [Prunus mume]
gene8712	--	--	--	K00797|0|pmum:103333625|spermine synthase; K00797 spermidine synthase [EC:2.5.1.16] (A)	Cysteine and methionine metabolism (ko00270);; Arginine and proline metabolism (ko00330);; beta-Alanine metabolism (ko00410);; Glutathione metabolism (ko00480)	--	--	--	--	E	Amino acid transport and metabolism	PREDICTED: spermine synthase isoform X1 [Prunus mume]
gene4699	--	--	--	--	--	--	--	--	--	T	Signal transduction mechanisms	hypothetical protein PRUPE_ppa001811mg [Prunus persica]
gene12741	--	--	--	K15920|0|pmum:103344088|probable beta-D-xylosidase 5; K15920 beta-D-xylosidase 4 [EC:3.2.1.37] (A)	Starch and sucrose metabolism (ko00500);; Amino sugar and nucleotide sugar metabolism (ko00520)	--	--	--	--	R	General function prediction only	PREDICTED: probable beta-D-xylosidase 5 [Prunus mume]
gene8099	--	--	--	--	--	--	--	--	--	U	Intracellular trafficking, secretion, and vesicular transport	hypothetical protein PRUPE_ppa009427mg [Prunus persica]
gene24510	--	--	--	--	--	--	--	--	--	S	Function unknown	hypothetical protein PRUPE_ppa015554mg, partial [Prunus persica]
gene23635	--	--	--	--	--	--	--	--	--	--	--	PREDICTED: uncharacterized protein LOC103344079, partial [Prunus mume]
gene25344	--	--	--	K00021|0|pper:PRUPE_ppa002715mg|hypothetical protein; K00021 hydroxymethylglutaryl-CoA reductase (NADPH) [EC:1.1.1.34] (A)	Terpenoid backbone biosynthesis (ko00900)	--	--	--	--	I	Lipid transport and metabolism	hypothetical protein PRUPE_ppa002715mg [Prunus persica]
gene610	--	--	--	K03676|1.62516e-68|pmum:103323597|glutaredoxin-C4; K03676 glutaredoxin 3 (A)	--	--	--	--	--	O	Posttranslational modification, protein turnover, chaperones	PREDICTED: glutaredoxin-C4 [Prunus mume]
gene4236	--	--	--	--	--	--	--	--	--	R	General function prediction only	hypothetical protein PRUPE_ppa008039mg [Prunus persica]
gene13964	--	--	--	K11462|0|pper:PRUPE_ppa007346mg|hypothetical protein; K11462 polycomb protein EED (A)	--	--	--	--	--	K	Transcription	hypothetical protein PRUPE_ppa007346mg [Prunus persica]
gene4296	--	--	--	--	--	--	--	--	--	O	Posttranslational modification, protein turnover, chaperones	hypothetical protein PRUPE_ppa010509mg [Prunus persica]
gene9377	--	--	--	K11145|2.96741e-165|pmum:103327714|uncharacterized LOC103327714; K11145 ribonuclease III family protein [EC:3.1.26.-] (A)	--	--	--	--	--	S	Function unknown	PREDICTED: uncharacterized protein LOC103327714 [Prunus mume]
gene1327	--	--	--	--	--	--	--	--	--	R	General function prediction only	PREDICTED: F-box protein At3g07870-like [Prunus mume]
gene23052	--	--	--	K14490|9.29375e-108|pper:PRUPE_ppa014983mg|hypothetical protein; K14490 histidine-containing phosphotransfer peotein (A)	Plant hormone signal transduction (ko04075)	--	--	--	--	T	Signal transduction mechanisms	hypothetical protein PRUPE_ppa014983mg [Prunus persica]
gene13767	--	--	--	--	--	--	--	--	--	S	Function unknown	hypothetical protein PRUPE_ppa018755mg [Prunus persica]
gene4118	--	--	--	--	--	--	--	--	--	O	Posttranslational modification, protein turnover, chaperones	PREDICTED: uncharacterized protein LOC103320390 isoform X1 [Prunus mume]
gene26105	--	--	--	K11091|4.16212e-166|pmum:103333975|U1 small nuclear ribonucleoprotein A; K11091 U1 small nuclear ribonucleoprotein A (A)	Spliceosome (ko03040)	--	--	--	--	A	RNA processing and modification	PREDICTED: U1 small nuclear ribonucleoprotein A [Prunus mume]
gene7157	--	--	--	K01714|0|pper:PRUPE_ppa007510mg|hypothetical protein; K01714 4-hydroxy-tetrahydrodipicolinate synthase [EC:4.3.3.7] (A)	Lysine biosynthesis (ko00300);; Biosynthesis of amino acids (ko01230)	--	--	--	--	E	Amino acid transport and metabolism	hypothetical protein PRUPE_ppa007510mg [Prunus persica]
gene7021	--	--	--	--	--	--	--	--	--	S	Function unknown	PREDICTED: protein DYAD [Prunus mume]
gene17561	--	--	--	--	--	--	--	--	--	R	General function prediction only	hypothetical protein PRUPE_ppa024429mg [Prunus persica]
gene16182	--	--	--	--	--	--	--	--	--	K	Transcription	PREDICTED: protein NLP7-like [Prunus mume]
gene5048	--	--	--	--	--	--	--	--	--	R	General function prediction only	hypothetical protein PRUPE_ppa011180mg [Prunus persica]
gene23295	--	--	--	--	--	--	--	--	--	F	Nucleotide transport and metabolism	hypothetical protein PRUPE_ppa003005mg [Prunus persica]
gene14864	--	--	--	--	--	--	--	--	--	K	Transcription	PREDICTED: uncharacterized protein At5g08430 isoform X1 [Prunus mume]
gene23973	--	--	--	--	--	--	--	--	--	L	Replication, recombination and repair	PREDICTED: uncharacterized protein LOC103343257 [Prunus mume]
gene19342	--	--	--	--	--	--	--	--	--	S	Function unknown	hypothetical protein PRUPE_ppa013876mg [Prunus persica]
gene4010	--	--	--	K12125|0|pmum:103320523|protein EARLY FLOWERING 3; K12125 protein EARLY FLOWERING 3 (A)	Circadian rhythm - plant (ko04712)	--	--	--	--	S	Function unknown	PREDICTED: protein EARLY FLOWERING 3 [Prunus mume]
gene11943	--	--	--	--	--	--	--	--	--	R	General function prediction only	PREDICTED: uncharacterized protein LOC103330298 [Prunus mume]
gene11793	--	--	--	K00876|0|pper:PRUPE_ppa005201mg|hypothetical protein; K00876 uridine kinase [EC:2.7.1.48] (A)	Pyrimidine metabolism (ko00240)	--	--	--	--	F	Nucleotide transport and metabolism	PREDICTED: uridine kinase-like protein 5 isoform X1 [Populus euphratica]
gene21642	--	--	--	--	--	--	--	--	--	R	General function prediction only	hypothetical protein PRUPE_ppa007803mg [Prunus persica]
gene1641	--	--	--	K09597|0|pper:PRUPE_ppa003955mg|hypothetical protein; K09597 signal peptide peptidase-like 2B [EC:3.4.23.-] (A)	--	--	--	--	--	R	General function prediction only	hypothetical protein PRUPE_ppa003955mg [Prunus persica]
gene23504	--	--	--	K07119|0|pmum:103341331|2-alkenal reductase (NADP(+)-dependent)-like; K07119 (A)	--	--	--	--	--	R	General function prediction only	PREDICTED: 2-alkenal reductase (NADP(+)-dependent)-like [Prunus mume]
gene1253	--	--	--	K04730|0|pper:PRUPE_ppa007249mg|hypothetical protein; K04730 interleukin-1 receptor-associated kinase 1 [EC:2.7.11.1] (A)	--	--	--	--	--	T	Signal transduction mechanisms	hypothetical protein PRUPE_ppa007249mg [Prunus persica]
gene3806	--	--	--	K03260|0|pper:PRUPE_ppa001769mg|hypothetical protein; K03260 translation initiation factor 4G (A)	RNA transport (ko03013)	--	--	--	--	J	Translation, ribosomal structure and biogenesis	hypothetical protein PRUPE_ppa001769mg [Prunus persica]
gene536	--	--	--	--	--	--	--	--	--	S	Function unknown	hypothetical protein PRUPE_ppa022583mg [Prunus persica]
gene16103	--	--	--	K07020|8.72307e-161|pper:PRUPE_ppa010765mg|hypothetical protein; K07020 (A)	--	--	--	--	--	R	General function prediction only	hypothetical protein PRUPE_ppa010765mg [Prunus persica]
gene22083	--	--	--	K14510|0|pmum:103339734|serine/threonine-protein kinase CTR1; K14510 serine/threonine-protein kinase CTR1 [EC:2.7.11.1] (A)	Plant hormone signal transduction (ko04075)	--	--	--	--	T	Signal transduction mechanisms	serine/threonine protein kinase [Prunus persica]
gene19827	--	--	--	--	--	--	--	--	--	O	Posttranslational modification, protein turnover, chaperones	hypothetical protein PRUPE_ppa019649mg [Prunus persica]
gene2288	--	--	--	K10251|0|pper:PRUPE_ppa015113mg|hypothetical protein; K10251 17beta-estradiol 17-dehydrogenase / very-long-chain 3-oxoacyl-CoA reductase [EC:1.1.1.62 1.1.1.330] (A)	Fatty acid elongation (ko00062);; Biosynthesis of unsaturated fatty acids (ko01040);; Fatty acid metabolism (ko01212)	--	--	--	--	Q	Secondary metabolites biosynthesis, transport and catabolism	hypothetical protein PRUPE_ppa015113mg [Prunus persica]
gene2248	--	--	--	--	--	--	--	--	--	Q	Secondary metabolites biosynthesis, transport and catabolism	hypothetical protein PRUPE_ppa017042mg [Prunus persica]
gene16651	--	--	--	--	--	--	--	--	--	R	General function prediction only	hypothetical protein PRUPE_ppa003003mg [Prunus persica]
gene16427	--	--	--	--	--	--	--	--	--	R	General function prediction only	hypothetical protein PRUPE_ppa008057mg [Prunus persica]
gene11983	--	--	--	--	--	--	--	--	--	S	Function unknown	hypothetical protein PRUPE_ppa001243mg [Prunus persica]
gene8661	--	--	--	--	--	--	--	--	--	K	Transcription	hypothetical protein PRUPE_ppa007986mg [Prunus persica]
gene16448	--	--	--	K01940|0|pper:PRUPE_ppa004728mg|hypothetical protein; K01940 argininosuccinate synthase [EC:6.3.4.5] (A)	Alanine, aspartate and glutamate metabolism (ko00250);; Arginine and proline metabolism (ko00330);; Biosynthesis of amino acids (ko01230)	--	--	--	--	E	Amino acid transport and metabolism	hypothetical protein PRUPE_ppa004728mg [Prunus persica]
gene3092	--	--	--	--	--	--	--	--	--	I	Lipid transport and metabolism	PREDICTED: GDSL esterase/lipase 6 [Prunus mume]
gene16975	--	--	--	K09264|6.76818e-176|pper:PRUPE_ppa010308mg|hypothetical protein; K09264 MADS-box transcription factor, plant (A)	--	--	--	--	--	K	Transcription	hypothetical protein PRUPE_ppa010308mg [Prunus persica]
gene5132	--	--	--	K18195|0|pper:PRUPE_ppa002258mg|hypothetical protein; K18195 rhamnogalacturonan endolyase [EC:4.2.2.23] (A)	--	--	--	--	--	S	Function unknown	hypothetical protein PRUPE_ppa002258mg [Prunus persica]
gene12409	--	--	--	--	--	--	--	--	--	D	Cell cycle control, cell division, chromosome partitioning	hypothetical protein PRUPE_ppa001140mg [Prunus persica]
gene13684	--	--	--	--	--	--	--	--	--	S	Function unknown	hypothetical protein PRUPE_ppa014081mg [Prunus persica]
gene7863	--	--	--	--	--	--	--	--	--	P	Inorganic ion transport and metabolism	hypothetical protein PRUPE_ppa015421mg [Prunus persica]
gene9695	--	--	--	--	--	--	--	--	--	T	Signal transduction mechanisms	PREDICTED: rhomboid-related protein 1 [Prunus mume]
gene23247	--	--	--	--	--	--	--	--	--	R	General function prediction only	PREDICTED: fasciclin-like arabinogalactan protein 13 [Prunus mume]
gene16617	--	--	--	--	--	--	--	--	--	R	General function prediction only	PREDICTED: uncharacterized protein LOC103343113 [Prunus mume]
gene19459	--	--	--	K03575|0|pmum:103334825|A/G-specific adenine DNA glycosylase; K03575 A/G-specific adenine glycosylase [EC:3.2.2.-] (A)	Base excision repair (ko03410)	--	--	--	--	L	Replication, recombination and repair	PREDICTED: A/G-specific adenine DNA glycosylase [Prunus mume]
gene19642	--	--	--	--	--	--	--	--	--	T	Signal transduction mechanisms	hypothetical protein PRUPE_ppa005670mg [Prunus persica]
gene18994	--	--	--	--	--	--	--	--	--	R	General function prediction only	PREDICTED: uncharacterized protein LOC103343255, partial [Prunus mume]
gene22285	--	--	--	--	--	--	--	--	--	T	Signal transduction mechanisms	PREDICTED: probable disease resistance protein At5g66900 [Prunus mume]
gene16539	--	--	--	K16280|0|pper:PRUPE_ppa005852mg|hypothetical protein; K16280 E3 ubiquitin-protein ligase RGLG [EC:6.3.2.19] (A)	--	--	--	--	--	O	Posttranslational modification, protein turnover, chaperones	hypothetical protein PRUPE_ppa005852mg [Prunus persica]
gene24361	--	--	--	--	--	--	--	--	--	--	--	PREDICTED: uncharacterized protein LOC103343254 [Prunus mume]
gene23844	--	--	--	K02957|4.78467e-92|pper:PRUPE_ppa013319mg|hypothetical protein; K02957 small subunit ribosomal protein S15Ae (A)	Ribosome (ko03010)	--	--	--	--	J	Translation, ribosomal structure and biogenesis	hypothetical protein PRUPE_ppa013319mg [Prunus persica]
gene4349	--	--	--	--	--	--	--	--	--	R	General function prediction only	hypothetical protein PRUPE_ppa005699mg [Prunus persica]
gene20489	--	--	--	--	--	--	--	--	--	T	Signal transduction mechanisms	hypothetical protein PRUPE_ppa013461mg [Prunus persica]
gene10258	--	--	--	K03028|0|pper:PRUPE_ppa001162mg|hypothetical protein; K03028 26S proteasome regulatory subunit N1 (A)	Proteasome (ko03050)	--	--	--	--	O	Posttranslational modification, protein turnover, chaperones	hypothetical protein PRUPE_ppa001162mg [Prunus persica]
gene23285	--	--	--	--	--	--	--	--	--	S	Function unknown	PREDICTED: mavicyanin-like [Prunus mume]
gene18061	--	--	--	--	--	--	--	--	--	R	General function prediction only	hypothetical protein PRUPE_ppa014789mg [Prunus persica]
gene8523	--	--	--	--	--	--	--	--	--	R	General function prediction only	PREDICTED: F-box/LRR-repeat protein At3g48880-like [Prunus mume]
gene18085	--	--	--	--	--	--	--	--	--	R	General function prediction only	hypothetical protein PRUPE_ppa020716mg, partial [Prunus persica]
gene17358	--	--	--	--	--	--	--	--	--	O	Posttranslational modification, protein turnover, chaperones	PREDICTED: subtilisin-like protease [Prunus mume]
gene15045	--	--	--	--	--	--	--	--	--	S	Function unknown	hypothetical protein PRUPE_ppa001395mg [Prunus persica]
gene6583	--	--	--	--	--	--	--	--	--	S	Function unknown	hypothetical protein PRUPE_ppa022698mg, partial [Prunus persica]
gene11839	--	--	--	K11584|0|pper:PRUPE_ppa004318mg|hypothetical protein; K11584 serine/threonine-protein phosphatase 2A regulatory subunit B' (A)	mRNA surveillance pathway (ko03015)	--	--	--	--	T	Signal transduction mechanisms	hypothetical protein PRUPE_ppa004318mg [Prunus persica]
gene18842	--	--	--	--	--	--	--	--	--	R	General function prediction only	PREDICTED: uncharacterized protein LOC103343242 [Prunus mume]
gene18095	--	--	--	--	--	--	--	--	--	R	General function prediction only	hypothetical protein PRUPE_ppa008649mg [Prunus persica]
gene107	--	--	--	K00276|0|pper:PRUPE_ppa016301mg|hypothetical protein; K00276 primary-amine oxidase [EC:1.4.3.21] (A)	Glycine, serine and threonine metabolism (ko00260);; Tyrosine metabolism (ko00350);; Phenylalanine metabolism (ko00360);; beta-Alanine metabolism (ko00410);; Isoquinoline alkaloid biosynthesis (ko00950);; Tropane, piperidine and pyridine alkaloid biosynthesis (ko00960)	--	--	--	--	Q	Secondary metabolites biosynthesis, transport and catabolism	hypothetical protein PRUPE_ppa016301mg [Prunus persica]
gene295	--	--	--	--	--	--	--	--	--	R	General function prediction only	PREDICTED: uncharacterized protein LOC103324142 [Prunus mume]
gene24368	--	--	--	K14488|1.00894e-62|pper:PRUPE_ppa016758mg|hypothetical protein; K14488 SAUR family protein (A)	Plant hormone signal transduction (ko04075)	--	--	--	--	R	General function prediction only	hypothetical protein PRUPE_ppa016758mg [Prunus persica]
gene25853	--	--	--	--	--	--	--	--	--	U	Intracellular trafficking, secretion, and vesicular transport	hypothetical protein PRUPE_ppa021424mg [Prunus persica]
gene8856	--	--	--	--	--	--	--	--	--	R	General function prediction only	hypothetical protein PRUPE_ppb012876mg [Prunus persica]
gene4498	--	--	--	--	--	--	--	--	--	S	Function unknown	PREDICTED: uncharacterized protein LOC103320040 [Prunus mume]
gene17220	--	--	--	--	--	--	--	--	--	S	Function unknown	hypothetical protein PRUPE_ppa015800mg [Prunus persica]
gene15032	--	--	--	--	--	--	--	--	--	S	Function unknown	hypothetical protein PRUPE_ppa015642mg, partial [Prunus persica]
gene12904	--	--	--	K07375|0|pper:PRUPE_ppa005785mg|hypothetical protein; K07375 tubulin beta (A)	Phagosome (ko04145)	--	--	--	--	Z	Cytoskeleton	hypothetical protein PRUPE_ppa005785mg [Prunus persica]
gene8377	--	--	--	--	--	--	--	--	--	A	RNA processing and modification	hypothetical protein PRUPE_ppa007819mg [Prunus persica]
gene12006	--	--	--	--	--	--	--	--	--	S	Function unknown	hypothetical protein PRUPE_ppa003523mg [Prunus persica]
gene2063	--	--	--	--	--	--	--	--	--	S	Function unknown	hypothetical protein PRUPE_ppa022891mg [Prunus persica]
gene19451	--	--	--	--	--	--	--	--	--	S	Function unknown	hypothetical protein PRUPE_ppa011521mg [Prunus persica]
gene9005	--	--	--	K18881|0|pmum:103327330|protein DJ-1 homolog D-like; K18881 D-lactate dehydratase [EC:4.2.1.130] (A)	Pyruvate metabolism (ko00620)	--	--	--	--	V	Defense mechanisms	PREDICTED: protein DJ-1 homolog D-like [Prunus mume]
gene18156	--	--	--	--	--	--	--	--	--	S	Function unknown	hypothetical protein PRUPE_ppa005281mg [Prunus persica]
gene22677	--	--	--	K10578|2.03496e-144|pmum:103340342|ubiquitin-conjugating enzyme E2 J2-like; K10578 ubiquitin-conjugating enzyme E2 J1 [EC:6.3.2.19] (A)	Ubiquitin mediated proteolysis (ko04120);; Protein processing in endoplasmic reticulum (ko04141)	--	--	--	--	O	Posttranslational modification, protein turnover, chaperones	PREDICTED: ubiquitin-conjugating enzyme E2 J2-like isoform X1 [Prunus mume]
gene24676	--	--	--	--	--	--	--	--	--	R	General function prediction only	PREDICTED: B3 domain-containing protein At5g18090-like [Prunus mume]
gene17622	--	--	--	--	--	--	--	--	--	S	Function unknown	hypothetical protein PRUPE_ppb021408mg [Prunus persica]
Prunus_persica_newGene_2550	--	--	--	--	--	--	--	Protein of unknown function (DUF674)	--	S	Function unknown	PREDICTED: uncharacterized protein LOC103321024 [Prunus mume]
gene7046	--	--	--	--	--	--	--	--	--	T	Signal transduction mechanisms	PREDICTED: TMV resistance protein N-like [Prunus mume]
gene7827	--	--	--	--	--	--	--	--	--	R	General function prediction only	hypothetical protein PRUPE_ppa026384mg, partial [Prunus persica]
gene26024	--	--	--	K18342|0|pper:PRUPE_ppa008753mg|hypothetical protein; K18342 OTU domain-containing protein 6 [EC:3.4.19.12] (A)	--	--	--	--	--	OT	Posttranslational modification, protein turnover, chaperones;; Signal transduction mechanisms	hypothetical protein PRUPE_ppa008753mg [Prunus persica]
gene24755	--	--	--	--	--	--	--	--	--	V	Defense mechanisms	PREDICTED: probable carboxylesterase 12 [Prunus mume]
gene10834	--	--	--	--	--	--	--	--	--	P	Inorganic ion transport and metabolism	PREDICTED: flowering time control protein FPA [Prunus mume]
gene5627	--	--	--	--	--	--	--	--	--	S	Function unknown	PREDICTED: uncharacterized protein LOC103318923 isoform X1 [Prunus mume]
gene17440	--	--	--	--	--	--	--	--	--	S	Function unknown	hypothetical protein PRUPE_ppa022622mg [Prunus persica]
gene8398	--	--	--	--	--	--	--	--	--	T	Signal transduction mechanisms	hypothetical protein PRUPE_ppa016913mg, partial [Prunus persica]
gene8790	--	--	--	K03626|7.42999e-87|pper:PRUPE_ppa011150mg|hypothetical protein; K03626 nascent polypeptide-associated complex subunit alpha (A)	--	--	--	--	--	K	Transcription	hypothetical protein PRUPE_ppa011150mg [Prunus persica]
gene9756	--	--	--	K04733|0|pmum:103328101|G-type lectin S-receptor-like serine/threonine-protein kinase At5g24080; K04733 interleukin-1 receptor-associated kinase 4 [EC:2.7.11.1] (A)	--	--	--	--	--	T	Signal transduction mechanisms	PREDICTED: G-type lectin S-receptor-like serine/threonine-protein kinase At5g24080 [Prunus mume]
gene25884	--	--	--	--	--	--	--	--	--	S	Function unknown	hypothetical protein PRUPE_ppa000638mg [Prunus persica]
gene2780	--	--	--	--	--	--	--	--	--	S	Function unknown	PREDICTED: uncharacterized protein LOC103342110 [Prunus mume]
gene10465	--	--	--	--	--	--	--	--	--	R	General function prediction only	hypothetical protein PRUPE_ppa025005mg, partial [Prunus persica]
gene10	--	--	--	--	--	--	--	--	--	R	General function prediction only	hypothetical protein PRUPE_ppa004964mg [Prunus persica]
gene11104	--	--	--	--	--	--	--	--	--	R	General function prediction only	hypothetical protein PRUPE_ppa004334mg [Prunus persica]
gene591	--	--	--	K17771|5.00622e-32|pper:PRUPE_ppa014339mg|hypothetical protein; K17771 mitochondrial import receptor subunit TOM7 (A)	--	--	--	--	--	U	Intracellular trafficking, secretion, and vesicular transport	hypothetical protein PRUPE_ppa014339mg [Prunus persica]
gene5365	--	--	--	--	--	--	--	--	--	--	--	PREDICTED: nucleolar protein 58-like [Prunus mume]
gene2590	--	--	--	--	--	--	--	--	--	K	Transcription	hypothetical protein PRUPE_ppa009776mg [Prunus persica]
gene12821	--	--	--	K13066|0|pper:PRUPE_ppa015120mg|hypothetical protein; K13066 caffeic acid 3-O-methyltransferase [EC:2.1.1.68] (A)	Phenylpropanoid biosynthesis (ko00940)	--	--	--	--	S	Function unknown	hypothetical protein PRUPE_ppa015120mg [Prunus persica]
gene24913	--	--	--	--	--	--	--	--	--	R	General function prediction only	hypothetical protein PRUPE_ppa011906mg [Prunus persica]
gene12975	--	--	--	K11446|0|pper:PRUPE_ppa000634mg|hypothetical protein; K11446 histone demethylase JARID1 [EC:1.14.11.-] (A)	--	--	--	--	--	R	General function prediction only	hypothetical protein PRUPE_ppa000634mg [Prunus persica]
gene15685	--	--	--	--	--	--	--	--	--	S	Function unknown	PREDICTED: thylakoid lumenal protein At1g12250, chloroplastic isoform X2 [Prunus mume]
gene14796	--	--	--	--	--	--	--	--	--	R	General function prediction only	PREDICTED: uncharacterized protein LOC103329709 [Prunus mume]
gene14677	--	--	--	--	--	--	--	--	--	R	General function prediction only	PREDICTED: uncharacterized protein LOC103322312 [Prunus mume]
gene733	--	--	--	--	--	--	--	--	--	O	Posttranslational modification, protein turnover, chaperones	PREDICTED: nifU-like protein 3, chloroplastic [Prunus mume]
gene72	--	--	--	K06689|7.88556e-86|pmum:103324245|ubiquitin-conjugating enzyme E2-17 kDa-like; K06689 ubiquitin-conjugating enzyme E2 D/E [EC:6.3.2.19] (A)	Ubiquitin mediated proteolysis (ko04120);; Protein processing in endoplasmic reticulum (ko04141)	--	--	--	--	O	Posttranslational modification, protein turnover, chaperones	PREDICTED: ubiquitin-conjugating enzyme E2-17 kDa-like [Prunus mume]
gene10160	--	--	--	--	--	--	--	--	--	--	--	PREDICTED: uncharacterized protein LOC103342597 [Prunus mume]
gene24974	--	--	--	--	--	--	--	--	--	S	Function unknown	PREDICTED: uncharacterized protein LOC103335133 [Prunus mume]
gene22101	--	--	--	--	--	--	--	--	--	S	Function unknown	PREDICTED: uncharacterized protein LOC103339749 [Prunus mume]
gene2023	--	--	--	K10638|0|pmum:103322146|E3 ubiquitin-protein ligase ORTHRUS 2-like; K10638 E3 ubiquitin-protein ligase UHRF1 [EC:6.3.2.19] (A)	--	--	--	--	--	K	Transcription	PREDICTED: E3 ubiquitin-protein ligase ORTHRUS 2-like isoform X1 [Prunus mume]
gene21222	--	--	--	--	--	--	--	--	--	S	Function unknown	hypothetical protein PRUPE_ppa004791mg [Prunus persica]
gene20490	--	--	--	K10994|0|pper:PRUPE_ppa005804mg|hypothetical protein; K10994 cell cycle checkpoint control protein RAD9A [EC:3.1.11.2] (A)	--	--	--	--	--	DL	Cell cycle control, cell division, chromosome partitioning;; Replication, recombination and repair	hypothetical protein PRUPE_ppa005804mg [Prunus persica]
gene21259	--	--	--	--	--	--	--	--	--	S	Function unknown	hypothetical protein PRUPE_ppa024502mg [Prunus persica]
gene15665	--	--	--	--	--	--	--	--	--	R	General function prediction only	hypothetical protein PRUPE_ppa009247mg [Prunus persica]
gene8940	--	--	--	K02977|1.47481e-91|cit:102610115|ubiquitin-40S ribosomal protein S27a-like; K02977 small subunit ribosomal protein S27Ae (A)	Ribosome (ko03010)	--	--	--	--	J	Translation, ribosomal structure and biogenesis	PREDICTED: ubiquitin-40S ribosomal protein S27a-like [Populus euphratica]
gene5041	--	--	--	K08505|1.10629e-88|pper:PRUPE_ppa013397mg|hypothetical protein; K08505 protein transport protein SFT1 (A)	SNARE interactions in vesicular transport (ko04130)	--	--	--	--	U	Intracellular trafficking, secretion, and vesicular transport	hypothetical protein PRUPE_ppa013397mg [Prunus persica]
gene1322	--	--	--	K18177|6.01049e-53|pper:PRUPE_ppa026615mg|hypothetical protein; K18177 cytochrome c oxidase assembly factor 4 (A)	--	--	--	--	--	S	Function unknown	hypothetical protein PRUPE_ppa026615mg [Prunus persica]
gene1186	--	--	--	K01051|0|pper:PRUPE_ppa024011mg|hypothetical protein; K01051 pectinesterase [EC:3.1.1.11] (A)	Pentose and glucuronate interconversions (ko00040);; Starch and sucrose metabolism (ko00500)	--	--	--	--	R	General function prediction only	hypothetical protein PRUPE_ppa024011mg [Prunus persica]
gene934	--	--	--	--	--	--	--	--	--	R	General function prediction only	PREDICTED: uncharacterized mitochondrial protein AtMg00810-like [Fragaria vesca subsp. vesca]
gene9719	--	--	--	--	--	--	--	--	--	K	Transcription	hypothetical protein PRUPE_ppa009989mg [Prunus persica]
gene21280	--	--	--	--	--	--	--	--	--	R	General function prediction only	hypothetical protein PRUPE_ppa026039mg [Prunus persica]
gene18463	--	--	--	--	--	--	--	--	--	O	Posttranslational modification, protein turnover, chaperones	hypothetical protein PRUPE_ppa020621mg, partial [Prunus persica]
gene22216	--	--	--	--	--	--	--	--	--	R	General function prediction only	hypothetical protein PRUPE_ppa006381mg [Prunus persica]
gene11939	--	--	--	K15559|0|pper:PRUPE_ppa004391mg|hypothetical protein; K15559 regulator of Ty1 transposition protein 103 (A)	--	--	--	--	--	A	RNA processing and modification	hypothetical protein PRUPE_ppa004391mg [Prunus persica]
gene20415	--	--	--	K02836|0|pmum:103344085|peptide chain release factor 1-like, mitochondrial; K02836 peptide chain release factor 2 (A)	--	--	--	--	--	J	Translation, ribosomal structure and biogenesis	PREDICTED: peptide chain release factor 1-like, mitochondrial [Prunus mume]
gene19358	--	--	--	--	--	--	--	--	--	R	General function prediction only	PREDICTED: pentatricopeptide repeat-containing protein At5g65570 [Prunus mume]
gene7949	--	--	--	--	--	--	--	--	--	S	Function unknown	PREDICTED: dolichyl-diphosphooligosaccharide--protein glycosyltransferase subunit 4A-like [Prunus mume]
gene9046	--	--	--	--	--	--	--	--	--	S	Function unknown	PREDICTED: protein TPX2 [Prunus mume]
Prunus_persica_newGene_3419	--	--	--	--	--	--	--	--	--	--	--	PREDICTED: uncharacterized protein LOC103942829 isoform X1 [Pyrus x bretschneideri]
gene12101	--	--	--	--	--	--	--	--	--	S	Function unknown	hypothetical protein PRUPE_ppa018212mg [Prunus persica]
gene11268	--	--	--	K18171|2.33602e-62|pper:PRUPE_ppa013974mg|hypothetical protein; K18171 COX assembly mitochondrial protein 1 (A)	--	--	--	--	--	S	Function unknown	hypothetical protein PRUPE_ppa013974mg [Prunus persica]
gene24980	--	--	--	--	--	--	--	--	--	S	Function unknown	hypothetical protein PRUPE_ppa008588mg [Prunus persica]
gene16243	--	--	--	--	--	--	--	--	--	T	Signal transduction mechanisms	hypothetical protein PRUPE_ppa005847mg [Prunus persica]
gene11720	--	--	--	K07937|2.76489e-132|tcc:TCM_016902|ADP-ribosylation factor A1F; K07937 ADP-ribosylation factor 1 (A)	Endocytosis (ko04144)	--	--	--	--	U	Intracellular trafficking, secretion, and vesicular transport	ADP-ribosylation factor A1F [Theobroma cacao]
gene23472	--	--	--	K06268|3.41309e-126|pper:PRUPE_ppa012303mg|hypothetical protein; K06268 serine/threonine-protein phosphatase 2B regulatory subunit (A)	--	--	--	--	--	T	Signal transduction mechanisms	hypothetical protein PRUPE_ppa012303mg [Prunus persica]
gene1614	--	--	--	--	--	--	--	--	--	BK	Chromatin structure and dynamics;; Transcription	PREDICTED: uncharacterized protein At1g05835 [Prunus mume]
gene2281	--	--	--	--	--	--	--	--	--	T	Signal transduction mechanisms	hypothetical protein PRUPE_ppa001029mg [Prunus persica]
gene19644	--	--	--	--	--	--	--	--	--	R	General function prediction only	hypothetical protein PRUPE_ppa009394mg [Prunus persica]
gene19584	--	--	--	--	--	--	--	--	--	T	Signal transduction mechanisms	hypothetical protein PRUPE_ppa001450mg [Prunus persica]
gene22244	--	--	--	--	--	--	--	--	--	S	Function unknown	PREDICTED: B3 domain-containing protein Os01g0234100-like [Prunus mume]
gene2180	--	--	--	--	--	--	--	--	--	Q	Secondary metabolites biosynthesis, transport and catabolism	hypothetical protein PRUPE_ppa017329mg [Prunus persica]
gene7370	--	--	--	K09872|0|pper:PRUPE_ppa008510mg|hypothetical protein; K09872 aquaporin PIP (A)	--	--	--	--	--	G	Carbohydrate transport and metabolism	hypothetical protein PRUPE_ppa008510mg [Prunus persica]
gene6556	--	--	--	--	--	--	--	--	--	Q	Secondary metabolites biosynthesis, transport and catabolism	hypothetical protein PRUPE_ppa004373mg [Prunus persica]
gene7358	--	--	--	--	--	--	--	--	--	K	Transcription	hypothetical protein PRUPE_ppa002645mg [Prunus persica]
gene19704	--	--	--	--	--	--	--	--	--	R	General function prediction only	hypothetical protein PRUPE_ppa004355mg [Prunus persica]
gene2670	--	--	--	--	--	--	--	--	--	R	General function prediction only	hypothetical protein PRUPE_ppa010379mg [Prunus persica]
gene15764	--	--	--	--	--	--	--	--	--	--	--	hypothetical protein PRUPE_ppa015028mg, partial [Prunus persica]
gene8592	--	--	--	--	--	--	--	--	--	S	Function unknown	hypothetical protein PRUPE_ppa010466mg [Prunus persica]
gene22489	--	--	--	--	--	--	--	--	--	S	Function unknown	hypothetical protein PRUPE_ppa002389mg [Prunus persica]
gene10390	--	--	--	K01051|0|pper:PRUPE_ppa007761mg|hypothetical protein; K01051 pectinesterase [EC:3.1.1.11] (A)	Pentose and glucuronate interconversions (ko00040);; Starch and sucrose metabolism (ko00500)	--	--	--	--	G	Carbohydrate transport and metabolism	hypothetical protein PRUPE_ppa007761mg [Prunus persica]
gene12699	--	--	--	K05658|0|pper:PRUPE_ppa000338mg|hypothetical protein; K05658 ATP-binding cassette, subfamily B (MDR/TAP), member 1 [EC:3.6.3.44] (A)	ABC transporters (ko02010)	--	--	--	--	Q	Secondary metabolites biosynthesis, transport and catabolism	hypothetical protein PRUPE_ppa000338mg [Prunus persica]
gene3133	--	--	--	K04371|0|pmum:103341598|mitogen-activated protein kinase 9; K04371 mitogen-activated protein kinase 1/3 [EC:2.7.11.24] (A)	--	--	--	--	--	T	Signal transduction mechanisms	hypothetical protein PRUPE_ppa003297mg [Prunus persica]
gene25760	--	--	--	--	--	--	--	--	--	T	Signal transduction mechanisms	hypothetical protein PRUPE_ppa016443mg [Prunus persica]
gene10307	--	--	--	K16812|0|pmum:103328467|protein TPX2; K16812 targeting protein for Xklp2 (A)	--	--	--	--	--	S	Function unknown	PREDICTED: protein TPX2 [Prunus mume]
gene22449	--	--	--	K02201|0|pmum:103340276|syntaxin-112-like; K08486 syntaxin 1B/2/3 (A)	Pantothenate and CoA biosynthesis (ko00770)	--	--	--	--	U	Intracellular trafficking, secretion, and vesicular transport	PREDICTED: syntaxin-112-like [Prunus mume]
gene25471	--	--	--	--	--	--	--	--	--	T	Signal transduction mechanisms	PREDICTED: serine/threonine-protein kinase MHK [Prunus mume]
gene2263	--	--	--	--	--	--	--	--	--	S	Function unknown	hypothetical protein PRUPE_ppa015258mg, partial [Prunus persica]
gene11676	--	--	--	--	--	--	--	--	--	CG	Energy production and conversion;; Carbohydrate transport and metabolism	hypothetical protein PRUPE_ppa024768mg, partial [Prunus persica]
gene4474	--	--	--	K11584|0|pper:PRUPE_ppa004440mg|hypothetical protein; K11584 serine/threonine-protein phosphatase 2A regulatory subunit B' (A)	mRNA surveillance pathway (ko03015)	--	--	--	--	T	Signal transduction mechanisms	hypothetical protein PRUPE_ppa004440mg [Prunus persica]
gene22351	--	--	--	--	--	--	--	--	--	S	Function unknown	hypothetical protein PRUPE_ppa022236mg [Prunus persica]
gene19570	--	--	--	K04508|0|pmum:103337202|F-box-like/WD repeat-containing protein TBL1XR1; K04508 transducin (beta)-like 1 (A)	--	--	--	--	--	B	Chromatin structure and dynamics	PREDICTED: F-box-like/WD repeat-containing protein TBL1XR1 isoform X2 [Prunus mume]
gene12519	--	--	--	--	--	--	--	--	--	S	Function unknown	PREDICTED: uncharacterized protein LOC103343490 [Prunus mume]
gene23578	--	--	--	--	--	--	--	--	--	S	Function unknown	hypothetical protein PRUPE_ppa003178mg [Prunus persica]
gene5193	--	--	--	K00121|0|pmum:103319391|alcohol dehydrogenase-like 7; K00121 S-(hydroxymethyl)glutathione dehydrogenase / alcohol dehydrogenase [EC:1.1.1.284 1.1.1.1] (A)	Glycolysis / Gluconeogenesis (ko00010);; Fatty acid degradation (ko00071);; Tyrosine metabolism (ko00350);; Carbon metabolism (ko01200);; Degradation of aromatic compounds (ko01220)	--	--	--	--	Q	Secondary metabolites biosynthesis, transport and catabolism	PREDICTED: LOW QUALITY PROTEIN: alcohol dehydrogenase-like 7 [Prunus mume]
gene25998	--	--	--	--	--	--	--	--	--	R	General function prediction only	hypothetical protein PRUPE_ppa017236mg [Prunus persica]
Prunus_persica_newGene_1450	--	--	--	--	--	--	--	--	Phosphoglycerate mutase-like protein AT74 {ECO:0000305} OS=Arabidopsis thaliana (Mouse-ear cress) PE=2 SV=1	G	Carbohydrate transport and metabolism	PREDICTED: uncharacterized protein LOC103337582 [Prunus mume]
gene21935	--	--	--	K11805|0|pmum:103341740|WD repeat-containing protein LWD1-like; K11805 WD repeat-containing protein 68 (A)	--	--	--	--	--	R	General function prediction only	PREDICTED: WD repeat-containing protein LWD1-like [Prunus mume]
gene23864	--	--	--	--	--	--	--	--	--	R	General function prediction only	PREDICTED: citrate-binding protein-like [Prunus mume]
gene20005	--	--	--	--	--	--	--	--	--	S	Function unknown	PREDICTED: OTU domain-containing protein At3g57810 isoform X2 [Prunus mume]
gene17402	--	--	--	--	--	--	--	--	--	S	Function unknown	hypothetical protein PRUPE_ppa006410mg [Prunus persica]
gene20373	--	--	--	--	--	--	--	--	--	R	General function prediction only	hypothetical protein PRUPE_ppa024038mg [Prunus persica]
gene427	--	--	--	K17991|3.61215e-179|pper:PRUPE_ppa010705mg|hypothetical protein; K17991 peroxygenase [EC:1.11.2.3] (A)	Cutin, suberine and wax biosynthesis (ko00073)	--	--	--	--	R	General function prediction only	hypothetical protein PRUPE_ppa010705mg [Prunus persica]
gene16384	--	--	--	K01845|0|pmum:103338111|glutamate-1-semialdehyde 2,1-aminomutase, chloroplastic-like; K01845 glutamate-1-semialdehyde 2,1-aminomutase [EC:5.4.3.8] (A)	Porphyrin and chlorophyll metabolism (ko00860)	--	--	--	--	H	Coenzyme transport and metabolism	hypothetical protein PRUPE_ppa005146mg [Prunus persica]
gene7804	--	--	--	--	--	--	--	--	--	K	Transcription	hypothetical protein PRUPE_ppa019379mg [Prunus persica]
gene4516	--	--	--	--	--	--	--	--	--	K	Transcription	PREDICTED: carbon catabolite repressor protein 4 homolog 6 isoform X2 [Prunus mume]
gene17120	--	--	--	--	--	--	--	--	--	S	Function unknown	PREDICTED: uncharacterized protein LOC103338837 [Prunus mume]
gene11540	--	--	--	--	--	--	--	--	--	O	Posttranslational modification, protein turnover, chaperones	hypothetical protein PRUPE_ppa005314mg [Prunus persica]
gene5035	--	--	--	--	--	--	--	--	--	G	Carbohydrate transport and metabolism	hypothetical protein PRUPE_ppa022492mg [Prunus persica]
gene489	--	--	--	--	--	--	--	--	--	G	Carbohydrate transport and metabolism	PREDICTED: UDP-glycosyltransferase 85A2-like isoform X1 [Prunus mume]
gene19494	--	--	--	--	--	--	--	--	--	S	Function unknown	hypothetical protein PRUPE_ppa025319mg [Prunus persica]
gene15205	--	--	--	--	--	--	--	--	--	DT	Cell cycle control, cell division, chromosome partitioning;; Signal transduction mechanisms	hypothetical protein PRUPE_ppa001297mg [Prunus persica]
Prunus_persica_newGene_1526	--	--	--	--	--	--	--	--	--	--	--	hypothetical protein PRUPE_ppb019242mg, partial [Prunus persica]
gene18950	--	--	--	--	--	--	--	--	--	L	Replication, recombination and repair	PREDICTED: protein NYNRIN-like [Prunus mume]
gene22482	--	--	--	--	--	--	--	--	--	K	Transcription	hypothetical protein PRUPE_ppa013020mg [Prunus persica]
gene4944	--	--	--	K12891|4.29364e-68|pper:PRUPE_ppa009468mg|hypothetical protein; K12891 splicing factor, arginine/serine-rich 2 (A)	Spliceosome (ko03040)	--	--	--	--	A	RNA processing and modification	hypothetical protein PRUPE_ppa009468mg [Prunus persica]
gene18120	--	--	--	K03217|0|pmum:103323120|inner membrane protein PPF-1, chloroplastic; K03217 YidC/Oxa1 family membrane protein insertase (A)	Protein export (ko03060)	--	--	--	--	U	Intracellular trafficking, secretion, and vesicular transport	PREDICTED: inner membrane protein PPF-1, chloroplastic [Prunus mume]
gene10230	--	--	--	K10581|0|pper:PRUPE_ppa005593mg|hypothetical protein; K10581 ubiquitin-conjugating enzyme E2 O [EC:6.3.2.19] (A)	Ubiquitin mediated proteolysis (ko04120)	--	--	--	--	O	Posttranslational modification, protein turnover, chaperones	hypothetical protein PRUPE_ppa005593mg [Prunus persica]
gene19128	--	--	--	--	--	--	--	--	--	R	General function prediction only	PREDICTED: uncharacterized protein LOC103332662 [Prunus mume]
gene1090	--	--	--	K03017|1.29819e-81|pper:PRUPE_ppa013594mg|hypothetical protein; K03017 DNA-directed RNA polymerase II subunit RPB9 (A)	Purine metabolism (ko00230);; Pyrimidine metabolism (ko00240);; RNA polymerase (ko03020)	--	--	--	--	K	Transcription	hypothetical protein PRUPE_ppa013594mg [Prunus persica]
Prunus_persica_newGene_180	--	--	--	--	--	--	--	TNP1/EN/SPM transposase	--	--	--	PREDICTED: uncharacterized protein LOC102613431 [Citrus sinensis]
gene8957	--	--	--	--	--	--	--	--	--	K	Transcription	hypothetical protein PRUPE_ppa001621mg [Prunus persica]
gene3999	--	--	--	--	--	--	--	--	--	S	Function unknown	hypothetical protein PRUPE_ppa009983mg [Prunus persica]
gene3952	--	--	--	--	--	--	--	--	--	S	Function unknown	hypothetical protein PRUPE_ppa019192mg [Prunus persica]
gene13154	--	--	--	--	--	--	--	--	--	G	Carbohydrate transport and metabolism	PREDICTED: probable purine permease 4 [Prunus mume]
gene2105	--	--	--	--	--	--	--	--	--	S	Function unknown	hypothetical protein PRUPE_ppa007739mg [Prunus persica]
gene8479	--	--	--	--	--	--	--	--	--	R	General function prediction only	PREDICTED: pentatricopeptide repeat-containing protein At2g29760, chloroplastic-like [Prunus mume]
gene10468	--	--	--	--	--	--	--	--	--	R	General function prediction only	hypothetical protein PRUPE_ppa026436mg, partial [Prunus persica]
gene15797	--	--	--	K14324|3.09054e-99|pper:PRUPE_ppa012467mg|hypothetical protein; K14324 histone deacetylase complex subunit SAP18 (A)	RNA transport (ko03013);; mRNA surveillance pathway (ko03015)	--	--	--	--	K	Transcription	hypothetical protein PRUPE_ppa012467mg [Prunus persica]
gene20985	--	--	--	--	--	--	--	--	--	R	General function prediction only	PREDICTED: cysteine proteinase inhibitor 1-like [Prunus mume]
gene22020	--	--	--	K13628|1.05977e-83|pper:PRUPE_ppa013203mg|hypothetical protein; K13628 iron-sulfur cluster assembly protein (A)	--	--	--	--	--	P	Inorganic ion transport and metabolism	hypothetical protein PRUPE_ppa013203mg [Prunus persica]
gene4632	--	--	--	K00759|1.41618e-145|pmum:103319711|adenine phosphoribosyltransferase 2; K00759 adenine phosphoribosyltransferase [EC:2.4.2.7] (A)	Purine metabolism (ko00230)	--	--	--	--	F	Nucleotide transport and metabolism	PREDICTED: adenine phosphoribosyltransferase 2 isoform X1 [Prunus mume]
gene1762	--	--	--	--	--	--	--	--	--	R	General function prediction only	hypothetical protein PRUPE_ppa023732mg [Prunus persica]
gene9546	--	--	--	K15919|0|pmum:103327951|glyoxylate/hydroxypyruvate reductase A HPR2-like; K15919 hydroxypyruvate reductase 2 (A)	Glycine, serine and threonine metabolism (ko00260);; Glyoxylate and dicarboxylate metabolism (ko00630)	--	--	--	--	E	Amino acid transport and metabolism	PREDICTED: glyoxylate/hydroxypyruvate reductase A HPR2-like [Prunus mume]
gene19747	--	--	--	--	--	--	--	--	--	R	General function prediction only	hypothetical protein PRUPE_ppa001024mg [Prunus persica]
gene21380	--	--	--	K14492|3.36829e-104|pper:PRUPE_ppa011054mg|hypothetical protein; K14492 two-component response regulator ARR-A family (A)	Plant hormone signal transduction (ko04075)	--	--	--	--	K	Transcription	hypothetical protein PRUPE_ppa011054mg [Prunus persica]
gene4491	--	--	--	--	--	--	--	--	--	T	Signal transduction mechanisms	hypothetical protein PRUPE_ppa014621mg [Prunus persica]
gene10509	--	--	--	--	--	--	--	--	--	T	Signal transduction mechanisms	PREDICTED: mitogen-activated protein kinase kinase kinase 3-like [Prunus mume]
gene14783	--	--	--	--	--	--	--	--	--	B	Chromatin structure and dynamics	hypothetical protein PRUPE_ppa023587mg [Prunus persica]
gene13511	--	--	--	K03453|0|pmum:103325939|probable sodium/metabolite cotransporter BASS1, chloroplastic; K03453 bile acid:Na+ symporter, BASS family (A)	--	--	--	--	--	P	Inorganic ion transport and metabolism	PREDICTED: probable sodium/metabolite cotransporter BASS1, chloroplastic [Prunus mume]
gene2757	--	--	--	--	--	--	--	--	--	R	General function prediction only	PREDICTED: probable methyltransferase PMT5 [Prunus mume]
gene17478	--	--	--	--	--	--	--	--	--	K	Transcription	PREDICTED: uncharacterized protein LOC103341840 [Prunus mume]
Prunus_persica_newGene_2042	--	--	--	K02603|2.70913e-164|pper:PRUPE_ppa025362mg|hypothetical protein; K02603 origin recognition complex subunit 1 (A)	--	[L]	Replication, recombination and repair	PHD-finger	Origin of replication complex subunit 1 {ECO:0000303|PubMed:10996242} OS=Oryza sativa subsp. japonica (Rice) PE=2 SV=1	L	Replication, recombination and repair	hypothetical protein PRUPE_ppa025362mg, partial [Prunus persica]
gene3085	--	--	--	--	--	--	--	--	--	R	General function prediction only	hypothetical protein PRUPE_ppa009307mg [Prunus persica]
gene10772	--	--	--	--	--	--	--	--	--	--	--	hypothetical protein PRUPE_ppa021766mg [Prunus persica]
gene10502	--	--	--	K13181|0|pper:PRUPE_ppa016431mg|hypothetical protein; K13181 ATP-dependent RNA helicase DDX27 [EC:3.6.4.13] (A)	--	--	--	--	--	A	RNA processing and modification	hypothetical protein PRUPE_ppa016431mg, partial [Prunus persica]
gene10489	--	--	--	--	--	--	--	--	--	--	--	hypothetical protein PRUPE_ppb023474mg, partial [Prunus persica]
gene20571	--	--	--	--	--	--	--	--	--	O	Posttranslational modification, protein turnover, chaperones	PREDICTED: E3 ubiquitin-protein ligase ATL6-like [Prunus mume]
gene1248	--	--	--	--	--	--	--	--	--	BDT	Chromatin structure and dynamics;; Cell cycle control, cell division, chromosome partitioning;; Signal transduction mechanisms	hypothetical protein PRUPE_ppa000476mg [Prunus persica]
gene21780	--	--	--	--	--	--	--	--	--	S	Function unknown	hypothetical protein PRUPE_ppa007440mg [Prunus persica]
gene11950	--	--	--	--	--	--	--	--	--	R	General function prediction only	hypothetical protein PRUPE_ppa006994mg [Prunus persica]
gene3203	--	--	--	--	--	--	--	--	--	S	Function unknown	PREDICTED: zinc finger MYM-type protein 1-like [Prunus mume]
gene10278	--	--	--	--	--	--	--	--	--	R	General function prediction only	PREDICTED: uncharacterized protein LOC103343199 [Prunus mume]
gene1300	--	--	--	--	--	--	--	--	--	S	Function unknown	PREDICTED: squamosa promoter-binding-like protein 7 [Prunus mume]
gene21150	--	--	--	K08503|1.26119e-145|pper:PRUPE_ppa010912mg|hypothetical protein; K08503 syntaxin of plants SYP5 (A)	SNARE interactions in vesicular transport (ko04130)	--	--	--	--	U	Intracellular trafficking, secretion, and vesicular transport	hypothetical protein PRUPE_ppa010912mg [Prunus persica]
gene15934	--	--	--	--	--	--	--	--	--	R	General function prediction only	hypothetical protein PRUPE_ppa001774mg [Prunus persica]
gene16499	--	--	--	--	--	--	--	--	--	R	General function prediction only	PREDICTED: uncharacterized protein LOC103338000 isoform X2 [Prunus mume]
gene5333	--	--	--	K08917|0|pper:PRUPE_ppa010195mg|hypothetical protein; K08917 light-harvesting complex II chlorophyll a/b binding protein 6 (A)	Photosynthesis - antenna proteins (ko00196)	--	--	--	--	R	General function prediction only	hypothetical protein PRUPE_ppa010195mg [Prunus persica]
gene21906	--	--	--	--	--	--	--	--	--	S	Function unknown	hypothetical protein PRUPE_ppa010050mg [Prunus persica]
gene19915	--	--	--	--	--	--	--	--	--	R	General function prediction only	PREDICTED: uncharacterized protein LOC103949969 [Pyrus x bretschneideri]
gene8293	--	--	--	K01051|0|pper:PRUPE_ppa007533mg|hypothetical protein; K01051 pectinesterase [EC:3.1.1.11] (A)	Pentose and glucuronate interconversions (ko00040);; Starch and sucrose metabolism (ko00500)	--	--	--	--	G	Carbohydrate transport and metabolism	hypothetical protein PRUPE_ppa007533mg [Prunus persica]
gene25912	--	--	--	K13917|0|pper:PRUPE_ppa002947mg|hypothetical protein; K13917 mRNA-capping enzyme [EC:2.7.7.50 3.6.1.-] (A)	mRNA surveillance pathway (ko03015)	--	--	--	--	A	RNA processing and modification	hypothetical protein PRUPE_ppa002947mg [Prunus persica]
gene21565	--	--	--	--	--	--	--	--	--	R	General function prediction only	PREDICTED: uncharacterized protein LOC103343457 [Prunus mume]
gene1836	--	--	--	--	--	--	--	--	--	R	General function prediction only	hypothetical protein VITISV_015643 [Vitis vinifera]
gene24856	--	--	--	--	--	--	--	--	--	CG	Energy production and conversion;; Carbohydrate transport and metabolism	hypothetical protein PRUPE_ppa019354mg [Prunus persica]
gene15942	--	--	--	--	--	--	--	--	--	Q	Secondary metabolites biosynthesis, transport and catabolism	PREDICTED: short-chain dehydrogenase TIC 32, chloroplastic-like [Prunus mume]
gene15576	--	--	--	K06892|0|pper:PRUPE_ppa009079mg|hypothetical protein; K06892 feruloyl-CoA ortho-hydroxylase [EC:1.14.11.-] (A)	--	--	--	--	--	Q	Secondary metabolites biosynthesis, transport and catabolism	hypothetical protein PRUPE_ppa009079mg [Prunus persica]
gene23648	--	--	--	K13457|0|pper:PRUPE_ppa018814mg|hypothetical protein; K13457 disease resistance protein RPM1 (A)	Plant-pathogen interaction (ko04626)	--	--	--	--	R	General function prediction only	hypothetical protein PRUPE_ppa018814mg [Prunus persica]
gene21898	--	--	--	K06966|7.12331e-145|pmum:103341706|cytokinin riboside 5'-monophosphate phosphoribohydrolase LOG7; K06966 (A)	--	--	--	--	--	S	Function unknown	PREDICTED: cytokinin riboside 5&apos;-monophosphate phosphoribohydrolase LOG7 [Prunus mume]
gene13092	--	--	--	K03549|0|pper:PRUPE_ppa001626mg|hypothetical protein; K03549 KUP system potassium uptake protein (A)	--	--	--	--	--	P	Inorganic ion transport and metabolism	hypothetical protein PRUPE_ppa001626mg [Prunus persica]
gene4671	--	--	--	--	--	--	--	--	--	S	Function unknown	hypothetical protein PRUPE_ppa012789mg [Prunus persica]
gene2398	--	--	--	--	--	--	--	--	--	T	Signal transduction mechanisms	PREDICTED: protein NSP-INTERACTING KINASE 3 isoform X1 [Prunus mume]
Prunus_persica_newGene_2460	--	--	--	--	--	--	--	--	--	--	--	hypothetical protein PRUPE_ppa025786mg [Prunus persica]
gene21458	--	--	--	--	--	--	--	--	--	R	General function prediction only	hypothetical protein PRUPE_ppa010621mg [Prunus persica]
gene22550	--	--	--	--	--	--	--	--	--	S	Function unknown	PREDICTED: endoglucanase 24-like [Prunus mume]
gene9229	--	--	--	K14488|3.51981e-71|pper:PRUPE_ppa021286mg|hypothetical protein; K14488 SAUR family protein (A)	Plant hormone signal transduction (ko04075)	--	--	--	--	S	Function unknown	hypothetical protein PRUPE_ppa021286mg [Prunus persica]
gene23937	--	--	--	--	--	--	--	--	--	EG	Amino acid transport and metabolism;; Carbohydrate transport and metabolism	hypothetical protein PRUPE_ppa008384mg [Prunus persica]
gene10239	--	--	--	K01530|0|pper:PRUPE_ppa016577mg|hypothetical protein; K01530 phospholipid-translocating ATPase [EC:3.6.3.1] (A)	--	--	--	--	--	P	Inorganic ion transport and metabolism	hypothetical protein PRUPE_ppa016577mg [Prunus persica]
gene23794	--	--	--	--	--	--	--	--	--	R	General function prediction only	hypothetical protein PRUPE_ppa018105mg [Prunus persica]
gene13643	--	--	--	--	--	--	--	--	--	R	General function prediction only	PREDICTED: uncharacterized protein LOC103333089 [Prunus mume]
gene8916	--	--	--	K02934|6.26555e-141|pper:PRUPE_ppa010844mg|hypothetical protein; K02934 large subunit ribosomal protein L6e (A)	Ribosome (ko03010)	--	--	--	--	J	Translation, ribosomal structure and biogenesis	hypothetical protein PRUPE_ppa010844mg [Prunus persica]
gene4368	--	--	--	--	--	--	--	--	--	S	Function unknown	hypothetical protein PRUPE_ppa010817mg [Prunus persica]
gene188	--	--	--	K08967|3.60961e-126|pmum:103323991|1,2-dihydroxy-3-keto-5-methylthiopentene dioxygenase 1; K08967 1,2-dihydroxy-3-keto-5-methylthiopentene dioxygenase [EC:1.13.11.53 1.13.11.54] (A)	Cysteine and methionine metabolism (ko00270)	--	--	--	--	S	Function unknown	hypothetical protein PRUPE_ppa011986mg [Prunus persica]
gene9135	--	--	--	--	--	--	--	--	--	T	Signal transduction mechanisms	PREDICTED: receptor-like protein 2 [Prunus mume]
gene16566	--	--	--	--	--	--	--	--	--	R	General function prediction only	hypothetical protein PRUPE_ppa015095mg [Prunus persica]
gene21892	--	--	--	--	--	--	--	--	--	S	Function unknown	hypothetical protein PRUPE_ppa010862mg [Prunus persica]
gene12865	--	--	--	K14190|0|pmum:103325236|GDP-L-galactose phosphorylase 1-like; K14190 GDP-L-galactose phosphorylase [EC:2.7.7.69] (A)	Ascorbate and aldarate metabolism (ko00053)	--	--	--	--	R	General function prediction only	PREDICTED: GDP-L-galactose phosphorylase 1-like isoform X2 [Prunus mume]
gene16044	--	--	--	--	--	--	--	--	--	T	Signal transduction mechanisms	PREDICTED: putative disease resistance protein RGA4 [Prunus mume]
gene9556	--	--	--	--	--	--	--	--	--	S	Function unknown	hypothetical protein PRUPE_ppa012470mg [Prunus persica]
gene18737	--	--	--	--	--	--	--	--	--	P	Inorganic ion transport and metabolism	hypothetical protein PRUPE_ppa022263mg [Prunus persica]
gene11175	--	--	--	--	--	--	--	--	--	R	General function prediction only	hypothetical protein PRUPE_ppa008626mg [Prunus persica]
gene13947	--	--	--	K11251|3.26233e-58|pper:PRUPE_ppa013202mg|hypothetical protein; K11251 histone H2A (A)	--	--	--	--	--	B	Chromatin structure and dynamics	hypothetical protein PRUPE_ppa013202mg [Prunus persica]
gene8198	--	--	--	--	--	--	--	--	--	S	Function unknown	hypothetical protein PRUPE_ppa012915mg [Prunus persica]
gene11063	--	--	--	K01681|0|pper:PRUPE_ppa000812mg|hypothetical protein; K01681 aconitate hydratase [EC:4.2.1.3] (A)	Citrate cycle (TCA cycle) (ko00020);; Glyoxylate and dicarboxylate metabolism (ko00630);; Carbon metabolism (ko01200);; 2-Oxocarboxylic acid metabolism (ko01210);; Biosynthesis of amino acids (ko01230)	--	--	--	--	C	Energy production and conversion	hypothetical protein PRUPE_ppa000812mg [Prunus persica]
gene19663	--	--	--	K02870|1.96952e-114|pper:PRUPE_ppa012524mg|hypothetical protein; K02870 large subunit ribosomal protein L12e (A)	Ribosome (ko03010)	--	--	--	--	J	Translation, ribosomal structure and biogenesis	hypothetical protein PRUPE_ppa012511mg [Prunus persica]
gene8194	--	--	--	--	--	--	--	--	--	R	General function prediction only	hypothetical protein PRUPE_ppa009474mg [Prunus persica]
gene5682	--	--	--	--	--	--	--	--	--	R	General function prediction only	PREDICTED: uncharacterized protein LOC103336134, partial [Prunus mume]
gene21815	--	--	--	K00102|0|pmum:103339581|D-lactate dehydrogenase [cytochrome], mitochondrial-like; K00102 D-lactate dehydrogenase (cytochrome) [EC:1.1.2.4] (A)	Pyruvate metabolism (ko00620)	--	--	--	--	C	Energy production and conversion	PREDICTED: D-lactate dehydrogenase [cytochrome], mitochondrial-like [Prunus mume]
gene13051	--	--	--	--	--	--	--	--	--	S	Function unknown	PREDICTED: zinc finger MYM-type protein 1-like [Prunus mume]
gene20979	--	--	--	--	--	--	--	--	--	L	Replication, recombination and repair	PREDICTED: uncharacterized protein LOC103331084 [Prunus mume]
gene3875	--	--	--	--	--	--	--	--	--	S	Function unknown	hypothetical protein PRUPE_ppa017115mg, partial [Prunus persica]
gene1006	--	--	--	K18819|0|pper:PRUPE_ppa008521mg|hypothetical protein; K18819 inositol 3-alpha-galactosyltransferase [EC:2.4.1.123] (A)	Galactose metabolism (ko00052)	--	--	--	--	G	Carbohydrate transport and metabolism	hypothetical protein PRUPE_ppa008521mg [Prunus persica]
gene19671	--	--	--	--	--	--	--	--	--	S	Function unknown	hypothetical protein PRUPE_ppa004877mg [Prunus persica]
gene25863	--	--	--	--	--	--	--	--	--	R	General function prediction only	hypothetical protein PRUPE_ppa011432mg [Prunus persica]
gene23518	--	--	--	--	--	--	--	--	--	S	Function unknown	hypothetical protein PRUPE_ppa002456mg [Prunus persica]
gene15403	--	--	--	--	--	--	--	--	--	R	General function prediction only	PREDICTED: uncharacterized protein LOC103328892 [Prunus mume]
gene7680	--	--	--	--	--	--	--	--	--	R	General function prediction only	PREDICTED: LOW QUALITY PROTEIN: pentatricopeptide repeat-containing protein At4g01570-like [Malus domestica]
gene6610	--	--	--	--	--	--	--	--	--	S	Function unknown	PREDICTED: protein ROOT PRIMORDIUM DEFECTIVE 1 [Prunus mume]
gene24712	--	--	--	--	--	--	--	--	--	R	General function prediction only	hypothetical protein PRUPE_ppa020843mg [Prunus persica]
gene20386	--	--	--	--	--	--	--	--	--	S	Function unknown	hypothetical protein PRUPE_ppa010301mg [Prunus persica]
gene1270	--	--	--	--	--	--	--	--	--	S	Function unknown	hypothetical protein PRUPE_ppa011729mg [Prunus persica]
gene718	--	--	--	K17866|0|pper:PRUPE_ppa004543mg|hypothetical protein; K17866 diphthamide biosynthesis protein 2 (A)	--	--	--	--	--	J	Translation, ribosomal structure and biogenesis	hypothetical protein PRUPE_ppa004543mg [Prunus persica]
gene25810	--	--	--	--	--	--	--	--	--	S	Function unknown	hypothetical protein PRUPE_ppa009313mg [Prunus persica]
gene14870	--	--	--	--	--	--	--	--	--	S	Function unknown	PREDICTED: uncharacterized protein LOC103326646 [Prunus mume]
gene14343	--	--	--	--	--	--	--	--	--	S	Function unknown	hypothetical protein PRUPE_ppa010462mg [Prunus persica]
gene12239	--	--	--	K01051|0|pper:PRUPE_ppa003697mg|hypothetical protein; K01051 pectinesterase [EC:3.1.1.11] (A)	Pentose and glucuronate interconversions (ko00040);; Starch and sucrose metabolism (ko00500)	--	--	--	--	G	Carbohydrate transport and metabolism	hypothetical protein PRUPE_ppa003697mg [Prunus persica]
gene2171	--	--	--	--	--	--	--	--	--	R	General function prediction only	PREDICTED: uncharacterized protein LOC103444402 [Malus domestica]
gene23355	--	--	--	--	--	--	--	--	--	T	Signal transduction mechanisms	hypothetical protein PRUPE_ppa000884mg [Prunus persica]
gene7461	--	--	--	--	--	--	--	--	--	--	--	PREDICTED: uncharacterized protein LOC103332039 [Prunus mume]
gene25324	--	--	--	K05387|0|pmum:103334714|glutamate receptor 3.2-like; K05387 glutamate receptor, ionotropic, plant (A)	--	--	--	--	--	P	Inorganic ion transport and metabolism	PREDICTED: glutamate receptor 3.2-like [Prunus mume]
gene18340	--	--	--	--	--	--	--	--	--	S	Function unknown	hypothetical protein PRUPE_ppa012225mg [Prunus persica]
gene3554	--	--	--	--	--	--	--	--	--	S	Function unknown	PREDICTED: uncharacterized protein LOC103321277 [Prunus mume]
gene1109	--	--	--	--	--	--	--	--	--	S	Function unknown	PREDICTED: uncharacterized protein LOC103337702 [Prunus mume]
gene24517	--	--	--	K02899|1.96422e-99|pper:PRUPE_ppa013083mg|hypothetical protein; K02899 large subunit ribosomal protein L27 (A)	Ribosome (ko03010)	--	--	--	--	J	Translation, ribosomal structure and biogenesis	hypothetical protein PRUPE_ppa013083mg [Prunus persica]
gene14031	--	--	--	--	--	--	--	--	--	K	Transcription	PREDICTED: bromodomain-containing protein 2-like [Prunus mume]
gene4909	--	--	--	--	--	--	--	--	--	R	General function prediction only	hypothetical protein PRUPE_ppa012675mg [Prunus persica]
gene7038	--	--	--	K05605|0|pper:PRUPE_ppa006573mg|hypothetical protein; K05605 3-hydroxyisobutyryl-CoA hydrolase [EC:3.1.2.4] (A)	Valine, leucine and isoleucine degradation (ko00280);; beta-Alanine metabolism (ko00410);; Propanoate metabolism (ko00640);; Carbon metabolism (ko01200)	--	--	--	--	I	Lipid transport and metabolism	hypothetical protein PRUPE_ppa006573mg [Prunus persica]
gene20523	--	--	--	K15718|0|pmum:103344624|probable linoleate 9S-lipoxygenase 5; K15718 linoleate 9S-lipoxygenase [EC:1.13.11.58] (A)	Linoleic acid metabolism (ko00591)	--	--	--	--	S	Function unknown	PREDICTED: probable linoleate 9S-lipoxygenase 5 [Prunus mume]
gene7818	--	--	--	--	--	--	--	--	--	S	Function unknown	hypothetical protein PRUPE_ppa008591mg [Prunus persica]
gene25709	--	--	--	--	--	--	--	--	--	T	Signal transduction mechanisms	hypothetical protein PRUPE_ppa019275mg [Prunus persica]
gene21797	--	--	--	K02989|6.55412e-144|pper:PRUPE_ppa011243mg|hypothetical protein; K02989 small subunit ribosomal protein S5e (A)	Ribosome (ko03010)	--	--	--	--	J	Translation, ribosomal structure and biogenesis	hypothetical protein PRUPE_ppa011243mg [Prunus persica]
gene23533	--	--	--	--	--	--	--	--	--	O	Posttranslational modification, protein turnover, chaperones	hypothetical protein PRUPE_ppa008876mg [Prunus persica]
gene10100	--	--	--	--	--	--	--	--	--	--	--	PREDICTED: ubiquitin-like-specific protease 1A [Prunus mume]
gene16000	--	--	--	K06269|0|pper:PRUPE_ppa008757mg|hypothetical protein; K06269 serine/threonine-protein phosphatase PP1 catalytic subunit [EC:3.1.3.16] (A)	mRNA surveillance pathway (ko03015)	--	--	--	--	T	Signal transduction mechanisms	hypothetical protein PRUPE_ppa008757mg [Prunus persica]
gene25618	--	--	--	K11292|0|pper:PRUPE_ppa019971mg|hypothetical protein; K11292 transcription elongation factor SPT6 (A)	--	--	--	--	--	K	Transcription	hypothetical protein PRUPE_ppa019971mg, partial [Prunus persica]
gene2393	--	--	--	--	--	--	--	--	--	T	Signal transduction mechanisms	hypothetical protein PRUPE_ppa002639mg [Prunus persica]
Prunus_persica_newGene_566	[Q]	Secondary metabolites biosynthesis, transport and catabolism	Molecular Function: iron ion binding (GO:0005506);; Molecular Function: oxidoreductase activity, acting on paired donors, with incorporation or reduction of molecular oxygen (GO:0016705);; Molecular Function: heme binding (GO:0020037);; Biological Process: oxidation-reduction process (GO:0055114);;	--	--	[Q]	Secondary metabolites biosynthesis, transport and catabolism	Cytochrome P450	Cytochrome P450 71A9 GN=CYP71A9 OS=Glycine max (Soybean) PE=2 SV=1	Q	Secondary metabolites biosynthesis, transport and catabolism	Cytochrome P450 family protein [Theobroma cacao]
gene5807	--	--	--	--	--	--	--	--	--	Q	Secondary metabolites biosynthesis, transport and catabolism	hypothetical protein PRUPE_ppa004503mg [Prunus persica]
gene5210	--	--	--	--	--	--	--	--	--	K	Transcription	hypothetical protein PRUPE_ppa012354mg [Prunus persica]
gene19285	--	--	--	K03327|0|pper:PRUPE_ppa004771mg|hypothetical protein; K03327 multidrug resistance protein, MATE family (A)	--	--	--	--	--	S	Function unknown	hypothetical protein PRUPE_ppa004771mg [Prunus persica]
Prunus_persica_newGene_1700	--	--	--	--	--	--	--	--	--	--	--	hypothetical protein PRUPE_ppa014175mg [Prunus persica]
gene8580	--	--	--	K03327|0|pper:PRUPE_ppa024400mg|hypothetical protein; K03327 multidrug resistance protein, MATE family (A)	--	--	--	--	--	S	Function unknown	hypothetical protein PRUPE_ppa024400mg [Prunus persica]
Prunus_persica_newGene_1229	--	--	--	--	--	[R]	General function prediction only	GAG-pre-integrase domain	Endonuclease OS=Nicotiana tabacum (Common tobacco) PE=2 SV=1	R	General function prediction only	hypothetical protein VITISV_035665 [Vitis vinifera]
gene15959	--	--	--	K10843|0|pper:PRUPE_ppa001762mg|hypothetical protein; K10843 DNA excision repair protein ERCC-3 [EC:3.6.4.12] (A)	Basal transcription factors (ko03022);; Nucleotide excision repair (ko03420)	--	--	--	--	L	Replication, recombination and repair	hypothetical protein PRUPE_ppa001762mg [Prunus persica]
gene10580	--	--	--	--	--	--	--	--	--	R	General function prediction only	hypothetical protein PRUPE_ppa024153mg [Prunus persica]
gene15949	--	--	--	--	--	--	--	--	--	S	Function unknown	hypothetical protein PRUPE_ppa005552mg [Prunus persica]
gene5788	--	--	--	K03164|0|pper:PRUPE_ppa000202mg|hypothetical protein; K03164 DNA topoisomerase II [EC:5.99.1.3] (A)	--	--	--	--	--	B	Chromatin structure and dynamics	hypothetical protein PRUPE_ppa000202mg [Prunus persica]
Prunus_persica_newGene_61	--	--	--	--	--	--	--	FAR1 DNA-binding domain	Protein FAR1-RELATED SEQUENCE 7 GN=FRS7 OS=Arabidopsis thaliana (Mouse-ear cress) PE=2 SV=1	S	Function unknown	PREDICTED: protein FAR1-RELATED SEQUENCE 5-like [Fragaria vesca subsp. vesca]
Prunus_persica_newGene_3092	--	--	--	--	--	--	--	--	--	--	--	PREDICTED: uncharacterized protein LOC103331858 isoform X1 [Prunus mume]
gene6663	--	--	--	--	--	--	--	--	--	S	Function unknown	hypothetical protein PRUPE_ppa021714mg [Prunus persica]
gene9511	--	--	--	--	--	--	--	--	--	K	Transcription	hypothetical protein PRUPE_ppa021287mg [Prunus persica]
gene9559	--	--	--	K17925|0|pper:PRUPE_ppa000505mg|hypothetical protein; K17925 sorting nexin-13 (A)	--	--	--	--	--	DUZ	Cell cycle control, cell division, chromosome partitioning;; Intracellular trafficking, secretion, and vesicular transport;; Cytoskeleton	hypothetical protein PRUPE_ppa000505mg [Prunus persica]
gene9674	--	--	--	--	--	--	--	--	--	S	Function unknown	hypothetical protein PRUPE_ppa016604mg [Prunus persica]
gene16381	--	--	--	K15382|0|pper:PRUPE_ppa009422mg|hypothetical protein; K15382 solute carrier family 50 (sugar transporter) (A)	--	--	--	--	--	R	General function prediction only	hypothetical protein PRUPE_ppa009422mg [Prunus persica]
gene1829	--	--	--	--	--	--	--	--	--	R	General function prediction only	PREDICTED: uncharacterized protein LOC103319255 [Prunus mume]
gene24763	--	--	--	K06972|0|pmum:103335297|presequence protease 1, chloroplastic/mitochondrial-like; K06972 (A)	--	--	--	--	--	O	Posttranslational modification, protein turnover, chaperones	PREDICTED: presequence protease 1, chloroplastic/mitochondrial-like [Prunus mume]
gene12423	--	--	--	K03144|0|pper:PRUPE_ppa005553mg|hypothetical protein; K03144 transcription initiation factor TFIIH subunit 4 (A)	Basal transcription factors (ko03022);; Nucleotide excision repair (ko03420)	--	--	--	--	KL	Transcription;; Replication, recombination and repair	hypothetical protein PRUPE_ppa005553mg [Prunus persica]
gene23752	--	--	--	--	--	--	--	--	--	S	Function unknown	hypothetical protein PRUPE_ppa014896mg, partial [Prunus persica]
gene10075	--	--	--	--	--	--	--	--	--	L	Replication, recombination and repair	PREDICTED: uncharacterized protein LOC103323425 [Prunus mume]
gene11622	--	--	--	K01231|0|pper:PRUPE_ppa000458mg|hypothetical protein; K01231 alpha-mannosidase II [EC:3.2.1.114] (A)	N-Glycan biosynthesis (ko00510)	--	--	--	--	G	Carbohydrate transport and metabolism	hypothetical protein PRUPE_ppa000458mg [Prunus persica]
gene18035	--	--	--	--	--	--	--	--	--	O	Posttranslational modification, protein turnover, chaperones	hypothetical protein PRUPE_ppa005137mg [Prunus persica]
gene8388	--	--	--	K01051|0|pmum:103333347|pectinesterase 2-like; K01051 pectinesterase [EC:3.1.1.11] (A)	Pentose and glucuronate interconversions (ko00040);; Starch and sucrose metabolism (ko00500)	--	--	--	--	R	General function prediction only	PREDICTED: pectinesterase 2-like [Prunus mume]
gene22346	--	--	--	--	--	--	--	--	--	S	Function unknown	hypothetical protein PRUPE_ppa012673mg [Prunus persica]
gene10353	--	--	--	--	--	--	--	--	--	S	Function unknown	hypothetical protein PRUPE_ppa022453mg [Prunus persica]
gene16075	--	--	--	--	--	--	--	--	--	R	General function prediction only	hypothetical protein PRUPE_ppa014835mg [Prunus persica]
gene18425	--	--	--	--	--	--	--	--	--	S	Function unknown	PREDICTED: shugoshin-1 isoform X1 [Prunus mume]
gene5488	--	--	--	K11806|0|pper:PRUPE_ppa005636mg|hypothetical protein; K11806 WD repeat and SOF domain-containing protein 1 (A)	--	--	--	--	--	A	RNA processing and modification	hypothetical protein PRUPE_ppa005636mg [Prunus persica]
gene23456	--	--	--	K16297|0|pmum:103341281|serine carboxypeptidase 24; K16297 serine carboxypeptidase-like clade II [EC:3.4.16.-] (A)	--	--	--	--	--	O	Posttranslational modification, protein turnover, chaperones	PREDICTED: serine carboxypeptidase 24 [Prunus mume]
gene11254	--	--	--	--	--	--	--	--	--	R	General function prediction only	hypothetical protein PRUPE_ppa019187mg [Prunus persica]
gene20263	--	--	--	--	--	--	--	--	--	S	Function unknown	hypothetical protein PRUPE_ppa007556mg [Prunus persica]
gene3417	--	--	--	--	--	--	--	--	--	R	General function prediction only	hypothetical protein PRUPE_ppa005933mg [Prunus persica]
gene12777	--	--	--	--	--	--	--	--	--	O	Posttranslational modification, protein turnover, chaperones	PREDICTED: katanin p60 ATPase-containing subunit A-like 2 isoform X1 [Prunus mume]
gene9124	--	--	--	--	--	--	--	--	--	T	Signal transduction mechanisms	PREDICTED: mitogen-activated protein kinase kinase kinase 3-like [Prunus mume]
gene12651	--	--	--	--	--	--	--	--	--	L	Replication, recombination and repair	PREDICTED: protein STICHEL-like 3 [Prunus mume]
Prunus_persica_newGene_231	--	--	--	--	--	--	--	Plant mobile domain	--	S	Function unknown	PREDICTED: uncharacterized protein LOC103444988 [Malus domestica]
gene5310	--	--	--	--	--	--	--	--	--	R	General function prediction only	hypothetical protein PRUPE_ppa019325mg [Prunus persica]
gene12061	--	--	--	--	--	--	--	--	--	S	Function unknown	PREDICTED: uncharacterized protein LOC103326953 [Prunus mume]
gene11319	--	--	--	--	--	--	--	--	--	S	Function unknown	hypothetical protein PRUPE_ppa014477mg [Prunus persica]
gene18380	--	--	--	--	--	--	--	--	--	S	Function unknown	PREDICTED: uncharacterized protein DDB_G0273453/DDB_G0273565-like isoform X1 [Prunus mume]
gene15168	--	--	--	--	--	--	--	--	--	CG	Energy production and conversion;; Carbohydrate transport and metabolism	hypothetical protein PRUPE_ppa003819mg [Prunus persica]
gene26038	--	--	--	--	--	--	--	--	--	S	Function unknown	hypothetical protein PRUPE_ppa018860mg [Prunus persica]
gene23079	--	--	--	--	--	--	--	--	--	R	General function prediction only	PREDICTED: sugar transport protein 14 [Prunus mume]
Prunus_persica_newGene_1707	--	--	--	--	--	[R]	General function prediction only	--	--	R	General function prediction only	PREDICTED: uncharacterized protein LOC103338680 isoform X1 [Prunus mume]
gene13639	--	--	--	--	--	--	--	--	--	T	Signal transduction mechanisms	hypothetical protein PRUPE_ppa019195mg, partial [Prunus persica]
gene25772	--	--	--	--	--	--	--	--	--	R	General function prediction only	hypothetical protein PRUPE_ppb024794mg [Prunus persica]
Prunus_persica_newGene_2186	--	--	--	--	--	--	--	--	--	--	--	PREDICTED: putative ribonuclease H protein At1g65750 [Prunus mume]
gene12802	--	--	--	K10950|0|pmum:103325151|endoplasmic reticulum oxidoreductin-1-like; K10950 ERO1-like protein alpha [EC:1.8.4.-] (A)	Protein processing in endoplasmic reticulum (ko04141)	--	--	--	--	O	Posttranslational modification, protein turnover, chaperones	PREDICTED: endoplasmic reticulum oxidoreductin-1-like [Prunus mume]
gene15183	--	--	--	--	--	--	--	--	--	S	Function unknown	hypothetical protein PRUPE_ppa012451mg [Prunus persica]
gene16205	--	--	--	K08867|0|pmum:103337832|serine/threonine-protein kinase WNK8; K08867 WNK lysine deficient protein kinase [EC:2.7.11.1] (A)	--	--	--	--	--	T	Signal transduction mechanisms	PREDICTED: serine/threonine-protein kinase WNK8 [Prunus mume]
gene6701	--	--	--	K00799|2.14816e-142|pper:PRUPE_ppb024827mg|hypothetical protein; K00799 glutathione S-transferase [EC:2.5.1.18] (A)	Glutathione metabolism (ko00480)	--	--	--	--	O	Posttranslational modification, protein turnover, chaperones	hypothetical protein PRUPE_ppb024827mg [Prunus persica]
gene10799	--	--	--	--	--	--	--	--	--	CG	Energy production and conversion;; Carbohydrate transport and metabolism	hypothetical protein PRUPE_ppa018486mg, partial [Prunus persica]
gene15609	--	--	--	--	--	--	--	--	--	OW	Posttranslational modification, protein turnover, chaperones;; Extracellular structures	hypothetical protein PRUPE_ppa018176mg [Prunus persica]
gene7887	--	--	--	K12830|0|pper:PRUPE_ppa000395mg|hypothetical protein; K12830 splicing factor 3B subunit 3 (A)	Spliceosome (ko03040)	--	--	--	--	A	RNA processing and modification	hypothetical protein PRUPE_ppa000395mg [Prunus persica]
gene11332	--	--	--	--	--	--	--	--	--	T	Signal transduction mechanisms	PREDICTED: receptor-like protein kinase FERONIA [Prunus mume]
gene25369	--	--	--	--	--	--	--	--	--	S	Function unknown	hypothetical protein PRUPE_ppb009396mg [Prunus persica]
gene21055	--	--	--	K13863|0|pper:PRUPE_ppa002665mg|hypothetical protein; K13863 solute carrier family 7 (cationic amino acid transporter), member 1 (A)	--	--	--	--	--	E	Amino acid transport and metabolism	hypothetical protein PRUPE_ppa002665mg [Prunus persica]
Prunus_persica_newGene_1589	--	--	--	--	--	--	--	--	--	R	General function prediction only	hypothetical protein PRUPE_ppa014215mg [Prunus persica]
gene16322	--	--	--	--	--	--	--	--	--	R	General function prediction only	hypothetical protein PRUPE_ppa010693mg [Prunus persica]
gene4622	--	--	--	--	--	--	--	--	--	S	Function unknown	hypothetical protein PRUPE_ppa006474mg [Prunus persica]
gene12947	--	--	--	--	--	--	--	--	--	R	General function prediction only	hypothetical protein PRUPE_ppa004087mg [Prunus persica]
gene7296	--	--	--	--	--	--	--	--	--	P	Inorganic ion transport and metabolism	hypothetical protein PRUPE_ppa000383mg [Prunus persica]
gene10826	--	--	--	--	--	--	--	--	--	U	Intracellular trafficking, secretion, and vesicular transport	hypothetical protein PRUPE_ppa007922mg [Prunus persica]
gene11386	--	--	--	--	--	--	--	--	--	T	Signal transduction mechanisms	hypothetical protein PRUPE_ppa001413mg [Prunus persica]
Prunus_persica_newGene_2458	[R]	General function prediction only	Molecular Function: nucleic acid binding (GO:0003676);;	K12741|4.9091e-132|pper:PRUPE_ppa004648mg|hypothetical protein; K12741 heterogeneous nuclear ribonucleoprotein A1/A3 (A)	Spliceosome (ko03040)	[R]	General function prediction only	RNA recognition motif. (a.k.a. RRM, RBD, or RNP domain)	UBP1-associated protein 2A GN=UBA2A OS=Arabidopsis thaliana (Mouse-ear cress) PE=1 SV=1	A	RNA processing and modification	hypothetical protein PRUPE_ppa004648mg [Prunus persica]
gene9480	--	--	--	--	--	--	--	--	--	S	Function unknown	hypothetical protein PRUPE_ppa019827mg [Prunus persica]
Prunus_persica_newGene_2884	--	--	Molecular Function: DNA binding (GO:0003677);;	--	--	--	--	B3 DNA binding domain	B3 domain-containing transcription factor VRN1 GN=VRN1 OS=Arabidopsis thaliana (Mouse-ear cress) PE=1 SV=1	S	Function unknown	hypothetical protein PRUPE_ppa021764mg, partial [Prunus persica]
gene25054	--	--	--	--	--	--	--	--	--	R	General function prediction only	hypothetical protein PRUPE_ppa024487mg [Prunus persica]
gene19482	--	--	--	--	--	--	--	--	--	K	Transcription	hypothetical protein PRUPE_ppa011366mg [Prunus persica]
gene24195	--	--	--	--	--	--	--	--	--	R	General function prediction only	PREDICTED: uncharacterized protein LOC103328826 [Prunus mume]
Prunus_persica_newGene_911	[B]	Chromatin structure and dynamics	--	K14838|1.3035e-40|zma:100282268|pco082380(357); LOC100282268; K11254 histone H4 (A)	--	[B]	Chromatin structure and dynamics	--	Histone H4 OS=Glycine max (Soybean) PE=3 SV=1	B	Chromatin structure and dynamics	histone H4 [Zea mays]
gene6396	--	--	--	--	--	--	--	--	--	O	Posttranslational modification, protein turnover, chaperones	hypothetical protein PRUPE_ppa024917mg [Prunus persica]
gene26089	--	--	--	--	--	--	--	--	--	S	Function unknown	PREDICTED: uncharacterized protein LOC103333959 [Prunus mume]
gene14720	--	--	--	--	--	--	--	--	--	R	General function prediction only	hypothetical protein PRUPE_ppa018760mg, partial [Prunus persica]
gene6798	--	--	--	--	--	--	--	--	--	Q	Secondary metabolites biosynthesis, transport and catabolism	PREDICTED: LOW QUALITY PROTEIN: putative ABC transporter C family member 15 [Prunus mume]
gene20869	--	--	--	K18789|0|pper:PRUPE_ppa004757mg|hypothetical protein; K18789 xylogalacturonan beta-1,3-xylosyltransferase [EC:2.4.2.41] (A)	--	--	--	--	--	GMW	Carbohydrate transport and metabolism;; Cell wall/membrane/envelope biogenesis;; Extracellular structures	hypothetical protein PRUPE_ppa004757mg [Prunus persica]
gene4400	--	--	--	K00306|0|pper:PRUPE_ppa006510mg|hypothetical protein; K00306 sarcosine oxidase / L-pipecolate oxidase [EC:1.5.3.1 1.5.3.7] (A)	Glycine, serine and threonine metabolism (ko00260);; Lysine degradation (ko00310);; Peroxisome (ko04146)	--	--	--	--	R	General function prediction only	hypothetical protein PRUPE_ppa006510mg [Prunus persica]
gene25076	--	--	--	--	--	--	--	--	--	S	Function unknown	PREDICTED: basic form of pathogenesis-related protein 1-like [Prunus mume]
gene18030	--	--	--	--	--	--	--	--	--	K	Transcription	hypothetical protein PRUPE_ppa021945mg [Prunus persica]
gene14834	--	--	--	--	--	--	--	--	--	T	Signal transduction mechanisms	hypothetical protein PRUPE_ppb015994mg [Prunus persica]
gene21440	--	--	--	--	--	--	--	--	--	S	Function unknown	hypothetical protein PRUPE_ppa010071mg [Prunus persica]
gene15450	--	--	--	K03115|1.14378e-180|pmum:103328862|casein kinase II subunit beta-like; K03115 casein kinase II subunit beta (A)	Ribosome biogenesis in eukaryotes (ko03008);; Circadian rhythm - plant (ko04712)	--	--	--	--	DKT	Cell cycle control, cell division, chromosome partitioning;; Transcription;; Signal transduction mechanisms	PREDICTED: casein kinase II subunit beta-like isoform X1 [Prunus mume]
gene517	--	--	--	K09495|7.03838e-53|mdm:103445794|T-complex protein 1 subunit gamma-like; K09495 T-complex protein 1 subunit gamma (A)	--	--	--	--	--	O	Posttranslational modification, protein turnover, chaperones	PREDICTED: T-complex protein 1 subunit gamma-like [Malus domestica]
gene9725	--	--	--	--	--	--	--	--	--	S	Function unknown	hypothetical protein PRUPE_ppa011580mg [Prunus persica]
gene25007	--	--	--	--	--	--	--	--	--	S	Function unknown	hypothetical protein PRUPE_ppa013284mg [Prunus persica]
gene4849	--	--	--	--	--	--	--	--	--	R	General function prediction only	PREDICTED: uncharacterized protein LOC103332933 [Prunus mume]
gene23440	--	--	--	K03263|1.92166e-115|pper:PRUPE_ppa012643mg|hypothetical protein; K03263 translation initiation factor 5A (A)	--	--	--	--	--	J	Translation, ribosomal structure and biogenesis	hypothetical protein PRUPE_ppa012643mg [Prunus persica]
gene17684	--	--	--	K13342|0|pper:PRUPE_ppa001874mg|hypothetical protein; K13342 peroxin-5 (A)	Peroxisome (ko04146)	--	--	--	--	R	General function prediction only	hypothetical protein PRUPE_ppa001874mg [Prunus persica]
gene3406	--	--	--	K06066|0|pmum:103321136|uncharacterized zinc finger CCHC domain-containing protein At4g19190; K06066 CBF1 interacting corepressor (A)	--	--	--	--	--	K	Transcription	PREDICTED: uncharacterized zinc finger CCHC domain-containing protein At4g19190 [Prunus mume]
gene6201	--	--	--	--	--	--	--	--	--	R	General function prediction only	PREDICTED: uncharacterized protein LOC103343310 [Prunus mume]
gene7636	--	--	--	K13066|0|pper:PRUPE_ppa019437mg|hypothetical protein; K13066 caffeic acid 3-O-methyltransferase [EC:2.1.1.68] (A)	Phenylpropanoid biosynthesis (ko00940)	--	--	--	--	R	General function prediction only	hypothetical protein PRUPE_ppa019437mg [Prunus persica]
gene6720	--	--	--	--	--	--	--	--	--	T	Signal transduction mechanisms	PREDICTED: probable receptor-like protein kinase At1g67000 [Prunus mume]
gene15854	--	--	--	--	--	--	--	--	--	S	Function unknown	hypothetical protein PRUPE_ppa005786mg [Prunus persica]
Prunus_persica_newGene_2502	--	--	--	--	--	--	--	--	--	--	--	PREDICTED: uncharacterized protein LOC103433733 [Malus domestica]
gene523	--	--	--	K04077|0|pper:PRUPE_ppa003391mg|hypothetical protein; K04077 chaperonin GroEL (A)	RNA degradation (ko03018)	--	--	--	--	O	Posttranslational modification, protein turnover, chaperones	hypothetical protein PRUPE_ppa003391mg [Prunus persica]
gene11151	--	--	--	--	--	--	--	--	--	T	Signal transduction mechanisms	PREDICTED: G-type lectin S-receptor-like serine/threonine-protein kinase At4g03230 [Prunus mume]
gene10672	--	--	--	--	--	--	--	--	--	--	--	hypothetical protein PRUPE_ppa015199mg [Prunus persica]
gene13462	--	--	--	K03294|0|pper:PRUPE_ppa003337mg|hypothetical protein; K03294 basic amino acid/polyamine antiporter, APA family (A)	--	--	--	--	--	E	Amino acid transport and metabolism	hypothetical protein PRUPE_ppa003337mg [Prunus persica]
gene1788	--	--	--	K02935|7.45525e-76|pxb:103964099|50S ribosomal protein L12, chloroplastic-like; K02935 large subunit ribosomal protein L7/L12 (A)	Ribosome (ko03010)	--	--	--	--	J	Translation, ribosomal structure and biogenesis	PREDICTED: 50S ribosomal protein L12, chloroplastic-like [Pyrus x bretschneideri]
gene3719	--	--	--	K18178|3.31856e-44|pper:PRUPE_ppa019876mg|hypothetical protein; K18178 cytochrome c oxidase assembly factor 5 (A)	--	--	--	--	--	O	Posttranslational modification, protein turnover, chaperones	hypothetical protein PRUPE_ppa019876mg, partial [Prunus persica]
gene8418	--	--	--	--	--	--	--	--	--	S	Function unknown	PREDICTED: uncharacterized protein LOC103333319 [Prunus mume]
gene100	--	--	--	--	--	--	--	--	--	S	Function unknown	hypothetical protein PRUPE_ppa006162mg [Prunus persica]
gene25048	--	--	--	K00913|0|pper:PRUPE_ppa021570mg|hypothetical protein; K00913 inositol-1,3,4-trisphosphate 5/6-kinase / inositol-tetrakisphosphate 1-kinase [EC:2.7.1.159 2.7.1.134] (A)	Inositol phosphate metabolism (ko00562);; Phosphatidylinositol signaling system (ko04070)	--	--	--	--	T	Signal transduction mechanisms	hypothetical protein PRUPE_ppa021570mg [Prunus persica]
gene7958	--	--	--	K03283|0|pper:PRUPE_ppa002641mg|hypothetical protein; K03283 heat shock 70kDa protein 1/8 (A)	Spliceosome (ko03040);; Protein processing in endoplasmic reticulum (ko04141);; Endocytosis (ko04144)	--	--	--	--	O	Posttranslational modification, protein turnover, chaperones	hypothetical protein PRUPE_ppa002641mg [Prunus persica]
gene23818	--	--	--	--	--	--	--	--	--	S	Function unknown	hypothetical protein PRUPE_ppa010996mg [Prunus persica]
gene18349	--	--	--	K15285|0|pper:PRUPE_ppa008177mg|hypothetical protein; K15285 solute carrier family 35, member E3 (A)	--	--	--	--	--	EG	Amino acid transport and metabolism;; Carbohydrate transport and metabolism	hypothetical protein PRUPE_ppa008177mg [Prunus persica]
gene13487	--	--	--	K09647|2.71342e-119|pper:PRUPE_ppa012526mg|hypothetical protein; K09647 mitochondrial inner membrane protease subunit 1 [EC:3.4.21.-] (A)	Protein export (ko03060)	--	--	--	--	O	Posttranslational modification, protein turnover, chaperones	hypothetical protein PRUPE_ppa012526mg [Prunus persica]
gene6995	--	--	--	--	--	--	--	--	--	L	Replication, recombination and repair	PREDICTED: uncharacterized protein LOC103322268 [Prunus mume]
gene25805	--	--	--	--	--	--	--	--	--	I	Lipid transport and metabolism	PREDICTED: phospholipase A1-Igamma2, chloroplastic [Prunus mume]
gene6094	--	--	--	--	--	--	--	--	--	R	General function prediction only	hypothetical protein PRUPE_ppa013935mg [Prunus persica]
gene5852	--	--	--	K18881|6.70208e-167|pmum:103342600|uncharacterized LOC103342600; K18881 D-lactate dehydratase [EC:4.2.1.130] (A)	Pyruvate metabolism (ko00620)	--	--	--	--	S	Function unknown	PREDICTED: uncharacterized protein LOC103342600 [Prunus mume]
gene22180	--	--	--	K15691|1.5957e-124|pper:PRUPE_ppa010984mg|hypothetical protein; K15691 E3 ubiquitin-protein ligase RFWD3 [EC:6.3.2.19] (A)	--	--	--	--	--	O	Posttranslational modification, protein turnover, chaperones	hypothetical protein PRUPE_ppa010984mg [Prunus persica]
gene26239	--	--	--	--	--	--	--	--	--	O	Posttranslational modification, protein turnover, chaperones	PREDICTED: polyubiquitin 9-like [Prunus mume]
gene26043	--	--	--	--	--	--	--	--	--	K	Transcription	hypothetical protein PRUPE_ppa022586mg [Prunus persica]
gene1353	--	--	--	K10808|0|pper:PRUPE_ppa008063mg|hypothetical protein; K10808 ribonucleoside-diphosphate reductase subunit M2 [EC:1.17.4.1] (A)	Purine metabolism (ko00230);; Pyrimidine metabolism (ko00240);; Glutathione metabolism (ko00480)	--	--	--	--	F	Nucleotide transport and metabolism	hypothetical protein PRUPE_ppa008063mg [Prunus persica]
gene16018	--	--	--	--	--	--	--	--	--	S	Function unknown	hypothetical protein PRUPE_ppa022983mg [Prunus persica]
gene14247	--	--	--	K13719|2.2812e-55|pper:PRUPE_ppa011503mg|hypothetical protein; K13719 ubiquitin thioesterase OTU1 [EC:3.1.2.-] (A)	Protein processing in endoplasmic reticulum (ko04141)	--	--	--	--	O	Posttranslational modification, protein turnover, chaperones	hypothetical protein PRUPE_ppa011503mg [Prunus persica]
gene8773	--	--	--	--	--	--	--	--	--	R	General function prediction only	PREDICTED: RNA-binding protein 38-like [Prunus mume]
gene3987	--	--	--	K14496|9.2338e-143|pmum:103320543|abscisic acid receptor PYL2; K14496 abscisic acid receptor PYR/PYL family (A)	Plant hormone signal transduction (ko04075)	--	--	--	--	R	General function prediction only	PREDICTED: abscisic acid receptor PYL2 [Prunus mume]
gene3794	--	--	--	K16860|0|pper:PRUPE_ppa004272mg|hypothetical protein; K16860 phospholipase D3/4 [EC:3.1.4.4] (A)	Glycerophospholipid metabolism (ko00564);; Ether lipid metabolism (ko00565)	--	--	--	--	R	General function prediction only	hypothetical protein PRUPE_ppa004272mg [Prunus persica]
gene12227	--	--	--	--	--	--	--	--	--	I	Lipid transport and metabolism	PREDICTED: phospholipase A I [Prunus mume]
gene6685	--	--	--	--	--	--	--	--	--	R	General function prediction only	hypothetical protein PRUPE_ppa021056mg [Prunus persica]
gene14431	--	--	--	K00660|0|pper:PRUPE_ppa025745mg|hypothetical protein; K00660 chalcone synthase [EC:2.3.1.74] (A)	Flavonoid biosynthesis (ko00941);; Circadian rhythm - plant (ko04712)	--	--	--	--	H	Coenzyme transport and metabolism	hypothetical protein PRUPE_ppa025745mg [Prunus persica]
gene7191	--	--	--	K14324|1.3228e-104|pper:PRUPE_ppa012935mg|hypothetical protein; K14324 histone deacetylase complex subunit SAP18 (A)	RNA transport (ko03013);; mRNA surveillance pathway (ko03015)	--	--	--	--	K	Transcription	hypothetical protein PRUPE_ppa012935mg [Prunus persica]
gene17908	--	--	--	K13107|0|pper:PRUPE_ppa017298mg|hypothetical protein; K13107 RNA-binding motif protein, X-linked 2 (A)	--	--	--	--	--	R	General function prediction only	hypothetical protein PRUPE_ppa017298mg, partial [Prunus persica]
Prunus_persica_newGene_723	--	--	--	--	--	--	--	--	--	--	--	hypothetical protein PRUPE_ppa017075mg [Prunus persica]
gene8268	--	--	--	K18848|0|pper:PRUPE_ppa022466mg|hypothetical protein; K18848 indole-3-acetate O-methyltransferase [EC:2.1.1.278] (A)	--	--	--	--	--	R	General function prediction only	hypothetical protein PRUPE_ppa022466mg [Prunus persica]
gene12497	--	--	--	K00688|0|pper:PRUPE_ppa000587mg|hypothetical protein; K00688 starch phosphorylase [EC:2.4.1.1] (A)	Starch and sucrose metabolism (ko00500)	--	--	--	--	G	Carbohydrate transport and metabolism	hypothetical protein PRUPE_ppa000587mg [Prunus persica]
gene22647	--	--	--	--	--	--	--	--	--	R	General function prediction only	PREDICTED: putative F-box protein At1g65770 isoform X1 [Prunus mume]
gene19636	--	--	--	K13525|0|pxb:103927454|cell division control protein 48 homolog D; K13525 transitional endoplasmic reticulum ATPase (A)	Protein processing in endoplasmic reticulum (ko04141)	--	--	--	--	O	Posttranslational modification, protein turnover, chaperones	PREDICTED: cell division control protein 48 homolog D [Pyrus x bretschneideri]
gene20451	--	--	--	--	--	--	--	--	--	R	General function prediction only	hypothetical protein PRUPE_ppa000487mg [Prunus persica]
gene15678	--	--	--	--	--	--	--	--	--	S	Function unknown	PREDICTED: uncharacterized protein LOC103337227 [Prunus mume]
gene2436	--	--	--	--	--	--	--	--	--	--	--	PREDICTED: stress response protein NST1-like [Prunus mume]
gene4441	--	--	--	K02516|0|pper:PRUPE_ppa002603mg|hypothetical protein; K02516 protein arginine N-methyltransferase 5 [EC:2.1.1.125] (A)	RNA transport (ko03013)	--	--	--	--	D	Cell cycle control, cell division, chromosome partitioning	hypothetical protein PRUPE_ppa002603mg [Prunus persica]
gene18251	--	--	--	--	--	--	--	--	--	R	General function prediction only	hypothetical protein PRUPE_ppa018669mg, partial [Prunus persica]
gene16376	--	--	--	--	--	--	--	--	--	K	Transcription	hypothetical protein PRUPE_ppa027024mg [Prunus persica]
gene8904	--	--	--	K03768|2.52709e-175|pper:PRUPE_ppa010357mg|hypothetical protein; K03768 peptidyl-prolyl cis-trans isomerase B (cyclophilin B) [EC:5.2.1.8] (A)	--	--	--	--	--	O	Posttranslational modification, protein turnover, chaperones	hypothetical protein PRUPE_ppa010357mg [Prunus persica]
gene10314	--	--	--	--	--	--	--	--	--	S	Function unknown	hypothetical protein PRUPE_ppa022031mg [Prunus persica]
gene15586	--	--	--	--	--	--	--	--	--	GQ	Carbohydrate transport and metabolism;; Secondary metabolites biosynthesis, transport and catabolism	hypothetical protein PRUPE_ppa007455mg [Prunus persica]
gene9768	--	--	--	--	--	--	--	--	--	T	Signal transduction mechanisms	PREDICTED: U-box domain-containing protein 52-like [Prunus mume]
gene8738	--	--	--	--	--	--	--	--	--	R	General function prediction only	hypothetical protein PRUPE_ppa010843mg [Prunus persica]
gene21071	--	--	--	--	--	--	--	--	--	R	General function prediction only	PREDICTED: uncharacterized protein LOC103319255 [Prunus mume]
gene13707	--	--	--	--	--	--	--	--	--	T	Signal transduction mechanisms	hypothetical protein PRUPE_ppa015760mg [Prunus persica]
gene9275	--	--	--	K14288|0|pper:PRUPE_ppa000824mg|hypothetical protein; K14288 exportin-T (A)	RNA transport (ko03013)	--	--	--	--	JUY	Translation, ribosomal structure and biogenesis;; Intracellular trafficking, secretion, and vesicular transport;; Nuclear structure	hypothetical protein PRUPE_ppa000824mg [Prunus persica]
gene20932	--	--	--	--	--	--	--	--	--	L	Replication, recombination and repair	PREDICTED: uncharacterized protein LOC103329286 [Prunus mume]
gene14965	--	--	--	--	--	--	--	--	--	S	Function unknown	hypothetical protein PRUPE_ppa010445mg [Prunus persica]
gene19725	--	--	--	--	--	--	--	--	--	T	Signal transduction mechanisms	hypothetical protein PRUPE_ppa021741mg [Prunus persica]
gene5353	--	--	--	--	--	--	--	--	--	K	Transcription	PREDICTED: uncharacterized protein At5g08430 [Prunus mume]
gene25497	--	--	--	K09659|6.50166e-59|pper:PRUPE_ppa013743mg|hypothetical protein; K09659 dolichyl-phosphate mannosyltransferase polypeptide 3 (A)	N-Glycan biosynthesis (ko00510)	--	--	--	--	R	General function prediction only	hypothetical protein PRUPE_ppa013743mg [Prunus persica]
gene20313	--	--	--	K04799|0|pmum:103344521|flap endonuclease 1; K04799 flap endonuclease-1 [EC:3.-.-.-] (A)	DNA replication (ko03030);; Base excision repair (ko03410);; Non-homologous end-joining (ko03450)	--	--	--	--	L	Replication, recombination and repair	PREDICTED: flap endonuclease 1 isoform X1 [Prunus mume]
gene8875	--	--	--	--	--	--	--	--	--	S	Function unknown	hypothetical protein PRUPE_ppa019589mg [Prunus persica]
gene6357	--	--	--	K11268|4.91171e-108|pmum:103339636|protein CHROMOSOME TRANSMISSION FIDELITY 7; K11268 N-acetyltransferase [EC:2.3.1.-] (A)	--	--	--	--	--	L	Replication, recombination and repair	PREDICTED: protein CHROMOSOME TRANSMISSION FIDELITY 7 [Prunus mume]
gene18947	--	--	--	K13110|0|pper:PRUPE_ppa006012mg|hypothetical protein; K13110 microfibrillar-associated protein 1 (A)	--	--	--	--	--	Z	Cytoskeleton	hypothetical protein PRUPE_ppa006012mg [Prunus persica]
gene10649	--	--	--	K13508|0|pper:PRUPE_ppa022841mg|hypothetical protein; K13508 glycerol-3-phosphate acyltransferase [EC:2.3.1.15] (A)	Glycerolipid metabolism (ko00561);; Glycerophospholipid metabolism (ko00564)	--	--	--	--	I	Lipid transport and metabolism	hypothetical protein PRUPE_ppa022841mg [Prunus persica]
gene25973	--	--	--	--	--	--	--	--	--	R	General function prediction only	hypothetical protein PRUPE_ppa000785mg [Prunus persica]
gene10399	--	--	--	K05572|1.54551e-77|pmum:18668096|ndhA, CP95_p010; NADH-plastoquinone oxidoreductase subunit 1; K05572 NAD(P)H-quinone oxidoreductase subunit 1 [EC:1.6.5.3] (A)	Oxidative phosphorylation (ko00190)	--	--	--	--	C	Energy production and conversion	NADH-plastoquinone oxidoreductase subunit 1 [Prunus mume]
gene13914	--	--	--	K00565|0|pper:PRUPE_ppa007365mg|hypothetical protein; K00565 mRNA (guanine-N7-)-methyltransferase [EC:2.1.1.56] (A)	mRNA surveillance pathway (ko03015)	--	--	--	--	A	RNA processing and modification	hypothetical protein PRUPE_ppa007365mg [Prunus persica]
gene13129	--	--	--	K17807|0|pper:PRUPE_ppa026524mg|hypothetical protein; K17807 mitochondrial translocator assembly and maintenance protein 41 (A)	--	--	--	--	--	S	Function unknown	hypothetical protein PRUPE_ppa026524mg [Prunus persica]
gene20695	--	--	--	--	--	--	--	--	--	R	General function prediction only	hypothetical protein PRUPE_ppa011581mg [Prunus persica]
gene4738	--	--	--	K10756|0|pmum:103319797|replication factor C subunit 3; K10756 replication factor C subunit 3/5 (A)	DNA replication (ko03030);; Nucleotide excision repair (ko03420);; Mismatch repair (ko03430)	--	--	--	--	L	Replication, recombination and repair	PREDICTED: replication factor C subunit 3 [Prunus mume]
gene17819	--	--	--	--	--	--	--	--	--	R	General function prediction only	hypothetical protein PRUPE_ppa012275mg [Prunus persica]
gene15445	--	--	--	K10878|8.63398e-64|pper:PRUPE_ppa023971mg|hypothetical protein; K10878 meiotic recombination protein SPO11 (A)	--	--	--	--	--	L	Replication, recombination and repair	hypothetical protein PRUPE_ppa023971mg [Prunus persica]
gene23118	--	--	--	--	--	--	--	--	--	T	Signal transduction mechanisms	hypothetical protein PRUPE_ppa001945mg [Prunus persica]
gene24793	--	--	--	--	--	--	--	--	--	R	General function prediction only	hypothetical protein PRUPE_ppa022788mg [Prunus persica]
gene16594	--	--	--	K06617|0|pper:PRUPE_ppa023176mg|hypothetical protein; K06617 raffinose synthase [EC:2.4.1.82] (A)	Galactose metabolism (ko00052)	--	--	--	--	R	General function prediction only	hypothetical protein PRUPE_ppa023176mg, partial [Prunus persica]
gene6874	--	--	--	--	--	--	--	--	--	S	Function unknown	hypothetical protein PRUPE_ppa013788mg [Prunus persica]
gene13445	--	--	--	--	--	--	--	--	--	R	General function prediction only	hypothetical protein PRUPE_ppa001022mg [Prunus persica]
gene13757	--	--	--	--	--	--	--	--	--	G	Carbohydrate transport and metabolism	hypothetical protein PRUPE_ppa006230mg [Prunus persica]
gene19100	--	--	--	--	--	--	--	--	--	K	Transcription	putative MYB105 [Prunus persica]
gene22632	--	--	--	--	--	--	--	--	--	R	General function prediction only	hypothetical protein PRUPE_ppa006031mg [Prunus persica]
gene19619	--	--	--	--	--	--	--	--	--	R	General function prediction only	hypothetical protein PRUPE_ppa008139mg [Prunus persica]
gene2257	--	--	--	--	--	--	--	--	--	S	Function unknown	PREDICTED: vinorine synthase-like [Prunus mume]
gene10286	--	--	--	K00793|0|pper:PRUPE_ppa009738mg|hypothetical protein; K00793 riboflavin synthase [EC:2.5.1.9] (A)	Riboflavin metabolism (ko00740)	--	--	--	--	H	Coenzyme transport and metabolism	hypothetical protein PRUPE_ppa009738mg [Prunus persica]
gene3758	--	--	--	--	--	--	--	--	--	O	Posttranslational modification, protein turnover, chaperones	hypothetical protein PRUPE_ppa011517mg [Prunus persica]
gene17239	--	--	--	K00207|0|pper:PRUPE_ppa006144mg|hypothetical protein; K00207 dihydropyrimidine dehydrogenase (NADP+) [EC:1.3.1.2] (A)	Pyrimidine metabolism (ko00240);; beta-Alanine metabolism (ko00410);; Pantothenate and CoA biosynthesis (ko00770)	--	--	--	--	F	Nucleotide transport and metabolism	hypothetical protein PRUPE_ppa006144mg [Prunus persica]
gene26233	--	--	--	--	--	--	--	--	--	--	--	PREDICTED: uncharacterized protein LOC103342597 [Prunus mume]
gene16281	--	--	--	--	--	--	--	--	--	S	Function unknown	hypothetical protein PRUPE_ppa021800mg [Prunus persica]
gene17131	--	--	--	--	--	--	--	--	--	U	Intracellular trafficking, secretion, and vesicular transport	hypothetical protein PRUPE_ppa025275mg, partial [Prunus persica]
gene8977	--	--	--	K06611|0|pper:PRUPE_ppa001276mg|hypothetical protein; K06611 stachyose synthetase [EC:2.4.1.67] (A)	Galactose metabolism (ko00052)	--	--	--	--	R	General function prediction only	hypothetical protein PRUPE_ppa001276mg [Prunus persica]
gene6539	--	--	--	--	--	--	--	--	--	CG	Energy production and conversion;; Carbohydrate transport and metabolism	hypothetical protein PRUPE_ppa005526mg [Prunus persica]
gene18823	--	--	--	--	--	--	--	--	--	T	Signal transduction mechanisms	hypothetical protein PRUPE_ppa019213mg [Prunus persica]
gene13181	--	--	--	K01937|0|pmum:103325555|CTP synthase-like; K01937 CTP synthase [EC:6.3.4.2] (A)	Pyrimidine metabolism (ko00240)	--	--	--	--	F	Nucleotide transport and metabolism	PREDICTED: CTP synthase-like [Prunus mume]
gene15027	--	--	--	K05298|0|pper:PRUPE_ppa005598mg|hypothetical protein; K05298 glyceraldehyde-3-phosphate dehydrogenase (NADP+) (phosphorylating) [EC:1.2.1.13] (A)	Carbon fixation in photosynthetic organisms (ko00710);; Carbon metabolism (ko01200)	--	--	--	--	G	Carbohydrate transport and metabolism	hypothetical protein PRUPE_ppa005598mg [Prunus persica]
gene5491	--	--	--	K08472|0|pper:PRUPE_ppa020172mg|hypothetical protein; K08472 mlo protein (A)	--	--	--	--	--	S	Function unknown	hypothetical protein PRUPE_ppa020172mg [Prunus persica]
gene24803	--	--	--	K09843|0|pper:PRUPE_ppa005226mg|hypothetical protein; K09843 (+)-abscisic acid 8'-hydroxylase [EC:1.14.13.93] (A)	Carotenoid biosynthesis (ko00906)	--	--	--	--	Q	Secondary metabolites biosynthesis, transport and catabolism	hypothetical protein PRUPE_ppa005226mg [Prunus persica]
gene13403	--	--	--	K03541|1.44779e-84|pper:PRUPE_ppa013107mg|hypothetical protein; K03541 photosystem II 10kDa protein (A)	Photosynthesis (ko00195)	--	--	--	--	G	Carbohydrate transport and metabolism	hypothetical protein PRUPE_ppa013107mg [Prunus persica]
gene777	--	--	--	K15040|0|pper:PRUPE_ppa009817mg|hypothetical protein; K15040 voltage-dependent anion channel protein 2 (A)	--	--	--	--	--	P	Inorganic ion transport and metabolism	hypothetical protein PRUPE_ppa009817mg [Prunus persica]
gene9353	--	--	--	--	--	--	--	--	--	S	Function unknown	hypothetical protein PRUPE_ppa022613mg [Prunus persica]
gene3306	--	--	--	--	--	--	--	--	--	O	Posttranslational modification, protein turnover, chaperones	PREDICTED: uncharacterized protein LOC103321036 [Prunus mume]
gene19948	--	--	--	--	--	--	--	--	--	R	General function prediction only	hypothetical protein PRUPE_ppa013525mg [Prunus persica]
gene4528	--	--	--	K09566|1.01868e-123|pper:PRUPE_ppa001326mg|hypothetical protein; K09566 peptidyl-prolyl isomerase G (cyclophilin G) [EC:5.2.1.8] (A)	--	--	--	--	--	O	Posttranslational modification, protein turnover, chaperones	hypothetical protein PRUPE_ppa001326mg [Prunus persica]
gene21058	--	--	--	--	--	--	--	--	--	S	Function unknown	PREDICTED: uncharacterized protein LOC103342311 [Prunus mume]
gene8993	--	--	--	--	--	--	--	--	--	T	Signal transduction mechanisms	PREDICTED: proline-rich receptor-like protein kinase PERK3 [Prunus mume]
gene3274	--	--	--	--	--	--	--	--	--	Q	Secondary metabolites biosynthesis, transport and catabolism	PREDICTED: short-chain dehydrogenase reductase 2a [Prunus mume]
gene25986	--	--	--	--	--	--	--	--	--	R	General function prediction only	PREDICTED: uncharacterized protein LOC103333841 [Prunus mume]
gene8237	--	--	--	K00555|0|pmum:103332883|tRNA (guanine(26)-N(2))-dimethyltransferase; K00555 tRNA (guanine26-N2/guanine27-N2)-dimethyltransferase [EC:2.1.1.215 2.1.1.216] (A)	--	--	--	--	--	J	Translation, ribosomal structure and biogenesis	PREDICTED: tRNA (guanine(26)-N(2))-dimethyltransferase isoform X1 [Prunus mume]
gene3099	--	--	--	K01807|1.03109e-167|pmum:103341565|probable ribose-5-phosphate isomerase 2; K01807 ribose 5-phosphate isomerase A [EC:5.3.1.6] (A)	Pentose phosphate pathway (ko00030);; Carbon fixation in photosynthetic organisms (ko00710);; Carbon metabolism (ko01200);; Biosynthesis of amino acids (ko01230)	--	--	--	--	G	Carbohydrate transport and metabolism	PREDICTED: probable ribose-5-phosphate isomerase 2 [Prunus mume]
gene3286	--	--	--	--	--	--	--	--	--	R	General function prediction only	hypothetical protein PRUPE_ppa014246mg [Prunus persica]
gene25317	--	--	--	K14209|0|pper:PRUPE_ppa019345mg|hypothetical protein; K14209 solute carrier family 36 (proton-coupled amino acid transporter) (A)	--	--	--	--	--	E	Amino acid transport and metabolism	hypothetical protein PRUPE_ppa019345mg [Prunus persica]
gene14044	--	--	--	--	--	--	--	--	--	R	General function prediction only	hypothetical protein PRUPE_ppa016216mg, partial [Prunus persica]
gene13432	--	--	--	K00799|1.09612e-155|pper:PRUPE_ppa011371mg|hypothetical protein; K00799 glutathione S-transferase [EC:2.5.1.18] (A)	Glutathione metabolism (ko00480)	--	--	--	--	O	Posttranslational modification, protein turnover, chaperones	hypothetical protein PRUPE_ppa011371mg [Prunus persica]
gene23329	--	--	--	--	--	--	--	--	--	R	General function prediction only	hypothetical protein PRUPE_ppa001605mg [Prunus persica]
gene8766	--	--	--	K13993|5.6283e-121|pper:PRUPE_ppa011103mg|hypothetical protein; K13993 HSP20 family protein (A)	Protein processing in endoplasmic reticulum (ko04141)	--	--	--	--	O	Posttranslational modification, protein turnover, chaperones	hypothetical protein PRUPE_ppa011103mg [Prunus persica]
gene4663	--	--	--	K02949|2.51538e-102|pper:PRUPE_ppa012659mg|hypothetical protein; K02949 small subunit ribosomal protein S11e (A)	Ribosome (ko03010)	--	--	--	--	J	Translation, ribosomal structure and biogenesis	hypothetical protein PRUPE_ppa012659mg [Prunus persica]
gene2807	--	--	--	--	--	--	--	--	--	L	Replication, recombination and repair	hypothetical protein PRUPE_ppa026702mg, partial [Prunus persica]
gene1740	--	--	--	--	--	--	--	--	--	S	Function unknown	PREDICTED: uncharacterized protein LOC103322498 [Prunus mume]
gene8675	--	--	--	K05391|0|pper:PRUPE_ppa002135mg|hypothetical protein; K05391 cyclic nucleotide gated channel, other eukaryote (A)	Plant-pathogen interaction (ko04626)	--	--	--	--	P	Inorganic ion transport and metabolism	hypothetical protein PRUPE_ppa002135mg [Prunus persica]
gene8484	--	--	--	--	--	--	--	--	--	Q	Secondary metabolites biosynthesis, transport and catabolism	hypothetical protein PRUPE_ppa002147mg [Prunus persica]
gene26154	--	--	--	K10867|0|pper:PRUPE_ppa004302mg|hypothetical protein; K10867 nijmegen breakage syndrome protein 1 (A)	Homologous recombination (ko03440)	--	--	--	--	R	General function prediction only	hypothetical protein PRUPE_ppa004302mg [Prunus persica]
gene22503	--	--	--	--	--	--	--	--	--	T	Signal transduction mechanisms	hypothetical protein PRUPE_ppa002826mg [Prunus persica]
gene21481	--	--	--	K09527|0|pmum:103342463|uncharacterized LOC103342463; K09527 DnaJ homolog subfamily C member 7 (A)	--	--	--	--	--	O	Posttranslational modification, protein turnover, chaperones	PREDICTED: uncharacterized protein LOC103342463 [Prunus mume]
gene3145	--	--	--	--	--	--	--	--	--	S	Function unknown	hypothetical protein PRUPE_ppa005484mg [Prunus persica]
Prunus_persica_newGene_1795	--	--	--	--	--	--	--	Cotton fibre expressed protein	--	S	Function unknown	hypothetical protein PRUPE_ppa021976mg, partial [Prunus persica]
gene23854	--	--	--	--	--	--	--	--	--	R	General function prediction only	PREDICTED: egg cell-secreted protein 1.2-like [Prunus mume]
gene1519	--	--	--	--	--	--	--	--	--	R	General function prediction only	PREDICTED: histidine protein methyltransferase 1 homolog [Prunus mume]
gene17704	--	--	--	--	--	--	--	--	--	S	Function unknown	PREDICTED: uncharacterized protein LOC103337290 isoform X1 [Prunus mume]
gene25219	--	--	--	--	--	--	--	--	--	S	Function unknown	hypothetical protein PRUPE_ppa022032mg, partial [Prunus persica]
gene2018	--	--	--	K00616|0|pper:PRUPE_ppa005845mg|hypothetical protein; K00616 transaldolase [EC:2.2.1.2] (A)	Pentose phosphate pathway (ko00030);; Carbon metabolism (ko01200);; Biosynthesis of amino acids (ko01230)	--	--	--	--	G	Carbohydrate transport and metabolism	hypothetical protein PRUPE_ppa005845mg [Prunus persica]
gene20168	--	--	--	--	--	--	--	--	--	S	Function unknown	hypothetical protein PRUPE_ppa022042mg [Prunus persica]
gene23514	--	--	--	--	--	--	--	--	--	S	Function unknown	hypothetical protein PRUPE_ppa008164mg [Prunus persica]
gene22796	--	--	--	K00485|0|pper:PRUPE_ppa004245mg|hypothetical protein; K00485 dimethylaniline monooxygenase (N-oxide forming) [EC:1.14.13.8] (A)	--	--	--	--	--	Q	Secondary metabolites biosynthesis, transport and catabolism	hypothetical protein PRUPE_ppa004245mg [Prunus persica]
gene2119	--	--	--	--	--	--	--	--	--	S	Function unknown	hypothetical protein PRUPE_ppa022743mg [Prunus persica]
gene23136	--	--	--	K07888|2.48303e-141|pmum:103340925|ras-related protein RHN1-like; K07888 Ras-related protein Rab-5B (A)	Endocytosis (ko04144);; Phagosome (ko04145)	--	--	--	--	R	General function prediction only	PREDICTED: ras-related protein RHN1-like [Prunus mume]
Prunus_persica_newGene_1651	[RTKL]	General function prediction only;; Signal transduction mechanisms;; Transcription;; Replication, recombination and repair	Molecular Function: protein kinase activity (GO:0004672);; Molecular Function: protein serine/threonine kinase activity (GO:0004674);; Molecular Function: ATP binding (GO:0005524);; Biological Process: protein phosphorylation (GO:0006468);;	--	--	--	--	PAN-like domain;; D-mannose binding lectin;; Protein kinase domain;; Protein tyrosine kinase;; Protein tyrosine kinase;; Protein kinase domain	G-type lectin S-receptor-like serine/threonine-protein kinase SD1-13 (Precursor) GN=T23J18.2 OS=Arabidopsis thaliana (Mouse-ear cress) PE=1 SV=2	T	Signal transduction mechanisms	PREDICTED: G-type lectin S-receptor-like serine/threonine-protein kinase At1g67520 [Prunus mume]
gene11842	--	--	--	--	--	--	--	--	--	S	Function unknown	PREDICTED: uncharacterized protein LOC103960817 isoform X1 [Pyrus x bretschneideri]
gene8830	--	--	--	--	--	--	--	--	--	M	Cell wall/membrane/envelope biogenesis	PREDICTED: altered inheritance rate of mitochondria protein 25 [Prunus mume]
gene12785	--	--	--	--	--	--	--	--	--	--	--	hypothetical protein L484_021648 [Morus notabilis]
gene3265	--	--	--	--	--	--	--	--	--	P	Inorganic ion transport and metabolism	hypothetical protein PRUPE_ppa000453mg [Prunus persica]
gene25565	--	--	--	--	--	--	--	--	--	R	General function prediction only	PREDICTED: putative ribonuclease H protein At1g65750 [Prunus mume]
gene25829	--	--	--	--	--	--	--	--	--	TU	Signal transduction mechanisms;; Intracellular trafficking, secretion, and vesicular transport	PREDICTED: BEACH domain-containing protein lvsA [Prunus mume]
gene20505	--	--	--	--	--	--	--	--	--	I	Lipid transport and metabolism	hypothetical protein PRUPE_ppa002406mg [Prunus persica]
Prunus_persica_newGene_2300	[O]	Posttranslational modification, protein turnover, chaperones	--	K14571|3.42296e-25|cit:102623699|cell division control protein 48 homolog C-like; K14571 ribosome biogenesis ATPase (A)	Ribosome biogenesis in eukaryotes (ko03008)	[O]	Posttranslational modification, protein turnover, chaperones	--	Cell division control protein 48 homolog C GN=F4P13.15 OS=Arabidopsis thaliana (Mouse-ear cress) PE=2 SV=2	O	Posttranslational modification, protein turnover, chaperones	Cell division control protein 48 C isoform 2 [Theobroma cacao]
gene14449	--	--	--	--	--	--	--	--	--	--	--	hypothetical protein [Prunus persica]
gene11367	--	--	--	K09422|1.66171e-164|pmum:103329688|myb-related protein 305; K09422 myb proto-oncogene protein, plant (A)	--	--	--	--	--	K	Transcription	PREDICTED: myb-related protein 305 [Prunus mume]
gene19460	--	--	--	--	--	--	--	--	--	R	General function prediction only	hypothetical protein PRUPE_ppa023294mg [Prunus persica]
gene9139	--	--	--	--	--	--	--	--	--	S	Function unknown	hypothetical protein PRUPE_ppa024891mg [Prunus persica]
Prunus_persica_newGene_3222	--	--	--	K03787|1.13568e-10|pper:PRUPE_ppa024008mg|hypothetical protein; K03787 5'-nucleotidase [EC:3.1.3.5] (A)	Purine metabolism (ko00230);; Pyrimidine metabolism (ko00240);; Nicotinate and nicotinamide metabolism (ko00760)	--	--	--	--	--	--	hypothetical protein PRUPE_ppa024008mg [Prunus persica]
Prunus_persica_newGene_1922	--	--	--	--	--	--	--	--	--	S	Function unknown	hypothetical protein PRUPE_ppa014220mg [Prunus persica]
gene25872	--	--	--	K02964|4.72346e-96|pper:PRUPE_ppa012853mg|hypothetical protein; K02964 small subunit ribosomal protein S18e (A)	Ribosome (ko03010)	--	--	--	--	J	Translation, ribosomal structure and biogenesis	hypothetical protein PRUPE_ppa012853mg [Prunus persica]
gene15722	--	--	--	K06980|0|pper:PRUPE_ppa006632mg|hypothetical protein; K06980 (A)	--	--	--	--	--	K	Transcription	hypothetical protein PRUPE_ppa006632mg [Prunus persica]
gene25380	--	--	--	K13691|0|pper:PRUPE_ppa016883mg|hypothetical protein; K13691 pathogen-inducible salicylic acid glucosyltransferase [EC:2.4.1.-] (A)	--	--	--	--	--	CG	Energy production and conversion;; Carbohydrate transport and metabolism	hypothetical protein PRUPE_ppa016883mg [Prunus persica]
gene1319	--	--	--	--	--	--	--	--	--	A	RNA processing and modification	hypothetical protein PRUPE_ppa011176mg [Prunus persica]
gene25751	--	--	--	--	--	--	--	--	--	S	Function unknown	PREDICTED: WAT1-related protein At1g44800-like [Prunus mume]
gene7872	--	--	--	K12843|0|pper:PRUPE_ppa001191mg|hypothetical protein; K12843 U4/U6 small nuclear ribonucleoprotein PRP3 (A)	Spliceosome (ko03040)	--	--	--	--	A	RNA processing and modification	hypothetical protein PRUPE_ppa001191mg [Prunus persica]
gene7502	--	--	--	--	--	--	--	--	--	K	Transcription	hypothetical protein PRUPE_ppa007708mg [Prunus persica]
gene6437	--	--	--	--	--	--	--	--	--	L	Replication, recombination and repair	PREDICTED: uncharacterized protein LOC103343008 [Prunus mume]
gene21338	--	--	--	--	--	--	--	--	--	R	General function prediction only	hypothetical protein VITISV_015039 [Vitis vinifera]
gene9930	--	--	--	--	--	--	--	--	--	--	--	hypothetical protein PRUPE_ppa020324mg, partial [Prunus persica]
gene22037	--	--	--	--	--	--	--	--	--	R	General function prediction only	hypothetical protein PRUPE_ppa012369mg [Prunus persica]
gene21926	--	--	--	--	--	--	--	--	--	S	Function unknown	PREDICTED: uncharacterized protein LOC103341732 isoform X1 [Prunus mume]
gene22373	--	--	--	K12356|0|pper:PRUPE_ppa005112mg|hypothetical protein; K12356 coniferyl-alcohol glucosyltransferase [EC:2.4.1.111] (A)	Phenylpropanoid biosynthesis (ko00940)	--	--	--	--	CG	Energy production and conversion;; Carbohydrate transport and metabolism	hypothetical protein PRUPE_ppa005112mg [Prunus persica]
gene10997	--	--	--	K00507|0|pper:PRUPE_ppa021916mg|hypothetical protein; K00507 stearoyl-CoA desaturase (delta-9 desaturase) [EC:1.14.19.1] (A)	Biosynthesis of unsaturated fatty acids (ko01040);; Fatty acid metabolism (ko01212)	--	--	--	--	I	Lipid transport and metabolism	hypothetical protein PRUPE_ppa021916mg, partial [Prunus persica]
gene4303	--	--	--	K09286|5.56179e-141|pmum:103320213|dehydration-responsive element-binding protein 3-like; K09286 EREBP-like factor (A)	--	--	--	--	--	K	Transcription	PREDICTED: dehydration-responsive element-binding protein 3-like [Prunus mume]
gene19877	--	--	--	--	--	--	--	--	--	O	Posttranslational modification, protein turnover, chaperones	PREDICTED: aspartic proteinase PCS1 [Prunus mume]
gene11527	--	--	--	K00703|0|pper:PRUPE_ppa001734mg|hypothetical protein; K00703 starch synthase [EC:2.4.1.21] (A)	Starch and sucrose metabolism (ko00500)	--	--	--	--	M	Cell wall/membrane/envelope biogenesis	hypothetical protein PRUPE_ppa001734mg [Prunus persica]
gene1544	--	--	--	--	--	--	--	--	--	S	Function unknown	hypothetical protein PRUPE_ppa017958mg [Prunus persica]
gene4268	--	--	--	--	--	--	--	--	--	R	General function prediction only	hypothetical protein PRUPE_ppa003601mg [Prunus persica]
gene3896	--	--	--	--	--	--	--	--	--	R	General function prediction only	PREDICTED: uncharacterized protein LOC103320662 [Prunus mume]
Prunus_persica_newGene_1301	--	--	--	K13950|7.32172e-34|pper:PRUPE_ppa001080mg|hypothetical protein; K13950 para-aminobenzoate synthetase [EC:2.6.1.85] (A)	Folate biosynthesis (ko00790)	[J]	Translation, ribosomal structure and biogenesis	--	Aminodeoxychorismate synthase, chloroplastic (Precursor) GN=ADCS OS=Solanum lycopersicum (Tomato) PE=2 SV=1	J	Translation, ribosomal structure and biogenesis	hypothetical protein PRUPE_ppa001080mg [Prunus persica]
gene13456	--	--	--	K13457|0|pper:PRUPE_ppa021560mg|hypothetical protein; K13457 disease resistance protein RPM1 (A)	Plant-pathogen interaction (ko04626)	--	--	--	--	T	Signal transduction mechanisms	hypothetical protein PRUPE_ppa021560mg, partial [Prunus persica]
gene11916	--	--	--	--	--	--	--	--	--	S	Function unknown	hypothetical protein PRUPE_ppa003193mg [Prunus persica]
gene8829	--	--	--	K00851|1.01616e-134|pper:PRUPE_ppa012010mg|hypothetical protein; K00851 gluconokinase [EC:2.7.1.12] (A)	Pentose phosphate pathway (ko00030);; Carbon metabolism (ko01200)	--	--	--	--	G	Carbohydrate transport and metabolism	hypothetical protein PRUPE_ppa012010mg [Prunus persica]
gene10710	--	--	--	K17839|0|pmum:103328951|probable polyamine oxidase 2; K17839 polyamine oxidase [EC:1.5.3.17 1.5.3.-] (A)	Arginine and proline metabolism (ko00330);; beta-Alanine metabolism (ko00410)	--	--	--	--	Q	Secondary metabolites biosynthesis, transport and catabolism	PREDICTED: probable polyamine oxidase 2 [Prunus mume]
gene9843	--	--	--	--	--	--	--	--	--	T	Signal transduction mechanisms	PREDICTED: putative receptor-like protein kinase At1g80870 [Prunus mume]
gene11049	--	--	--	--	--	--	--	--	--	Q	Secondary metabolites biosynthesis, transport and catabolism	hypothetical protein PRUPE_ppa003877mg [Prunus persica]
gene17028	--	--	--	--	--	--	--	--	--	S	Function unknown	hypothetical protein PRUPE_ppa018710mg [Prunus persica]
gene15639	--	--	--	--	--	--	--	--	--	A	RNA processing and modification	PREDICTED: uncharacterized protein LOC103337177 [Prunus mume]
gene24347	--	--	--	--	--	--	--	--	--	R	General function prediction only	hypothetical protein PRUPE_ppa003909mg [Prunus persica]
gene20126	--	--	--	--	--	--	--	--	--	S	Function unknown	PREDICTED: uncharacterized protein LOC103341380 [Prunus mume]
gene3612	--	--	--	--	--	--	--	--	--	K	Transcription	hypothetical protein PRUPE_ppa012507mg [Prunus persica]
gene20611	--	--	--	--	--	--	--	--	--	D	Cell cycle control, cell division, chromosome partitioning	hypothetical protein PRUPE_ppa005678mg [Prunus persica]
gene20101	--	--	--	--	--	--	--	--	--	O	Posttranslational modification, protein turnover, chaperones	hypothetical protein PRUPE_ppa003438mg [Prunus persica]
gene1304	--	--	--	K11801|0|pper:PRUPE_ppa005101mg|hypothetical protein; K11801 WD repeat-containing protein 23 (A)	--	--	--	--	--	R	General function prediction only	hypothetical protein PRUPE_ppa005101mg [Prunus persica]
gene19872	--	--	--	--	--	--	--	--	--	S	Function unknown	PREDICTED: uncharacterized protein LOC103433428 [Malus domestica]
gene13387	--	--	--	--	--	--	--	--	--	R	General function prediction only	PREDICTED: retrovirus-related Pol polyprotein from transposon TNT 1-94 [Malus domestica]
gene5344	--	--	--	--	--	--	--	--	--	R	General function prediction only	PREDICTED: uncharacterized protein LOC103450165 [Malus domestica]
gene23210	--	--	--	--	--	--	--	--	--	T	Signal transduction mechanisms	hypothetical protein PRUPE_ppa020123mg [Prunus persica]
gene23200	--	--	--	K13137|0|pper:PRUPE_ppa008052mg|hypothetical protein; K13137 serine-threonine kinase receptor-associated protein (A)	RNA transport (ko03013)	--	--	--	--	I	Lipid transport and metabolism	hypothetical protein PRUPE_ppa008052mg [Prunus persica]
gene3922	--	--	--	--	--	--	--	--	--	K	Transcription	hypothetical protein PRUPE_ppa010347mg [Prunus persica]
gene13696	--	--	--	--	--	--	--	--	--	R	General function prediction only	hypothetical protein PRUPE_ppa010465mg [Prunus persica]
gene22824	--	--	--	K10901|0|pper:PRUPE_ppa002026mg|hypothetical protein; K10901 bloom syndrome protein [EC:3.6.4.12] (A)	Homologous recombination (ko03440)	--	--	--	--	L	Replication, recombination and repair	hypothetical protein PRUPE_ppa002026mg [Prunus persica]
gene1536	--	--	--	--	--	--	--	--	--	K	Transcription	hypothetical protein PRUPE_ppa022382mg [Prunus persica]
gene5759	--	--	--	K11159|0|pper:PRUPE_ppa003814mg|hypothetical protein; K11159 carotenoid cleavage dioxygenase (A)	--	--	--	--	--	Q	Secondary metabolites biosynthesis, transport and catabolism	hypothetical protein PRUPE_ppa003814mg [Prunus persica]
gene18164	--	--	--	K10703|3.51156e-130|pmum:103322718|very-long-chain (3R)-3-hydroxyacyl-[acyl-carrier protein] dehydratase 2; K10703 very-long-chain (3R)-3-hydroxyacyl-CoA dehydratase [EC:4.2.1.134] (A)	Fatty acid elongation (ko00062);; Biosynthesis of unsaturated fatty acids (ko01040);; Fatty acid metabolism (ko01212)	--	--	--	--	R	General function prediction only	PREDICTED: very-long-chain (3R)-3-hydroxyacyl-[acyl-carrier protein] dehydratase 2 [Prunus mume]
gene2132	--	--	--	--	--	--	--	--	--	S	Function unknown	PREDICTED: glucuronoxylan 4-O-methyltransferase 1 [Prunus mume]
gene12889	--	--	--	--	--	--	--	--	--	T	Signal transduction mechanisms	PREDICTED: uncharacterized protein LOC103325361 [Prunus mume]
gene23222	--	--	--	K03426|0|pper:PRUPE_ppa005825mg|hypothetical protein; K03426 NAD+ diphosphatase [EC:3.6.1.22] (A)	Nicotinate and nicotinamide metabolism (ko00760);; Peroxisome (ko04146)	--	--	--	--	L	Replication, recombination and repair	hypothetical protein PRUPE_ppa005825mg [Prunus persica]
gene2215	--	--	--	K10730|0|pper:PRUPE_ppa024068mg|hypothetical protein; K10730 ATP-dependent DNA helicase Q4 [EC:3.6.4.12] (A)	--	--	--	--	--	L	Replication, recombination and repair	hypothetical protein PRUPE_ppa024068mg [Prunus persica]
gene17559	--	--	--	--	--	--	--	--	--	S	Function unknown	hypothetical protein PRUPE_ppa010248mg [Prunus persica]
gene2417	--	--	--	K18819|0|pper:PRUPE_ppa008264mg|hypothetical protein; K18819 inositol 3-alpha-galactosyltransferase [EC:2.4.1.123] (A)	Galactose metabolism (ko00052)	--	--	--	--	G	Carbohydrate transport and metabolism	hypothetical protein PRUPE_ppa008264mg [Prunus persica]
gene6192	--	--	--	--	--	--	--	--	--	R	General function prediction only	hypothetical protein PRUPE_ppa004919mg [Prunus persica]
gene7757	--	--	--	K14488|1.36978e-82|pmum:103332487|auxin-induced protein X15-like; K14488 SAUR family protein (A)	Plant hormone signal transduction (ko04075)	--	--	--	--	S	Function unknown	PREDICTED: auxin-induced protein X15-like [Prunus mume]
Prunus_persica_newGene_485	[J]	Translation, ribosomal structure and biogenesis	Biological Process: tRNA processing (GO:0008033);;	--	--	[J]	Translation, ribosomal structure and biogenesis	Isopentenyl transferase	Adenylate isopentenyltransferase 5, chloroplastic (Precursor) GN=IPT5 OS=Arabidopsis thaliana (Mouse-ear cress) PE=1 SV=2	H	Coenzyme transport and metabolism	hypothetical protein PRUPE_ppa022463mg [Prunus persica]
gene12018	--	--	--	K07877|9.23631e-137|pper:PRUPE_ppa011412mg|hypothetical protein; K07877 Ras-related protein Rab-2A (A)	--	--	--	--	--	U	Intracellular trafficking, secretion, and vesicular transport	PREDICTED: ras-related protein RABB1c-like [Fragaria vesca subsp. vesca]
gene3378	--	--	--	--	--	--	--	--	--	O	Posttranslational modification, protein turnover, chaperones	hypothetical protein PRUPE_ppa025647mg [Prunus persica]
gene3371	--	--	--	--	--	--	--	--	--	K	Transcription	hypothetical protein PRUPE_ppa009396mg [Prunus persica]
gene22369	--	--	--	K12670|0|pmum:103340039|dolichyl-diphosphooligosaccharide--protein glycosyltransferase 48 kDa subunit-like; K12670 oligosaccharyltransferase complex subunit beta (A)	N-Glycan biosynthesis (ko00510);; Protein processing in endoplasmic reticulum (ko04141)	--	--	--	--	O	Posttranslational modification, protein turnover, chaperones	PREDICTED: dolichyl-diphosphooligosaccharide--protein glycosyltransferase 48 kDa subunit-like isoform X1 [Prunus mume]
gene19934	--	--	--	K14638|0|pmum:103340691|protein NRT1/ PTR FAMILY 2.8-like; K14638 solute carrier family 15 (peptide/histidine transporter), member 3/4 (A)	--	--	--	--	--	U	Intracellular trafficking, secretion, and vesicular transport	PREDICTED: protein NRT1/ PTR FAMILY 2.8-like [Prunus mume]
gene9423	--	--	--	--	--	--	--	--	--	T	Signal transduction mechanisms	hypothetical protein PRUPE_ppa015946mg [Prunus persica]
gene2699	--	--	--	K08493|1.46331e-161|pper:PRUPE_ppa011102mg|hypothetical protein; K08493 vesicle transport through interaction with t-SNAREs 1 (A)	SNARE interactions in vesicular transport (ko04130)	--	--	--	--	U	Intracellular trafficking, secretion, and vesicular transport	hypothetical protein PRUPE_ppa011102mg [Prunus persica]
gene4678	--	--	--	--	--	--	--	--	--	--	--	hypothetical protein PRUPE_ppa012209mg [Prunus persica]
gene14589	--	--	--	--	--	--	--	--	--	R	General function prediction only	hypothetical protein PRUPE_ppa005495mg [Prunus persica]
gene11544	--	--	--	K11290|9.78813e-161|pper:PRUPE_ppa010320mg|hypothetical protein; K11290 template-activating factor I (A)	--	--	--	--	--	L	Replication, recombination and repair	hypothetical protein PRUPE_ppa010320mg [Prunus persica]
gene1229	--	--	--	--	--	--	--	--	--	R	General function prediction only	hypothetical protein PRUPE_ppa010207mg [Prunus persica]
gene18939	--	--	--	--	--	--	--	--	--	--	--	PREDICTED: putative disease resistance protein RGA4 [Prunus mume]
gene23611	--	--	--	--	--	--	--	--	--	S	Function unknown	hypothetical protein PRUPE_ppa010835mg [Prunus persica]
gene25931	--	--	--	--	--	--	--	--	--	S	Function unknown	hypothetical protein PRUPE_ppa000301mg [Prunus persica]
gene8012	--	--	--	--	--	--	--	--	--	G	Carbohydrate transport and metabolism	PREDICTED: uncharacterized protein LOC103332685 [Prunus mume]
gene8357	--	--	--	K00652|0|pmum:103333375|2-amino-3-ketobutyrate coenzyme A ligase, mitochondrial-like; K00652 8-amino-7-oxononanoate synthase [EC:2.3.1.47] (A)	Biotin metabolism (ko00780)	--	--	--	--	E	Amino acid transport and metabolism	PREDICTED: 2-amino-3-ketobutyrate coenzyme A ligase, mitochondrial-like [Prunus mume]
gene11837	--	--	--	--	--	--	--	--	--	U	Intracellular trafficking, secretion, and vesicular transport	PREDICTED: uncharacterized protein LOC103329728 isoform X1 [Prunus mume]
gene21414	--	--	--	K00225|0|pper:PRUPE_ppa003167mg|hypothetical protein; K00225 L-galactono-1,4-lactone dehydrogenase [EC:1.3.2.3] (A)	Ascorbate and aldarate metabolism (ko00053)	--	--	--	--	C	Energy production and conversion	hypothetical protein PRUPE_ppa003167mg [Prunus persica]
gene2931	--	--	--	--	--	--	--	--	--	R	General function prediction only	PREDICTED: piriformospora indica-insensitive protein 2-like [Prunus mume]
gene26113	--	--	--	--	--	--	--	--	--	O	Posttranslational modification, protein turnover, chaperones	hypothetical protein PRUPE_ppa026992mg [Prunus persica]
gene10662	--	--	--	--	--	--	--	--	--	S	Function unknown	PREDICTED: uncharacterized protein LOC103455531 [Malus domestica]
gene10889	--	--	--	K00036|0|pper:PRUPE_ppa003253mg|hypothetical protein; K00036 glucose-6-phosphate 1-dehydrogenase [EC:1.1.1.49] (A)	Pentose phosphate pathway (ko00030);; Glutathione metabolism (ko00480);; Carbon metabolism (ko01200)	--	--	--	--	G	Carbohydrate transport and metabolism	hypothetical protein PRUPE_ppa003253mg [Prunus persica]
gene19041	--	--	--	--	--	--	--	--	--	EG	Amino acid transport and metabolism;; Carbohydrate transport and metabolism	hypothetical protein PRUPE_ppa008448mg [Prunus persica]
gene3560	--	--	--	--	--	--	--	--	--	K	Transcription	hypothetical protein PRUPE_ppa003452mg [Prunus persica]
gene6951	--	--	--	--	--	--	--	--	--	T	Signal transduction mechanisms	hypothetical protein PRUPE_ppa026003mg [Prunus persica]
gene23636	--	--	--	--	--	--	--	--	--	S	Function unknown	PREDICTED: uncharacterized protein LOC103337702 [Prunus mume]
gene2824	--	--	--	K15639|0|pper:PRUPE_ppa025196mg|hypothetical protein; K15639 PHYB activation tagged suppressor 1 [EC:1.14.-.-] (A)	Brassinosteroid biosynthesis (ko00905)	--	--	--	--	Q	Secondary metabolites biosynthesis, transport and catabolism	hypothetical protein PRUPE_ppa025196mg [Prunus persica]
gene25927	--	--	--	--	--	--	--	--	--	O	Posttranslational modification, protein turnover, chaperones	PREDICTED: EID1-like F-box protein 3 [Prunus mume]
gene9678	--	--	--	--	--	--	--	--	--	R	General function prediction only	hypothetical protein PRUPE_ppa014982mg, partial [Prunus persica]
gene17106	--	--	--	--	--	--	--	--	--	S	Function unknown	hypothetical protein PRUPE_ppa020153mg [Prunus persica]
gene9440	--	--	--	--	--	--	--	--	--	R	General function prediction only	hypothetical protein PRUPE_ppa010152mg [Prunus persica]
gene2901	--	--	--	--	--	--	--	--	--	S	Function unknown	PREDICTED: uncharacterized protein LOC103341974 [Prunus mume]
gene5738	--	--	--	--	--	--	--	--	--	S	Function unknown	PREDICTED: uncharacterized protein LOC103330468 isoform X1 [Prunus mume]
gene21671	--	--	--	--	--	--	--	--	--	R	General function prediction only	PREDICTED: multiple C2 and transmembrane domain-containing protein 1 [Prunus mume]
gene16803	--	--	--	--	--	--	--	--	--	--	--	hypothetical protein PRUPE_ppa012031mg [Prunus persica]
Prunus_persica_newGene_1292	--	--	--	--	--	--	--	--	--	--	--	hypothetical protein PRUPE_ppb020261mg [Prunus persica]
gene4424	--	--	--	--	--	--	--	--	--	R	General function prediction only	hypothetical protein PRUPE_ppa002350mg [Prunus persica]
gene17940	--	--	--	--	--	--	--	--	--	S	Function unknown	hypothetical protein PRUPE_ppa020161mg [Prunus persica]
gene12587	--	--	--	K10143|3.13479e-23|pper:PRUPEppa002554m2g|hypothetical protein; K10143 E3 ubiquitin-protein ligase RFWD2 [EC:6.3.2.19] (A)	Ubiquitin mediated proteolysis (ko04120);; Circadian rhythm - plant (ko04712)	--	--	--	--	O	Posttranslational modification, protein turnover, chaperones	hypothetical protein PRUPE_ppa002554m2g, partial [Prunus persica]
gene2139	--	--	--	K08908|0|pper:PRUPE_ppa009903mg|hypothetical protein; K08908 light-harvesting complex I chlorophyll a/b binding protein 2 (A)	Photosynthesis - antenna proteins (ko00196)	--	--	--	--	R	General function prediction only	hypothetical protein PRUPE_ppa009903mg [Prunus persica]
gene20573	--	--	--	K15430|0|pmum:103344676|tRNA (guanine(10)-N2)-methyltransferase homolog; K15430 tRNA (guanine10-N2)-methyltransferase [EC:2.1.1.214] (A)	--	--	--	--	--	L	Replication, recombination and repair	PREDICTED: tRNA (guanine(10)-N2)-methyltransferase homolog [Prunus mume]
gene10164	--	--	--	--	--	--	--	--	--	L	Replication, recombination and repair	PREDICTED: uncharacterized protein LOC103328489 [Prunus mume]
gene5448	--	--	--	K00889|0|pper:PRUPE_ppa001726mg|hypothetical protein; K00889 1-phosphatidylinositol-4-phosphate 5-kinase [EC:2.7.1.68] (A)	Inositol phosphate metabolism (ko00562);; Phosphatidylinositol signaling system (ko04070);; Endocytosis (ko04144)	--	--	--	--	T	Signal transduction mechanisms	hypothetical protein PRUPE_ppa001726mg [Prunus persica]
Prunus_persica_newGene_3376	--	--	--	--	--	--	--	--	--	--	--	hypothetical protein PRUPE_ppb017046mg [Prunus persica]
gene22008	--	--	--	K01814|0|pmum:103341798|1-(5-phosphoribosyl)-5-[(5-phosphoribosylamino)methylideneamino] imidazole-4-carboxamide isomerase, chloroplastic; K01814 phosphoribosylformimino-5-aminoimidazole carboxamide ribotide isomerase [EC:5.3.1.16] (A)	Histidine metabolism (ko00340);; Biosynthesis of amino acids (ko01230)	--	--	--	--	E	Amino acid transport and metabolism	PREDICTED: 1-(5-phosphoribosyl)-5-[(5-phosphoribosylamino)methylideneamino] imidazole-4-carboxamide isomerase, chloroplastic [Prunus mume]
gene14476	--	--	--	--	--	--	--	--	--	R	General function prediction only	PREDICTED: uncharacterized protein LOC103937233 [Pyrus x bretschneideri]
Prunus_persica_newGene_3043	--	--	--	K14794|0|pper:PRUPE_ppa019214mg|hypothetical protein; K14794 ribosomal RNA-processing protein 12 (A)	--	[S]	Function unknown	NUC173 domain;; NUC173 domain	--	S	Function unknown	hypothetical protein PRUPE_ppa019214mg [Prunus persica]
gene17253	--	--	--	--	--	--	--	--	--	S	Function unknown	hypothetical protein PRUPE_ppa015673mg, partial [Prunus persica]
gene8911	--	--	--	K00231|0|pper:PRUPE_ppa003752mg|hypothetical protein; K00231 oxygen-dependent protoporphyrinogen oxidase [EC:1.3.3.4] (A)	Porphyrin and chlorophyll metabolism (ko00860)	--	--	--	--	H	Coenzyme transport and metabolism	hypothetical protein PRUPE_ppa003752mg [Prunus persica]
gene17952	--	--	--	--	--	--	--	--	--	S	Function unknown	hypothetical protein PRUPE_ppa003623mg [Prunus persica]
gene9939	--	--	--	K15280|0|pmum:103328258|probable sugar phosphate/phosphate translocator At1g06470; K15280 solute carrier family 35, member C2 (A)	--	--	--	--	--	G	Carbohydrate transport and metabolism	PREDICTED: probable sugar phosphate/phosphate translocator At1g06470 [Prunus mume]
gene1053	--	--	--	--	--	--	--	--	--	T	Signal transduction mechanisms	hypothetical protein PRUPE_ppa001651mg [Prunus persica]
gene16954	--	--	--	--	--	--	--	--	--	S	Function unknown	PREDICTED: uncharacterized protein LOC103336016 [Prunus mume]
gene17566	--	--	--	K03500|0|pper:PRUPE_ppa004181mg|hypothetical protein; K03500 16S rRNA (cytosine967-C5)-methyltransferase [EC:2.1.1.176] (A)	--	--	--	--	--	A	RNA processing and modification	hypothetical protein PRUPE_ppa004181mg [Prunus persica]
gene15716	--	--	--	K00276|0|pmum:103337259|primary amine oxidase-like; K00276 primary-amine oxidase [EC:1.4.3.21] (A)	Glycine, serine and threonine metabolism (ko00260);; Tyrosine metabolism (ko00350);; Phenylalanine metabolism (ko00360);; beta-Alanine metabolism (ko00410);; Isoquinoline alkaloid biosynthesis (ko00950);; Tropane, piperidine and pyridine alkaloid biosynthesis (ko00960)	--	--	--	--	Q	Secondary metabolites biosynthesis, transport and catabolism	PREDICTED: primary amine oxidase-like [Prunus mume]
gene7395	--	--	--	--	--	--	--	--	--	S	Function unknown	hypothetical protein PRUPE_ppa018559mg [Prunus persica]
gene18016	--	--	--	K14497|0|pper:PRUPE_ppa006696mg|hypothetical protein; K14497 protein phosphatase 2C [EC:3.1.3.16] (A)	Plant hormone signal transduction (ko04075)	--	--	--	--	T	Signal transduction mechanisms	hypothetical protein PRUPE_ppa006696mg [Prunus persica]
gene16784	--	--	--	--	--	--	--	--	--	Q	Secondary metabolites biosynthesis, transport and catabolism	hypothetical protein PRUPE_ppa000967mg [Prunus persica]
gene8898	--	--	--	--	--	--	--	--	--	S	Function unknown	PREDICTED: LOW QUALITY PROTEIN: paladin [Prunus mume]
gene36	--	--	--	--	--	--	--	--	--	S	Function unknown	PREDICTED: mitochondrial intermembrane space import and assembly protein 40-like [Prunus mume]
gene4893	--	--	--	--	--	--	--	--	--	T	Signal transduction mechanisms	hypothetical protein PRUPE_ppa017599mg [Prunus persica]
gene336	--	--	--	--	--	--	--	--	--	S	Function unknown	hypothetical protein PRUPE_ppa015276mg [Prunus persica]
gene7509	--	--	--	K14496|9.71309e-134|pper:PRUPE_ppa012114mg|hypothetical protein; K14496 abscisic acid receptor PYR/PYL family (A)	Plant hormone signal transduction (ko04075)	--	--	--	--	R	General function prediction only	hypothetical protein PRUPE_ppa012114mg [Prunus persica]
gene6920	--	--	--	K09503|0|pper:PRUPE_ppa006364mg|hypothetical protein; K09503 DnaJ homolog subfamily A member 2 (A)	Protein processing in endoplasmic reticulum (ko04141)	--	--	--	--	O	Posttranslational modification, protein turnover, chaperones	hypothetical protein PRUPE_ppa006364mg [Prunus persica]
gene19188	--	--	--	--	--	--	--	--	--	T	Signal transduction mechanisms	hypothetical protein PRUPE_ppa022095mg [Prunus persica]
gene15804	--	--	--	--	--	--	--	--	--	K	Transcription	PREDICTED: transcription factor MYC4-like isoform X1 [Prunus mume]
gene4787	--	--	--	K16365|0|pper:PRUPE_ppa005844mg|hypothetical protein; K16365 small glutamine-rich tetratricopeptide repeat-containing protein alpha (A)	--	--	--	--	--	R	General function prediction only	hypothetical protein PRUPE_ppa005844mg [Prunus persica]
gene18051	--	--	--	K09843|0|pper:PRUPE_ppa005020mg|hypothetical protein; K09843 (+)-abscisic acid 8'-hydroxylase [EC:1.14.13.93] (A)	Carotenoid biosynthesis (ko00906)	--	--	--	--	Q	Secondary metabolites biosynthesis, transport and catabolism	hypothetical protein PRUPE_ppa005020mg [Prunus persica]
Prunus_persica_newGene_2821	--	--	--	--	--	[R]	General function prediction only	--	Pentatricopeptide repeat-containing protein At5g43790 GN=PCMP-E30 OS=Arabidopsis thaliana (Mouse-ear cress) PE=2 SV=1	R	General function prediction only	PREDICTED: pentatricopeptide repeat-containing protein At1g18485 [Prunus mume]
gene25920	--	--	--	K10760|0|pper:PRUPE_ppa023171mg|hypothetical protein; K10760 adenylate isopentenyltransferase (cytokinin synthase) (A)	Zeatin biosynthesis (ko00908)	--	--	--	--	J	Translation, ribosomal structure and biogenesis	hypothetical protein PRUPE_ppa023171mg [Prunus persica]
gene20647	--	--	--	--	--	--	--	--	--	S	Function unknown	PREDICTED: uncharacterized protein LOC103318548 [Prunus mume]
gene14657	--	--	--	K10901|0|pmum:103327108|ATP-dependent DNA helicase Q-like 4A; K10901 bloom syndrome protein [EC:3.6.4.12] (A)	Homologous recombination (ko03440)	--	--	--	--	L	Replication, recombination and repair	PREDICTED: ATP-dependent DNA helicase Q-like 4A, partial [Prunus mume]
gene2346	--	--	--	K14640|0|pper:PRUPE_ppa003252mg|hypothetical protein; K14640 solute carrier family 20 (sodium-dependent phosphate transporter) (A)	--	--	--	--	--	P	Inorganic ion transport and metabolism	hypothetical protein PRUPE_ppa003252mg [Prunus persica]
gene18395	--	--	--	--	--	--	--	--	--	O	Posttranslational modification, protein turnover, chaperones	hypothetical protein PRUPE_ppa021388mg [Prunus persica]
gene5964	--	--	--	K14638|0|pper:PRUPE_ppa003298mg|hypothetical protein; K14638 solute carrier family 15 (peptide/histidine transporter), member 3/4 (A)	--	--	--	--	--	G	Carbohydrate transport and metabolism	hypothetical protein PRUPE_ppa003298mg [Prunus persica]
gene22665	--	--	--	--	--	--	--	--	--	I	Lipid transport and metabolism	PREDICTED: probable acyl-activating enzyme 2 [Prunus mume]
gene7525	--	--	--	--	--	--	--	--	--	S	Function unknown	hypothetical protein PRUPE_ppb007280mg [Prunus persica]
gene4062	--	--	--	K07195|0|pper:PRUPE_ppa026128mg|hypothetical protein; K07195 exocyst complex component 7 (A)	--	--	--	--	--	U	Intracellular trafficking, secretion, and vesicular transport	hypothetical protein PRUPE_ppa026128mg [Prunus persica]
gene22381	--	--	--	--	--	--	--	--	--	S	Function unknown	hypothetical protein PRUPE_ppa016128mg [Prunus persica]
gene496	--	--	--	--	--	--	--	--	--	S	Function unknown	hypothetical protein PRUPE_ppa014053mg [Prunus persica]
gene24040	--	--	--	--	--	--	--	--	--	S	Function unknown	hypothetical protein PRUPE_ppa017716mg [Prunus persica]
gene5080	--	--	--	--	--	--	--	--	--	O	Posttranslational modification, protein turnover, chaperones	hypothetical protein PRUPE_ppa007175mg [Prunus persica]
gene12844	--	--	--	--	--	--	--	--	--	S	Function unknown	hypothetical protein PRUPE_ppa002587mg [Prunus persica]
gene25820	--	--	--	--	--	--	--	--	--	T	Signal transduction mechanisms	hypothetical protein PRUPE_ppa013611mg [Prunus persica]
gene20408	--	--	--	--	--	--	--	--	--	K	Transcription	class I KNOX homeobox transcription factor KNOPE6 [Prunus persica]
gene3791	--	--	--	K01850|3.32249e-168|pmum:103320737|chorismate mutase 2; K01850 chorismate mutase [EC:5.4.99.5] (A)	Phenylalanine, tyrosine and tryptophan biosynthesis (ko00400);; Biosynthesis of amino acids (ko01230)	--	--	--	--	E	Amino acid transport and metabolism	hypothetical protein PRUPE_ppa010333mg [Prunus persica]
gene6746	--	--	--	K05387|0|pper:PRUPE_ppa025893mg|hypothetical protein; K05387 glutamate receptor, ionotropic, plant (A)	--	--	--	--	--	EPT	Amino acid transport and metabolism;; Inorganic ion transport and metabolism;; Signal transduction mechanisms	hypothetical protein PRUPE_ppa025893mg, partial [Prunus persica]
gene22476	--	--	--	K08900|0|pper:PRUPE_ppa016999mg|hypothetical protein; K08900 mitochondrial chaperone BCS1 (A)	--	--	--	--	--	O	Posttranslational modification, protein turnover, chaperones	hypothetical protein PRUPE_ppa016999mg, partial [Prunus persica]
gene5098	--	--	--	--	--	--	--	--	--	S	Function unknown	PREDICTED: VIN3-like protein 2 [Prunus mume]
gene23253	--	--	--	--	--	--	--	--	--	R	General function prediction only	hypothetical protein PRUPE_ppa021060mg, partial [Prunus persica]
gene17299	--	--	--	--	--	--	--	--	--	O	Posttranslational modification, protein turnover, chaperones	hypothetical protein PRUPE_ppa021616mg [Prunus persica]
gene8451	--	--	--	--	--	--	--	--	--	O	Posttranslational modification, protein turnover, chaperones	hypothetical protein PRUPE_ppa1027166mg [Prunus persica]
gene3740	--	--	--	K04122|0|pper:PRUPE_ppa004372mg|hypothetical protein; K04122 ent-kaurene oxidase [EC:1.14.13.78] (A)	Diterpenoid biosynthesis (ko00904)	--	--	--	--	Q	Secondary metabolites biosynthesis, transport and catabolism	hypothetical protein PRUPE_ppa004372mg [Prunus persica]
gene13230	--	--	--	--	--	--	--	--	--	T	Signal transduction mechanisms	hypothetical protein PRUPE_ppa022461mg, partial [Prunus persica]
gene6704	--	--	--	--	--	--	--	--	--	S	Function unknown	hypothetical protein PRUPE_ppa006601mg [Prunus persica]
gene5258	--	--	--	--	--	--	--	--	--	R	General function prediction only	PREDICTED: uncharacterized protein LOC103319371 [Prunus mume]
gene7546	--	--	--	--	--	--	--	--	--	Q	Secondary metabolites biosynthesis, transport and catabolism	hypothetical protein PRUPE_ppa016810mg, partial [Prunus persica]
gene19419	--	--	--	--	--	--	--	--	--	K	Transcription	hypothetical protein PRUPE_ppa003728mg [Prunus persica]
gene13393	--	--	--	--	--	--	--	--	--	T	Signal transduction mechanisms	hypothetical protein PRUPE_ppa001663mg [Prunus persica]
gene12354	--	--	--	--	--	--	--	--	--	R	General function prediction only	hypothetical protein PRUPE_ppa024520mg, partial [Prunus persica]
gene25139	--	--	--	--	--	--	--	--	--	S	Function unknown	hypothetical protein PRUPE_ppa007395mg [Prunus persica]
gene19798	--	--	--	--	--	--	--	--	--	S	Function unknown	hypothetical protein PRUPE_ppa011692mg [Prunus persica]
gene23103	--	--	--	--	--	--	--	--	--	O	Posttranslational modification, protein turnover, chaperones	hypothetical protein PRUPE_ppa012586mg [Prunus persica]
gene7362	--	--	--	--	--	--	--	--	--	K	Transcription	PREDICTED: mediator of RNA polymerase II transcription subunit 12 [Prunus mume]
gene8003	--	--	--	--	--	--	--	--	--	R	General function prediction only	hypothetical protein PRUPE_ppa026643mg, partial [Prunus persica]
gene18792	--	--	--	--	--	--	--	--	--	G	Carbohydrate transport and metabolism	hypothetical protein PRUPE_ppa015239mg, partial [Prunus persica]
gene14884	--	--	--	--	--	--	--	--	--	R	General function prediction only	PREDICTED: PHD finger protein At1g33420-like [Prunus mume]
gene7127	--	--	--	K02891|1.307e-61|pper:PRUPE_ppa013414mg|hypothetical protein; K02891 large subunit ribosomal protein L22e (A)	Ribosome (ko03010)	--	--	--	--	J	Translation, ribosomal structure and biogenesis	hypothetical protein PRUPE_ppa013414mg [Prunus persica]
gene17296	--	--	--	K12486|0|pper:PRUPE_ppa010611mg|hypothetical protein; K12486 stromal membrane-associated protein (A)	Endocytosis (ko04144)	--	--	--	--	T	Signal transduction mechanisms	hypothetical protein PRUPE_ppa010611mg [Prunus persica]
Prunus_persica_newGene_2945	[O]	Posttranslational modification, protein turnover, chaperones	Molecular Function: ATP binding (GO:0005524);; Biological Process: protein folding (GO:0006457);; Biological Process: response to stress (GO:0006950);; Molecular Function: unfolded protein binding (GO:0051082);;	--	--	[R]	General function prediction only	PPR repeat family;; PPR repeat;; PPR repeat;; Pentatricopeptide repeat domain;; PPR repeat family;; PPR repeat;; PPR repeat;; Pentatricopeptide repeat domain;; Anaphase-promoting complex, cyclosome, subunit 3;; Hsp90 protein	Putative pentatricopeptide repeat-containing protein At1g13630 GN=At1g13630 OS=Arabidopsis thaliana (Mouse-ear cress) PE=2 SV=3	R	General function prediction only	PREDICTED: LOW QUALITY PROTEIN: putative pentatricopeptide repeat-containing protein At1g13630, partial [Prunus mume]
gene26116	--	--	--	K01051|0|pper:PRUPE_ppa003400mg|hypothetical protein; K01051 pectinesterase [EC:3.1.1.11] (A)	Pentose and glucuronate interconversions (ko00040);; Starch and sucrose metabolism (ko00500)	--	--	--	--	G	Carbohydrate transport and metabolism	hypothetical protein PRUPE_ppa003400mg [Prunus persica]
gene3310	--	--	--	--	--	--	--	--	--	S	Function unknown	hypothetical protein PRUPE_ppa009779mg [Prunus persica]
gene19791	--	--	--	K10398|0|pper:PRUPE_ppa000688mg|hypothetical protein; K10398 kinesin family member 11 (A)	--	--	--	--	--	Z	Cytoskeleton	hypothetical protein PRUPE_ppa000688mg [Prunus persica]
gene13991	--	--	--	--	--	--	--	--	--	R	General function prediction only	hypothetical protein PRUPE_ppa014724mg [Prunus persica]
gene4367	--	--	--	--	--	--	--	--	--	GMW	Carbohydrate transport and metabolism;; Cell wall/membrane/envelope biogenesis;; Extracellular structures	PREDICTED: exostosin-like 3 [Prunus mume]
gene7332	--	--	--	--	--	--	--	--	--	S	Function unknown	PREDICTED: uncharacterized protein LOC103343011 [Prunus mume]
gene12613	--	--	--	K14611|0|pper:PRUPE_ppa004190mg|hypothetical protein; K14611 solute carrier family 23 (nucleobase transporter), member 1/2 (A)	--	--	--	--	--	P	Inorganic ion transport and metabolism	hypothetical protein PRUPE_ppa004190mg [Prunus persica]
gene21402	--	--	--	--	--	--	--	--	--	S	Function unknown	PREDICTED: B3 domain-containing transcription factor VRN1-like [Prunus mume]
gene9732	--	--	--	--	--	--	--	--	--	R	General function prediction only	hypothetical protein PRUPE_ppa018125mg [Prunus persica]
gene21157	--	--	--	K04035|0|pmum:103339106|magnesium-protoporphyrin IX monomethyl ester [oxidative] cyclase, chloroplastic; K04035 magnesium-protoporphyrin IX monomethyl ester (oxidative) cyclase [EC:1.14.13.81] (A)	Porphyrin and chlorophyll metabolism (ko00860)	--	--	--	--	H	Coenzyme transport and metabolism	PREDICTED: magnesium-protoporphyrin IX monomethyl ester [oxidative] cyclase, chloroplastic [Prunus mume]
gene16693	--	--	--	K01205|0|pmum:103338292|alpha-N-acetylglucosaminidase-like; K01205 alpha-N-acetylglucosaminidase [EC:3.2.1.50] (A)	Glycosaminoglycan degradation (ko00531)	--	--	--	--	G	Carbohydrate transport and metabolism	PREDICTED: alpha-N-acetylglucosaminidase-like [Prunus mume]
gene10933	--	--	--	--	--	--	--	--	--	R	General function prediction only	PREDICTED: exopolygalacturonase-like [Prunus mume]
gene24303	--	--	--	K09264|1.37953e-161|pmum:103335830|MADS-box transcription factor 23; K09264 MADS-box transcription factor, plant (A)	--	--	--	--	--	K	Transcription	PREDICTED: MADS-box transcription factor 23 [Prunus mume]
gene20072	--	--	--	--	--	--	--	--	--	O	Posttranslational modification, protein turnover, chaperones	hypothetical protein PRUPE_ppa005237mg [Prunus persica]
gene12291	--	--	--	--	--	--	--	--	--	R	General function prediction only	PREDICTED: pentatricopeptide repeat-containing protein At3g13160, mitochondrial-like [Prunus mume]
gene9595	--	--	--	--	--	--	--	--	--	R	General function prediction only	hypothetical protein PRUPE_ppa002293mg [Prunus persica]
gene10787	--	--	--	--	--	--	--	--	--	OT	Posttranslational modification, protein turnover, chaperones;; Signal transduction mechanisms	hypothetical protein PRUPE_ppa011011mg [Prunus persica]
gene22911	--	--	--	K03257|0|pmum:103340734|eukaryotic initiation factor 4A-2; K03257 translation initiation factor 4A (A)	RNA transport (ko03013)	--	--	--	--	J	Translation, ribosomal structure and biogenesis	PREDICTED: eukaryotic initiation factor 4A-2 [Prunus mume]
gene202	--	--	--	--	--	--	--	--	--	T	Signal transduction mechanisms	hypothetical protein PRUPE_ppa015906mg, partial [Prunus persica]
gene16144	--	--	--	--	--	--	--	--	--	R	General function prediction only	hypothetical protein PRUPE_ppa025232mg [Prunus persica]
gene20787	--	--	--	--	--	--	--	--	--	S	Function unknown	hypothetical protein PRUPE_ppa003376mg [Prunus persica]
gene14097	--	--	--	--	--	--	--	--	--	R	General function prediction only	PREDICTED: probable F-box protein At4g22030 [Prunus mume]
gene16162	--	--	--	K17479|0|pper:PRUPE_ppa007121mg|hypothetical protein; K17479 glutaredoxin domain-containing cysteine-rich protein 1 (A)	--	--	--	--	--	O	Posttranslational modification, protein turnover, chaperones	hypothetical protein PRUPE_ppa007121mg [Prunus persica]
gene10318	--	--	--	--	--	--	--	--	--	S	Function unknown	PREDICTED: uncharacterized protein LOC103344535 [Prunus mume]
gene6894	--	--	--	--	--	--	--	--	--	S	Function unknown	hypothetical protein PRUPE_ppa018804mg [Prunus persica]
gene20770	--	--	--	K06269|0|pper:PRUPE_ppa008194mg|hypothetical protein; K06269 serine/threonine-protein phosphatase PP1 catalytic subunit [EC:3.1.3.16] (A)	mRNA surveillance pathway (ko03015)	--	--	--	--	T	Signal transduction mechanisms	hypothetical protein PRUPE_ppa008194mg [Prunus persica]
gene9706	--	--	--	K13993|5.76047e-134|pper:PRUPE_ppa010836mg|hypothetical protein; K13993 HSP20 family protein (A)	Protein processing in endoplasmic reticulum (ko04141)	--	--	--	--	O	Posttranslational modification, protein turnover, chaperones	hypothetical protein PRUPE_ppa010836mg [Prunus persica]
gene17449	--	--	--	--	--	--	--	--	--	S	Function unknown	hypothetical protein PRUPE_ppa018304mg [Prunus persica]
gene3103	--	--	--	--	--	--	--	--	--	Q	Secondary metabolites biosynthesis, transport and catabolism	hypothetical protein PRUPE_ppa001998mg [Prunus persica]
gene5686	--	--	--	--	--	--	--	--	--	Q	Secondary metabolites biosynthesis, transport and catabolism	hypothetical protein PRUPE_ppa019068mg [Prunus persica]
gene20668	--	--	--	--	--	--	--	--	--	S	Function unknown	PREDICTED: mediator-associated protein 1 [Prunus mume]
gene4845	--	--	--	--	--	--	--	--	--	CG	Energy production and conversion;; Carbohydrate transport and metabolism	PREDICTED: UDP-glycosyltransferase 74E2-like [Prunus mume]
gene1460	--	--	--	--	--	--	--	--	--	--	--	hypothetical protein PRUPE_ppa018951mg, partial [Prunus persica]
gene4905	--	--	--	K11262|0|pper:PRUPE_ppa000034mg|hypothetical protein; K11262 acetyl-CoA carboxylase / biotin carboxylase [EC:6.4.1.2 6.3.4.14] (A)	Fatty acid biosynthesis (ko00061);; Pyruvate metabolism (ko00620);; Propanoate metabolism (ko00640);; Fatty acid metabolism (ko01212)	--	--	--	--	I	Lipid transport and metabolism	hypothetical protein PRUPE_ppa000034mg [Prunus persica]
gene21085	--	--	--	--	--	--	--	--	--	--	--	PREDICTED: uncharacterized protein LOC103323322 isoform X1 [Prunus mume]
gene19089	--	--	--	--	--	--	--	--	--	R	General function prediction only	PREDICTED: pentatricopeptide repeat-containing protein At3g18110, chloroplastic-like [Prunus mume]
gene15100	--	--	--	--	--	--	--	--	--	M	Cell wall/membrane/envelope biogenesis	hypothetical protein PRUPE_ppa006718mg [Prunus persica]
gene13714	--	--	--	K02968|3.04458e-92|pper:PRUPE_ppa012008mg|hypothetical protein; K02968 small subunit ribosomal protein S20 (A)	Ribosome (ko03010)	--	--	--	--	J	Translation, ribosomal structure and biogenesis	hypothetical protein PRUPE_ppa012008mg [Prunus persica]
gene14149	--	--	--	--	--	--	--	--	--	S	Function unknown	PREDICTED: uncharacterized protein LOC103326546 [Prunus mume]
gene643	--	--	--	--	--	--	--	--	--	S	Function unknown	hypothetical protein PRUPE_ppa013470mg [Prunus persica]
gene21353	--	--	--	--	--	--	--	--	--	K	Transcription	hypothetical protein PRUPE_ppa018670mg [Prunus persica]
gene17304	--	--	--	K03015|9.278e-127|pper:PRUPE_ppa012285mg|hypothetical protein; K03015 DNA-directed RNA polymerase II subunit RPB7 (A)	Purine metabolism (ko00230);; Pyrimidine metabolism (ko00240);; RNA polymerase (ko03020)	--	--	--	--	K	Transcription	hypothetical protein PRUPE_ppa012285mg [Prunus persica]
gene2528	--	--	--	--	--	--	--	--	--	S	Function unknown	hypothetical protein PRUPE_ppa002956mg [Prunus persica]
gene23320	--	--	--	K18789|0|pmum:103341166|probable glycosyltransferase At3g42180; K18789 xylogalacturonan beta-1,3-xylosyltransferase [EC:2.4.2.41] (A)	--	--	--	--	--	GMW	Carbohydrate transport and metabolism;; Cell wall/membrane/envelope biogenesis;; Extracellular structures	PREDICTED: probable glycosyltransferase At3g42180 [Prunus mume]
gene13788	--	--	--	K17413|8.03147e-91|pper:PRUPE_ppa006296mg|hypothetical protein; K17413 small subunit ribosomal protein S35 (A)	--	--	--	--	--	J	Translation, ribosomal structure and biogenesis	hypothetical protein PRUPE_ppa006296mg [Prunus persica]
gene12611	--	--	--	--	--	--	--	--	--	T	Signal transduction mechanisms	hypothetical protein PRUPE_ppa002354mg [Prunus persica]
gene18045	--	--	--	K16283|2.3176e-170|pper:PRUPE_ppa009771mg|hypothetical protein; K16283 E3 ubiquitin-protein ligase SDIR1 [EC:6.3.2.19] (A)	--	--	--	--	--	O	Posttranslational modification, protein turnover, chaperones	hypothetical protein PRUPE_ppa009771mg [Prunus persica]
gene18880	--	--	--	--	--	--	--	--	--	D	Cell cycle control, cell division, chromosome partitioning	hypothetical protein PRUPE_ppa018433mg, partial [Prunus persica]
gene7813	--	--	--	--	--	--	--	--	--	C	Energy production and conversion	hypothetical protein PRUPE_ppa001443mg [Prunus persica]
gene11321	--	--	--	--	--	--	--	--	--	S	Function unknown	hypothetical protein PRUPE_ppa014477mg [Prunus persica]
gene20142	--	--	--	--	--	--	--	--	--	T	Signal transduction mechanisms	PREDICTED: LOW QUALITY PROTEIN: probably inactive leucine-rich repeat receptor-like protein kinase IMK2 [Prunus mume]
Prunus_persica_newGene_2061	--	--	--	--	--	--	--	--	--	--	--	hypothetical protein PRUPE_ppa014061mg [Prunus persica]
gene2911	--	--	--	K07023|5.73385e-173|pmum:103341396|HD domain-containing protein C4G3.17; K07023 putative hydrolases of HD superfamily (A)	--	--	--	--	--	R	General function prediction only	PREDICTED: HD domain-containing protein C4G3.17 isoform X1 [Prunus mume]
gene10631	--	--	--	--	--	--	--	--	--	T	Signal transduction mechanisms	PREDICTED: probable LRR receptor-like serine/threonine-protein kinase At4g08850 [Prunus mume]
gene5797	--	--	--	--	--	--	--	--	--	R	General function prediction only	PREDICTED: uncharacterized protein LOC103340274 [Prunus mume]
gene25626	--	--	--	--	--	--	--	--	--	R	General function prediction only	hypothetical protein PRUPE_ppa023104mg [Prunus persica]
gene3925	--	--	--	K13993|5.88321e-86|pmum:103320601|17.1 kDa class II heat shock protein-like; K13993 HSP20 family protein (A)	Protein processing in endoplasmic reticulum (ko04141)	--	--	--	--	O	Posttranslational modification, protein turnover, chaperones	PREDICTED: 17.1 kDa class II heat shock protein-like [Prunus mume]
gene6009	--	--	--	--	--	--	--	--	--	U	Intracellular trafficking, secretion, and vesicular transport	PREDICTED: dynamin-related protein 4C-like isoform X1 [Prunus mume]
gene3196	--	--	--	--	--	--	--	--	--	R	General function prediction only	PREDICTED: uncharacterized protein LOC103444461 [Malus domestica]
gene5495	--	--	--	K14403|0|pper:PRUPE_ppa015633mg|hypothetical protein; K14403 cleavage and polyadenylation specificity factor subunit 3 [EC:3.1.27.-] (A)	mRNA surveillance pathway (ko03015)	--	--	--	--	A	RNA processing and modification	hypothetical protein PRUPE_ppa015633mg [Prunus persica]
gene7766	--	--	--	--	--	--	--	--	--	R	General function prediction only	PREDICTED: BTB/POZ domain-containing protein At5g03250 [Prunus mume]
gene11529	--	--	--	K03798|0|pmum:103330010|ATP-dependent zinc metalloprotease FTSH 6, chloroplastic-like; K03798 cell division protease FtsH [EC:3.4.24.-] (A)	--	--	--	--	--	O	Posttranslational modification, protein turnover, chaperones	PREDICTED: ATP-dependent zinc metalloprotease FTSH 6, chloroplastic-like [Prunus mume]
gene5733	--	--	--	K15687|0|pper:PRUPE_ppa006435mg|hypothetical protein; K15687 E3 ubiquitin-protein ligase makorin [EC:6.3.2.19] (A)	--	--	--	--	--	O	Posttranslational modification, protein turnover, chaperones	hypothetical protein PRUPE_ppa006435mg [Prunus persica]
gene14350	--	--	--	--	--	--	--	--	--	S	Function unknown	hypothetical protein PRUPE_ppa024022mg, partial [Prunus persica]
gene15286	--	--	--	K10578|4.28571e-167|pper:PRUPE_ppa020211mg|hypothetical protein; K10578 ubiquitin-conjugating enzyme E2 J1 [EC:6.3.2.19] (A)	Ubiquitin mediated proteolysis (ko04120);; Protein processing in endoplasmic reticulum (ko04141)	--	--	--	--	O	Posttranslational modification, protein turnover, chaperones	hypothetical protein PRUPE_ppa020211mg, partial [Prunus persica]
gene24426	--	--	--	--	--	--	--	--	--	L	Replication, recombination and repair	PREDICTED: uncharacterized protein LOC103343008 [Prunus mume]
gene12181	--	--	--	K05907|0|pper:PRUPE_ppa005282mg|hypothetical protein; K05907 adenylyl-sulfate reductase (glutathione) [EC:1.8.4.9] (A)	Sulfur metabolism (ko00920)	--	--	--	--	E	Amino acid transport and metabolism	hypothetical protein PRUPE_ppa005282mg [Prunus persica]
gene3545	--	--	--	K06966|5.79337e-160|pper:PRUPE_ppa011245mg|hypothetical protein; K06966 (A)	--	--	--	--	--	S	Function unknown	hypothetical protein PRUPE_ppa011245mg [Prunus persica]
gene19245	--	--	--	--	--	--	--	--	--	S	Function unknown	PREDICTED: zinc finger MYM-type protein 1-like [Prunus mume]
gene11615	--	--	--	K05658|0|pper:PRUPE_ppa000356mg|hypothetical protein; K05658 ATP-binding cassette, subfamily B (MDR/TAP), member 1 [EC:3.6.3.44] (A)	ABC transporters (ko02010)	--	--	--	--	Q	Secondary metabolites biosynthesis, transport and catabolism	hypothetical protein PRUPE_ppa000356mg [Prunus persica]
gene6711	--	--	--	--	--	--	--	--	--	R	General function prediction only	hypothetical protein PRUPE_ppa016885mg [Prunus persica]
gene18684	--	--	--	--	--	--	--	--	--	R	General function prediction only	PREDICTED: uncharacterized protein LOC103401593 [Malus domestica]
Prunus_persica_newGene_1869	[V]	Defense mechanisms	--	K03327|8.88476e-42|pxb:103932879|MATE efflux family protein LAL5-like; K03327 multidrug resistance protein, MATE family (A)	--	[R]	General function prediction only	MatE	MATE efflux family protein ALF5 GN=MDB19.4 OS=Arabidopsis thaliana (Mouse-ear cress) PE=2 SV=1	R	General function prediction only	PREDICTED: MATE efflux family protein LAL5-like [Pyrus x bretschneideri]
gene56	--	--	--	--	--	--	--	--	--	C	Energy production and conversion	hypothetical protein PRUPE_ppa013221mg [Prunus persica]
gene9011	--	--	--	K18881|0|pmum:103327330|protein DJ-1 homolog D-like; K18881 D-lactate dehydratase [EC:4.2.1.130] (A)	Pyruvate metabolism (ko00620)	--	--	--	--	V	Defense mechanisms	PREDICTED: protein DJ-1 homolog D-like [Prunus mume]
gene2521	--	--	--	--	--	--	--	--	--	R	General function prediction only	PREDICTED: germin-like protein subfamily 1 member 1 [Prunus mume]
gene24321	--	--	--	--	--	--	--	--	--	S	Function unknown	PREDICTED: zinc finger MYM-type protein 1-like [Prunus mume]
gene12726	--	--	--	--	--	--	--	--	--	G	Carbohydrate transport and metabolism	PREDICTED: probable purine permease 9 [Prunus mume]
gene11732	--	--	--	K00962|0|pper:PRUPE_ppa000918mg|hypothetical protein; K00962 polyribonucleotide nucleotidyltransferase [EC:2.7.7.8] (A)	Purine metabolism (ko00230);; Pyrimidine metabolism (ko00240);; RNA degradation (ko03018)	--	--	--	--	R	General function prediction only	hypothetical protein PRUPE_ppa000918mg [Prunus persica]
gene21569	--	--	--	--	--	--	--	--	--	T	Signal transduction mechanisms	hypothetical protein PRUPE_ppa018734mg [Prunus persica]
gene13859	--	--	--	--	--	--	--	--	--	S	Function unknown	hypothetical protein PRUPE_ppa009905mg [Prunus persica]
gene16490	--	--	--	--	--	--	--	--	--	S	Function unknown	PREDICTED: B3 domain-containing protein Os01g0905400-like [Prunus mume]
gene6467	--	--	--	K14347|0|pmum:103331184|probable sodium/metabolite cotransporter BASS4, chloroplastic; K14347 solute carrier family 10 (sodium/bile acid cotransporter), member 7 (A)	--	--	--	--	--	R	General function prediction only	PREDICTED: probable sodium/metabolite cotransporter BASS4, chloroplastic [Prunus mume]
gene23600	--	--	--	--	--	--	--	--	--	T	Signal transduction mechanisms	hypothetical protein PRUPE_ppa009981mg [Prunus persica]
gene18406	--	--	--	K16298|0|pper:PRUPE_ppa004507mg|hypothetical protein; K16298 serine carboxypeptidase-like clade IV [EC:3.4.16.-] (A)	--	--	--	--	--	O	Posttranslational modification, protein turnover, chaperones	hypothetical protein PRUPE_ppa004507mg [Prunus persica]
gene4977	--	--	--	--	--	--	--	--	--	CG	Energy production and conversion;; Carbohydrate transport and metabolism	hypothetical protein PRUPE_ppa004968mg [Prunus persica]
gene17798	--	--	--	--	--	--	--	--	--	U	Intracellular trafficking, secretion, and vesicular transport	hypothetical protein PRUPE_ppa011227mg [Prunus persica]
gene21685	--	--	--	--	--	--	--	--	--	K	Transcription	hypothetical protein PRUPE_ppa1027152mg [Prunus persica]
gene15072	--	--	--	--	--	--	--	--	--	S	Function unknown	PREDICTED: protein FAR1-RELATED SEQUENCE 5-like [Prunus mume]
gene15908	--	--	--	K00432|6.31445e-122|pper:PRUPE_ppa012416mg|hypothetical protein; K00432 glutathione peroxidase [EC:1.11.1.9] (A)	Glutathione metabolism (ko00480);; Arachidonic acid metabolism (ko00590)	--	--	--	--	O	Posttranslational modification, protein turnover, chaperones	hypothetical protein PRUPE_ppa012416mg [Prunus persica]
gene11868	--	--	--	--	--	--	--	--	--	T	Signal transduction mechanisms	hypothetical protein PRUPE_ppa010366mg [Prunus persica]
gene24443	--	--	--	--	--	--	--	--	--	G	Carbohydrate transport and metabolism	hypothetical protein PRUPE_ppa018522mg [Prunus persica]
gene22764	--	--	--	K13462|0|pmum:103340497|brefeldin A-inhibited guanine nucleotide-exchange protein 5; K13462 guanine nucleotide-exchange factor (A)	--	--	--	--	--	U	Intracellular trafficking, secretion, and vesicular transport	PREDICTED: brefeldin A-inhibited guanine nucleotide-exchange protein 5 [Prunus mume]
gene856	--	--	--	K16055|0|pper:PRUPE_ppa001301mg|hypothetical protein; K16055 trehalose 6-phosphate synthase/phosphatase [EC:2.4.1.15 3.1.3.12] (A)	Starch and sucrose metabolism (ko00500)	--	--	--	--	G	Carbohydrate transport and metabolism	hypothetical protein PRUPE_ppa001301mg [Prunus persica]
gene3282	--	--	--	--	--	--	--	--	--	R	General function prediction only	hypothetical protein PRUPE_ppb002474mg [Prunus persica]
gene7892	--	--	--	--	--	--	--	--	--	O	Posttranslational modification, protein turnover, chaperones	hypothetical protein PRUPE_ppa011390mg [Prunus persica]
gene1671	--	--	--	--	--	--	--	--	--	S	Function unknown	PREDICTED: zinc finger MYM-type protein 1-like [Prunus mume]
Prunus_persica_newGene_3400	--	--	--	--	--	--	--	Ubiquitin-2 like Rad60 SUMO-like	Membrane-anchored ubiquitin-fold protein 3 (Precursor) GN=P0431B06.16 OS=Oryza sativa subsp. japonica (Rice) PE=3 SV=1	O	Posttranslational modification, protein turnover, chaperones	hypothetical protein PRUPE_ppa013474mg [Prunus persica]
gene8998	--	--	--	--	--	--	--	--	--	S	Function unknown	hypothetical protein PRUPE_ppa013818mg [Prunus persica]
gene14291	--	--	--	--	--	--	--	--	--	Q	Secondary metabolites biosynthesis, transport and catabolism	hypothetical protein PRUPE_ppa025066mg [Prunus persica]
gene2694	--	--	--	K00592|0|pper:PRUPE_ppa004634mg|hypothetical protein; K00592 [ribulose-bisphosphate carboxylase]-lysine N-methyltransferase [EC:2.1.1.127] (A)	--	--	--	--	--	R	General function prediction only	hypothetical protein PRUPE_ppa004634mg [Prunus persica]
gene24902	--	--	--	--	--	--	--	--	--	R	General function prediction only	hypothetical protein PRUPE_ppa021584mg [Prunus persica]
gene16637	--	--	--	--	--	--	--	--	--	S	Function unknown	PREDICTED: probable inactive poly [ADP-ribose] polymerase SRO5 [Prunus mume]
gene7302	--	--	--	--	--	--	--	--	--	--	--	PREDICTED: uncharacterized protein LOC103331923 [Prunus mume]
gene6274	--	--	--	--	--	--	--	--	--	--	--	PREDICTED: uncharacterized protein LOC103330953 [Prunus mume]
gene16116	--	--	--	--	--	--	--	--	--	S	Function unknown	hypothetical protein PRUPE_ppa023181mg [Prunus persica]
gene11659	--	--	--	--	--	--	--	--	--	O	Posttranslational modification, protein turnover, chaperones	PREDICTED: protease Do-like 9 [Prunus mume]
gene1959	--	--	--	--	--	--	--	--	--	R	General function prediction only	hypothetical protein PRUPE_ppb014768mg [Prunus persica]
gene16351	--	--	--	--	--	--	--	--	--	K	Transcription	PREDICTED: transcription factor ICE1-like [Prunus mume]
gene21244	--	--	--	K04078|1.32997e-60|pmum:103339175|10 kDa chaperonin-like; K04078 chaperonin GroES (A)	--	--	--	--	--	O	Posttranslational modification, protein turnover, chaperones	PREDICTED: 10 kDa chaperonin-like [Prunus mume]
gene16788	--	--	--	--	--	--	--	--	--	O	Posttranslational modification, protein turnover, chaperones	PREDICTED: E3 ubiquitin-protein ligase At3g02290-like [Prunus mume]
gene12690	--	--	--	--	--	--	--	--	--	R	General function prediction only	PREDICTED: uncharacterized protein LOC103325047 [Prunus mume]
gene11447	--	--	--	--	--	--	--	--	--	S	Function unknown	PREDICTED: BAG family molecular chaperone regulator 8, chloroplastic [Prunus mume]
gene20563	--	--	--	K13754|0|pper:PRUPE_ppa003841mg|hypothetical protein; K13754 solute carrier family 24 (sodium/potassium/calcium exchanger), member 6 (A)	--	--	--	--	--	P	Inorganic ion transport and metabolism	hypothetical protein PRUPE_ppa003841mg [Prunus persica]
gene4826	--	--	--	--	--	--	--	--	--	J	Translation, ribosomal structure and biogenesis	PREDICTED: glycine-rich protein 2-like [Prunus mume]
gene7900	--	--	--	--	--	--	--	--	--	L	Replication, recombination and repair	PREDICTED: uncharacterized protein LOC103322268 [Prunus mume]
gene12528	--	--	--	--	--	--	--	--	--	K	Transcription	PREDICTED: ethylene-responsive transcription factor ERF091 [Prunus mume]
gene7216	--	--	--	--	--	--	--	--	--	P	Inorganic ion transport and metabolism	hypothetical protein PRUPE_ppa002201mg [Prunus persica]
gene25389	--	--	--	--	--	--	--	--	--	S	Function unknown	hypothetical protein PRUPE_ppa019875mg [Prunus persica]
gene16734	--	--	--	K09422|0|pper:PRUPE_ppa017571mg|hypothetical protein; K09422 myb proto-oncogene protein, plant (A)	--	--	--	--	--	K	Transcription	hypothetical protein PRUPE_ppa017571mg [Prunus persica]
gene5712	--	--	--	--	--	--	--	--	--	R	General function prediction only	PREDICTED: exopolygalacturonase-like [Prunus mume]
gene15375	--	--	--	--	--	--	--	--	--	K	Transcription	PREDICTED: two-component response regulator-like APRR2 [Prunus mume]
gene12211	--	--	--	--	--	--	--	--	--	R	General function prediction only	hypothetical protein PRUPE_ppa003788mg [Prunus persica]
gene9161	--	--	--	--	--	--	--	--	--	S	Function unknown	hypothetical protein PRUPE_ppa005452mg [Prunus persica]
gene8812	--	--	--	--	--	--	--	--	--	S	Function unknown	hypothetical protein PRUPE_ppa025392mg, partial [Prunus persica]
Prunus_persica_newGene_3185	--	--	--	--	--	[R]	General function prediction only	Reverse transcriptase (RNA-dependent DNA polymerase)	Uncharacterized mitochondrial protein AtMg00310 GN=AtMg00310 OS=Arabidopsis thaliana (Mouse-ear cress) PE=4 SV=1	R	General function prediction only	PREDICTED: uncharacterized protein LOC103419743 [Malus domestica]
gene14967	--	--	--	--	--	--	--	--	--	R	General function prediction only	hypothetical protein PRUPE_ppa006104mg [Prunus persica]
Prunus_persica_newGene_3053	[RTKL]	General function prediction only;; Signal transduction mechanisms;; Transcription;; Replication, recombination and repair	Molecular Function: protein kinase activity (GO:0004672);; Molecular Function: ATP binding (GO:0005524);; Biological Process: protein phosphorylation (GO:0006468);;	--	--	--	--	Protein kinase domain;; Protein tyrosine kinase	Leucine-rich repeat receptor-like protein kinase PXL2 (Precursor) GN=PXL2 OS=Arabidopsis thaliana (Mouse-ear cress) PE=2 SV=1	T	Signal transduction mechanisms	hypothetical protein PRUPE_ppa022516mg, partial [Prunus persica]
gene18889	--	--	--	--	--	--	--	--	--	R	General function prediction only	PREDICTED: uncharacterized protein LOC103445017 [Malus domestica]
gene22730	--	--	--	K11420|0|pper:PRUPE_ppa002266mg|hypothetical protein; K11420 euchromatic histone-lysine N-methyltransferase [EC:2.1.1.43] (A)	Lysine degradation (ko00310)	--	--	--	--	V	Defense mechanisms	hypothetical protein PRUPE_ppa002266mg [Prunus persica]
gene13148	--	--	--	--	--	--	--	--	--	O	Posttranslational modification, protein turnover, chaperones	PREDICTED: probable GPI-anchored adhesin-like protein PGA55 [Prunus mume]
gene17165	--	--	--	--	--	--	--	--	--	S	Function unknown	PREDICTED: probable S-adenosylmethionine-dependent methyltransferase At5g38100 [Prunus mume]
gene13221	--	--	--	--	--	--	--	--	--	K	Transcription	hypothetical protein PRUPE_ppa007417mg [Prunus persica]
gene11753	--	--	--	--	--	--	--	--	--	S	Function unknown	hypothetical protein PRUPE_ppa018381mg [Prunus persica]
gene23055	--	--	--	K06892|0|pmum:103340824|probable 2-oxoglutarate-dependent dioxygenase At3g49630; K06892 feruloyl-CoA ortho-hydroxylase [EC:1.14.11.-] (A)	--	--	--	--	--	Q	Secondary metabolites biosynthesis, transport and catabolism	PREDICTED: probable 2-oxoglutarate-dependent dioxygenase At3g49630 isoform X1 [Prunus mume]
gene3182	--	--	--	--	--	--	--	--	--	S	Function unknown	hypothetical protein PRUPE_ppa011430mg [Prunus persica]
gene13033	--	--	--	--	--	--	--	--	--	O	Posttranslational modification, protein turnover, chaperones	hypothetical protein PRUPE_ppa004280mg [Prunus persica]
gene5264	--	--	--	--	--	--	--	--	--	T	Signal transduction mechanisms	hypothetical protein PRUPE_ppa001130mg [Prunus persica]
gene17407	--	--	--	--	--	--	--	--	--	Q	Secondary metabolites biosynthesis, transport and catabolism	hypothetical protein PRUPE_ppa017619mg [Prunus persica]
gene1129	--	--	--	--	--	--	--	--	--	K	Transcription	hypothetical protein PRUPE_ppa013171mg [Prunus persica]
gene15055	--	--	--	K12385|0|pmum:103336673|Niemann-Pick C1 protein-like; K12385 Niemann-Pick C1 protein (A)	--	--	--	--	--	I	Lipid transport and metabolism	PREDICTED: Niemann-Pick C1 protein-like [Prunus mume]
gene20348	--	--	--	K00430|0|pmum:103344493|peroxidase 5-like; K00430 peroxidase [EC:1.11.1.7] (A)	Phenylalanine metabolism (ko00360);; Phenylpropanoid biosynthesis (ko00940)	--	--	--	--	R	General function prediction only	PREDICTED: peroxidase 5-like [Prunus mume]
gene23167	--	--	--	--	--	--	--	--	--	S	Function unknown	PREDICTED: probable protein ABIL5 [Prunus mume]
gene8887	--	--	--	--	--	--	--	--	--	S	Function unknown	PREDICTED: putative uncharacterized protein DDB_G0268364 [Prunus mume]
gene5846	--	--	--	K16297|0|pmum:103330716|serine carboxypeptidase-like 40; K16297 serine carboxypeptidase-like clade II [EC:3.4.16.-] (A)	--	--	--	--	--	O	Posttranslational modification, protein turnover, chaperones	hypothetical protein PRUPE_ppa004618mg [Prunus persica]
gene6810	--	--	--	K10742|2.12513e-97|pmum:103331439|DNA replication ATP-dependent helicase/nuclease DNA2; K10742 DNA replication ATP-dependent helicase Dna2 [EC:3.6.4.12] (A)	DNA replication (ko03030)	--	--	--	--	L	Replication, recombination and repair	PREDICTED: DNA replication ATP-dependent helicase/nuclease DNA2 [Prunus mume]
gene8848	--	--	--	K18735|0|pmum:103333503|protein SMG9-like; K18735 protein SMG9 (A)	--	--	--	--	--	S	Function unknown	PREDICTED: protein SMG9-like [Prunus mume]
gene20016	--	--	--	K14638|0|pper:PRUPE_ppa025891mg|hypothetical protein; K14638 solute carrier family 15 (peptide/histidine transporter), member 3/4 (A)	--	--	--	--	--	E	Amino acid transport and metabolism	hypothetical protein PRUPE_ppa025891mg [Prunus persica]
gene9279	--	--	--	--	--	--	--	--	--	--	--	PREDICTED: uncharacterized protein LOC103327628 isoform X1 [Prunus mume]
gene4709	--	--	--	--	--	--	--	--	--	E	Amino acid transport and metabolism	hypothetical protein PRUPE_ppa025532mg [Prunus persica]
gene25698	--	--	--	K05941|0|pmum:103334442|glutathione gamma-glutamylcysteinyltransferase 1; K05941 glutathione gamma-glutamylcysteinyltransferase [EC:2.3.2.15] (A)	--	--	--	--	--	P	Inorganic ion transport and metabolism	PREDICTED: glutathione gamma-glutamylcysteinyltransferase 1 isoform X1 [Prunus mume]
gene12435	--	--	--	--	--	--	--	--	--	S	Function unknown	hypothetical protein PRUPE_ppa024901mg [Prunus persica]
gene3156	--	--	--	--	--	--	--	--	--	S	Function unknown	hypothetical protein PRUPE_ppa012615mg [Prunus persica]
gene568	--	--	--	K09548|4.66317e-88|pper:PRUPE_ppa013327mg|hypothetical protein; K09548 prefoldin subunit 1 (A)	--	--	--	--	--	O	Posttranslational modification, protein turnover, chaperones	hypothetical protein PRUPE_ppa013327mg [Prunus persica]
gene22199	--	--	--	--	--	--	--	--	--	S	Function unknown	hypothetical protein PRUPE_ppa005635mg [Prunus persica]
gene8642	--	--	--	--	--	--	--	--	--	S	Function unknown	hypothetical protein PRUPE_ppa000764mg [Prunus persica]
gene13294	--	--	--	K14777|0|pper:PRUPE_ppa005946mg|hypothetical protein; K14777 ATP-dependent RNA helicase DDX47/RRP3 [EC:3.6.4.13] (A)	--	--	--	--	--	A	RNA processing and modification	hypothetical protein PRUPE_ppa005946mg [Prunus persica]
gene18578	--	--	--	K15437|1.95581e-166|pmum:103328237|aminoacyl tRNA synthase complex-interacting multifunctional protein 1; K15437 aminoacyl tRNA synthase complex-interacting multifunctional protein 1 (A)	--	--	--	--	--	J	Translation, ribosomal structure and biogenesis	PREDICTED: aminoacyl tRNA synthase complex-interacting multifunctional protein 1 [Prunus mume]
gene16269	--	--	--	K14689|0|pper:PRUPE_ppa006679mg|hypothetical protein; K14689 solute carrier family 30 (zinc transporter), member 2 (A)	--	--	--	--	--	P	Inorganic ion transport and metabolism	hypothetical protein PRUPE_ppa006679mg [Prunus persica]
gene18135	--	--	--	K12881|3.08056e-101|pper:PRUPE_ppa010358mg|hypothetical protein; K12881 THO complex subunit 4 (A)	RNA transport (ko03013);; mRNA surveillance pathway (ko03015);; Spliceosome (ko03040)	--	--	--	--	A	RNA processing and modification	hypothetical protein PRUPE_ppa010358mg [Prunus persica]
gene288	--	--	--	K01001|0|pper:PRUPE_ppa006198mg|hypothetical protein; K01001 UDP-N-acetylglucosamine--dolichyl-phosphate N-acetylglucosaminephosphotransferase [EC:2.7.8.15] (A)	N-Glycan biosynthesis (ko00510)	--	--	--	--	G	Carbohydrate transport and metabolism	hypothetical protein PRUPE_ppa006198mg [Prunus persica]
gene19852	--	--	--	K09422|0|pper:PRUPE_ppa003208mg|hypothetical protein; K09422 myb proto-oncogene protein, plant (A)	--	--	--	--	--	K	Transcription	hypothetical protein PRUPE_ppa003208mg [Prunus persica]
gene22158	--	--	--	K07910|1.56741e-152|pper:PRUPE_ppa011451mg|hypothetical protein; K07910 Ras-related protein Rab-18 (A)	--	--	--	--	--	U	Intracellular trafficking, secretion, and vesicular transport	hypothetical protein PRUPE_ppa011451mg [Prunus persica]
gene7101	--	--	--	--	--	--	--	--	--	S	Function unknown	hypothetical protein PRUPE_ppa006268mg [Prunus persica]
gene25115	--	--	--	K14488|7.65203e-65|pper:PRUPE_ppa022603mg|hypothetical protein; K14488 SAUR family protein (A)	Plant hormone signal transduction (ko04075)	--	--	--	--	S	Function unknown	hypothetical protein PRUPE_ppa022603mg [Prunus persica]
gene18039	--	--	--	--	--	--	--	--	--	O	Posttranslational modification, protein turnover, chaperones	PREDICTED: dnaJ homolog subfamily A member 3, mitochondrial [Prunus mume]
gene319	--	--	--	K03349|0|pper:PRUPE_ppa001230mg|hypothetical protein; K03349 anaphase-promoting complex subunit 2 (A)	Ubiquitin mediated proteolysis (ko04120)	--	--	--	--	D	Cell cycle control, cell division, chromosome partitioning	hypothetical protein PRUPE_ppa001230mg [Prunus persica]
gene11472	--	--	--	--	--	--	--	--	--	R	General function prediction only	PREDICTED: LOW QUALITY PROTEIN: pentatricopeptide repeat-containing protein At3g03580-like [Prunus mume]
gene2253	--	--	--	--	--	--	--	--	--	S	Function unknown	PREDICTED: vinorine synthase-like [Prunus mume]
gene5179	--	--	--	--	--	--	--	--	--	T	Signal transduction mechanisms	PREDICTED: receptor-like protein kinase HSL1 [Prunus mume]
gene21142	--	--	--	--	--	--	--	--	--	R	General function prediction only	PREDICTED: uncharacterized protein LOC103330426 [Prunus mume]
gene22635	--	--	--	--	--	--	--	--	--	T	Signal transduction mechanisms	hypothetical protein PRUPE_ppa003462mg [Prunus persica]
gene15347	--	--	--	K04123|0|pper:PRUPE_ppa004753mg|hypothetical protein; K04123 ent-kaurenoic acid hydroxylase [EC:1.14.13.79] (A)	Diterpenoid biosynthesis (ko00904)	--	--	--	--	Q	Secondary metabolites biosynthesis, transport and catabolism	hypothetical protein PRUPE_ppa004753mg [Prunus persica]
gene6964	--	--	--	--	--	--	--	--	--	S	Function unknown	hypothetical protein PRUPE_ppa001073mg [Prunus persica]
gene1015	--	--	--	--	--	--	--	--	--	G	Carbohydrate transport and metabolism	hypothetical protein PRUPE_ppa002585mg [Prunus persica]
gene10093	--	--	--	K12456|5.06841e-22|pmum:103342625|uncharacterized LOC103342625; K12456 anaphase-promoting complex subunit 13 (A)	Ubiquitin mediated proteolysis (ko04120)	--	--	--	--	D	Cell cycle control, cell division, chromosome partitioning	PREDICTED: uncharacterized protein LOC103342625 [Prunus mume]
gene740	--	--	--	K09833|0|pper:PRUPE_ppa006544mg|hypothetical protein; K09833 homogentisate phytyltransferase / homogentisate geranylgeranyltransferase [EC:2.5.1.115 2.5.1.116] (A)	Ubiquinone and other terpenoid-quinone biosynthesis (ko00130)	--	--	--	--	H	Coenzyme transport and metabolism	hypothetical protein PRUPE_ppa006544mg [Prunus persica]
gene21823	--	--	--	--	--	--	--	--	--	Q	Secondary metabolites biosynthesis, transport and catabolism	hypothetical protein PRUPE_ppa001882mg [Prunus persica]
gene8797	--	--	--	--	--	--	--	--	--	S	Function unknown	PREDICTED: NAC domain-containing protein 7-like [Prunus mume]
gene3534	--	--	--	--	--	--	--	--	--	S	Function unknown	PREDICTED: uncharacterized protein LOC103321257 [Prunus mume]
gene23653	--	--	--	--	--	--	--	--	--	Q	Secondary metabolites biosynthesis, transport and catabolism	PREDICTED: flavonol synthase/flavanone 3-hydroxylase-like [Prunus mume]
gene25834	--	--	--	--	--	--	--	--	--	T	Signal transduction mechanisms	PREDICTED: LOW QUALITY PROTEIN: uncharacterized protein LOC103334197 [Prunus mume]
gene5606	--	--	--	K13993|2.88785e-114|pper:PRUPE_ppa011656mg|hypothetical protein; K13993 HSP20 family protein (A)	Protein processing in endoplasmic reticulum (ko04141)	--	--	--	--	O	Posttranslational modification, protein turnover, chaperones	hypothetical protein PRUPE_ppa011656mg [Prunus persica]
gene25533	--	--	--	--	--	--	--	--	--	S	Function unknown	hypothetical protein PRUPE_ppa007147mg [Prunus persica]
gene19853	--	--	--	--	--	--	--	--	--	O	Posttranslational modification, protein turnover, chaperones	PREDICTED: E3 ubiquitin-protein ligase UBR1 [Prunus mume]
gene26135	--	--	--	K01358|0|pper:PRUPE_ppa008823mg|hypothetical protein; K01358 ATP-dependent Clp protease, protease subunit [EC:3.4.21.92] (A)	--	--	--	--	--	O	Posttranslational modification, protein turnover, chaperones	hypothetical protein PRUPE_ppa008823mg [Prunus persica]
gene20909	--	--	--	--	--	--	--	--	--	I	Lipid transport and metabolism	hypothetical protein PRUPE_ppa005653mg [Prunus persica]
gene2383	--	--	--	K16903|0|pper:PRUPE_ppa019805mg|hypothetical protein; K16903 L-tryptophan---pyruvate aminotransferase [EC:2.6.1.99] (A)	Tryptophan metabolism (ko00380)	--	--	--	--	E	Amino acid transport and metabolism	hypothetical protein PRUPE_ppa019805mg [Prunus persica]
gene21075	--	--	--	--	--	--	--	--	--	S	Function unknown	hypothetical protein PRUPE_ppb018473mg, partial [Prunus persica]
gene10955	--	--	--	--	--	--	--	--	--	--	--	PREDICTED: cold shock protein 2-like [Prunus mume]
gene22394	--	--	--	--	--	--	--	--	--	R	General function prediction only	hypothetical protein PRUPE_ppa016097mg [Prunus persica]
gene10691	--	--	--	--	--	--	--	--	--	R	General function prediction only	hypothetical protein PRUPE_ppa007979mg [Prunus persica]
gene12089	--	--	--	--	--	--	--	--	--	R	General function prediction only	hypothetical protein PRUPE_ppa006542mg [Prunus persica]
gene6255	--	--	--	K12190|0|pper:PRUPE_ppa005815mg|hypothetical protein; K12190 ESCRT-II complex subunit VPS36 (A)	Endocytosis (ko04144)	--	--	--	--	U	Intracellular trafficking, secretion, and vesicular transport	hypothetical protein PRUPE_ppa005815mg [Prunus persica]
gene24977	--	--	--	--	--	--	--	--	--	R	General function prediction only	PREDICTED: uncharacterized protein LOC103335097 [Prunus mume]
gene17313	--	--	--	K03009|2.79869e-30|pper:PRUPE_ppa013939mg|hypothetical protein; K03009 DNA-directed RNA polymerases I, II, and III subunit RPABC4 (A)	Purine metabolism (ko00230);; Pyrimidine metabolism (ko00240);; RNA polymerase (ko03020)	--	--	--	--	K	Transcription	hypothetical protein PRUPE_ppa013939mg [Prunus persica]
gene17742	--	--	--	K02976|7.09343e-41|pda:103713423|40S ribosomal protein S26-like; K02976 small subunit ribosomal protein S26e (A)	Ribosome (ko03010)	--	--	--	--	J	Translation, ribosomal structure and biogenesis	PREDICTED: 40S ribosomal protein S26-like [Phoenix dactylifera]
gene5438	--	--	--	--	--	--	--	--	--	U	Intracellular trafficking, secretion, and vesicular transport	hypothetical protein PRUPE_ppa011369mg [Prunus persica]
gene21753	--	--	--	--	--	--	--	--	--	R	General function prediction only	hypothetical protein PRUPE_ppa024710mg [Prunus persica]
gene19723	--	--	--	--	--	--	--	--	--	R	General function prediction only	hypothetical protein PRUPE_ppa007903mg [Prunus persica]
gene22961	--	--	--	K01513|0|pper:PRUPE_ppa004707mg|hypothetical protein; K01513 ectonucleotide pyrophosphatase/phosphodiesterase family member 1/3 [EC:3.1.4.1 3.6.1.9] (A)	Purine metabolism (ko00230);; Starch and sucrose metabolism (ko00500);; Riboflavin metabolism (ko00740);; Nicotinate and nicotinamide metabolism (ko00760);; Pantothenate and CoA biosynthesis (ko00770)	--	--	--	--	R	General function prediction only	hypothetical protein PRUPE_ppa004707mg [Prunus persica]
gene24786	--	--	--	--	--	--	--	--	--	R	General function prediction only	hypothetical protein PRUPE_ppa017037mg [Prunus persica]
gene19334	--	--	--	--	--	--	--	--	--	S	Function unknown	hypothetical protein PRUPE_ppa018192mg [Prunus persica]
gene16199	--	--	--	--	--	--	--	--	--	S	Function unknown	hypothetical protein PRUPE_ppa012781mg [Prunus persica]
gene4481	--	--	--	--	--	--	--	--	--	S	Function unknown	hypothetical protein PRUPE_ppa010150mg [Prunus persica]
gene18741	--	--	--	--	--	--	--	--	--	R	General function prediction only	PREDICTED: uncharacterized protein LOC103330540 [Prunus mume]
gene9076	--	--	--	K14696|0|pmum:103327407|metal tolerance protein C4; K14696 solute carrier family 30 (zinc transporter), member 9 (A)	--	--	--	--	--	P	Inorganic ion transport and metabolism	PREDICTED: metal tolerance protein C4 [Prunus mume]
gene10518	--	--	--	K08332|0|pper:PRUPE_ppa007075mg|hypothetical protein; K08332 vacuolar protein 8 (A)	Regulation of autophagy (ko04140)	--	--	--	--	S	Function unknown	hypothetical protein PRUPE_ppa007075mg [Prunus persica]
gene1205	--	--	--	--	--	--	--	--	--	R	General function prediction only	PREDICTED: putative E3 ubiquitin-protein ligase LIN-1 [Prunus mume]
gene14017	--	--	--	--	--	--	--	--	--	S	Function unknown	hypothetical protein PRUPE_ppa007156mg [Prunus persica]
gene11872	--	--	--	--	--	--	--	--	--	R	General function prediction only	hypothetical protein PRUPE_ppa001852mg [Prunus persica]
gene12797	--	--	--	K00819|0|pper:PRUPE_ppa005212mg|hypothetical protein; K00819 ornithine--oxo-acid transaminase [EC:2.6.1.13] (A)	Arginine and proline metabolism (ko00330)	--	--	--	--	E	Amino acid transport and metabolism	hypothetical protein PRUPE_ppa005212mg [Prunus persica]
gene11786	--	--	--	K03177|0|pper:PRUPE_ppa004003mg|hypothetical protein; K03177 tRNA pseudouridine55 synthase [EC:5.4.99.25] (A)	--	--	--	--	--	J	Translation, ribosomal structure and biogenesis	hypothetical protein PRUPE_ppa004003mg [Prunus persica]
Prunus_persica_newGene_671	--	--	--	K02995|4.68824e-09|pper:PRUPE_ppa011067mg|hypothetical protein; K02995 small subunit ribosomal protein S8e (A)	Ribosome (ko03010)	--	--	--	40S ribosomal protein S8 OS=Oryza sativa subsp. japonica (Rice) PE=2 SV=2	J	Translation, ribosomal structure and biogenesis	PREDICTED: 40S ribosomal protein S8-like [Prunus mume]
gene9610	--	--	--	K14484|8.32669e-117|pper:PRUPE_ppa011570mg|hypothetical protein; K14484 auxin-responsive protein IAA (A)	Plant hormone signal transduction (ko04075)	--	--	--	--	S	Function unknown	hypothetical protein PRUPE_ppa011570mg [Prunus persica]
gene14466	--	--	--	--	--	--	--	--	--	R	General function prediction only	hypothetical protein PRUPE_ppa002383mg [Prunus persica]
gene24354	--	--	--	K14488|8.59272e-61|pper:PRUPE_ppa019112mg|hypothetical protein; K14488 SAUR family protein (A)	Plant hormone signal transduction (ko04075)	--	--	--	--	S	Function unknown	hypothetical protein PRUPE_ppa019112mg [Prunus persica]
Prunus_persica_newGene_799	--	--	--	--	--	--	--	--	--	--	--	hypothetical protein PRUPE_ppb015931mg [Prunus persica]
gene5951	--	--	--	--	--	--	--	--	--	R	General function prediction only	PREDICTED: keratin, type I cytoskeletal 10-like [Prunus mume]
gene25098	--	--	--	K10206|4.59784e-94|pmum:103334956|LL-diaminopimelate aminotransferase, chloroplastic-like; K10206 LL-diaminopimelate aminotransferase [EC:2.6.1.83] (A)	Lysine biosynthesis (ko00300);; Biosynthesis of amino acids (ko01230)	--	--	--	--	E	Amino acid transport and metabolism	PREDICTED: LL-diaminopimelate aminotransferase, chloroplastic-like [Prunus mume]
gene10422	--	--	--	K03327|0|pper:PRUPE_ppa026329mg|hypothetical protein; K03327 multidrug resistance protein, MATE family (A)	--	--	--	--	--	V	Defense mechanisms	hypothetical protein PRUPE_ppa026329mg [Prunus persica]
gene4067	--	--	--	--	--	--	--	--	--	S	Function unknown	hypothetical protein PRUPE_ppa015248mg [Prunus persica]
gene1950	--	--	--	--	--	--	--	--	--	S	Function unknown	PREDICTED: uncharacterized protein LOC103337702 [Prunus mume]
gene1183	--	--	--	K01051|0|pper:PRUPE_ppa020185mg|hypothetical protein; K01051 pectinesterase [EC:3.1.1.11] (A)	Pentose and glucuronate interconversions (ko00040);; Starch and sucrose metabolism (ko00500)	--	--	--	--	R	General function prediction only	hypothetical protein PRUPE_ppa020185mg [Prunus persica]
gene15117	--	--	--	--	--	--	--	--	--	T	Signal transduction mechanisms	hypothetical protein PRUPE_ppa003168mg [Prunus persica]
gene12343	--	--	--	K14851|5.99803e-64|pper:PRUPE_ppa011686mg|hypothetical protein; K14851 ribosomal RNA-processing protein 17 (A)	--	--	--	--	--	S	Function unknown	hypothetical protein PRUPE_ppa011686mg [Prunus persica]
gene25298	--	--	--	K05868|0|pmum:103334764|G2/mitotic-specific cyclin-2-like; K05868 cyclin B (A)	--	--	--	--	--	D	Cell cycle control, cell division, chromosome partitioning	PREDICTED: G2/mitotic-specific cyclin-2-like [Prunus mume]
gene3236	--	--	--	--	--	--	--	--	--	T	Signal transduction mechanisms	hypothetical protein PRUPE_ppa001577mg [Prunus persica]
gene14381	--	--	--	--	--	--	--	--	--	Q	Secondary metabolites biosynthesis, transport and catabolism	hypothetical protein PRUPE_ppa025640mg [Prunus persica]
gene4962	--	--	--	--	--	--	--	--	--	M	Cell wall/membrane/envelope biogenesis	hypothetical protein PRUPE_ppa018641mg, partial [Prunus persica]
Prunus_persica_newGene_3333	--	--	--	--	--	[R]	General function prediction only	PPR repeat family;; PPR repeat;; PPR repeat;; Pentatricopeptide repeat domain;; Mitochondrial 28S ribosomal protein S27;; PPR repeat family	Pentatricopeptide repeat-containing protein At1g63130, mitochondrial (Precursor) GN=At1g63130 OS=Arabidopsis thaliana (Mouse-ear cress) PE=2 SV=1	R	General function prediction only	hypothetical protein PRUPE_ppa020475mg, partial [Prunus persica]
gene12544	--	--	--	--	--	--	--	--	--	K	Transcription	hypothetical protein PRUPE_ppb024383mg [Prunus persica]
gene13273	--	--	--	--	--	--	--	--	--	S	Function unknown	hypothetical protein PRUPE_ppa019125mg, partial [Prunus persica]
gene22198	--	--	--	--	--	--	--	--	--	S	Function unknown	hypothetical protein PRUPE_ppa005715mg [Prunus persica]
gene21268	--	--	--	--	--	--	--	--	--	S	Function unknown	hypothetical protein PRUPE_ppb016826mg [Prunus persica]
gene5505	--	--	--	K16075|0|pper:PRUPE_ppa005562mg|hypothetical protein; K16075 magnesium transporter (A)	--	--	--	--	--	P	Inorganic ion transport and metabolism	hypothetical protein PRUPE_ppa005562mg [Prunus persica]
gene8630	--	--	--	--	--	--	--	--	--	P	Inorganic ion transport and metabolism	hypothetical protein PRUPE_ppa023038mg [Prunus persica]
gene16012	--	--	--	--	--	--	--	--	--	S	Function unknown	hypothetical protein PRUPE_ppa014791mg [Prunus persica]
gene9729	--	--	--	--	--	--	--	--	--	S	Function unknown	hypothetical protein PRUPE_ppa023261mg [Prunus persica]
gene12288	--	--	--	--	--	--	--	--	--	TU	Signal transduction mechanisms;; Intracellular trafficking, secretion, and vesicular transport	PREDICTED: intracellular protein transport protein USO1 [Prunus mume]
gene4351	--	--	--	--	--	--	--	--	--	R	General function prediction only	PREDICTED: BURP domain-containing protein 3-like [Prunus mume]
gene20291	--	--	--	--	--	--	--	--	--	S	Function unknown	hypothetical protein PRUPE_ppa026822mg [Prunus persica]
gene9455	--	--	--	--	--	--	--	--	--	T	Signal transduction mechanisms	PREDICTED: lysM domain receptor-like kinase 3 [Prunus mume]
gene19408	--	--	--	--	--	--	--	--	--	S	Function unknown	hypothetical protein PRUPE_ppa006103mg [Prunus persica]
gene13352	--	--	--	--	--	--	--	--	--	S	Function unknown	PREDICTED: BAHD acyltransferase At5g47980-like [Prunus mume]
gene6766	--	--	--	K14006|0|pper:PRUPE_ppa001813mg|hypothetical protein; K14006 protein transport protein SEC23 (A)	Protein processing in endoplasmic reticulum (ko04141)	--	--	--	--	U	Intracellular trafficking, secretion, and vesicular transport	hypothetical protein PRUPE_ppa001813mg [Prunus persica]
gene11133	--	--	--	--	--	--	--	--	--	DZ	Cell cycle control, cell division, chromosome partitioning;; Cytoskeleton	hypothetical protein PRUPE_ppa025637mg [Prunus persica]
gene17275	--	--	--	--	--	--	--	--	--	S	Function unknown	PREDICTED: probable GPI-anchored adhesin-like protein PGA55 isoform X1 [Prunus mume]
gene8182	--	--	--	K14496|1.3557e-157|pmum:103332834|abscisic acid receptor PYL4-like; K14496 abscisic acid receptor PYR/PYL family (A)	Plant hormone signal transduction (ko04075)	--	--	--	--	R	General function prediction only	PREDICTED: abscisic acid receptor PYL4-like [Prunus mume]
gene1636	--	--	--	--	--	--	--	--	--	S	Function unknown	PREDICTED: uncharacterized protein LOC103331084 [Prunus mume]
gene8149	--	--	--	--	--	--	--	--	--	R	General function prediction only	hypothetical protein PRUPE_ppa017759mg [Prunus persica]
Prunus_persica_newGene_2471	--	--	--	--	--	--	--	--	--	--	--	PREDICTED: uncharacterized protein LOC103336312 [Prunus mume]
gene24824	--	--	--	--	--	--	--	--	--	O	Posttranslational modification, protein turnover, chaperones	hypothetical protein PRUPE_ppa006352mg [Prunus persica]
gene2340	--	--	--	K03327|0|pper:PRUPE_ppa004113mg|hypothetical protein; K03327 multidrug resistance protein, MATE family (A)	--	--	--	--	--	S	Function unknown	hypothetical protein PRUPE_ppa004113mg [Prunus persica]
gene17249	--	--	--	--	--	--	--	--	--	O	Posttranslational modification, protein turnover, chaperones	hypothetical protein PRUPE_ppa008456mg [Prunus persica]
gene19531	--	--	--	--	--	--	--	--	--	H	Coenzyme transport and metabolism	hypothetical protein PRUPE_ppa009128mg [Prunus persica]
gene11158	--	--	--	--	--	--	--	--	--	T	Signal transduction mechanisms	hypothetical protein PRUPE_ppa024135mg, partial [Prunus persica]
gene2093	--	--	--	--	--	--	--	--	--	R	General function prediction only	hypothetical protein PRUPE_ppa025866mg [Prunus persica]
gene5059	--	--	--	--	--	--	--	--	--	S	Function unknown	hypothetical protein PRUPE_ppa007977mg [Prunus persica]
gene23659	--	--	--	K14831|1.70544e-174|pper:PRUPE_ppa018621mg|hypothetical protein; K14831 protein MAK16 (A)	--	--	--	--	--	A	RNA processing and modification	hypothetical protein PRUPE_ppa018621mg [Prunus persica]
gene17492	--	--	--	K03549|8.18544e-68|mdm:103412324|putative potassium transporter 12; K03549 KUP system potassium uptake protein (A)	--	--	--	--	--	R	General function prediction only	PREDICTED: putative potassium transporter 12 [Malus domestica]
gene16605	--	--	--	--	--	--	--	--	--	F	Nucleotide transport and metabolism	hypothetical protein PRUPE_ppa003837mg [Prunus persica]
gene19291	--	--	--	--	--	--	--	--	--	S	Function unknown	hypothetical protein PRUPE_ppa023420mg, partial [Prunus persica]
gene7374	--	--	--	K08193|0|pper:PRUPE_ppa003069mg|hypothetical protein; K08193 MFS transporter, ACS family, solute carrier family 17 (sodium-dependent inorganic phosphate cotransporter), other (A)	--	--	--	--	--	G	Carbohydrate transport and metabolism	hypothetical protein PRUPE_ppa003069mg [Prunus persica]
gene22952	--	--	--	--	--	--	--	--	--	T	Signal transduction mechanisms	hypothetical protein PRUPE_ppa018032mg, partial [Prunus persica]
gene5278	--	--	--	--	--	--	--	--	--	R	General function prediction only	hypothetical protein PRUPE_ppa005466mg [Prunus persica]
gene18107	--	--	--	--	--	--	--	--	--	T	Signal transduction mechanisms	hypothetical protein PRUPE_ppa001475mg [Prunus persica]
gene25256	--	--	--	--	--	--	--	--	--	E	Amino acid transport and metabolism	PREDICTED: lysine histidine transporter-like 8 [Prunus mume]
gene7877	--	--	--	--	--	--	--	--	--	R	General function prediction only	hypothetical protein PRUPE_ppa007599mg [Prunus persica]
gene1452	--	--	--	--	--	--	--	--	--	T	Signal transduction mechanisms	hypothetical protein PRUPE_ppa025258mg, partial [Prunus persica]
gene13253	--	--	--	--	--	--	--	--	--	R	General function prediction only	hypothetical protein PRUPE_ppa016834mg, partial [Prunus persica]
gene11508	--	--	--	K09422|0|pper:PRUPE_ppa006769mg|hypothetical protein; K09422 myb proto-oncogene protein, plant (A)	--	--	--	--	--	K	Transcription	hypothetical protein PRUPE_ppa006769mg [Prunus persica]
gene25031	--	--	--	K04733|0|pper:PRUPE_ppa022151mg|hypothetical protein; K04733 interleukin-1 receptor-associated kinase 4 [EC:2.7.11.1] (A)	--	--	--	--	--	T	Signal transduction mechanisms	hypothetical protein PRUPE_ppa022151mg, partial [Prunus persica]
gene7161	--	--	--	--	--	--	--	--	--	R	General function prediction only	hypothetical protein PRUPE_ppa006158mg [Prunus persica]
gene22527	--	--	--	--	--	--	--	--	--	K	Transcription	PREDICTED: zinc finger CCCH domain-containing protein 44 [Prunus mume]
gene1281	--	--	--	--	--	--	--	--	--	P	Inorganic ion transport and metabolism	hypothetical protein PRUPE_ppa003745mg [Prunus persica]
gene12702	--	--	--	--	--	--	--	--	--	S	Function unknown	PREDICTED: uncharacterized protein LOC103325034 [Prunus mume]
gene8273	--	--	--	--	--	--	--	--	--	T	Signal transduction mechanisms	hypothetical protein PRUPE_ppa002812mg [Prunus persica]
gene18622	--	--	--	--	--	--	--	--	--	L	Replication, recombination and repair	PREDICTED: uncharacterized protein LOC103322272 [Prunus mume]
gene8113	--	--	--	--	--	--	--	--	--	O	Posttranslational modification, protein turnover, chaperones	PREDICTED: peptidyl-prolyl cis-trans isomerase CYP19-4-like isoform X1 [Prunus mume]
gene9917	--	--	--	--	--	--	--	--	--	S	Function unknown	unknown [Populus trichocarpa x Populus deltoides]
gene18332	--	--	--	--	--	--	--	--	--	S	Function unknown	hypothetical protein PRUPE_ppa024319mg, partial [Prunus persica]
gene9114	--	--	--	K02145|0|pper:PRUPE_ppa002892mg|hypothetical protein; K02145 V-type H+-transporting ATPase subunit A [EC:3.6.3.14] (A)	Oxidative phosphorylation (ko00190);; Phagosome (ko04145)	--	--	--	--	C	Energy production and conversion	hypothetical protein PRUPE_ppa002892mg [Prunus persica]
gene20763	--	--	--	--	--	--	--	--	--	O	Posttranslational modification, protein turnover, chaperones	hypothetical protein PRUPE_ppa012309mg [Prunus persica]
[truncated: 21,810 more rows]
