# Supplementary material for: Transcriptomic and metabolomic profiling provide novel insights into fruit development and flesh coloration in Prunus mira Koehne, a special wild peach species
Source: BMC Plant Biol. 2019 Nov 1;19:463. doi: 10.1186/s12870-019-2074-6 (PMC6825364; doi:10.1186/s12870-019-2074-6)
Supplement: Supplementary file 3 — Additional file 3: Table S3. List of the novel genes specific to Prunus mira detected from fruit transcriptome and their functional annotation. (XLSX 109 kb) [file 12870_2019_2074_MOESM3_ESM.xlsx]

## Sheet: Feuil1
GeneID	COG_class	COG_class_annotation	GO_annotation	KEGG_annotation	KEGG_pathway	KOG_class	KOG_class_annotation	Pfam_annotation	Swissprot_annotation	eggNOG_class	eggNOG_class_annotation	nr_annotation
Prunus_persica_newGene_1701	--	--	--	--	--	--	--	--	--	M	Cell wall/membrane/envelope biogenesis	PREDICTED: uncharacterized protein LOC103448527 [Malus domestica]
Prunus_persica_newGene_3184	--	--	--	--	--	--	--	MULE transposase domain	--	S	Function unknown	hypothetical protein PRUPE_ppa015502mg, partial [Prunus persica]
Prunus_persica_newGene_1052	--	--	--	K14514|1.89731e-49|pmum:103331048|ETHYLENE INSENSITIVE 3-like 1 protein; K14514 ethylene-insensitive protein 3 (A)	ko04075:Plant hormone signal transduction	--	--	Ethylene insensitive 3	Protein ETHYLENE INSENSITIVE 3 GN=EIN3 OS=Arabidopsis thaliana (Mouse-ear cress) PE=1 SV=1	K	Transcription	PREDICTED: ETHYLENE INSENSITIVE 3-like 1 protein [Prunus mume]
Prunus_persica_newGene_1736	--	--	--	K15901|3.69927e-41|pmum:103335279|EKC/KEOPS complex subunit Tprkb; K15901 EKC/KEOPS complex subunit CGI121/TPRKB (A)	--	--	--	--	--	S	Function unknown	PREDICTED: EKC/KEOPS complex subunit Tprkb [Prunus mume]
Prunus_persica_newGene_3299	--	--	Molecular Function: protein binding (GO:0005515);;	--	--	--	--	F-box domain;; F-box-like	--	--	--	hypothetical protein PRUPE_ppa027116mg [Prunus persica]
Prunus_persica_newGene_1982	--	--	--	--	--	--	--	--	Protein FAR1-RELATED SEQUENCE 5 GN=FRS5 OS=Arabidopsis thaliana (Mouse-ear cress) PE=2 SV=1	S	Function unknown	hypothetical protein PRUPE_ppb019935mg [Prunus persica]
Prunus_persica_newGene_3041	[RTKL]	--	Molecular Function: protein kinase activity (GO:0004672);; Molecular Function: ATP binding (GO:0005524);; Biological Process: protein phosphorylation (GO:0006468);;	--	--	--	--	Protein kinase domain;; Protein tyrosine kinase	Probable LRR receptor-like serine/threonine-protein kinase At2g28960 (Precursor) GN=At2g28960 OS=Arabidopsis thaliana (Mouse-ear cress) PE=2 SV=1	T	Signal transduction mechanisms	hypothetical protein PRUPE_ppa015257mg, partial [Prunus persica]
Prunus_persica_newGene_3017	[R]	General function prediction only	--	K03363|3.44031e-163|pper:PRUPE_ppa015600mg|hypothetical protein; K03363 cell division cycle 20, cofactor of APC complex (A)	ko04120:Ubiquitin mediated proteolysis	[DO]	--	WD domain, G-beta repeat	Cell division cycle 20.1, cofactor of APC complex GN=F17M5.30 OS=Arabidopsis thaliana (Mouse-ear cress) PE=1 SV=1	D	Cell cycle control, cell division, chromosome partitioning	hypothetical protein PRUPE_ppa015600mg, partial [Prunus persica]
Prunus_persica_newGene_775	--	--	--	K00016|4.42681e-15|pper:PRUPE_ppb018777mg|hypothetical protein; K00016 L-lactate dehydrogenase [EC:1.1.1.27] (A)	ko00010:Glycolysis / Gluconeogenesis;ko00270:Cysteine and methionine metabolism;ko00620:Pyruvate metabolism;ko00640:Propanoate metabolism	--	--	--	--	--	--	hypothetical protein PRUPE_ppb018777mg [Prunus persica]
Prunus_persica_newGene_2876	--	--	--	--	--	--	--	Phytosulfokine precursor protein (PSK)	Phytosulfokine-beta (Precursor) GN=T32N15.2 OS=Arabidopsis thaliana (Mouse-ear cress) PE=2 SV=2	R	General function prediction only	hypothetical protein PRUPE_ppa014247mg [Prunus persica]
Prunus_persica_newGene_1538	--	--	--	K06689|6.91519e-07|pop:POPTR_0016s14580g|POPTRDRAFT_734368; hypothetical protein; K06689 ubiquitin-conjugating enzyme E2 D/E [EC:6.3.2.19] (A)	ko04120:Ubiquitin mediated proteolysis;ko04141:Protein processing in endoplasmic reticulum	[O]	Posttranslational modification, protein turnover, chaperones	--	Ubiquitin-conjugating enzyme E2 8 GN=MBK23.24 OS=Arabidopsis thaliana (Mouse-ear cress) PE=1 SV=1	--	--	hypothetical protein POPTR_0016s14580g, partial [Populus trichocarpa]
Prunus_persica_newGene_3121	--	--	--	--	--	[R]	General function prediction only	PPR repeat;; PPR repeat family;; PPR repeat;; Pentatricopeptide repeat domain;; DYW family of nucleic acid deaminases	Pentatricopeptide repeat-containing protein At4g32450, mitochondrial (Precursor) GN=PCMP-H63 OS=Arabidopsis thaliana (Mouse-ear cress) PE=2 SV=1	R	General function prediction only	hypothetical protein PRUPE_ppa003215mg [Prunus persica]
Prunus_persica_newGene_438	--	--	--	--	--	[P]	Inorganic ion transport and metabolism	--	Metal transporter Nramp3 GN=NRAMP3 OS=Arabidopsis thaliana (Mouse-ear cress) PE=2 SV=2	P	Inorganic ion transport and metabolism	hypothetical protein PRUPE_ppa018278mg [Prunus persica]
Prunus_persica_newGene_1795	--	--	--	--	--	--	--	Cotton fibre expressed protein	--	S	Function unknown	hypothetical protein PRUPE_ppa021976mg, partial [Prunus persica]
Prunus_persica_newGene_1657	--	--	--	--	--	[S]	Function unknown	Putative adipose-regulatory protein (Seipin);; Putative adipose-regulatory protein (Seipin)	--	S	Function unknown	PREDICTED: seipin-like [Prunus mume]
Prunus_persica_newGene_1114	--	--	--	--	--	--	--	--	--	S	Function unknown	hypothetical protein PRUPE_ppa013994mg [Prunus persica]
Prunus_persica_newGene_1590	--	--	--	--	--	--	--	Protein of unknown function (DUF569);; Fascin domain	--	S	Function unknown	PREDICTED: uncharacterized protein LOC103330209 [Prunus mume]
Prunus_persica_newGene_431	--	--	--	--	--	[R]	General function prediction only	PPR repeat family;; PPR repeat	Pentatricopeptide repeat-containing protein At4g21065 GN=PCMP-H28 OS=Arabidopsis thaliana (Mouse-ear cress) PE=2 SV=2	R	General function prediction only	PREDICTED: pentatricopeptide repeat-containing protein At3g09040, mitochondrial-like [Prunus mume]
Prunus_persica_newGene_3338	[E]	Amino acid transport and metabolism	--	K01620|1.85557e-20|pper:PRUPE_ppa015132mg|hypothetical protein; K01620 threonine aldolase [EC:4.1.2.5] (A)	ko00260:Glycine, serine and threonine metabolism;ko01230:Biosynthesis of amino acids	[E]	Amino acid transport and metabolism	--	Probable low-specificity L-threonine aldolase 2 GN=THA2 OS=Arabidopsis thaliana (Mouse-ear cress) PE=1 SV=1	E	Amino acid transport and metabolism	hypothetical protein PRUPE_ppa015132mg, partial [Prunus persica]
Prunus_persica_newGene_2588	--	--	--	--	--	[R]	General function prediction only	Reverse transcriptase (RNA-dependent DNA polymerase);; Reverse transcriptase-like;; zinc-binding in reverse transcriptase;; Zinc knuckle;; Domain of unknown function (DUF4283)	Putative ribonuclease H protein At1g65750 GN=At1g65750 OS=Arabidopsis thaliana (Mouse-ear cress) PE=3 SV=1	R	General function prediction only	hypothetical protein PRUPE_ppb019197mg [Prunus persica]
Prunus_persica_newGene_304	--	--	--	--	--	--	--	--	--	--	--	PREDICTED: uncharacterized protein LOC103320679 [Prunus mume]
Prunus_persica_newGene_2885	--	--	--	--	--	--	--	--	--	--	--	PREDICTED: uncharacterized protein LOC103321373 [Prunus mume]
Prunus_persica_newGene_2763	--	--	--	K18881|1.35026e-48|pmum:103342600|uncharacterized LOC103342600; K18881 D-lactate dehydratase [EC:4.2.1.130] (A)	ko00620:Pyruvate metabolism	[R]	General function prediction only	Reverse transcriptase-like;; Ulp1 protease family, C-terminal catalytic domain	--	S	Function unknown	PREDICTED: uncharacterized protein LOC103342600 [Prunus mume]
Prunus_persica_newGene_1772	--	--	--	K03234|5.42442e-109|pmum:103339074|uncharacterized LOC103339074; K03234 elongation factor 2 (A)	--	--	--	--	--	--	--	PREDICTED: uncharacterized protein LOC103339074 [Prunus mume]
Prunus_persica_newGene_2390	--	--	--	--	--	--	--	--	--	--	--	hypothetical protein PRUPE_ppb019611mg [Prunus persica]
Prunus_persica_newGene_500	[L]	Replication, recombination and repair	--	--	--	[Q]	Secondary metabolites biosynthesis, transport and catabolism	recA bacterial DNA recombination protein	(+)-neomenthol dehydrogenase GN=SDR1 OS=Arabidopsis thaliana (Mouse-ear cress) PE=1 SV=1	Q	Secondary metabolites biosynthesis, transport and catabolism	hypothetical protein PRUPE_ppa020373mg, partial [Prunus persica]
Prunus_persica_newGene_1276	[O]	Posttranslational modification, protein turnover, chaperones	Molecular Function: ATP binding (GO:0005524);;	K09500|1.53659e-104|pxb:103955138|T-complex protein 1 subunit theta-like; K09500 T-complex protein 1 subunit theta (A)	--	[O]	Posttranslational modification, protein turnover, chaperones	TCP-1/cpn60 chaperonin family	T-complex protein 1 subunit theta {ECO:0000303|PubMed:11599560} OS=Arabidopsis thaliana (Mouse-ear cress) PE=1 SV=1	O	Posttranslational modification, protein turnover, chaperones	PREDICTED: T-complex protein 1 subunit theta-like [Pyrus x bretschneideri]
Prunus_persica_newGene_2680	--	--	--	--	--	--	--	--	--	S	Function unknown	hypothetical protein PRUPE_ppa021777mg, partial [Prunus persica]
Prunus_persica_newGene_2546	--	--	--	--	--	--	--	--	--	--	--	PREDICTED: uncharacterized protein LOC103333709 [Prunus mume]
Prunus_persica_newGene_1651	[RTKL]	--	Molecular Function: protein kinase activity (GO:0004672);; Molecular Function: protein serine/threonine kinase activity (GO:0004674);; Molecular Function: ATP binding (GO:0005524);; Biological Process: protein phosphorylation (GO:0006468);;	--	--	--	--	PAN-like domain;; D-mannose binding lectin;; Protein kinase domain;; Protein tyrosine kinase;; Protein tyrosine kinase;; Protein kinase domain	G-type lectin S-receptor-like serine/threonine-protein kinase SD1-13 (Precursor) GN=T23J18.2 OS=Arabidopsis thaliana (Mouse-ear cress) PE=1 SV=2	T	Signal transduction mechanisms	PREDICTED: G-type lectin S-receptor-like serine/threonine-protein kinase At1g67520 [Prunus mume]
Prunus_persica_newGene_2705	--	--	--	--	--	--	--	--	--	S	Function unknown	hypothetical protein PRUPE_ppa013887mg [Prunus persica]
Prunus_persica_newGene_1251	--	--	--	--	--	--	--	--	--	R	General function prediction only	hypothetical protein PRUPE_ppa025964mg [Prunus persica]
Prunus_persica_newGene_1295	--	--	--	--	--	--	--	--	--	L	Replication, recombination and repair	PREDICTED: uncharacterized protein At2g29880-like isoform X2 [Pyrus x bretschneideri]
Prunus_persica_newGene_1136	--	--	--	--	--	--	--	--	--	R	General function prediction only	hypothetical protein PRUPE_ppa001708mg [Prunus persica]
Prunus_persica_newGene_2374	--	--	--	--	--	--	--	Protein of unknown function (DUF789)	--	S	Function unknown	PREDICTED: uncharacterized protein LOC103323102 [Prunus mume]
Prunus_persica_newGene_2300	[O]	Posttranslational modification, protein turnover, chaperones	--	K14571|3.42296e-25|cit:102623699|cell division control protein 48 homolog C-like; K14571 ribosome biogenesis ATPase (A)	ko03008:Ribosome biogenesis in eukaryotes	[O]	Posttranslational modification, protein turnover, chaperones	--	Cell division control protein 48 homolog C GN=F4P13.15 OS=Arabidopsis thaliana (Mouse-ear cress) PE=2 SV=2	O	Posttranslational modification, protein turnover, chaperones	Cell division control protein 48 C isoform 2 [Theobroma cacao]
Prunus_persica_newGene_2173	[R]	General function prediction only	Molecular Function: GTPase activity (GO:0003924);; Molecular Function: GTP binding (GO:0005525);; Biological Process: small GTPase mediated signal transduction (GO:0007264);;	K07943|2.84593e-74|pper:PRUPE_ppa007751mg|hypothetical protein; K07943 ADP-ribosylation factor-like protein 2 (A)	--	[UZ]	--	ADP-ribosylation factor family;; Ras family;; Miro-like protein;; 50S ribosome-binding GTPase;; Gtr1/RagA G protein conserved region;; Signal recognition particle receptor beta subunit	ADP-ribosylation factor-like protein 2 GN=T30D6.10 OS=Arabidopsis thaliana (Mouse-ear cress) PE=2 SV=1	U	Intracellular trafficking, secretion, and vesicular transport	hypothetical protein PRUPE_ppa007751mg [Prunus persica]
Prunus_persica_newGene_1353	--	--	--	--	--	--	--	--	--	S	Function unknown	hypothetical protein PRUPE_ppa014558mg [Prunus persica]
Prunus_persica_newGene_2132	[Q]	Secondary metabolites biosynthesis, transport and catabolism	Molecular Function: iron ion binding (GO:0005506);; Molecular Function: oxidoreductase activity, acting on paired donors, with incorporation or reduction of molecular oxygen (GO:0016705);; Molecular Function: heme binding (GO:0020037);; Biological Process: oxidation-reduction process (GO:0055114);;	--	--	[Q]	Secondary metabolites biosynthesis, transport and catabolism	Cytochrome P450	Cytochrome P450 CYP736A12 OS=Panax ginseng (Korean ginseng) PE=2 SV=1	Q	Secondary metabolites biosynthesis, transport and catabolism	hypothetical protein PRUPE_ppa017688mg [Prunus persica]
Prunus_persica_newGene_1709	--	--	--	--	--	--	--	--	--	--	--	hypothetical protein PRUPE_ppb019316mg [Prunus persica]
Prunus_persica_newGene_1572	--	--	--	--	--	[R]	General function prediction only	--	--	R	General function prediction only	PREDICTED: uncharacterized protein LOC103320005 [Prunus mume]
Prunus_persica_newGene_3222	--	--	--	K03787|1.13568e-10|pper:PRUPE_ppa024008mg|hypothetical protein; K03787 5'-nucleotidase [EC:3.1.3.5] (A)	ko00230:Purine metabolism;ko00240:Pyrimidine metabolism;ko00760:Nicotinate and nicotinamide metabolism	--	--	--	--	--	--	hypothetical protein PRUPE_ppa024008mg [Prunus persica]
Prunus_persica_newGene_2263	--	--	--	--	--	--	--	--	--	S	Function unknown	hypothetical protein PRUPE_ppa015613mg, partial [Prunus persica]
Prunus_persica_newGene_1922	--	--	--	--	--	--	--	--	--	S	Function unknown	hypothetical protein PRUPE_ppa014220mg [Prunus persica]
Prunus_persica_newGene_592	--	--	--	--	--	--	--	--	--	R	General function prediction only	hypothetical protein PRUPE_ppa010175mg [Prunus persica]
Prunus_persica_newGene_2094	--	--	--	--	--	--	--	--	--	S	Function unknown	hypothetical protein PRUPE_ppa014495mg [Prunus persica]
Prunus_persica_newGene_1748	[J]	Translation, ribosomal structure and biogenesis	Molecular Function: protein tyrosine/serine/threonine phosphatase activity (GO:0008138);; Biological Process: dephosphorylation (GO:0016311);;	--	--	[J]	Translation, ribosomal structure and biogenesis	Dual specificity phosphatase, catalytic domain	Peptide chain release factor PrfB3, chloroplastic {ECO:0000303|PubMed:21771930} (Precursor) OS=Arabidopsis thaliana (Mouse-ear cress) PE=2 SV=1	V	Defense mechanisms	hypothetical protein PRUPE_ppa006406mg [Prunus persica]
Prunus_persica_newGene_195	--	--	Molecular Function: protein dimerization activity (GO:0046983);;	--	--	--	--	Helix-loop-helix DNA-binding domain	Transcription factor bHLH137 GN=K3K7 OS=Arabidopsis thaliana (Mouse-ear cress) PE=2 SV=1	K	Transcription	hypothetical protein PRUPE_ppa025527mg [Prunus persica]
Prunus_persica_newGene_348	--	--	Molecular Function: zinc ion binding (GO:0008270);; Molecular Function: metal ion binding (GO:0046872);;	--	--	[O]	Posttranslational modification, protein turnover, chaperones	Ring finger domain;; RING-H2 zinc finger;; Zinc finger, C3HC4 type (RING finger);; Zinc finger, C3HC4 type (RING finger);; zinc-RING finger domain;; Zinc finger, C3HC4 type (RING finger)	E3 ubiquitin-protein ligase RING1 GN=RING1 OS=Gossypium hirsutum (Upland cotton) PE=1 SV=1	O	Posttranslational modification, protein turnover, chaperones	hypothetical protein PRUPE_ppa021670mg [Prunus persica]
Prunus_persica_newGene_1760	--	--	--	--	--	--	--	--	--	--	--	PREDICTED: uncharacterized protein LOC103343281 [Prunus mume]
Prunus_persica_newGene_649	--	--	--	--	--	--	--	--	--	--	--	hypothetical protein PRUPE_ppa010638mg [Prunus persica]
Prunus_persica_newGene_3173	--	--	--	--	--	--	--	--	Protein FAR1-RELATED SEQUENCE 8 GN=FRS8 OS=Arabidopsis thaliana (Mouse-ear cress) PE=2 SV=2	S	Function unknown	hypothetical protein PRUPE_ppa022874mg [Prunus persica]
Prunus_persica_newGene_1375	--	--	--	--	--	[S]	Function unknown	Domain of unknown function (DUF2431)	Uncharacterized protein At4g26485 GN=At4g26485 OS=Arabidopsis thaliana (Mouse-ear cress) PE=4 SV=1	S	Function unknown	PREDICTED: uncharacterized protein At4g26485-like [Prunus mume]
Prunus_persica_newGene_384	[L]	Replication, recombination and repair	--	K18327|2.35585e-97|pper:PRUPE_ppa015478mg|hypothetical protein; K18327 RNA exonuclease 4 [EC:3.1.-.-] (A)	--	[L]	Replication, recombination and repair	--	Small RNA degrading nuclease 3 GN=SDN3 OS=Arabidopsis thaliana (Mouse-ear cress) PE=1 SV=1	L	Replication, recombination and repair	hypothetical protein PRUPE_ppa015478mg [Prunus persica]
Prunus_persica_newGene_879	--	--	Molecular Function: lipid binding (GO:0008289);;	--	--	[R]	General function prediction only	C2 domain	Synaptotagmin-4 GN=T5K6.90 OS=Arabidopsis thaliana (Mouse-ear cress) PE=2 SV=1	R	General function prediction only	hypothetical protein PRUPE_ppa006397mg [Prunus persica]
Prunus_persica_newGene_2505	--	--	--	--	--	--	--	--	--	--	--	PREDICTED: uncharacterized protein LOC103338740 [Prunus mume]
Prunus_persica_newGene_2532	--	--	--	--	--	--	--	--	--	--	--	hypothetical protein PRUPE_ppa014163mg [Prunus persica]
Prunus_persica_newGene_397	--	--	--	--	--	--	--	--	--	R	General function prediction only	hypothetical protein PRUPE_ppa022469mg [Prunus persica]
Prunus_persica_newGene_2151	--	--	--	--	--	[OC]	--	--	Thioredoxin domain-containing protein PLP3A GN=PLP3A OS=Arabidopsis thaliana (Mouse-ear cress) PE=1 SV=1	CO	-	hypothetical protein PHAVU_003G256900g [Phaseolus vulgaris]
Prunus_persica_newGene_1837	--	--	Molecular Function: protein binding (GO:0005515);;	--	--	--	--	F-box domain;; F-box-like	--	R	General function prediction only	hypothetical protein PRUPE_ppa022376mg [Prunus persica]
Prunus_persica_newGene_1567	[I]	Lipid transport and metabolism	Biological Process: lipid metabolic process (GO:0006629);;	K00507|0|pmum:103329366|palmitoyl-monogalactosyldiacylglycerol delta-7 desaturase, chloroplastic-like; K00507 stearoyl-CoA desaturase (delta-9 desaturase) [EC:1.14.19.1] (A)	ko01040:Biosynthesis of unsaturated fatty acids;ko01212:Fatty acid metabolism	[I]	Lipid transport and metabolism	Fatty acid desaturase	Palmitoyl-monogalactosyldiacylglycerol delta-7 desaturase, chloroplastic (Precursor) GN=ADS3 OS=Arabidopsis thaliana (Mouse-ear cress) PE=2 SV=2	I	Lipid transport and metabolism	PREDICTED: palmitoyl-monogalactosyldiacylglycerol delta-7 desaturase, chloroplastic-like [Prunus mume]
Prunus_persica_newGene_667	--	--	--	--	--	--	--	--	--	--	--	hypothetical protein PRUPE_ppa012457mg [Prunus persica]
Prunus_persica_newGene_1148	--	--	Biological Process: DNA integration (GO:0015074);;	--	--	[R]	General function prediction only	Reverse transcriptase (RNA-dependent DNA polymerase);; Integrase core domain;; GAG-pre-integrase domain	Endonuclease OS=Nicotiana tabacum (Common tobacco) PE=2 SV=1	R	General function prediction only	hypothetical protein VITISV_028058 [Vitis vinifera]
Prunus_persica_newGene_3175	--	--	Biological Process: response to auxin (GO:0009733);;	K14488|1.77032e-62|pper:PRUPE_ppa013865mg|hypothetical protein; K14488 SAUR family protein (A)	ko04075:Plant hormone signal transduction	--	--	--	Indole-3-acetic acid-induced protein ARG7 GN=ARG7 OS=Vigna radiata var. radiata (Mung bean) PE=2 SV=1	R	General function prediction only	hypothetical protein PRUPE_ppa013865mg [Prunus persica]
Prunus_persica_newGene_1689	[RTKL]	--	Molecular Function: protein kinase activity (GO:0004672);; Molecular Function: ATP binding (GO:0005524);; Biological Process: protein phosphorylation (GO:0006468);;	--	--	--	--	Protein tyrosine kinase;; Protein kinase domain	G-type lectin S-receptor-like serine/threonine-protein kinase At4g27290 (Precursor) GN=At4g27290 OS=Arabidopsis thaliana (Mouse-ear cress) PE=3 SV=4	T	Signal transduction mechanisms	hypothetical protein PRUPE_ppa026828mg [Prunus persica]
Prunus_persica_newGene_2910	[R]	General function prediction only	--	K18881|0|pmum:103327328|protein DJ-1 homolog D-like; K18881 D-lactate dehydratase [EC:4.2.1.130] (A)	ko00620:Pyruvate metabolism	[RV]	--	DJ-1/PfpI family;; Glutamine amidotransferase class-I	Protein DJ-1 homolog D GN=DJ1D OS=Arabidopsis thaliana (Mouse-ear cress) PE=1 SV=1	V	Defense mechanisms	PREDICTED: protein DJ-1 homolog D-like [Prunus mume]
Prunus_persica_newGene_1174	[P]	Inorganic ion transport and metabolism	Biological Process: sulfate transport (GO:0008272);; Molecular Function: sulfate transmembrane transporter activity (GO:0015116);; Cellular Component: integral component of membrane (GO:0016021);;	K17471|9.10144e-172|pper:PRUPE_ppa018400mg|hypothetical protein; K17471 sulfate transporter 3 (A)	--	[P]	Inorganic ion transport and metabolism	Sulfate transporter family;; STAS domain	Sulfate transporter 3.1 OS=Arabidopsis thaliana (Mouse-ear cress) PE=2 SV=1	R	General function prediction only	hypothetical protein PRUPE_ppa018400mg, partial [Prunus persica]
Prunus_persica_newGene_700	--	--	--	--	--	[R]	General function prediction only	Reverse transcriptase (RNA-dependent DNA polymerase)	Endonuclease OS=Nicotiana tabacum (Common tobacco) PE=2 SV=1	R	General function prediction only	PREDICTED: uncharacterized protein LOC103423104 [Malus domestica]
Prunus_persica_newGene_829	[F]	Nucleotide transport and metabolism	--	--	--	[BDT]	--	Nucleoside diphosphate kinase	Protein ALWAYS EARLY 3 GN=MHC9 OS=Arabidopsis thaliana (Mouse-ear cress) PE=1 SV=1	BDT	-	PREDICTED: protein ALWAYS EARLY 3 [Prunus mume]
Prunus_persica_newGene_692	[J]	Translation, ribosomal structure and biogenesis	--	K02969|1.91795e-18|pper:PRUPE_ppb022473mg|hypothetical protein; K02969 small subunit ribosomal protein S20e (A)	ko03010:Ribosome	[J]	Translation, ribosomal structure and biogenesis	--	40S ribosomal protein S20 (Fragment) GN=RPS20 OS=Zea mays (Maize) PE=2 SV=1	J	Translation, ribosomal structure and biogenesis	hypothetical protein PRUPE_ppb022473mg, partial [Prunus persica]
Prunus_persica_newGene_1301	--	--	--	K13950|7.32172e-34|pper:PRUPE_ppa001080mg|hypothetical protein; K13950 para-aminobenzoate synthetase [EC:2.6.1.85] (A)	ko00790:Folate biosynthesis	[J]	Translation, ribosomal structure and biogenesis	--	Aminodeoxychorismate synthase, chloroplastic (Precursor) GN=ADCS OS=Solanum lycopersicum (Tomato) PE=2 SV=1	J	Translation, ribosomal structure and biogenesis	hypothetical protein PRUPE_ppa001080mg [Prunus persica]
Prunus_persica_newGene_1949	--	--	--	--	--	--	--	--	--	--	--	PREDICTED: protein TIC 40, chloroplastic [Prunus mume]
Prunus_persica_newGene_963	--	--	--	--	--	--	--	--	--	--	--	hypothetical protein PRUPE_ppa013014mg [Prunus persica]
Prunus_persica_newGene_1466	--	--	--	--	--	--	--	--	--	--	--	PREDICTED: uncharacterized protein LOC103328217 [Prunus mume]
Prunus_persica_newGene_2205	--	--	--	--	--	[A]	RNA processing and modification	--	--	J	Translation, ribosomal structure and biogenesis	hypothetical protein PRUPE_ppa014457mg [Prunus persica]
Prunus_persica_newGene_1672	--	--	Biological Process: DNA integration (GO:0015074);;	--	--	[R]	General function prediction only	gag-polypeptide of LTR copia-type;; gag-polypeptide of LTR copia-type;; gag-polypeptide of LTR copia-type;; Integrase core domain;; GAG-pre-integrase domain	Endonuclease OS=Nicotiana tabacum (Common tobacco) PE=2 SV=1	R	General function prediction only	hypothetical protein PRUPE_ppa020932mg, partial [Prunus persica]
Prunus_persica_newGene_800	--	--	--	--	--	[R]	General function prediction only	gag-polypeptide of LTR copia-type;; gag-polypeptide of LTR copia-type	Endonuclease OS=Nicotiana tabacum (Common tobacco) PE=2 SV=1	R	General function prediction only	PREDICTED: uncharacterized protein LOC103431265 [Malus domestica]
Prunus_persica_newGene_3267	--	--	--	K11423|2.68679e-18|pmum:103319764|histone-lysine N-methyltransferase ASHH2; K11423 histone-lysine N-methyltransferase SETD2 [EC:2.1.1.43] (A)	ko00310:Lysine degradation	[U]	Intracellular trafficking, secretion, and vesicular transport	--	Histone-lysine N-methyltransferase ASHH2 GN=T14N5.15 OS=Arabidopsis thaliana (Mouse-ear cress) PE=1 SV=1	R	General function prediction only	PREDICTED: LOW QUALITY PROTEIN: histone-lysine N-methyltransferase ASHH2 [Prunus mume]
Prunus_persica_newGene_2377	--	--	--	--	--	--	--	--	--	--	--	hypothetical protein PRUPE_ppa016955mg [Prunus persica]
Prunus_persica_newGene_2328	--	--	--	K08486|9.66669e-31|pmum:103339543|syntaxin-121; K08486 syntaxin 1B/2/3 (A)	ko04130:SNARE interactions in vesicular transport	[U]	Intracellular trafficking, secretion, and vesicular transport	--	Syntaxin-121 GN=F26K24.11 OS=Arabidopsis thaliana (Mouse-ear cress) PE=1 SV=1	U	Intracellular trafficking, secretion, and vesicular transport	PREDICTED: syntaxin-121 [Prunus mume]
Prunus_persica_newGene_2284	[J]	Translation, ribosomal structure and biogenesis	--	K03242|8.23247e-156|pper:PRUPE_ppa005372mg|hypothetical protein; K03242 translation initiation factor 2 subunit 3 (A)	ko03013:RNA transport	[J]	Translation, ribosomal structure and biogenesis	Elongation factor Tu GTP binding domain;; Elongation factor Tu domain 2;; Initiation factor eIF2 gamma, C terminal	--	J	Translation, ribosomal structure and biogenesis	hypothetical protein PRUPE_ppa005372mg [Prunus persica]
Prunus_persica_newGene_524	--	--	--	--	--	--	--	--	--	R	General function prediction only	hypothetical protein PRUPE_ppa020103mg, partial [Prunus persica]
Prunus_persica_newGene_476	--	--	--	--	--	--	--	--	--	S	Function unknown	hypothetical protein PRUPE_ppa014204mg [Prunus persica]
Prunus_persica_newGene_685	[J]	Translation, ribosomal structure and biogenesis	--	K02882|8.88189e-37|pmum:103337634|60S ribosomal protein L18a-like; K02882 large subunit ribosomal protein L18Ae (A)	ko03010:Ribosome	[J]	Translation, ribosomal structure and biogenesis	Ribosomal L18ae/LX protein domain	60S ribosomal protein L18a OS=Oryza sativa subsp. japonica (Rice) PE=2 SV=1	J	Translation, ribosomal structure and biogenesis	PREDICTED: 60S ribosomal protein L18a-like [Prunus mume]
Prunus_persica_newGene_881	--	--	--	--	--	[K]	Transcription	SSXT protein (N-terminal region)	GRF1-interacting factor 1 GN=F4I4.20 OS=Arabidopsis thaliana (Mouse-ear cress) PE=1 SV=1	K	Transcription	hypothetical protein PRUPE_ppa014061mg [Prunus persica]
Prunus_persica_newGene_529	--	--	--	K07748|9.0761e-14|pmum:103322301|3beta-hydroxysteroid-dehydrogenase/decarboxylase isoform 3; K07748 sterol-4alpha-carboxylate 3-dehydrogenase (decarboxylating) [EC:1.1.1.170] (A)	ko00100:Steroid biosynthesis	--	--	--	--	--	--	PREDICTED: 3beta-hydroxysteroid-dehydrogenase/decarboxylase isoform 3 [Prunus mume]
Prunus_persica_newGene_1002	--	--	Molecular Function: protein binding (GO:0005515);; Biological Process: signal transduction (GO:0007165);;	--	--	--	--	TIR domain;; TIR domain	TMV resistance protein N GN=N OS=Nicotiana glutinosa (Tobacco) PE=1 SV=1	S	Function unknown	hypothetical protein PRUPE_ppa000489mg [Prunus persica]
Prunus_persica_newGene_1648	--	--	Molecular Function: protein binding (GO:0005515);;	--	--	--	--	--	F-box protein At4g19940 GN=At4g19940 OS=Arabidopsis thaliana (Mouse-ear cress) PE=3 SV=1	R	General function prediction only	hypothetical protein PRUPE_ppa019913mg [Prunus persica]
Prunus_persica_newGene_1957	--	--	--	--	--	--	--	Domain of unknown function (DUF4216)	--	--	--	PREDICTED: uncharacterized protein LOC103326503 [Prunus mume]
Prunus_persica_newGene_3132	[U]	Intracellular trafficking, secretion, and vesicular transport	--	K03106|7.46052e-23|pmum:103328099|signal recognition particle 54 kDa protein 2; K03106 signal recognition particle subunit SRP54 (A)	ko03060:Protein export	[U]	Intracellular trafficking, secretion, and vesicular transport	--	Signal recognition particle 54 kDa protein 2 OS=Solanum lycopersicum (Tomato) PE=2 SV=1	U	Intracellular trafficking, secretion, and vesicular transport	PREDICTED: signal recognition particle 54 kDa protein 2 [Prunus mume]
Prunus_persica_newGene_583	--	--	--	--	--	--	--	--	--	--	--	hypothetical protein PRUPE_ppa021409mg [Prunus persica]
Prunus_persica_newGene_1419	[R]	General function prediction only	--	K18881|5.89356e-49|pmum:103327328|protein DJ-1 homolog D-like; K18881 D-lactate dehydratase [EC:4.2.1.130] (A)	ko00620:Pyruvate metabolism	[RV]	--	--	Protein DJ-1 homolog D GN=DJ1D OS=Arabidopsis thaliana (Mouse-ear cress) PE=1 SV=1	V	Defense mechanisms	PREDICTED: protein DJ-1 homolog D-like [Prunus mume]
Prunus_persica_newGene_530	--	--	Molecular Function: lipid binding (GO:0008289);;	--	--	[V]	Defense mechanisms	LBP / BPI / CETP family, C-terminal domain;; LBP / BPI / CETP family, N-terminal domain	Putative BPI/LBP family protein At1g04970 (Precursor) GN=At1g04970 OS=Arabidopsis thaliana (Mouse-ear cress) PE=2 SV=1	V	Defense mechanisms	hypothetical protein PRUPE_ppa017699mg [Prunus persica]
Prunus_persica_newGene_2610	--	--	--	K13457|7.93791e-57|pper:PRUPE_ppa023722mg|hypothetical protein; K13457 disease resistance protein RPM1 (A)	ko04626:Plant-pathogen interaction	[T]	Signal transduction mechanisms	NB-ARC domain	Disease resistance protein RPM1 GN=F17A9.20 OS=Arabidopsis thaliana (Mouse-ear cress) PE=1 SV=1	T	Signal transduction mechanisms	NBS-containing resistance-like protein [Prunus avium]
Prunus_persica_newGene_2270	--	--	--	K04460|1.8092e-13|pxb:103939563|serine/threonine-protein phosphatase 7-like; K04460 serine/threonine-protein phosphatase 5 [EC:3.1.3.16] (A)	--	[C]	Energy production and conversion	--	--	C	Energy production and conversion	PREDICTED: serine/threonine-protein phosphatase 7-like [Pyrus x bretschneideri]
Prunus_persica_newGene_1383	--	--	--	--	--	--	--	--	--	R	General function prediction only	hypothetical protein VITISV_007862 [Vitis vinifera]
Prunus_persica_newGene_926	[P]	Inorganic ion transport and metabolism	--	K17471|1.05323e-107|pmum:103334206|sulfate transporter 3.1-like; K17471 sulfate transporter 3 (A)	--	[P]	Inorganic ion transport and metabolism	STAS domain;; Sulfate transporter family;; Sulfate transporter family	Sulfate transporter 3.1 OS=Arabidopsis thaliana (Mouse-ear cress) PE=2 SV=1	P	Inorganic ion transport and metabolism	PREDICTED: sulfate transporter 3.1-like [Prunus mume]
Prunus_persica_newGene_2914	--	--	--	--	--	--	--	--	--	--	--	hypothetical protein PRUPE_ppa013582mg [Prunus persica]
Prunus_persica_newGene_1715	[J]	Translation, ribosomal structure and biogenesis	--	K02882|2.63868e-68|pmum:103337634|60S ribosomal protein L18a-like; K02882 large subunit ribosomal protein L18Ae (A)	ko03010:Ribosome	[J]	Translation, ribosomal structure and biogenesis	Ribosomal L18ae/LX protein domain	60S ribosomal protein L18a OS=Oryza sativa subsp. japonica (Rice) PE=2 SV=1	J	Translation, ribosomal structure and biogenesis	PREDICTED: 60S ribosomal protein L18a-like [Prunus mume]
Prunus_persica_newGene_3054	--	--	--	--	--	[C]	Energy production and conversion	--	--	C	Energy production and conversion	mitochondrial carrier protein, putative [Ricinus communis]
Prunus_persica_newGene_32	--	--	--	K11644|1.27776e-08|cit:102607961|paired amphipathic helix protein Sin3-like 2-like; K11644 paired amphipathic helix protein Sin3a (A)	--	[B]	Chromatin structure and dynamics	Paired amphipathic helix repeat	Paired amphipathic helix protein Sin3-like 2 GN=SNL2 OS=Arabidopsis thaliana (Mouse-ear cress) PE=1 SV=2	B	Chromatin structure and dynamics	hypothetical protein CISIN_1g000558mg [Citrus sinensis]
Prunus_persica_newGene_2623	--	--	--	--	--	--	--	--	--	--	--	PREDICTED: WAT1-related protein At4g15540-like [Prunus mume]
Prunus_persica_newGene_47	--	--	Molecular Function: ADP binding (GO:0043531);;	--	--	[T]	Signal transduction mechanisms	NB-ARC domain;; Leucine Rich repeats (2 copies);; Leucine rich repeat	Probable disease resistance protein At1g58390 GN=At1g58390 OS=Arabidopsis thaliana (Mouse-ear cress) PE=2 SV=4	T	Signal transduction mechanisms	hypothetical protein PRUPE_ppa023712mg [Prunus persica]
Prunus_persica_newGene_371	--	--	--	K04460|2.34325e-90|pmum:103319364|serine/threonine-protein phosphatase 7-like; K04460 serine/threonine-protein phosphatase 5 [EC:3.1.3.16] (A)	--	--	--	--	Serine/threonine-protein phosphatase 7 long form homolog GN=At1g48120 OS=Arabidopsis thaliana (Mouse-ear cress) PE=2 SV=1	CG	-	PREDICTED: serine/threonine-protein phosphatase 7-like [Prunus mume]
Prunus_persica_newGene_2721	--	--	--	--	--	--	--	--	--	--	--	hypothetical protein PRUPE_ppb020951mg, partial [Prunus persica]
Prunus_persica_newGene_772	--	--	--	--	--	[R]	General function prediction only	--	Endonuclease OS=Nicotiana tabacum (Common tobacco) PE=2 SV=1	B	Chromatin structure and dynamics	hypothetical protein VITISV_010421 [Vitis vinifera]
Prunus_persica_newGene_2315	--	--	--	K06699|4.13181e-14|pmum:103319341|proteasome activator subunit 4; K06699 proteasome activator subunit 4 (A)	ko03050:Proteasome	--	--	--	--	S	Function unknown	PREDICTED: proteasome activator subunit 4 [Prunus mume]
Prunus_persica_newGene_485	[J]	Translation, ribosomal structure and biogenesis	Biological Process: tRNA processing (GO:0008033);;	--	--	[J]	Translation, ribosomal structure and biogenesis	Isopentenyl transferase	Adenylate isopentenyltransferase 5, chloroplastic (Precursor) GN=IPT5 OS=Arabidopsis thaliana (Mouse-ear cress) PE=1 SV=2	H	Coenzyme transport and metabolism	hypothetical protein PRUPE_ppa022463mg [Prunus persica]
Prunus_persica_newGene_2750	--	--	--	--	--	[R]	General function prediction only	PPR repeat family;; PPR repeat;; PPR repeat;; Pentatricopeptide repeat domain;; PPR repeat family;; PPR repeat	Pentatricopeptide repeat-containing protein At5g46100 GN=At5g46100 OS=Arabidopsis thaliana (Mouse-ear cress) PE=2 SV=1	R	General function prediction only	hypothetical protein PRUPE_ppa024915mg, partial [Prunus persica]
Prunus_persica_newGene_1608	--	--	Biological Process: cytoskeleton organization (GO:0007010);; Molecular Function: microtubule binding (GO:0008017);;	--	--	--	--	--	Microtubule-associated protein 70-4 GN=OsJ_09915 OS=Oryza sativa subsp. japonica (Rice) PE=2 SV=1	Z	Cytoskeleton	PREDICTED: microtubule-associated protein 70-5 [Prunus mume]
Prunus_persica_newGene_2382	--	--	Molecular Function: protein kinase activity (GO:0004672);; Molecular Function: ATP binding (GO:0005524);; Biological Process: protein phosphorylation (GO:0006468);;	--	--	--	--	--	F-box protein At4g35930 GN=At4g35930 OS=Arabidopsis thaliana (Mouse-ear cress) PE=2 SV=1	S	Function unknown	hypothetical protein PRUPE_ppb021696mg [Prunus persica]
Prunus_persica_newGene_2704	--	--	--	--	--	--	--	--	--	S	Function unknown	PREDICTED: uncharacterized protein LOC103333169 [Prunus mume]
Prunus_persica_newGene_1948	--	--	--	--	--	--	--	--	--	--	--	PREDICTED: uncharacterized protein LOC103322714 [Prunus mume]
Prunus_persica_newGene_1444	--	--	--	--	--	[O]	Posttranslational modification, protein turnover, chaperones	--	--	O	Posttranslational modification, protein turnover, chaperones	hypothetical protein PRUPE_ppa019079mg [Prunus persica]
Prunus_persica_newGene_1076	--	--	--	K15813|5.82959e-10|pper:PRUPE_ppa001817mg|hypothetical protein; K15813 beta-amyrin synthase [EC:5.4.99.39] (A)	ko00909:Sesquiterpenoid and triterpenoid biosynthesis	[I]	Lipid transport and metabolism	--	Beta-amyrin synthase GN=OSCBPY OS=Betula platyphylla (Asian white birch) PE=1 SV=1	I	Lipid transport and metabolism	hypothetical protein PRUPE_ppa001817mg [Prunus persica]
Prunus_persica_newGene_3134	[Z]	Cytoskeleton	Molecular Function: GTPase activity (GO:0003924);;	K10389|0|pper:PRUPE_ppa005523mg|hypothetical protein; K10389 tubulin gamma (A)	--	[Z]	Cytoskeleton	Tubulin C-terminal domain;; Tubulin/FtsZ family, GTPase domain	Tubulin gamma-1 chain GN=TUBG1 OS=Arabidopsis thaliana (Mouse-ear cress) PE=1 SV=1	Z	Cytoskeleton	hypothetical protein PRUPE_ppa005523mg [Prunus persica]
Prunus_persica_newGene_1747	--	--	--	--	--	--	--	--	Protein trichome birefringence-like 37 GN=TBL37 OS=Arabidopsis thaliana (Mouse-ear cress) PE=2 SV=2	R	General function prediction only	hypothetical protein PRUPE_ppa010079mg [Prunus persica]
Prunus_persica_newGene_1697	--	--	--	--	--	[A]	RNA processing and modification	--	Ribonuclease 3-like protein 2 GN=RTL2 OS=Arabidopsis thaliana (Mouse-ear cress) PE=1 SV=1	A	RNA processing and modification	hypothetical protein PRUPE_ppa007954mg [Prunus persica]
Prunus_persica_newGene_1454	--	--	--	--	--	--	--	--	--	--	--	hypothetical protein PRUPE_ppa022241mg, partial [Prunus persica]
Prunus_persica_newGene_899	--	--	--	--	--	--	--	--	--	S	Function unknown	hypothetical protein PRUPE_ppa012916mg [Prunus persica]
Prunus_persica_newGene_2417	--	--	--	--	--	--	--	--	Protein Ycf2 {ECO:0000255|HAMAP-Rule:MF_01330} GN=MoinCp082 OS=Morus indica (Mulberry) PE=3 SV=1	--	--	hypothetical protein GlmaxMp26 (mitochondrion) [Glycine max]
Prunus_persica_newGene_225	--	--	--	--	--	--	--	--	--	S	Function unknown	PREDICTED: uncharacterized protein LOC103321842 [Prunus mume]
Prunus_persica_newGene_3240	--	--	--	--	--	[T]	Signal transduction mechanisms	--	Protein ELC GN=T2E22.28 OS=Arabidopsis thaliana (Mouse-ear cress) PE=1 SV=1	S	Function unknown	PREDICTED: uncharacterized protein LOC103334343 [Prunus mume]
Prunus_persica_newGene_516	--	--	--	--	--	[K]	Transcription	--	Heat shock factor protein HSF24 GN=HSF24 OS=Solanum peruvianum (Peruvian tomato) PE=2 SV=1	K	Transcription	hypothetical protein PRUPE_ppb012833mg, partial [Prunus persica]
Prunus_persica_newGene_2012	--	--	--	--	--	--	--	--	--	--	--	PREDICTED: uncharacterized protein LOC103324210 [Prunus mume]
Prunus_persica_newGene_2549	--	--	--	--	--	--	--	Protein of unknown function (DUF674);; Protein of unknown function (DUF674)	--	S	Function unknown	PREDICTED: uncharacterized protein LOC103320250 [Prunus mume]
Prunus_persica_newGene_721	--	--	--	K14157|2.73298e-36|fve:101310736|alpha-aminoadipic semialdehyde synthase-like; K14157 alpha-aminoadipic semialdehyde synthase [EC:1.5.1.8 1.5.1.9] (A)	ko00310:Lysine degradation	[E]	Amino acid transport and metabolism	Alanine dehydrogenase/PNT, C-terminal domain	Saccharopine dehydrogenase GN=F4I10.80 OS=Arabidopsis thaliana (Mouse-ear cress) PE=1 SV=1	E	Amino acid transport and metabolism	hypothetical protein JCGZ_07557 [Jatropha curcas]
Prunus_persica_newGene_312	[T]	Signal transduction mechanisms	Molecular Function: catalytic activity (GO:0003824);;	--	--	[T]	Signal transduction mechanisms	Protein phosphatase 2C	Probable protein phosphatase 2C 72 GN=At5g26010 OS=Arabidopsis thaliana (Mouse-ear cress) PE=2 SV=2	T	Signal transduction mechanisms	PREDICTED: probable protein phosphatase 2C 72 [Prunus mume]
Prunus_persica_newGene_708	--	--	--	--	--	[R]	General function prediction only	PPR repeat family;; PPR repeat;; PPR repeat;; Pentatricopeptide repeat domain	Putative pentatricopeptide repeat-containing protein At1g02420 GN=At1g02420 OS=Arabidopsis thaliana (Mouse-ear cress) PE=3 SV=2	R	General function prediction only	hypothetical protein PRUPE_ppa006785mg [Prunus persica]
Prunus_persica_newGene_1903	--	--	--	--	--	--	--	--	--	--	--	PREDICTED: uncharacterized protein LOC103337218 [Prunus mume]
Prunus_persica_newGene_712	--	--	--	--	--	--	--	--	Reticuline oxidase-like protein (Precursor) GN=At4g20830 OS=Arabidopsis thaliana (Mouse-ear cress) PE=1 SV=2	R	General function prediction only	hypothetical protein PRUPE_ppa026398mg, partial [Prunus persica]
Prunus_persica_newGene_1113	--	--	--	--	--	--	--	--	--	S	Function unknown	hypothetical protein PRUPE_ppa013994mg [Prunus persica]
Prunus_persica_newGene_311	--	--	--	--	--	--	--	No apical meristem-associated C-terminal domain	--	--	--	PREDICTED: uncharacterized protein LOC103342629 [Prunus mume]
Prunus_persica_newGene_2357	[R]	General function prediction only	--	K14824|2.51936e-178|pper:PRUPE_ppa025844mg|hypothetical protein; K14824 ribosome biogenesis protein ERB1 (A)	--	[J]	Translation, ribosomal structure and biogenesis	BOP1NT (NUC169) domain;; WD domain, G-beta repeat	Ribosome biogenesis protein BOP1 homolog {ECO:0000255|HAMAP-Rule:MF_03027} GN=CHLREDRAFT_111274 OS=Chlamydomonas reinhardtii (Chlamydomonas smithii) PE=1 SV=2	J	Translation, ribosomal structure and biogenesis	hypothetical protein PRUPE_ppa025844mg [Prunus persica]
Prunus_persica_newGene_3051	--	--	--	--	--	--	--	Protein of unknown function (DUF1070)	Arabinogalactan peptide 20 (Precursor) GN=AGP20 OS=Arabidopsis thaliana (Mouse-ear cress) PE=3 SV=1	R	General function prediction only	PREDICTED: arabinogalactan peptide 20-like [Fragaria vesca subsp. vesca]
Prunus_persica_newGene_1270	--	--	--	--	--	--	--	--	--	--	--	PREDICTED: uncharacterized protein LOC103336013 [Prunus mume]
Prunus_persica_newGene_1187	--	--	--	--	--	--	--	--	--	S	Function unknown	hypothetical protein L484_011251 [Morus notabilis]
Prunus_persica_newGene_3042	[RTKL]	--	--	--	--	--	--	Carbohydrate-binding protein of the ER	Probable LRR receptor-like serine/threonine-protein kinase At1g51880 (Precursor) GN=At1g51880 OS=Arabidopsis thaliana (Mouse-ear cress) PE=2 SV=1	T	Signal transduction mechanisms	PREDICTED: LOW QUALITY PROTEIN: putative leucine-rich repeat receptor-like protein kinase At2g19210 [Prunus mume]
Prunus_persica_newGene_957	[J]	Translation, ribosomal structure and biogenesis	Molecular Function: nucleotide binding (GO:0000166);; Molecular Function: aminoacyl-tRNA ligase activity (GO:0004812);; Molecular Function: ATP binding (GO:0005524);; Biological Process: tRNA aminoacylation for protein translation (GO:0006418);;	K01869|0|pmum:103330449|leucine--tRNA ligase, cytoplasmic-like; K01869 leucyl-tRNA synthetase [EC:6.1.1.4] (A)	ko00970:Aminoacyl-tRNA biosynthesis	[J]	Translation, ribosomal structure and biogenesis	tRNA synthetases class I (I, L, M and V);; tRNA synthetases class I (I, L, M and V);; tRNA synthetases class I (M)	--	J	Translation, ribosomal structure and biogenesis	PREDICTED: leucine--tRNA ligase, cytoplasmic-like [Prunus mume]
Prunus_persica_newGene_962	--	--	--	K03164|6.44815e-29|pper:PRUPE_ppa019322mg|hypothetical protein; K03164 DNA topoisomerase II [EC:5.99.1.3] (A)	--	[B]	Chromatin structure and dynamics	--	DNA topoisomerase 2 GN=TOP2 OS=Pisum sativum (Garden pea) PE=2 SV=1	B	Chromatin structure and dynamics	hypothetical protein PRUPE_ppa019322mg [Prunus persica]
Prunus_persica_newGene_2036	--	--	--	--	--	--	--	--	--	--	--	hypothetical protein PRUPE_ppa013500mg [Prunus persica]
Prunus_persica_newGene_3110	[L]	Replication, recombination and repair	Biological Process: DNA integration (GO:0015074);;	--	--	[R]	General function prediction only	Reverse transcriptase-like;; Integrase core domain;; RNase H;; Reverse transcriptase (RNA-dependent DNA polymerase)	RNA-directed DNA polymerase homolog OS=Oenothera berteroana (Bertero&apos;s evening primrose) PE=4 SV=1	R	General function prediction only	PREDICTED: uncharacterized protein LOC103429410 [Malus domestica]
Prunus_persica_newGene_1950	--	--	--	--	--	--	--	--	--	--	--	PREDICTED: myosin-7-like [Prunus mume]
Prunus_persica_newGene_2321	--	--	--	--	--	[GC]	--	--	UDP-glycosyltransferase 87A1 GN=UGT87A1 OS=Arabidopsis thaliana (Mouse-ear cress) PE=2 SV=1	S	Function unknown	PREDICTED: UDP-glycosyltransferase 87A1-like isoform X2 [Prunus mume]
Prunus_persica_newGene_1720	--	--	--	--	--	--	--	--	--	--	--	hypothetical protein PRUPE_ppa020863mg, partial [Prunus persica]
Prunus_persica_newGene_3193	--	--	--	--	--	--	--	--	--	--	--	hypothetical protein PRUPE_ppa013903mg [Prunus persica]
Prunus_persica_newGene_1787	--	--	--	--	--	--	--	--	--	--	--	PREDICTED: uncharacterized protein LOC101298373 [Fragaria vesca subsp. vesca]
Prunus_persica_newGene_1292	--	--	--	--	--	--	--	--	--	--	--	hypothetical protein PRUPE_ppb020261mg [Prunus persica]
Prunus_persica_newGene_3124	[J]	Translation, ribosomal structure and biogenesis	Molecular Function: nucleotide binding (GO:0000166);; Molecular Function: aminoacyl-tRNA ligase activity (GO:0004812);; Molecular Function: ATP binding (GO:0005524);; Cellular Component: cytoplasm (GO:0005737);; Biological Process: tRNA aminoacylation for protein translation (GO:0006418);; Molecular Function: ligase activity, forming aminoacyl-tRNA and related compounds (GO:0016876);; Biological …	K01885|0|pmum:103336181|probable glutamate--tRNA ligase, cytoplasmic; K01885 glutamyl-tRNA synthetase [EC:6.1.1.17] (A)	ko00860:Porphyrin and chlorophyll metabolism;ko00970:Aminoacyl-tRNA biosynthesis	[J]	Translation, ribosomal structure and biogenesis	Glutathione S-transferase, C-terminal domain;; Glutathione S-transferase, C-terminal domain;; tRNA synthetases class I (E and Q), anti-codon binding domain;; tRNA synthetases class I (E and Q), catalytic domain;; tRNA synthetases class I (E and Q), catalytic domain	Glutamine--tRNA ligase OS=Lupinus luteus (European yellow lupin) PE=2 SV=2	J	Translation, ribosomal structure and biogenesis	PREDICTED: probable glutamate--tRNA ligase, cytoplasmic [Prunus mume]
Prunus_persica_newGene_3187	[J]	Translation, ribosomal structure and biogenesis	Molecular Function: structural constituent of ribosome (GO:0003735);; Cellular Component: intracellular (GO:0005622);; Cellular Component: ribosome (GO:0005840);; Biological Process: translation (GO:0006412);;	K02954|1.52624e-65|mdm:103438814|ribosomal protein S14, mitochondrial; K02954 small subunit ribosomal protein S14 (A)	ko03010:Ribosome	[J]	Translation, ribosomal structure and biogenesis	Ribosomal protein S14p/S29e	Ribosomal protein S14, mitochondrial GN=RPS14 OS=Oenothera berteroana (Bertero&apos;s evening primrose) PE=3 SV=2	J	Translation, ribosomal structure and biogenesis	PREDICTED: ribosomal protein S14, mitochondrial [Malus domestica]
Prunus_persica_newGene_118	--	--	--	K17710|0|pper:PRUPE_ppa024700mg|hypothetical protein; K17710 pentatricopeptide repeat domain-containing protein 1 (A)	--	[R]	General function prediction only	PPR repeat family;; PPR repeat;; PPR repeat;; Pentatricopeptide repeat domain;; Exostosin family;; PPR repeat family;; PPR repeat;; PPR repeat;; Pentatricopeptide repeat domain;; PPR repeat family;; PPR repeat;; PPR repeat;; Pentatricopeptide repeat domain;; PPR repeat family;; PPR repeat;; PPR repeat;; PPR repeat;; PPR repeat	Pentatricopeptide repeat-containing protein At1g12775, mitochondrial (Precursor) GN=At1g12775 OS=Arabidopsis thaliana (Mouse-ear cress) PE=2 SV=1	S	Function unknown	hypothetical protein PRUPE_ppa024700mg, partial [Prunus persica]
Prunus_persica_newGene_711	--	--	--	--	--	--	--	--	Potassium channel KAT3 GN=F4D11.150 OS=Arabidopsis thaliana (Mouse-ear cress) PE=1 SV=1	--	--	hypothetical protein PRUPE_ppa013784mg [Prunus persica]
Prunus_persica_newGene_691	[RTKL]	--	Molecular Function: protein kinase activity (GO:0004672);; Molecular Function: ATP binding (GO:0005524);; Biological Process: protein phosphorylation (GO:0006468);;	K14498|0|pper:PRUPE_ppa008771mg|hypothetical protein; K14498 serine/threonine-protein kinase SRK2 [EC:2.7.11.1] (A)	ko04075:Plant hormone signal transduction	[T]	Signal transduction mechanisms	Protein kinase domain;; Protein tyrosine kinase	Serine/threonine-protein kinase SAPK2 GN=P0594D10.134 OS=Oryza sativa subsp. japonica (Rice) PE=1 SV=1	T	Signal transduction mechanisms	hypothetical protein PRUPE_ppa008771mg [Prunus persica]
Prunus_persica_newGene_125	--	--	--	--	--	--	--	--	--	--	--	PREDICTED: uncharacterized protein LOC103336035 [Prunus mume]
Prunus_persica_newGene_3376	--	--	--	--	--	--	--	--	--	--	--	hypothetical protein PRUPE_ppb017046mg [Prunus persica]
Prunus_persica_newGene_3027	--	--	Molecular Function: protein binding (GO:0005515);;	--	--	--	--	F-box domain	Putative F-box/FBD/LRR-repeat protein At4g03220 GN=At4g03220 OS=Arabidopsis thaliana (Mouse-ear cress) PE=3 SV=1	R	General function prediction only	PREDICTED: F-box/LRR-repeat protein At4g14103-like [Prunus mume]
Prunus_persica_newGene_1445	[O]	Posttranslational modification, protein turnover, chaperones	Molecular Function: heat shock protein binding (GO:0031072);; Molecular Function: unfolded protein binding (GO:0051082);;	K09503|1.26609e-91|pper:PRUPE_ppa006330mg|hypothetical protein; K09503 DnaJ homolog subfamily A member 2 (A)	ko04141:Protein processing in endoplasmic reticulum	[O]	Posttranslational modification, protein turnover, chaperones	DnaJ central domain	DnaJ protein homolog (Precursor) GN=DNAJ1 OS=Cucumis sativus (Cucumber) PE=2 SV=1	O	Posttranslational modification, protein turnover, chaperones	hypothetical protein PRUPE_ppa006330mg [Prunus persica]
Prunus_persica_newGene_3043	--	--	--	K14794|0|pper:PRUPE_ppa019214mg|hypothetical protein; K14794 ribosomal RNA-processing protein 12 (A)	--	[S]	Function unknown	NUC173 domain;; NUC173 domain	--	S	Function unknown	hypothetical protein PRUPE_ppa019214mg [Prunus persica]
Prunus_persica_newGene_2813	--	--	--	--	--	--	--	APO RNA-binding	APO protein 3, mitochondrial (Precursor) GN=APO3 OS=Arabidopsis thaliana (Mouse-ear cress) PE=2 SV=1	S	Function unknown	PREDICTED: APO protein 3, mitochondrial-like [Prunus mume]
Prunus_persica_newGene_1586	[MG]	--	--	--	--	[G]	Carbohydrate transport and metabolism	--	Probable LRR receptor-like serine/threonine-protein kinase At3g47570 (Precursor) GN=At3g47570 OS=Arabidopsis thaliana (Mouse-ear cress) PE=2 SV=1	T	Signal transduction mechanisms	hypothetical protein PRUPE_ppb011385mg [Prunus persica]
Prunus_persica_newGene_779	--	--	--	K03363|5.68155e-06|pxb:103952779|cell division cycle 20.5, cofactor of APC complex-like; K03363 cell division cycle 20, cofactor of APC complex (A)	ko04120:Ubiquitin mediated proteolysis	--	--	--	--	--	--	--
Prunus_persica_newGene_2552	--	--	--	--	--	--	--	--	WPP domain-associated protein (Fragment) GN=WAP OS=Solanum lycopersicum (Tomato) PE=1 SV=1	S	Function unknown	hypothetical protein PRUPE_ppa027201mg [Prunus persica]
Prunus_persica_newGene_3248	[J]	Translation, ribosomal structure and biogenesis	--	K02958|4.45577e-28|pper:PRUPE_ppa023529mg|hypothetical protein; K02958 small subunit ribosomal protein S15e (A)	ko03010:Ribosome	[J]	Translation, ribosomal structure and biogenesis	--	40S ribosomal protein S15 GN=OJ1046_F10.119 OS=Oryza sativa subsp. japonica (Rice) PE=2 SV=2	J	Translation, ribosomal structure and biogenesis	hypothetical protein PRUPE_ppa023529mg [Prunus persica]
Prunus_persica_newGene_2637	--	--	--	--	--	[R]	General function prediction only	--	--	T	Signal transduction mechanisms	hypothetical protein PRUPE_ppa013302mg [Prunus persica]
Prunus_persica_newGene_2890	--	--	--	--	--	--	--	--	--	--	--	hypothetical protein PRUPE_ppa014283mg [Prunus persica]
Prunus_persica_newGene_1561	--	--	--	--	--	[R]	General function prediction only	gag-polypeptide of LTR copia-type;; gag-polypeptide of LTR copia-type;; gag-polypeptide of LTR copia-type;; Retrotransposon gag protein;; GAG-pre-integrase domain	Endonuclease OS=Nicotiana tabacum (Common tobacco) PE=2 SV=1	R	General function prediction only	PREDICTED: uncharacterized protein LOC103331702 [Prunus mume]
Prunus_persica_newGene_2211	--	--	--	K14423|7.68795e-35|pper:PRUPE_ppa019692mg|hypothetical protein; K14423 4,4-dimethyl-9beta,19-cyclopropylsterol-4alpha-methyl oxidase [EC:1.14.13.72] (A)	ko00100:Steroid biosynthesis	[I]	Lipid transport and metabolism	--	Methylsterol monooxygenase 1-1 GN=SMO1-1 OS=Arabidopsis thaliana (Mouse-ear cress) PE=1 SV=1	I	Lipid transport and metabolism	hypothetical protein PRUPE_ppa019692mg, partial [Prunus persica]
Prunus_persica_newGene_1361	--	--	--	--	--	[R]	General function prediction only	Reverse transcriptase (RNA-dependent DNA polymerase);; Reverse transcriptase (RNA-dependent DNA polymerase)	Uncharacterized mitochondrial protein AtMg00810 GN=AtMg00810 OS=Arabidopsis thaliana (Mouse-ear cress) PE=4 SV=1	R	General function prediction only	Putative gag-pol polyprotein [Oryza sativa]
Prunus_persica_newGene_1287	[QR]	--	Molecular Function: O-methyltransferase activity (GO:0008171);;	--	--	[R]	General function prediction only	O-methyltransferase	Trans-resveratrol di-O-methyltransferase GN=ROMT OS=Vitis vinifera (Grape) PE=1 SV=2	R	General function prediction only	PREDICTED: trans-resveratrol di-O-methyltransferase-like [Prunus mume]
Prunus_persica_newGene_3119	--	--	--	--	--	[R]	General function prediction only	Reverse transcriptase (RNA-dependent DNA polymerase);; Reverse transcriptase (RNA-dependent DNA polymerase)	Endonuclease OS=Nicotiana tabacum (Common tobacco) PE=2 SV=1	R	General function prediction only	hypothetical protein VITISV_030334 [Vitis vinifera]
Prunus_persica_newGene_2821	--	--	--	--	--	[R]	General function prediction only	--	Pentatricopeptide repeat-containing protein At5g43790 GN=PCMP-E30 OS=Arabidopsis thaliana (Mouse-ear cress) PE=2 SV=1	R	General function prediction only	PREDICTED: pentatricopeptide repeat-containing protein At1g18485 [Prunus mume]
Prunus_persica_newGene_184	--	--	--	--	--	--	--	--	1,2-dihydroxy-3-keto-5-methylthiopentene dioxygenase 1 {ECO:0000255|HAMAP-Rule:MF_03154} GN=VIT_05s0020g04070 OS=Vitis vinifera (Grape) PE=3 SV=1	P	Inorganic ion transport and metabolism	hypothetical protein PRUPE_ppa013752mg [Prunus persica]
Prunus_persica_newGene_2514	--	--	--	--	--	--	--	--	--	--	--	hypothetical protein PRUPE_ppa013800mg [Prunus persica]
Prunus_persica_newGene_1658	--	--	Biological Process: DNA integration (GO:0015074);;	--	--	[R]	General function prediction only	Integrase core domain;; GAG-pre-integrase domain;; Zinc knuckle	Endonuclease OS=Nicotiana tabacum (Common tobacco) PE=2 SV=1	R	General function prediction only	PREDICTED: uncharacterized protein LOC103962231 [Pyrus x bretschneideri]
Prunus_persica_newGene_976	--	--	--	--	--	--	--	--	--	--	--	hypothetical protein PRUPE_ppa014160mg [Prunus persica]
Prunus_persica_newGene_204	--	--	--	--	--	--	--	--	--	--	--	unnamed protein product [Vitis vinifera]
Prunus_persica_newGene_392	--	--	--	--	--	--	--	--	--	--	--	hypothetical protein PRUPE_ppb025084mg, partial [Prunus persica]
Prunus_persica_newGene_1958	--	--	--	--	--	--	--	Domain of unknown function (DUF4218)	--	R	General function prediction only	PREDICTED: uncharacterized protein LOC103328856 [Prunus mume]
Prunus_persica_newGene_1163	[I]	Lipid transport and metabolism	Molecular Function: 3-hydroxyisobutyryl-CoA hydrolase activity (GO:0003860);;	K05605|5.95668e-19|pper:PRUPE_ppa020598mg|hypothetical protein; K05605 3-hydroxyisobutyryl-CoA hydrolase [EC:3.1.2.4] (A)	ko00280:Valine, leucine and isoleucine degradation;ko00410:beta-Alanine metabolism;ko00640:Propanoate metabolism;ko01200:Carbon metabolism	--	--	--	Probable 3-hydroxyisobutyryl-CoA hydrolase 3 GN=At2g30660 OS=Arabidopsis thaliana (Mouse-ear cress) PE=2 SV=1	I	Lipid transport and metabolism	hypothetical protein PRUPE_ppa020598mg [Prunus persica]
Prunus_persica_newGene_1556	--	--	Molecular Function: nucleic acid binding (GO:0003676);; Molecular Function: zinc ion binding (GO:0008270);; Biological Process: DNA integration (GO:0015074);;	--	--	[R]	General function prediction only	gag-polypeptide of LTR copia-type;; Integrase core domain;; gag-polypeptide of LTR copia-type;; GAG-pre-integrase domain;; Zinc knuckle;; Reverse transcriptase (RNA-dependent DNA polymerase)	Endonuclease OS=Nicotiana tabacum (Common tobacco) PE=2 SV=1	R	General function prediction only	integrase [Cucumis melo subsp. melo]
Prunus_persica_newGene_2169	--	--	--	--	--	--	--	--	--	R	General function prediction only	PREDICTED: uncharacterized protein LOC103944980 [Pyrus x bretschneideri]
Prunus_persica_newGene_1411	--	--	Molecular Function: protein binding (GO:0005515);;	--	--	--	--	F-box-like;; F-box domain	F-box protein SKIP14 GN=SKIP14 OS=Arabidopsis thaliana (Mouse-ear cress) PE=1 SV=1	R	General function prediction only	PREDICTED: F-box protein SKIP14-like [Prunus mume]
Prunus_persica_newGene_3036	[S]	Function unknown	Molecular Function: ADP binding (GO:0043531);;	--	--	--	--	NB-ARC domain;; Arabidopsis broad-spectrum mildew resistance protein RPW8;; AAA domain;; Leucine rich repeat;; Leucine Rich repeats (2 copies);; Leucine Rich Repeat	Probable disease resistance protein At5g66900 GN=At5g66900 OS=Arabidopsis thaliana (Mouse-ear cress) PE=3 SV=1	T	Signal transduction mechanisms	PREDICTED: probable disease resistance protein At5g66900 [Prunus mume]
Prunus_persica_newGene_3368	--	--	--	--	--	--	--	--	FBD-associated F-box protein At4g10400 GN=At4g10400 OS=Arabidopsis thaliana (Mouse-ear cress) PE=2 SV=2	R	General function prediction only	PREDICTED: putative FBD-associated F-box protein At5g56700 [Prunus mume]
Prunus_persica_newGene_2614	--	--	--	--	--	--	--	--	--	--	--	hypothetical protein PRUPE_ppa027215mg [Prunus persica]
Prunus_persica_newGene_2835	--	--	Molecular Function: DNA binding (GO:0003677);; Molecular Function: sequence-specific DNA binding transcription factor activity (GO:0003700);; Cellular Component: nucleus (GO:0005634);; Biological Process: regulation of transcription, DNA-templated (GO:0006355);; Molecular Function: protein dimerization activity (GO:0046983);;	--	--	[K]	Transcription	K-box region;; SRF-type transcription factor (DNA-binding and dimerisation domain)	Agamous-like MADS-box protein AGL18 GN=AGL18 OS=Arabidopsis thaliana (Mouse-ear cress) PE=2 SV=1	K	Transcription	PREDICTED: agamous-like MADS-box protein AGL18 [Prunus mume]
Prunus_persica_newGene_3178	--	--	--	--	--	--	--	--	--	--	--	PREDICTED: uncharacterized protein LOC103336767 [Prunus mume]
Prunus_persica_newGene_3009	--	--	--	--	--	--	--	ESSS subunit of NADH:ubiquinone oxidoreductase (complex I)	--	S	Function unknown	hypothetical protein PRUPE_ppa013695mg [Prunus persica]
Prunus_persica_newGene_3306	--	--	--	--	--	--	--	--	--	--	--	hypothetical protein PRUPE_ppa015729mg, partial [Prunus persica]
Prunus_persica_newGene_2006	--	--	Molecular Function: protein binding (GO:0005515);;	--	--	[G]	Carbohydrate transport and metabolism	Glycosyl hydrolase family 47	Probable alpha-mannosidase I MNS5 GN=MNS5 OS=Arabidopsis thaliana (Mouse-ear cress) PE=2 SV=1	G	Carbohydrate transport and metabolism	hypothetical protein PRUPE_ppa025933mg [Prunus persica]
Prunus_persica_newGene_1404	--	--	--	--	--	--	--	--	CLE25p (Precursor) GN=CLE25 OS=Arabidopsis thaliana (Mouse-ear cress) PE=2 SV=1	T	Signal transduction mechanisms	hypothetical protein PRUPE_ppa019332mg [Prunus persica]
Prunus_persica_newGene_2302	--	--	Molecular Function: DNA binding (GO:0003677);; Molecular Function: transposase activity (GO:0004803);; Biological Process: transposition, DNA-mediated (GO:0006313);;	--	--	--	--	MULE transposase domain;; Transposase, Mutator family;; MuDR family transposase	--	S	Function unknown	hypothetical protein PRUPE_ppa026270mg [Prunus persica]
Prunus_persica_newGene_2092	--	--	--	--	--	--	--	--	--	--	--	hypothetical protein PRUPE_ppa002346mg [Prunus persica]
Prunus_persica_newGene_1557	[O]	Posttranslational modification, protein turnover, chaperones	--	K02728|1.12468e-62|pper:PRUPE_ppa026194mg|hypothetical protein; K02728 20S proteasome subunit alpha 3 [EC:3.4.25.1] (A)	ko03050:Proteasome	[O]	Posttranslational modification, protein turnover, chaperones	Proteasome subunit A N-terminal signature;; Proteasome subunit;; Proteasome subunit	Proteasome subunit alpha type-4 GN=PAC1 OS=Spinacia oleracea (Spinach) PE=2 SV=1	O	Posttranslational modification, protein turnover, chaperones	hypothetical protein PRUPE_ppa026194mg [Prunus persica]
Prunus_persica_newGene_882	--	--	--	--	--	[R]	General function prediction only	--	--	R	General function prediction only	PREDICTED: uncharacterized protein LOC104881896 [Vitis vinifera]
Prunus_persica_newGene_1769	--	--	--	--	--	--	--	--	--	--	--	PREDICTED: uncharacterized protein LOC103341630 [Prunus mume]
Prunus_persica_newGene_3138	--	--	--	--	--	--	--	Domain of unknown function (DUF4371);; Domain of unknown function (DUF4371)	--	S	Function unknown	PREDICTED: zinc finger MYM-type protein 1-like [Prunus mume]
Prunus_persica_newGene_2555	--	--	--	--	--	--	--	--	--	--	--	hypothetical protein PRUPE_ppa014321mg [Prunus persica]
Prunus_persica_newGene_2453	--	--	--	K00008|4.14741e-20|pper:PRUPE_ppa015247mg|hypothetical protein; K00008 L-iditol 2-dehydrogenase [EC:1.1.1.14] (A)	ko00040:Pentose and glucuronate interconversions;ko00051:Fructose and mannose metabolism	--	--	--	--	--	--	hypothetical protein PRUPE_ppa015247mg [Prunus persica]
Prunus_persica_newGene_2463	--	--	Cellular Component: Elongator holoenzyme complex (GO:0033588);;	K11375|7.02098e-91|pper:PRUPE_ppa015578mg|hypothetical protein; K11375 elongator complex protein 4 (A)	--	[BK]	--	PAXNEB protein	Elongator complex protein 4 GN=F11B9.14 OS=Arabidopsis thaliana (Mouse-ear cress) PE=1 SV=1	BK	-	hypothetical protein PRUPE_ppa015578mg [Prunus persica]
Prunus_persica_newGene_1644	--	--	Molecular Function: magnesium ion binding (GO:0000287);; Molecular Function: terpene synthase activity (GO:0010333);; Molecular Function: lyase activity (GO:0016829);;	K04121|8.09561e-99|pmum:103325640|ent-kaur-16-ene synthase, chloroplastic-like; K04121 ent-kaurene synthase [EC:4.2.3.19] (A)	ko00904:Diterpenoid biosynthesis	--	--	Terpene synthase family, metal binding domain;; Terpene synthase family, metal binding domain	Ent-kaur-16-ene synthase, chloroplastic (Precursor) GN=T8K14.12 OS=Arabidopsis thaliana (Mouse-ear cress) PE=1 SV=1	H	Coenzyme transport and metabolism	PREDICTED: LOW QUALITY PROTEIN: ent-kaur-16-ene synthase, chloroplastic-like [Prunus mume]
Prunus_persica_newGene_3292	--	--	--	--	--	--	--	--	--	S	Function unknown	PREDICTED: TMV resistance protein N-like [Prunus mume]
Prunus_persica_newGene_1128	--	--	--	--	--	--	--	--	--	--	--	ATP binding protein, putative [Ricinus communis]
Prunus_persica_newGene_475	--	--	Cellular Component: integral component of membrane (GO:0016021);; Molecular Function: transferase activity, transferring glycosyl groups (GO:0016757);;	K08238|0|mdm:103403759|CAMTA1; calmodulin binding transcription activator 1; K08238 xyloglucan 6-xylosyltransferase [EC:2.4.2.39] (A)	--	[GM]	--	galactosyl transferase GMA12/MNN10 family;; galactosyl transferase GMA12/MNN10 family	Xyloglucan 6-xylosyltransferase 2 OS=Arabidopsis thaliana (Mouse-ear cress) PE=1 SV=1	GM	-	calmodulin binding transcription activator 1 [Malus domestica]
Prunus_persica_newGene_588	--	--	Molecular Function: zinc ion binding (GO:0008270);;	--	--	[A]	RNA processing and modification	Protein of unknown function (DUF3675);; RING-variant domain	Probable E3 ubiquitin ligase SUD1 GN=F28A23.140 OS=Arabidopsis thaliana (Mouse-ear cress) PE=1 SV=1	A	RNA processing and modification	hypothetical protein PRUPE_ppa009881mg [Prunus persica]
Prunus_persica_newGene_3245	--	--	--	K15283|8.90647e-57|pper:PRUPE_ppa025127mg|hypothetical protein; K15283 solute carrier family 35, member E1 (A)	--	[GE]	--	--	Xylulose 5-phosphate/phosphate translocator, chloroplastic (Precursor) GN=K10A8.110 OS=Arabidopsis thaliana (Mouse-ear cress) PE=2 SV=1	G	Carbohydrate transport and metabolism	hypothetical protein PRUPE_ppa025127mg, partial [Prunus persica]
Prunus_persica_newGene_3071	--	--	--	--	--	--	--	--	--	--	--	hypothetical protein PRUPE_ppa023641mg [Prunus persica]
Prunus_persica_newGene_218	[R]	General function prediction only	--	K10251|1.56539e-162|pper:PRUPE_ppa026869mg|hypothetical protein; K10251 17beta-estradiol 17-dehydrogenase / very-long-chain 3-oxoacyl-CoA reductase [EC:1.1.1.62 1.1.1.330] (A)	ko00062:Fatty acid elongation;ko01040:Biosynthesis of unsaturated fatty acids;ko01212:Fatty acid metabolism	--	--	short chain dehydrogenase;; short chain dehydrogenase	Very-long-chain 3-oxoacyl-CoA reductase 1 GN=F12A21.31 OS=Arabidopsis thaliana (Mouse-ear cress) PE=1 SV=1	Q	Secondary metabolites biosynthesis, transport and catabolism	hypothetical protein PRUPE_ppa026869mg [Prunus persica]
Prunus_persica_newGene_2742	--	--	--	--	--	--	--	--	--	--	--	hypothetical protein PRUPE_ppa013830mg [Prunus persica]
Prunus_persica_newGene_2175	--	--	--	--	--	[R]	General function prediction only	--	Reticulon-like protein B22 GN=RTNLB22 OS=Arabidopsis thaliana (Mouse-ear cress) PE=2 SV=1	S	Function unknown	hypothetical protein PRUPE_ppb025457mg [Prunus persica]
Prunus_persica_newGene_2907	--	--	--	--	--	--	--	--	Umecyanin OS=Armoracia rusticana (Horseradish) PE=1 SV=1	R	General function prediction only	hypothetical protein PRUPE_ppa016302mg [Prunus persica]
Prunus_persica_newGene_267	[KAD]	--	--	K09422|1.00055e-166|pper:PRUPE_ppa010846mg|hypothetical protein; K09422 myb proto-oncogene protein, plant (A)	--	[K]	Transcription	Myb-like DNA-binding domain;; Myb-like DNA-binding domain	Transcription repressor MYB4 GN=MYB4 OS=Arabidopsis thaliana (Mouse-ear cress) PE=1 SV=1	K	Transcription	hypothetical protein PRUPE_ppa010846mg [Prunus persica]
Prunus_persica_newGene_1504	--	--	--	--	--	--	--	--	--	--	--	hypothetical protein PRUPE_ppb018828mg [Prunus persica]
Prunus_persica_newGene_470	--	--	--	--	--	--	--	--	--	--	--	PREDICTED: uncharacterized protein LOC101301319 [Fragaria vesca subsp. vesca]
Prunus_persica_newGene_3118	--	--	--	--	--	--	--	--	--	S	Function unknown	hypothetical protein PRUPE_ppa022080mg [Prunus persica]
Prunus_persica_newGene_2964	--	--	--	--	--	[TO]	--	--	--	OT	-	hypothetical protein PRUPE_ppa011011mg [Prunus persica]
Prunus_persica_newGene_998	--	--	--	--	--	--	--	--	--	R	General function prediction only	hypothetical protein PRUPE_ppa024874mg [Prunus persica]
Prunus_persica_newGene_2625	--	--	--	--	--	--	--	--	--	--	--	PREDICTED: uncharacterized protein LOC103340828 isoform X2 [Prunus mume]
Prunus_persica_newGene_2931	--	--	--	--	--	--	--	--	--	--	--	hypothetical protein L484_024704 [Morus notabilis]
Prunus_persica_newGene_1609	--	--	--	--	--	--	--	--	--	--	--	hypothetical protein PRUPE_ppa003074mg [Prunus persica]
Prunus_persica_newGene_129	--	--	--	K15115|7.38163e-21|pper:PRUPE_ppa026269mg|hypothetical protein; K15115 solute carrier family 25 (mitochondrial folate transporter), member 32 (A)	--	[C]	Energy production and conversion	--	Folate transporter 1, chloroplastic GN=FOLT1 OS=Arabidopsis thaliana (Mouse-ear cress) PE=2 SV=1	C	Energy production and conversion	hypothetical protein PRUPE_ppa026269mg [Prunus persica]
Prunus_persica_newGene_515	--	--	Molecular Function: transcription coactivator activity (GO:0003713);;	--	--	[K]	Transcription	SSXT protein (N-terminal region);; SSXT protein (N-terminal region)	GRF1-interacting factor 1 GN=F4I4.20 OS=Arabidopsis thaliana (Mouse-ear cress) PE=1 SV=1	K	Transcription	hypothetical protein PRUPE_ppa014061mg [Prunus persica]
Prunus_persica_newGene_377	--	--	--	--	--	--	--	--	Alpha-glucan water dikinase, chloroplastic (Precursor) GN=R1 OS=Solanum tuberosum (Potato) PE=1 SV=2	R	General function prediction only	PREDICTED: alpha-glucan water dikinase 1, chloroplastic-like [Prunus mume]
Prunus_persica_newGene_2945	[O]	Posttranslational modification, protein turnover, chaperones	Molecular Function: ATP binding (GO:0005524);; Biological Process: protein folding (GO:0006457);; Biological Process: response to stress (GO:0006950);; Molecular Function: unfolded protein binding (GO:0051082);;	--	--	[R]	General function prediction only	PPR repeat family;; PPR repeat;; PPR repeat;; Pentatricopeptide repeat domain;; PPR repeat family;; PPR repeat;; PPR repeat;; Pentatricopeptide repeat domain;; Anaphase-promoting complex, cyclosome, subunit 3;; Hsp90 protein	Putative pentatricopeptide repeat-containing protein At1g13630 GN=At1g13630 OS=Arabidopsis thaliana (Mouse-ear cress) PE=2 SV=3	R	General function prediction only	PREDICTED: LOW QUALITY PROTEIN: putative pentatricopeptide repeat-containing protein At1g13630, partial [Prunus mume]
Prunus_persica_newGene_1412	--	--	--	--	--	--	--	--	Protein TPLATE OS=Arabidopsis thaliana (Mouse-ear cress) PE=1 SV=1	S	Function unknown	PREDICTED: protein TPLATE-like, partial [Malus domestica]
Prunus_persica_newGene_3265	[R]	General function prediction only	--	K12251|1.05282e-15|mus:103988499|N-carbamoylputrescine amidase; K12251 N-carbamoylputrescine amidase [EC:3.5.1.53] (A)	ko00330:Arginine and proline metabolism	[E]	Amino acid transport and metabolism	--	N-carbamoylputrescine amidase GN=CPA OS=Solanum tuberosum (Potato) PE=2 SV=1	E	Amino acid transport and metabolism	PREDICTED: N-carbamoylputrescine amidase [Musa acuminata subsp. malaccensis]
Prunus_persica_newGene_2609	--	--	--	--	--	--	--	--	--	--	--	hypothetical protein PRUPE_ppa027215mg [Prunus persica]
Prunus_persica_newGene_2423	--	--	--	--	--	--	--	--	Uncharacterized protein At2g29880 GN=At2g29880 OS=Arabidopsis thaliana (Mouse-ear cress) PE=2 SV=1	S	Function unknown	PREDICTED: uncharacterized protein At2g29880-like [Prunus mume]
Prunus_persica_newGene_3202	--	--	Molecular Function: protein binding (GO:0005515);; Biological Process: signal transduction (GO:0007165);; Molecular Function: ADP binding (GO:0043531);;	--	--	--	--	NB-ARC domain;; Leucine Rich repeats (2 copies);; Leucine Rich Repeat;; TIR domain;; TIR domain;; NB-ARC domain	TMV resistance protein N GN=N OS=Nicotiana glutinosa (Tobacco) PE=1 SV=1	T	Signal transduction mechanisms	hypothetical protein PRUPE_ppa023180mg, partial [Prunus persica]
Prunus_persica_newGene_974	[E]	Amino acid transport and metabolism	--	K14638|7.82832e-63|pmum:103343771|protein NRT1/ PTR FAMILY 5.4-like; K14638 solute carrier family 15 (peptide/histidine transporter), member 3/4 (A)	--	[E]	Amino acid transport and metabolism	--	Protein NRT1/ PTR FAMILY 5.4 GN=NPF5.4 OS=Arabidopsis thaliana (Mouse-ear cress) PE=2 SV=1	G	Carbohydrate transport and metabolism	PREDICTED: protein NRT1/ PTR FAMILY 5.4-like [Prunus mume]
Prunus_persica_newGene_2632	--	--	--	--	--	--	--	--	--	--	--	hypothetical protein PRUPE_ppb025084mg, partial [Prunus persica]
Prunus_persica_newGene_1055	[L]	Replication, recombination and repair	--	--	--	[R]	General function prediction only	--	RNA-directed DNA polymerase homolog OS=Oenothera berteroana (Bertero&apos;s evening primrose) PE=4 SV=1	L	Replication, recombination and repair	PREDICTED: uncharacterized protein LOC103327103 [Prunus mume]
Prunus_persica_newGene_2657	--	--	--	--	--	--	--	--	--	R	General function prediction only	Encodes a root meristem growth factor, Belongs to a family of functionally redundant ous peptides that are secreted, putative [Theobroma cacao]
Prunus_persica_newGene_2242	--	--	--	--	--	--	--	Protein of unknown function (DUF632)	--	S	Function unknown	PREDICTED: uncharacterized protein LOC101292260 [Fragaria vesca subsp. vesca]
Prunus_persica_newGene_1884	--	--	--	--	--	--	--	--	--	--	--	hypothetical protein PRUPE_ppb017046mg [Prunus persica]
Prunus_persica_newGene_1172	--	--	--	K18059|2.87585e-12|sly:101257470|ST4.1; probable sulfate transporter 4.2-like; K18059 sulfate transporter 4 (A)	--	[P]	Inorganic ion transport and metabolism	--	Sulfate transporter 4.1, chloroplastic (Precursor) OS=Arabidopsis thaliana (Mouse-ear cress) PE=1 SV=1	P	Inorganic ion transport and metabolism	probable sulfate transporter 4.2-like [Solanum lycopersicum]
Prunus_persica_newGene_2105	--	--	--	--	--	--	--	--	--	--	--	hypothetical protein PRUPE_ppa007789mg [Prunus persica]
Prunus_persica_newGene_2491	--	--	--	--	--	--	--	--	--	--	--	PREDICTED: uncharacterized protein LOC103448920 [Malus domestica]
Prunus_persica_newGene_157	[O]	Posttranslational modification, protein turnover, chaperones	--	--	--	[O]	Posttranslational modification, protein turnover, chaperones	--	ATP-dependent zinc metalloprotease FtsH {ECO:0000255|HAMAP-Rule:MF_01458} OS=Vaucheria litorea (Yellow-green alga) PE=3 SV=1	O	Posttranslational modification, protein turnover, chaperones	hypothetical protein PRUPE_ppa001341mg [Prunus persica]
Prunus_persica_newGene_617	--	--	--	--	--	[R]	General function prediction only	--	Kelch repeat-containing protein At3g27220 GN=At3g27220 OS=Arabidopsis thaliana (Mouse-ear cress) PE=2 SV=1	S	Function unknown	PREDICTED: kelch repeat-containing protein At3g27220 isoform X1 [Prunus mume]
Prunus_persica_newGene_257	--	--	--	--	--	--	--	--	--	--	--	hypothetical protein PRUPE_ppa018310mg [Prunus persica]
Prunus_persica_newGene_757	--	--	Molecular Function: DNA binding (GO:0003677);; Molecular Function: protein dimerization activity (GO:0046983);;	--	--	[L]	Replication, recombination and repair	hAT family C-terminal dimerisation region;; Domain of unknown function (DUF4413);; BED zinc finger	Putative AC transposase OS=Zea mays (Maize) PE=2 SV=2	L	Replication, recombination and repair	hypothetical protein PRUPE_ppa003125mg [Prunus persica]
Prunus_persica_newGene_2381	--	--	--	--	--	--	--	--	--	T	Signal transduction mechanisms	hypothetical protein PRUPE_ppa006098mg [Prunus persica]
Prunus_persica_newGene_42	[KAD]	--	--	K09422|5.62298e-20|pvu:PHAVU_011G034900g|hypothetical protein; K09422 myb proto-oncogene protein, plant (A)	--	[K]	Transcription	--	Transcription repressor MYB4 GN=MYB4 OS=Arabidopsis thaliana (Mouse-ear cress) PE=1 SV=1	K	Transcription	hypothetical protein PHAVU_011G034900g [Phaseolus vulgaris]
Prunus_persica_newGene_3422	--	--	--	--	--	--	--	Potato inhibitor I family	Glu S.griseus protease inhibitor OS=Momordica charantia (Bitter gourd) PE=1 SV=1	R	General function prediction only	hypothetical protein PRUPE_ppa024500mg [Prunus persica]
Prunus_persica_newGene_3294	--	--	--	K16052|1.61406e-30|pmum:103332114|mechanosensitive ion channel protein 1, mitochondrial-like; K16052 MscS family membrane protein (A)	--	--	--	--	--	--	--	PREDICTED: mechanosensitive ion channel protein 1, mitochondrial-like [Prunus mume]
Prunus_persica_newGene_1738	[O]	Posttranslational modification, protein turnover, chaperones	--	K04077|7.73046e-27|pper:PRUPE_ppa003391mg|hypothetical protein; K04077 chaperonin GroEL (A)	ko03018:RNA degradation	[O]	Posttranslational modification, protein turnover, chaperones	--	Chaperonin CPN60-1, mitochondrial (Precursor) GN=CPN60-1 OS=Cucurbita maxima (Pumpkin) PE=1 SV=1	O	Posttranslational modification, protein turnover, chaperones	hypothetical protein PRUPE_ppa003391mg [Prunus persica]
Prunus_persica_newGene_3398	[J]	Translation, ribosomal structure and biogenesis	--	K03679|1.34775e-120|pper:PRUPE_ppa022206mg|hypothetical protein; K03679 exosome complex component RRP4 (A)	ko03018:RNA degradation	[A]	RNA processing and modification	--	--	J	Translation, ribosomal structure and biogenesis	hypothetical protein PRUPE_ppa022206mg, partial [Prunus persica]
Prunus_persica_newGene_1878	--	--	--	--	--	[R]	General function prediction only	Reverse transcriptase (RNA-dependent DNA polymerase);; Reverse transcriptase (RNA-dependent DNA polymerase)	Endonuclease OS=Nicotiana tabacum (Common tobacco) PE=2 SV=1	R	General function prediction only	PREDICTED: uncharacterized protein LOC103452157 [Malus domestica]
Prunus_persica_newGene_386	[J]	Translation, ribosomal structure and biogenesis	--	K14403|2.44472e-61|pmum:103318907|cleavage and polyadenylation specificity factor subunit 3-I-like; K14403 cleavage and polyadenylation specificity factor subunit 3 [EC:3.1.27.-] (A)	ko03015:mRNA surveillance pathway	[A]	RNA processing and modification	--	Cleavage and polyadenylation specificity factor subunit 3-I GN=CPSF73-I OS=Arabidopsis thaliana (Mouse-ear cress) PE=1 SV=1	A	RNA processing and modification	PREDICTED: cleavage and polyadenylation specificity factor subunit 3-I-like isoform X1 [Prunus mume]
Prunus_persica_newGene_1536	--	--	--	--	--	--	--	--	--	--	--	hypothetical protein PRUPE_ppa013679mg [Prunus persica]
Prunus_persica_newGene_961	--	--	--	K12400|0|pper:PRUPE_ppa001563mg|hypothetical protein; K12400 AP-4 complex subunit epsilon-1 (A)	--	[U]	Intracellular trafficking, secretion, and vesicular transport	Adaptin N terminal region	AP-4 complex subunit epsilon GN=At1g31730 OS=Arabidopsis thaliana (Mouse-ear cress) PE=1 SV=1	U	Intracellular trafficking, secretion, and vesicular transport	hypothetical protein PRUPE_ppa001563mg [Prunus persica]
Prunus_persica_newGene_512	--	--	--	--	--	--	--	--	--	--	--	hypothetical protein PRUPE_ppb010744mg [Prunus persica]
Prunus_persica_newGene_3351	--	--	--	--	--	--	--	--	--	--	--	PREDICTED: uncharacterized protein LOC103324913 [Prunus mume]
Prunus_persica_newGene_2496	--	--	--	--	--	--	--	--	--	R	General function prediction only	hypothetical protein PRUPE_ppa014227mg [Prunus persica]
Prunus_persica_newGene_1825	--	--	--	--	--	[R]	General function prediction only	--	--	S	Function unknown	PREDICTED: receptor-like protein 12 [Prunus mume]
Prunus_persica_newGene_3407	--	--	Molecular Function: protein binding (GO:0005515);;	--	--	[T]	Signal transduction mechanisms	F-box domain	DENN domain and WD repeat-containing protein SCD1 {ECO:0000305} OS=Arabidopsis thaliana (Mouse-ear cress) PE=1 SV=1	T	Signal transduction mechanisms	hypothetical protein PRUPE_ppa015685mg [Prunus persica]
Prunus_persica_newGene_735	--	--	--	--	--	[T]	Signal transduction mechanisms	--	Putative disease resistance protein At3g14460 GN=At3g14460 OS=Arabidopsis thaliana (Mouse-ear cress) PE=3 SV=1	T	Signal transduction mechanisms	hypothetical protein PRUPE_ppa000247mg [Prunus persica]
Prunus_persica_newGene_3143	--	--	--	--	--	--	--	--	--	--	--	hypothetical protein PRUPE_ppa015836mg [Prunus persica]
Prunus_persica_newGene_1130	--	--	--	--	--	[R]	General function prediction only	--	--	R	General function prediction only	hypothetical protein PRUPE_ppa000020mg [Prunus persica]
Prunus_persica_newGene_877	--	--	--	--	--	[R]	General function prediction only	Reverse transcriptase-like	Putative ribonuclease H protein At1g65750 GN=At1g65750 OS=Arabidopsis thaliana (Mouse-ear cress) PE=3 SV=1	S	Function unknown	hypothetical protein PRUPE_ppa019797mg, partial [Prunus persica]
Prunus_persica_newGene_2923	--	--	--	--	--	[G]	Carbohydrate transport and metabolism	--	Purple acid phosphatase 15 (Precursor) GN=T1B9.21 OS=Arabidopsis thaliana (Mouse-ear cress) PE=1 SV=1	G	Carbohydrate transport and metabolism	hypothetical protein PRUPE_ppa002773mg [Prunus persica]
Prunus_persica_newGene_2802	--	--	--	--	--	--	--	--	--	R	General function prediction only	hypothetical protein PRUPE_ppa010175mg [Prunus persica]
Prunus_persica_newGene_2912	--	--	--	--	--	--	--	--	--	--	--	PREDICTED: uncharacterized protein LOC103341313 [Prunus mume]
Prunus_persica_newGene_2887	--	--	--	--	--	--	--	--	--	R	General function prediction only	hypothetical protein PRUPE_ppb014454mg [Prunus persica]
Prunus_persica_newGene_933	--	--	--	--	--	--	--	--	--	--	--	Clavata3/esr-related 14, putative [Theobroma cacao]
Prunus_persica_newGene_2077	[O]	Posttranslational modification, protein turnover, chaperones	Molecular Function: serine-type endopeptidase activity (GO:0004252);; Biological Process: proteolysis (GO:0006508);;	--	--	--	--	Subtilase family;; PA domain;; Subtilase family	Subtilisin-like protease SDD1 {ECO:0000303|PubMed:10809670} (Precursor) OS=Arabidopsis thaliana (Mouse-ear cress) PE=2 SV=1	O	Posttranslational modification, protein turnover, chaperones	hypothetical protein PRUPE_ppa001885mg [Prunus persica]
Prunus_persica_newGene_2755	[J]	Translation, ribosomal structure and biogenesis	--	K01867|2.67798e-54|pmum:103318871|tryptophan--tRNA ligase, cytoplasmic-like; K01867 tryptophanyl-tRNA synthetase [EC:6.1.1.2] (A)	ko00970:Aminoacyl-tRNA biosynthesis	[J]	Translation, ribosomal structure and biogenesis	--	--	J	Translation, ribosomal structure and biogenesis	Tryptophan-tRNA ligase, cytoplasmic [Auxenochlorella protothecoides]
Prunus_persica_newGene_2493	[RTKL]	--	Molecular Function: protein kinase activity (GO:0004672);; Molecular Function: ATP binding (GO:0005524);; Biological Process: protein phosphorylation (GO:0006468);; Molecular Function: polysaccharide binding (GO:0030247);;	--	--	[T]	Signal transduction mechanisms	Protein kinase domain;; Protein tyrosine kinase;; Wall-associated receptor kinase galacturonan-binding	Wall-associated receptor kinase-like 20 (Precursor) GN=WAKL20 OS=Arabidopsis thaliana (Mouse-ear cress) PE=2 SV=1	T	Signal transduction mechanisms	hypothetical protein PRUPE_ppa027075mg [Prunus persica]
Prunus_persica_newGene_3237	--	--	--	--	--	--	--	--	--	S	Function unknown	PREDICTED: uncharacterized protein LOC103334325 [Prunus mume]
Prunus_persica_newGene_1670	--	--	--	--	--	--	--	--	--	--	--	PREDICTED: probable receptor-like protein kinase At1g67000 [Prunus mume]
Prunus_persica_newGene_3195	--	--	--	--	--	--	--	Domain of unknown function (DUF4216)	--	S	Function unknown	PREDICTED: uncharacterized protein LOC103428714 [Malus domestica]
Prunus_persica_newGene_895	--	--	--	--	--	--	--	--	--	--	--	hypothetical protein PRUPE_ppa014166mg [Prunus persica]
Prunus_persica_newGene_604	--	--	--	--	--	--	--	--	--	--	--	hypothetical protein PRUPE_ppa014171mg [Prunus persica]
Prunus_persica_newGene_2874	--	--	--	--	--	--	--	--	--	--	--	PREDICTED: uncharacterized protein LOC103323322 isoform X2 [Prunus mume]
Prunus_persica_newGene_1275	--	--	Molecular Function: DNA binding (GO:0003677);;	--	--	[L]	Replication, recombination and repair	Domain of unknown function (DUF4413)	Zinc finger BED domain-containing protein RICESLEEPER 1 OS=Oryza sativa subsp. japonica (Rice) PE=3 SV=1	L	Replication, recombination and repair	hypothetical protein PRUPE_ppa019953mg, partial [Prunus persica]
Prunus_persica_newGene_3393	--	--	--	--	--	--	--	--	--	S	Function unknown	hypothetical protein PRUPE_ppa011469mg [Prunus persica]
Prunus_persica_newGene_3344	[IM]	--	--	K03527|1.01155e-59|pper:PRUPE_ppa005432mg|hypothetical protein; K03527 4-hydroxy-3-methylbut-2-enyl diphosphate reductase [EC:1.17.1.2] (A)	ko00900:Terpenoid backbone biosynthesis	--	--	--	4-hydroxy-3-methylbut-2-enyl diphosphate reductase, chloroplastic (Precursor) GN=F10M10.120 OS=Arabidopsis thaliana (Mouse-ear cress) PE=2 SV=1	H	Coenzyme transport and metabolism	hypothetical protein PRUPE_ppa005432mg [Prunus persica]
Prunus_persica_newGene_2735	--	--	--	--	--	--	--	--	--	C	Energy production and conversion	PREDICTED: S-adenosylmethionine carrier 1, chloroplastic/mitochondrial [Prunus mume]
Prunus_persica_newGene_1681	--	--	--	--	--	--	--	--	--	--	--	PREDICTED: uncharacterized protein LOC103336955 [Prunus mume]
Prunus_persica_newGene_1977	--	--	--	K00652|5.83229e-36|pmum:103333375|2-amino-3-ketobutyrate coenzyme A ligase, mitochondrial-like; K00652 8-amino-7-oxononanoate synthase [EC:2.3.1.47] (A)	ko00780:Biotin metabolism	[E]	Amino acid transport and metabolism	--	--	E	Amino acid transport and metabolism	PREDICTED: 2-amino-3-ketobutyrate coenzyme A ligase, mitochondrial-like [Prunus mume]
Prunus_persica_newGene_2980	--	--	--	--	--	--	--	--	--	--	--	PREDICTED: uncharacterized protein LOC103331858 isoform X1 [Prunus mume]
Prunus_persica_newGene_965	--	--	--	--	--	--	--	--	--	--	--	PREDICTED: uncharacterized protein LOC103320861 [Prunus mume]
Prunus_persica_newGene_2754	--	--	--	--	--	[R]	General function prediction only	zinc-binding in reverse transcriptase;; Reverse transcriptase (RNA-dependent DNA polymerase);; Reverse transcriptase (RNA-dependent DNA polymerase)	Putative ribonuclease H protein At1g65750 GN=At1g65750 OS=Arabidopsis thaliana (Mouse-ear cress) PE=3 SV=1	R	General function prediction only	hypothetical protein PRUPE_ppa026519mg, partial [Prunus persica]
Prunus_persica_newGene_2608	[R]	General function prediction only	--	K01950|1.58851e-20|pper:PRUPE_ppa001981mg|hypothetical protein; K01950 NAD+ synthase (glutamine-hydrolysing) [EC:6.3.5.1] (A)	ko00760:Nicotinate and nicotinamide metabolism	[HR]	--	--	Glutamine-dependent NAD(+) synthetase GN=At1g55090 OS=Arabidopsis thaliana (Mouse-ear cress) PE=2 SV=1	H	Coenzyme transport and metabolism	hypothetical protein PRUPE_ppa001981mg [Prunus persica]
Prunus_persica_newGene_2061	--	--	--	--	--	--	--	--	--	--	--	hypothetical protein PRUPE_ppa014061mg [Prunus persica]
Prunus_persica_newGene_3384	[R]	General function prediction only	--	--	--	[R]	General function prediction only	--	Aldo-keto reductase family 4 member C8 GN=AKR4C8 OS=Arabidopsis thaliana (Mouse-ear cress) PE=1 SV=2	R	General function prediction only	hypothetical protein PRUPE_ppa018280mg [Prunus persica]
Prunus_persica_newGene_2454	--	--	--	--	--	--	--	--	--	R	General function prediction only	PREDICTED: serine/threonine-protein phosphatase 7 long form homolog [Prunus mume]
Prunus_persica_newGene_1990	--	--	--	--	--	--	--	--	--	S	Function unknown	hypothetical protein [Prunus persica]
Prunus_persica_newGene_2254	--	--	Molecular Function: metal ion binding (GO:0046872);;	--	--	[R]	General function prediction only	Zinc finger C-x8-C-x5-C-x3-H type (and similar)	Zinc finger CCCH domain-containing protein 67 GN=At5g63260 OS=Arabidopsis thaliana (Mouse-ear cress) PE=2 SV=2	R	General function prediction only	hypothetical protein PRUPE_ppa022069mg [Prunus persica]
Prunus_persica_newGene_533	--	--	--	--	--	--	--	GRF zinc finger	--	R	General function prediction only	PREDICTED: uncharacterized protein LOC103327016 [Prunus mume]
Prunus_persica_newGene_2686	--	--	--	--	--	--	--	--	--	--	--	PREDICTED: uncharacterized protein LOC103343691 [Prunus mume]
Prunus_persica_newGene_1566	[R]	General function prediction only	Molecular Function: protein binding (GO:0005515);;	K03246|2.42198e-161|pper:PRUPE_ppa009367mg|hypothetical protein; K03246 translation initiation factor 3 subunit I (A)	ko03013:RNA transport	[JT]	--	WD domain, G-beta repeat	Eukaryotic translation initiation factor 3 subunit I {ECO:0000255|HAMAP-Rule:MF_03008} GN=TIF3I1 OS=Arabidopsis thaliana (Mouse-ear cress) PE=2 SV=2	J	Translation, ribosomal structure and biogenesis	hypothetical protein PRUPE_ppa009367mg [Prunus persica]
Prunus_persica_newGene_3256	[RTKL]	--	Molecular Function: protein kinase activity (GO:0004672);; Molecular Function: ATP binding (GO:0005524);; Biological Process: protein phosphorylation (GO:0006468);;	--	--	[T]	Signal transduction mechanisms	Protein kinase domain;; Protein tyrosine kinase	Receptor-like cytosolic serine/threonine-protein kinase RBK2 GN=RBK2 OS=Arabidopsis thaliana (Mouse-ear cress) PE=1 SV=1	T	Signal transduction mechanisms	hypothetical protein PRUPE_ppa018798mg [Prunus persica]
Prunus_persica_newGene_48	--	--	--	K11423|2.51856e-18|pper:PRUPE_ppa000056mg|hypothetical protein; K11423 histone-lysine N-methyltransferase SETD2 [EC:2.1.1.43] (A)	ko00310:Lysine degradation	[U]	Intracellular trafficking, secretion, and vesicular transport	--	Histone-lysine N-methyltransferase ASHH2 GN=T14N5.15 OS=Arabidopsis thaliana (Mouse-ear cress) PE=1 SV=1	U	Intracellular trafficking, secretion, and vesicular transport	hypothetical protein PRUPE_ppa000056mg [Prunus persica]
Prunus_persica_newGene_1474	--	--	--	--	--	--	--	--	F-box protein At3g07870 GN=At3g07870 OS=Arabidopsis thaliana (Mouse-ear cress) PE=2 SV=1	R	General function prediction only	hypothetical protein PRUPE_ppa019054mg, partial [Prunus persica]
Prunus_persica_newGene_2515	--	--	--	--	--	--	--	--	--	--	--	hypothetical protein PRUPE_ppa013830mg [Prunus persica]
Prunus_persica_newGene_576	--	--	--	--	--	--	--	--	CLE25p (Precursor) GN=CLE25 OS=Arabidopsis thaliana (Mouse-ear cress) PE=2 SV=1	S	Function unknown	hypothetical protein PRUPE_ppa013780mg [Prunus persica]
Prunus_persica_newGene_2286	--	--	--	--	--	--	--	Ribulose bisphosphate carboxylase large chain, N-terminal domain	--	--	--	hypothetical protein PRUPE_ppa023590mg, partial [Prunus persica]
Prunus_persica_newGene_1320	--	--	--	--	--	--	--	--	--	--	--	hypothetical protein PRUPE_ppa004746mg [Prunus persica]
Prunus_persica_newGene_2959	[J]	Translation, ribosomal structure and biogenesis	--	K02946|3.69006e-68|pper:PRUPE_ppa013702mg|hypothetical protein; K02946 small subunit ribosomal protein S10 (A)	ko03010:Ribosome	--	--	Ribosomal protein S10p/S20e	Ribosomal protein S10, mitochondrial GN=RPS10 OS=Pisum sativum (Garden pea) PE=2 SV=1	S	Function unknown	hypothetical protein PRUPE_ppa013702mg [Prunus persica]
Prunus_persica_newGene_2307	[RTKL]	--	Molecular Function: protein kinase activity (GO:0004672);; Molecular Function: ATP binding (GO:0005524);; Biological Process: protein phosphorylation (GO:0006468);;	--	--	--	--	Protein tyrosine kinase;; Protein kinase domain	G-type lectin S-receptor-like serine/threonine-protein kinase RLK1 (Precursor) GN=RLK1 OS=Arabidopsis thaliana (Mouse-ear cress) PE=2 SV=2	T	Signal transduction mechanisms	PREDICTED: G-type lectin S-receptor-like serine/threonine-protein kinase RLK1 [Malus domestica]
Prunus_persica_newGene_2654	--	--	--	K08269|6.58226e-24|pper:PRUPE_ppa009555mg|hypothetical protein; K08269 serine/threonine-protein kinase ULK/ATG1 [EC:2.7.11.1] (A)	ko04140:Regulation of autophagy	--	--	--	--	--	--	hypothetical protein PRUPE_ppa009555mg [Prunus persica]
Prunus_persica_newGene_1845	--	--	--	--	--	[R]	General function prediction only	GAG-pre-integrase domain;; Integrase core domain	Endonuclease OS=Nicotiana tabacum (Common tobacco) PE=2 SV=1	R	General function prediction only	PREDICTED: uncharacterized protein LOC103446021 [Malus domestica]
Prunus_persica_newGene_306	--	--	Molecular Function: ionotropic glutamate receptor activity (GO:0004970);; Cellular Component: membrane (GO:0016020);;	K05387|7.67028e-75|pper:PRUPE_ppa014704mg|hypothetical protein; K05387 glutamate receptor, ionotropic, plant (A)	--	[PET]	--	Ligand-gated ion channel	Glutamate receptor 2.7 (Precursor) GN=GLR2.7 OS=Arabidopsis thaliana (Mouse-ear cress) PE=2 SV=3	P	Inorganic ion transport and metabolism	hypothetical protein PRUPE_ppa014704mg [Prunus persica]
Prunus_persica_newGene_1309	--	--	--	--	--	[R]	General function prediction only	--	--	R	General function prediction only	PREDICTED: uncharacterized protein LOC103342290 [Prunus mume]
Prunus_persica_newGene_211	--	--	--	--	--	[R]	General function prediction only	GAG-pre-integrase domain;; Reverse transcriptase (RNA-dependent DNA polymerase);; Reverse transcriptase (RNA-dependent DNA polymerase)	Endonuclease OS=Nicotiana tabacum (Common tobacco) PE=2 SV=1	R	General function prediction only	gag-pol polyprotein [Rosa rugosa]
Prunus_persica_newGene_1746	[J]	Translation, ribosomal structure and biogenesis	--	K02969|2.54771e-42|pper:PRUPE_ppa013457mg|hypothetical protein; K02969 small subunit ribosomal protein S20e (A)	ko03010:Ribosome	[J]	Translation, ribosomal structure and biogenesis	--	40S ribosomal protein S20-2 GN=RPS20B OS=Arabidopsis thaliana (Mouse-ear cress) PE=2 SV=1	J	Translation, ribosomal structure and biogenesis	hypothetical protein PRUPE_ppa013457mg [Prunus persica]
Prunus_persica_newGene_2711	--	--	--	--	--	--	--	--	--	--	--	hypothetical protein PRUPE_ppa014907mg, partial [Prunus persica]
Prunus_persica_newGene_2222	[E]	Amino acid transport and metabolism	--	K12235|2.53816e-44|pper:PRUPE_ppa024772mg|hypothetical protein; K12235 serine racemase [EC:5.1.1.18] (A)	ko00260:Glycine, serine and threonine metabolism	[TE]	--	Pyridoxal-phosphate dependent enzyme	Serine racemase OS=Oryza sativa subsp. japonica (Rice) PE=1 SV=2	E	Amino acid transport and metabolism	hypothetical protein PRUPE_ppa024772mg, partial [Prunus persica]
Prunus_persica_newGene_1324	--	--	--	--	--	--	--	GRF zinc finger	--	--	--	PREDICTED: uncharacterized protein LOC104215556 [Nicotiana sylvestris]
Prunus_persica_newGene_2473	--	--	--	K16296|3.45496e-107|pmum:103336437|serine carboxypeptidase-like 2; K16296 serine carboxypeptidase-like clade I [EC:3.4.16.-] (A)	--	[OE]	--	Serine carboxypeptidase	Serine carboxypeptidase-like 19 chain B (Precursor) GN=F17I14.170 OS=Arabidopsis thaliana (Mouse-ear cress) PE=1 SV=1	E	Amino acid transport and metabolism	PREDICTED: serine carboxypeptidase-like 2 [Prunus mume]
Prunus_persica_newGene_1869	[V]	Defense mechanisms	--	K03327|8.88476e-42|pxb:103932879|MATE efflux family protein LAL5-like; K03327 multidrug resistance protein, MATE family (A)	--	[R]	General function prediction only	MatE	MATE efflux family protein ALF5 GN=MDB19.4 OS=Arabidopsis thaliana (Mouse-ear cress) PE=2 SV=1	R	General function prediction only	PREDICTED: MATE efflux family protein LAL5-like [Pyrus x bretschneideri]
Prunus_persica_newGene_319	--	--	--	--	--	--	--	--	Protein FAR1-RELATED SEQUENCE 5 GN=FRS5 OS=Arabidopsis thaliana (Mouse-ear cress) PE=2 SV=1	S	Function unknown	PREDICTED: protein FAR1-RELATED SEQUENCE 5-like [Prunus mume]
Prunus_persica_newGene_2389	--	--	--	--	--	--	--	--	--	--	--	PREDICTED: uncharacterized protein LOC103336073 [Prunus mume]
Prunus_persica_newGene_278	--	--	--	--	--	--	--	--	--	--	--	hypothetical protein PRUPE_ppa026515mg [Prunus persica]
Prunus_persica_newGene_1624	--	--	--	K15078|5.38013e-151|pmum:103341969|uncharacterized LOC103341969; K15078 structure-specific endonuclease subunit SLX1 [EC:3.6.1.-] (A)	--	[R]	General function prediction only	--	--	R	General function prediction only	PREDICTED: uncharacterized protein LOC103341969 [Prunus mume]
Prunus_persica_newGene_893	[MG]	--	Molecular Function: catalytic activity (GO:0003824);; Molecular Function: 3-beta-hydroxy-delta5-steroid dehydrogenase activity (GO:0003854);; Biological Process: steroid biosynthetic process (GO:0006694);; Molecular Function: oxidoreductase activity, acting on the CH-OH group of donors, NAD or NADP as acceptor (GO:0016616);; Molecular Function: coenzyme binding (GO:0050662);; Biological Process: …	--	--	[V]	Defense mechanisms	NAD dependent epimerase/dehydratase family;; NADH(P)-binding;; 3-beta hydroxysteroid dehydrogenase/isomerase family;; NmrA-like family	Dihydroflavonol-4-reductase GN=DFR OS=Gerbera hybrida (Daisy) PE=2 SV=1	V	Defense mechanisms	hypothetical protein PRUPE_ppa026509mg, partial [Prunus persica]
Prunus_persica_newGene_3059	--	--	--	--	--	--	--	Protein of unknown function (DUF1070)	--	R	General function prediction only	PREDICTED: arabinogalactan peptide 16-like [Pyrus x bretschneideri]
Prunus_persica_newGene_1421	--	--	--	--	--	[R]	General function prediction only	--	Glycine-rich RNA-binding protein OS=Daucus carota (Wild carrot) PE=2 SV=1	A	RNA processing and modification	hypothetical protein PRUPE_ppa022025mg, partial [Prunus persica]
Prunus_persica_newGene_390	--	--	--	--	--	--	--	--	--	--	--	hypothetical protein PRUPE_ppa013946mg [Prunus persica]
Prunus_persica_newGene_1617	--	--	--	--	--	--	--	--	--	S	Function unknown	hypothetical protein PRUPE_ppa015232mg [Prunus persica]
Prunus_persica_newGene_1298	--	--	--	--	--	--	--	--	--	S	Function unknown	hypothetical protein PRUPE_ppa024224mg [Prunus persica]
Prunus_persica_newGene_706	--	--	--	K15148|3.92472e-09|pper:PRUPE_ppa014622mg|hypothetical protein; K15148 mediator of RNA polymerase II transcription subunit 7 (A)	--	--	--	--	--	K	Transcription	hypothetical protein PRUPE_ppa014622mg [Prunus persica]
Prunus_persica_newGene_347	--	--	--	K07192|0|pper:PRUPE_ppa018269mg|hypothetical protein; K07192 flotillin (A)	--	[UZ]	--	SPFH domain / Band 7 family	Flotillin-like protein 3 GN=FLOT3 OS=Medicago truncatula (Barrel medic) PE=2 SV=1	UZ	-	hypothetical protein PRUPE_ppa018269mg [Prunus persica]
Prunus_persica_newGene_3330	--	--	--	--	--	--	--	Cysteine-rich TM module stress tolerance	--	--	--	--
Prunus_persica_newGene_2182	--	--	--	--	--	[T]	Signal transduction mechanisms	Protein kinase domain	Probable receptor-like protein kinase At5g47070 GN=At5g47070 OS=Arabidopsis thaliana (Mouse-ear cress) PE=1 SV=1	T	Signal transduction mechanisms	PREDICTED: probable receptor-like protein kinase At5g47070 [Prunus mume]
Prunus_persica_newGene_1074	--	--	--	K00016|7.01143e-11|pper:PRUPE_ppb018777mg|hypothetical protein; K00016 L-lactate dehydrogenase [EC:1.1.1.27] (A)	ko00010:Glycolysis / Gluconeogenesis;ko00270:Cysteine and methionine metabolism;ko00620:Pyruvate metabolism;ko00640:Propanoate metabolism	[Q]	Secondary metabolites biosynthesis, transport and catabolism	--	ABC transporter G family member 17 GN=T15C9.100 OS=Arabidopsis thaliana (Mouse-ear cress) PE=2 SV=1	Q	Secondary metabolites biosynthesis, transport and catabolism	PREDICTED: ABC transporter G family member 20-like [Nicotiana sylvestris]
Prunus_persica_newGene_144	--	--	--	K05391|3.02803e-33|pper:PRUPE_ppa023711mg|hypothetical protein; K05391 cyclic nucleotide gated channel, other eukaryote (A)	ko04626:Plant-pathogen interaction	[PT]	--	--	Putative cyclic nucleotide-gated ion channel 19 GN=MKP6.27 OS=Arabidopsis thaliana (Mouse-ear cress) PE=3 SV=1	P	Inorganic ion transport and metabolism	hypothetical protein PRUPE_ppa023711mg, partial [Prunus persica]
Prunus_persica_newGene_2886	--	--	--	--	--	--	--	--	--	S	Function unknown	hypothetical protein PRUPE_ppa017543mg [Prunus persica]
Prunus_persica_newGene_1999	--	--	--	--	--	[R]	General function prediction only	PPR repeat;; Pentatricopeptide repeat domain	Pentatricopeptide repeat-containing protein At4g32430, mitochondrial (Precursor) GN=F8B4.130 OS=Arabidopsis thaliana (Mouse-ear cress) PE=2 SV=1	R	General function prediction only	PREDICTED: LOW QUALITY PROTEIN: pentatricopeptide repeat-containing protein At4g32430, mitochondrial-like [Prunus mume]
Prunus_persica_newGene_758	--	--	--	--	--	--	--	--	--	S	Function unknown	PREDICTED: KHG/KDPG aldolase-like [Fragaria vesca subsp. vesca]
Prunus_persica_newGene_670	--	--	--	--	--	--	--	Plant protein of unknown function;; Plant protein of unknown function	UPF0481 protein At3g47200 GN=At3g47200 OS=Arabidopsis thaliana (Mouse-ear cress) PE=2 SV=1	S	Function unknown	hypothetical protein PRUPE_ppa025377mg [Prunus persica]
Prunus_persica_newGene_3399	--	--	--	--	--	--	--	--	--	--	--	hypothetical protein PRUPE_ppa023641mg [Prunus persica]
Prunus_persica_newGene_3350	--	--	--	--	--	--	--	--	Protein SUPPRESSOR OF npr1-1, CONSTITUTIVE 1 OS=Arabidopsis thaliana (Mouse-ear cress) PE=1 SV=3	T	Signal transduction mechanisms	PREDICTED: TMV resistance protein N-like [Malus domestica]
Prunus_persica_newGene_3400	--	--	--	--	--	--	--	Ubiquitin-2 like Rad60 SUMO-like	Membrane-anchored ubiquitin-fold protein 3 (Precursor) GN=P0431B06.16 OS=Oryza sativa subsp. japonica (Rice) PE=3 SV=1	O	Posttranslational modification, protein turnover, chaperones	hypothetical protein PRUPE_ppa013474mg [Prunus persica]
Prunus_persica_newGene_2864	--	--	Molecular Function: DNA binding (GO:0003677);; Biological Process: regulation of transcription, DNA-templated (GO:0006355);;	--	--	--	--	No apical meristem (NAM) protein	NAC domain-containing protein 78 GN=T32M21.10 OS=Arabidopsis thaliana (Mouse-ear cress) PE=2 SV=2	S	Function unknown	hypothetical protein PRUPE_ppa007785mg [Prunus persica]
Prunus_persica_newGene_2338	[R]	General function prediction only	Molecular Function: nucleic acid binding (GO:0003676);;	--	--	[R]	General function prediction only	RNA recognition motif. (a.k.a. RRM, RBD, or RNP domain);; RNA recognition motif (a.k.a. RRM, RBD, or RNP domain);; RNA recognition motif. (a.k.a. RRM, RBD, or RNP domain)	Glycine-rich RNA-binding protein 4, mitochondrial (Precursor) GN=At3g23830 OS=Arabidopsis thaliana (Mouse-ear cress) PE=2 SV=1	R	General function prediction only	hypothetical protein PRUPE_ppa023880mg [Prunus persica]
Prunus_persica_newGene_471	--	--	Biological Process: response to stress (GO:0006950);;	--	--	--	--	Late embryogenesis abundant protein	Late embryogenesis abundant protein Lea5 GN=LEA5 OS=Citrus sinensis (Sweet orange) PE=2 SV=1	S	Function unknown	PREDICTED: late embryogenesis abundant protein Lea5 [Prunus mume]
Prunus_persica_newGene_745	--	--	--	--	--	--	--	--	--	--	--	PREDICTED: uncharacterized protein LOC103419097 [Malus domestica]
Prunus_persica_newGene_2534	--	--	--	--	--	--	--	--	Pheophytinase, chloroplastic (Precursor) GN=MAC12.25 OS=Arabidopsis thaliana (Mouse-ear cress) PE=1 SV=1	R	General function prediction only	PREDICTED: pheophytinase, chloroplastic [Prunus mume]
Prunus_persica_newGene_1811	--	--	--	--	--	--	--	--	LRR receptor-like serine/threonine-protein kinase EFR (Precursor) GN=EFR OS=Arabidopsis thaliana (Mouse-ear cress) PE=1 SV=1	S	Function unknown	hypothetical protein PRUPE_ppb025505mg [Prunus persica]
Prunus_persica_newGene_2148	--	--	--	--	--	--	--	--	--	--	--	hypothetical protein PRUPE_ppb010285mg [Prunus persica]
Prunus_persica_newGene_3293	--	--	--	--	--	--	--	--	--	--	--	PREDICTED: uncharacterized protein LOC103332085 [Prunus mume]
Prunus_persica_newGene_960	--	--	--	K02995|5.59715e-08|pmum:103326606|40S ribosomal protein S8-like; K02995 small subunit ribosomal protein S8e (A)	ko03010:Ribosome	[J]	Translation, ribosomal structure and biogenesis	--	40S ribosomal protein S8 OS=Oryza sativa subsp. japonica (Rice) PE=2 SV=2	J	Translation, ribosomal structure and biogenesis	PREDICTED: 40S ribosomal protein S8-like [Prunus mume]
Prunus_persica_newGene_726	--	--	--	--	--	--	--	Plant protein of unknown function (DUF946)	--	S	Function unknown	PREDICTED: uncharacterized protein LOC103330573 [Prunus mume]
Prunus_persica_newGene_2123	--	--	Biological Process: phosphorelay signal transduction system (GO:0000160);;	--	--	[K]	Transcription	Response regulator receiver domain	Two-component response regulator-like PRR1 OS=Oryza sativa subsp. japonica (Rice) PE=2 SV=2	K	Transcription	PREDICTED: two-component response regulator-like PRR1 [Pyrus x bretschneideri]
Prunus_persica_newGene_710	--	--	--	--	--	--	--	--	--	--	--	PREDICTED: uncharacterized protein LOC103319370 [Prunus mume]
Prunus_persica_newGene_1266	--	--	--	--	--	--	--	--	--	--	--	hypothetical protein PRUPE_ppa013615mg [Prunus persica]
Prunus_persica_newGene_3102	--	--	--	K13176|1.41116e-109|pper:PRUPE_ppa016205mg|hypothetical protein; K13176 THO complex subunit 7 (A)	ko03013:RNA transport	[S]	Function unknown	--	THO complex subunit 7A GN=F5E19.130 OS=Arabidopsis thaliana (Mouse-ear cress) PE=1 SV=1	S	Function unknown	hypothetical protein PRUPE_ppa016205mg [Prunus persica]
Prunus_persica_newGene_1808	--	--	--	K13347|2.26791e-82|pper:PRUPE_ppa020245mg|hypothetical protein; K13347 peroxisomal membrane protein 2 (A)	ko04146:Peroxisome	[R]	General function prediction only	Mpv17 / PMP22 family	Peroxisomal membrane protein PMP22 GN=PMP22 OS=Arabidopsis thaliana (Mouse-ear cress) PE=1 SV=1	R	General function prediction only	hypothetical protein PRUPE_ppa020245mg [Prunus persica]
Prunus_persica_newGene_973	--	--	Molecular Function: transporter activity (GO:0005215);; Biological Process: transport (GO:0006810);; Cellular Component: membrane (GO:0016020);;	K14638|2.85795e-157|pper:PRUPE_ppa006469mg|hypothetical protein; K14638 solute carrier family 15 (peptide/histidine transporter), member 3/4 (A)	--	[E]	Amino acid transport and metabolism	POT family	Protein NRT1/ PTR FAMILY 5.4 GN=NPF5.4 OS=Arabidopsis thaliana (Mouse-ear cress) PE=2 SV=1	G	Carbohydrate transport and metabolism	hypothetical protein PRUPE_ppa006469mg [Prunus persica]
Prunus_persica_newGene_2268	--	--	--	--	--	--	--	--	--	--	--	PREDICTED: uncharacterized protein LOC103338384 [Prunus mume]
Prunus_persica_newGene_117	--	--	Molecular Function: protein binding (GO:0005515);;	--	--	--	--	F-box domain	F-box/kelch-repeat protein At1g57790 GN=At1g57790 OS=Arabidopsis thaliana (Mouse-ear cress) PE=2 SV=1	R	General function prediction only	PREDICTED: F-box/kelch-repeat protein At1g57790-like [Prunus mume]
Prunus_persica_newGene_2550	--	--	--	--	--	--	--	Protein of unknown function (DUF674)	--	S	Function unknown	PREDICTED: uncharacterized protein LOC103321024 [Prunus mume]
Prunus_persica_newGene_2633	[P]	Inorganic ion transport and metabolism	Molecular Function: N,N-dimethylaniline monooxygenase activity (GO:0004499);; Molecular Function: oxidoreductase activity (GO:0016491);; Molecular Function: flavin adenine dinucleotide binding (GO:0050660);; Molecular Function: NADP binding (GO:0050661);; Biological Process: oxidation-reduction process (GO:0055114);;	K11816|1.36369e-158|pxb:103946827|probable indole-3-pyruvate monooxygenase YUCCA10; K11816 indole-3-pyruvate monooxygenase [EC:1.14.13.168] (A)	ko00380:Tryptophan metabolism	[Q]	Secondary metabolites biosynthesis, transport and catabolism	Pyridine nucleotide-disulphide oxidoreductase;; Flavin-binding monooxygenase-like;; L-lysine 6-monooxygenase (NADPH-requiring);; Pyridine nucleotide-disulphide oxidoreductase;; FAD binding domain;; HI0933-like protein;; NAD(P)-binding Rossmann-like domain;; Pyridine nucleotide-disulphide oxidoreductase;; Thi4 family;; Malate:quinone oxidoreductase (Mqo)	Probable indole-3-pyruvate monooxygenase YUCCA11 GN=F24J8.6 OS=Arabidopsis thaliana (Mouse-ear cress) PE=2 SV=1	Q	Secondary metabolites biosynthesis, transport and catabolism	PREDICTED: probable indole-3-pyruvate monooxygenase YUCCA10 [Pyrus x bretschneideri]
Prunus_persica_newGene_2736	--	--	--	--	--	--	--	--	--	--	--	hypothetical protein PRUPE_ppb024612mg [Prunus persica]
Prunus_persica_newGene_2052	--	--	--	--	--	--	--	--	--	L	Replication, recombination and repair	hypothetical protein PRUPE_ppa017281mg [Prunus persica]
Prunus_persica_newGene_1363	--	--	--	--	--	[P]	Inorganic ion transport and metabolism	--	Metal transporter Nramp4 GN=NRAMP4 OS=Arabidopsis thaliana (Mouse-ear cress) PE=2 SV=1	P	Inorganic ion transport and metabolism	hypothetical protein PRUPE_ppa018278mg [Prunus persica]
Prunus_persica_newGene_2346	--	--	Biological Process: DNA integration (GO:0015074);;	--	--	[R]	General function prediction only	Integrase core domain;; GAG-pre-integrase domain;; Zinc knuckle	Endonuclease OS=Nicotiana tabacum (Common tobacco) PE=2 SV=1	R	General function prediction only	PREDICTED: uncharacterized protein LOC103962231 [Pyrus x bretschneideri]
Prunus_persica_newGene_2892	--	--	--	--	--	--	--	--	--	--	--	hypothetical protein PRUPE_ppa023464mg [Prunus persica]
Prunus_persica_newGene_3185	--	--	--	--	--	[R]	General function prediction only	Reverse transcriptase (RNA-dependent DNA polymerase)	Uncharacterized mitochondrial protein AtMg00310 GN=AtMg00310 OS=Arabidopsis thaliana (Mouse-ear cress) PE=4 SV=1	R	General function prediction only	PREDICTED: uncharacterized protein LOC103419743 [Malus domestica]
Prunus_persica_newGene_2902	--	--	--	--	--	--	--	--	Haloacid dehalogenase-like hydrolase domain-containing protein Sgpp GN=SGPP OS=Arabidopsis thaliana (Mouse-ear cress) PE=1 SV=2	R	General function prediction only	PREDICTED: haloacid dehalogenase-like hydrolase domain-containing protein Sgpp [Prunus mume]
Prunus_persica_newGene_1785	--	--	--	--	--	[GMW]	--	--	Probable glycosyltransferase At5g03795 GN=At5g03795 OS=Arabidopsis thaliana (Mouse-ear cress) PE=3 SV=2	GMW	-	hypothetical protein PRUPE_ppa1027150mg, partial [Prunus persica]
Prunus_persica_newGene_924	--	--	--	--	--	[F]	Nucleotide transport and metabolism	--	Nucleobase-ascorbate transporter 2 GN=NAT2 OS=Arabidopsis thaliana (Mouse-ear cress) PE=2 SV=2	P	Inorganic ion transport and metabolism	hypothetical protein PRUPE_ppa013679mg [Prunus persica]
Prunus_persica_newGene_3053	[RTKL]	--	Molecular Function: protein kinase activity (GO:0004672);; Molecular Function: ATP binding (GO:0005524);; Biological Process: protein phosphorylation (GO:0006468);;	--	--	--	--	Protein kinase domain;; Protein tyrosine kinase	Leucine-rich repeat receptor-like protein kinase PXL2 (Precursor) GN=PXL2 OS=Arabidopsis thaliana (Mouse-ear cress) PE=2 SV=1	T	Signal transduction mechanisms	hypothetical protein PRUPE_ppa022516mg, partial [Prunus persica]
Prunus_persica_newGene_2970	--	--	--	--	--	[R]	General function prediction only	Reverse transcriptase-like;; RNase H	Uncharacterized mitochondrial protein AtMg00310 GN=AtMg00310 OS=Arabidopsis thaliana (Mouse-ear cress) PE=4 SV=1	R	General function prediction only	hypothetical protein PRUPE_ppa021345mg [Prunus persica]
Prunus_persica_newGene_2963	--	--	--	--	--	--	--	--	APO protein 3, mitochondrial (Precursor) GN=APO3 OS=Arabidopsis thaliana (Mouse-ear cress) PE=2 SV=1	S	Function unknown	hypothetical protein PRUPE_ppa006172mg [Prunus persica]
Prunus_persica_newGene_43	--	--	--	--	--	--	--	Potato inhibitor I family	Inhibitor of trypsin and hageman factor OS=Cucurbita maxima (Pumpkin) PE=1 SV=1	R	General function prediction only	hypothetical protein PRUPE_ppa014371mg [Prunus persica]
Prunus_persica_newGene_1107	[O]	Posttranslational modification, protein turnover, chaperones	--	K00799|4.7811e-65|pmum:103331304|probable glutathione S-transferase; K00799 glutathione S-transferase [EC:2.5.1.18] (A)	ko00480:Glutathione metabolism	[O]	Posttranslational modification, protein turnover, chaperones	--	Glutathione S-transferase U6 GN=F16P2.18 OS=Arabidopsis thaliana (Mouse-ear cress) PE=2 SV=1	O	Posttranslational modification, protein turnover, chaperones	PREDICTED: probable glutathione S-transferase [Prunus mume]
Prunus_persica_newGene_2540	--	--	Biological Process: metabolic process (GO:0008152);; Molecular Function: transferase activity, transferring hexosyl groups (GO:0016758);;	--	--	[GC]	--	UDP-glucoronosyl and UDP-glucosyl transferase	UDP-glycosyltransferase 87A1 GN=UGT87A1 OS=Arabidopsis thaliana (Mouse-ear cress) PE=2 SV=1	CG	-	hypothetical protein PRUPE_ppa006015mg [Prunus persica]
Prunus_persica_newGene_127	--	--	--	--	--	--	--	Phosphatidylinositol N-acetylglucosaminyltransferase subunit Y	--	S	Function unknown	hypothetical protein PRUPE_ppa014266mg [Prunus persica]
Prunus_persica_newGene_3251	--	--	Molecular Function: protein kinase activity (GO:0004672);; Molecular Function: ATP binding (GO:0005524);; Biological Process: protein phosphorylation (GO:0006468);;	--	--	--	--	Protein tyrosine kinase;; PAN-like domain;; Protein kinase domain	G-type lectin S-receptor-like serine/threonine-protein kinase RKS1 (Precursor) GN=RKS1 OS=Arabidopsis thaliana (Mouse-ear cress) PE=3 SV=3	T	Signal transduction mechanisms	PREDICTED: G-type lectin S-receptor-like serine/threonine-protein kinase At1g11410 [Prunus mume]
Prunus_persica_newGene_1639	--	--	--	--	--	--	--	--	--	R	General function prediction only	hypothetical protein PRUPE_ppb013913mg, partial [Prunus persica]
Prunus_persica_newGene_234	--	--	--	--	--	--	--	--	--	--	--	hypothetical protein PRUPE_ppa017061mg [Prunus persica]
Prunus_persica_newGene_2114	--	--	--	--	--	--	--	--	--	S	Function unknown	PREDICTED: uncharacterized protein LOC103343438 [Prunus mume]
Prunus_persica_newGene_1432	--	--	--	--	--	[L]	Replication, recombination and repair	--	--	L	Replication, recombination and repair	hypothetical protein PRUPE_ppa006735mg [Prunus persica]
Prunus_persica_newGene_2155	[L]	Replication, recombination and repair	--	--	--	[R]	General function prediction only	--	--	R	General function prediction only	PREDICTED: uncharacterized protein LOC103324210 [Prunus mume]
Prunus_persica_newGene_427	--	--	--	--	--	--	--	--	--	--	--	hypothetical protein PRUPE_ppa023653mg, partial [Prunus persica]
Prunus_persica_newGene_1171	--	--	--	K00784|2.56768e-07|pda:103702534|uncharacterized LOC103702534; K00784 ribonuclease Z [EC:3.1.26.11] (A)	ko03013:RNA transport	[R]	General function prediction only	--	--	R	General function prediction only	PREDICTED: zinc phosphodiesterase ELAC protein 2-like [Cucumis sativus]
Prunus_persica_newGene_3062	--	--	--	--	--	--	--	--	--	R	General function prediction only	unnamed protein product [Vitis vinifera]
Prunus_persica_newGene_934	[J]	Translation, ribosomal structure and biogenesis	Molecular Function: nucleotide binding (GO:0000166);; Molecular Function: proline-tRNA ligase activity (GO:0004827);; Molecular Function: ATP binding (GO:0005524);; Cellular Component: cytoplasm (GO:0005737);; Biological Process: prolyl-tRNA aminoacylation (GO:0006433);;	K01881|1.02174e-180|pper:PRUPE_ppa020964mg|hypothetical protein; K01881 prolyl-tRNA synthetase [EC:6.1.1.15] (A)	ko00970:Aminoacyl-tRNA biosynthesis	[J]	Translation, ribosomal structure and biogenesis	Prolyl-tRNA synthetase, C-terminal;; Anticodon binding domain	--	R	General function prediction only	hypothetical protein PRUPE_ppa020964mg, partial [Prunus persica]
Prunus_persica_newGene_2128	--	--	Molecular Function: kinase activity (GO:0016301);;	--	--	[T]	Signal transduction mechanisms	Phosphatidylinositol 3- and 4-kinase	Phosphatidylinositol 4-kinase gamma 7 GN=At2g03890 OS=Arabidopsis thaliana (Mouse-ear cress) PE=1 SV=2	T	Signal transduction mechanisms	hypothetical protein PRUPE_ppa015565mg [Prunus persica]
Prunus_persica_newGene_1513	--	--	--	--	--	--	--	Plant protein of unknown function	--	S	Function unknown	hypothetical protein PRUPE_ppa017486mg [Prunus persica]
Prunus_persica_newGene_280	--	--	--	--	--	--	--	Domain of unknown function (DUF4516)	--	S	Function unknown	hypothetical protein MTR_7g026210 [Medicago truncatula]
Prunus_persica_newGene_2416	--	--	--	K16732|1.96612e-10|pmum:103343664|65-kDa microtubule-associated protein 5-like; K16732 protein regulator of cytokinesis 1 (A)	--	--	--	--	--	--	--	PREDICTED: 65-kDa microtubule-associated protein 5-like [Prunus mume]
Prunus_persica_newGene_2807	--	--	--	K12347|3.8495e-19|pper:PRUPE_ppa004490mg|hypothetical protein; K12347 natural resistance-associated macrophage protein (A)	--	[P]	Inorganic ion transport and metabolism	--	Metal transporter Nramp3 GN=NRAMP3 OS=Arabidopsis thaliana (Mouse-ear cress) PE=2 SV=2	P	Inorganic ion transport and metabolism	hypothetical protein PRUPE_ppa004490mg [Prunus persica]
Prunus_persica_newGene_573	--	--	--	--	--	--	--	--	--	R	General function prediction only	PREDICTED: uncharacterized protein LOC103340828 isoform X2 [Prunus mume]
Prunus_persica_newGene_341	--	--	--	--	--	--	--	--	--	--	--	PREDICTED: uncharacterized protein LOC103320004 [Prunus mume]
Prunus_persica_newGene_3039	[S]	Function unknown	--	--	--	--	--	Leucine Rich repeats (2 copies);; Leucine Rich Repeat	Probable disease resistance protein At5g66910 GN=At5g66910 OS=Arabidopsis thaliana (Mouse-ear cress) PE=2 SV=1	S	Function unknown	hypothetical protein PRUPE_ppa001530mg [Prunus persica]
Prunus_persica_newGene_2376	[G]	Carbohydrate transport and metabolism	--	--	--	[G]	Carbohydrate transport and metabolism	TNP1/EN/SPM transposase;; Glycosyl hydrolase family 1	Beta-glucosidase 26, peroxisomal GN=F4I1.30 OS=Arabidopsis thaliana (Mouse-ear cress) PE=1 SV=1	G	Carbohydrate transport and metabolism	PREDICTED: uncharacterized protein LOC101298373 [Fragaria vesca subsp. vesca]
Prunus_persica_newGene_1991	--	--	--	--	--	[R]	General function prediction only	--	ATP-dependent DNA helicase Q-like SIM GN=RECQSIM OS=Arabidopsis thaliana (Mouse-ear cress) PE=2 SV=1	R	General function prediction only	PREDICTED: uncharacterized protein LOC103327315 [Prunus mume]
Prunus_persica_newGene_1489	--	--	--	--	--	--	--	--	--	S	Function unknown	hypothetical protein PRUPE_ppa016424mg [Prunus persica]
Prunus_persica_newGene_2317	[J]	Translation, ribosomal structure and biogenesis	Molecular Function: structural constituent of ribosome (GO:0003735);; Cellular Component: intracellular (GO:0005622);; Cellular Component: ribosome (GO:0005840);; Biological Process: translation (GO:0006412);;	K02879|1.04832e-130|pper:PRUPE_ppa018142mg|hypothetical protein; K02879 large subunit ribosomal protein L17 (A)	ko03010:Ribosome	[J]	Translation, ribosomal structure and biogenesis	Ribosomal protein L17	50S ribosomal protein L17, chloroplastic (Precursor) GN=RPL17 OS=Nicotiana tabacum (Common tobacco) PE=2 SV=1	J	Translation, ribosomal structure and biogenesis	hypothetical protein PRUPE_ppa018142mg, partial [Prunus persica]
Prunus_persica_newGene_2419	--	--	--	--	--	--	--	--	--	--	--	PREDICTED: uncharacterized protein LOC103942829 isoform X2 [Pyrus x bretschneideri]
Prunus_persica_newGene_196	--	--	Molecular Function: ADP binding (GO:0043531);;	--	--	[T]	Signal transduction mechanisms	NB-ARC domain	Putative disease resistance protein At1g50180 GN=At1g50180 OS=Arabidopsis thaliana (Mouse-ear cress) PE=3 SV=2	T	Signal transduction mechanisms	hypothetical protein PRUPE_ppa001003mg [Prunus persica]
Prunus_persica_newGene_3038	--	--	Molecular Function: ADP binding (GO:0043531);;	--	--	--	--	Arabidopsis broad-spectrum mildew resistance protein RPW8;; NB-ARC domain	Protein DA1-related 5 GN=DAR5 OS=Arabidopsis thaliana (Mouse-ear cress) PE=2 SV=2	T	Signal transduction mechanisms	hypothetical protein PRUPE_ppb014066mg [Prunus persica]
Prunus_persica_newGene_744	--	--	--	--	--	[R]	General function prediction only	--	--	K	Transcription	PREDICTED: protein polybromo-1 [Malus domestica]
Prunus_persica_newGene_2283	[LKJ]	--	--	--	--	[A]	RNA processing and modification	--	Putative DEAD-box ATP-dependent RNA helicase 51 OS=Oryza sativa subsp. japonica (Rice) PE=3 SV=2	A	RNA processing and modification	PREDICTED: mavicyanin-like [Prunus mume]
Prunus_persica_newGene_3103	--	--	Cellular Component: THO complex part of transcription export complex (GO:0000445);; Biological Process: mRNA processing (GO:0006397);;	K13176|1.94498e-84|pper:PRUPE_ppa010799mg|hypothetical protein; K13176 THO complex subunit 7 (A)	ko03013:RNA transport	[S]	Function unknown	Tho complex subunit 7	THO complex subunit 7A GN=F5E19.130 OS=Arabidopsis thaliana (Mouse-ear cress) PE=1 SV=1	S	Function unknown	hypothetical protein PRUPE_ppa010799mg [Prunus persica]
Prunus_persica_newGene_531	--	--	--	--	--	--	--	--	Transcription factor bHLH66 GN=F27D4.17 OS=Arabidopsis thaliana (Mouse-ear cress) PE=2 SV=1	S	Function unknown	hypothetical protein PRUPE_ppa016817mg [Prunus persica]
Prunus_persica_newGene_904	[QR]	--	--	K13066|2.79689e-103|pper:PRUPE_ppa015896mg|hypothetical protein; K13066 caffeic acid 3-O-methyltransferase [EC:2.1.1.68] (A)	ko00940:Phenylpropanoid biosynthesis	[R]	General function prediction only	--	Caffeic acid 3-O-methyltransferase GN=COMT1 OS=Prunus dulcis (Almond) PE=2 SV=1	R	General function prediction only	hypothetical protein PRUPE_ppa015896mg [Prunus persica]
Prunus_persica_newGene_479	--	--	--	--	--	--	--	--	--	--	--	hypothetical protein PRUPE_ppb022375mg [Prunus persica]
Prunus_persica_newGene_1819	--	--	--	K17471|3.25373e-27|pmum:103334206|sulfate transporter 3.1-like; K17471 sulfate transporter 3 (A)	--	[P]	Inorganic ion transport and metabolism	--	Sulfate transporter 3.1 OS=Arabidopsis thaliana (Mouse-ear cress) PE=2 SV=1	P	Inorganic ion transport and metabolism	PREDICTED: sulfate transporter 3.1-like [Prunus mume]
Prunus_persica_newGene_1385	[A]	RNA processing and modification	Biological Process: mRNA splicing, via spliceosome (GO:0000398);; Molecular Function: RNA binding (GO:0003723);; Molecular Function: U6 snRNA binding (GO:0017070);; Molecular Function: U5 snRNA binding (GO:0030623);;	K12856|0|pper:PRUPE_ppa000054mg|hypothetical protein; K12856 pre-mRNA-processing factor 8 (A)	ko03040:Spliceosome	[A]	RNA processing and modification	PROCN (NUC071) domain;; RNA recognition motif of the spliceosomal PrP8;; U5-snRNA binding site 2 of PrP8;; PRO8NT (NUC069), PrP8 N-terminal domain;; U6-snRNA interacting domain of PrP8;; PRP8 domain IV core;; PRP8 domain IV core;; JAB1/Mov34/MPN/PAD-1 ubiquitin protease;; PROCT (NUC072) domain	--	A	RNA processing and modification	hypothetical protein PRUPE_ppa000054mg [Prunus persica]
Prunus_persica_newGene_1161	--	--	--	--	--	--	--	--	--	S	Function unknown	hypothetical protein PRUPE_ppa017413mg [Prunus persica]
Prunus_persica_newGene_1183	--	--	--	--	--	[R]	General function prediction only	Reverse transcriptase (RNA-dependent DNA polymerase);; Reverse transcriptase-like;; zinc-binding in reverse transcriptase	Uncharacterized mitochondrial protein AtMg00310 GN=AtMg00310 OS=Arabidopsis thaliana (Mouse-ear cress) PE=4 SV=1	R	General function prediction only	hypothetical protein PRUPE_ppa014760mg, partial [Prunus persica]
Prunus_persica_newGene_1510	--	--	--	K13946|5.40753e-20|mdm:103401852|auxin transporter-like protein 3; K13946 auxin influx carrier (AUX1 LAX family) (A)	ko04075:Plant hormone signal transduction	[E]	Amino acid transport and metabolism	--	Auxin transporter-like protein 3 GN=LAX3 OS=Medicago truncatula (Barrel medic) PE=2 SV=1	E	Amino acid transport and metabolism	PREDICTED: auxin transporter-like protein 3 [Malus domestica]
Prunus_persica_newGene_2790	--	--	--	K15148|1.92848e-30|pper:PRUPE_ppa020973mg|hypothetical protein; K15148 mediator of RNA polymerase II transcription subunit 7 (A)	--	[K]	Transcription	MED7 protein	Mediator of RNA polymerase II transcription subunit 7b GN=F12E4.270 OS=Arabidopsis thaliana (Mouse-ear cress) PE=1 SV=1	K	Transcription	hypothetical protein PRUPE_ppa020973mg [Prunus persica]
Prunus_persica_newGene_1803	--	--	--	K12867|0|pper:PRUPE_ppa001514mg|hypothetical protein; K12867 pre-mRNA-splicing factor SYF1 (A)	ko03040:Spliceosome	[A]	RNA processing and modification	--	--	A	RNA processing and modification	PREDICTED: pre-mRNA-splicing factor SYF1 [Prunus mume]
Prunus_persica_newGene_2718	--	--	--	--	--	[R]	General function prediction only	Reverse transcriptase (RNA-dependent DNA polymerase);; Reverse transcriptase (RNA-dependent DNA polymerase)	Endonuclease OS=Nicotiana tabacum (Common tobacco) PE=2 SV=1	R	General function prediction only	hypothetical protein VITISV_028058 [Vitis vinifera]
Prunus_persica_newGene_3419	--	--	--	--	--	--	--	--	--	--	--	PREDICTED: uncharacterized protein LOC103942829 isoform X1 [Pyrus x bretschneideri]
Prunus_persica_newGene_1852	--	--	--	--	--	--	--	--	Metallothionein-like protein 1 GN=MT1 OS=Prunus avium (Cherry) PE=3 SV=1	R	General function prediction only	hypothetical protein PRUPE_ppa014506mg [Prunus persica]
Prunus_persica_newGene_3069	[R]	General function prediction only	--	K00901|9.92365e-115|pper:PRUPE_ppb012502mg|hypothetical protein; K00901 diacylglycerol kinase (ATP) [EC:2.7.1.107] (A)	ko00561:Glycerolipid metabolism;ko00564:Glycerophospholipid metabolism;ko04070:Phosphatidylinositol signaling system	[IT]	--	--	Diacylglycerol kinase 1 GN=DGK1 OS=Arabidopsis thaliana (Mouse-ear cress) PE=1 SV=2	I	Lipid transport and metabolism	hypothetical protein PRUPE_ppb012502mg [Prunus persica]
Prunus_persica_newGene_679	[RTKL]	--	Molecular Function: protein kinase activity (GO:0004672);; Molecular Function: ATP binding (GO:0005524);; Biological Process: protein phosphorylation (GO:0006468);;	--	--	[T]	Signal transduction mechanisms	Protein kinase domain;; Protein tyrosine kinase	Probable receptor-like protein kinase At1g11050 (Precursor) GN=At1g11050 OS=Arabidopsis thaliana (Mouse-ear cress) PE=2 SV=1	T	Signal transduction mechanisms	PREDICTED: probable receptor-like protein kinase At1g11050 [Prunus mume]
Prunus_persica_newGene_346	--	--	--	K07192|1.07354e-121|pmum:103319738|flotillin-like protein 3; K07192 flotillin (A)	--	[UZ]	--	--	Flotillin-like protein 1 GN=FLOT1 OS=Medicago truncatula (Barrel medic) PE=2 SV=1	UZ	-	PREDICTED: uncharacterized protein LOC103319738 isoform X1 [Prunus mume]
Prunus_persica_newGene_1860	--	--	--	--	--	--	--	--	--	--	--	hypothetical protein PRUPE_ppb015931mg [Prunus persica]
Prunus_persica_newGene_1722	--	--	--	--	--	--	--	--	--	--	--	hypothetical protein PRUPE_ppa022804mg [Prunus persica]
Prunus_persica_newGene_1646	--	--	--	--	--	--	--	--	--	Q	Secondary metabolites biosynthesis, transport and catabolism	hypothetical protein PRUPE_ppa014521mg [Prunus persica]
Prunus_persica_newGene_1185	--	--	--	--	--	--	--	Hypoxia induced protein conserved region	--	S	Function unknown	hypothetical protein PRUPE_ppa021317mg [Prunus persica]
Prunus_persica_newGene_1951	--	--	--	--	--	--	--	--	--	--	--	hypothetical protein PRUPE_ppb022996mg [Prunus persica]
Prunus_persica_newGene_1647	--	--	--	--	--	--	--	--	--	--	--	hypothetical protein PRUPE_ppa014521mg [Prunus persica]
Prunus_persica_newGene_3257	[Z]	Cytoskeleton	Molecular Function: microtubule motor activity (GO:0003777);; Molecular Function: ATP binding (GO:0005524);; Biological Process: microtubule-based movement (GO:0007018);; Molecular Function: microtubule binding (GO:0008017);;	--	--	[Z]	Cytoskeleton	Kinesin motor domain	Kinesin-like calmodulin-binding protein GN=K14B20.10 OS=Arabidopsis thaliana (Mouse-ear cress) PE=1 SV=1	Z	Cytoskeleton	hypothetical protein JCGZ_24285 [Jatropha curcas]
Prunus_persica_newGene_2567	--	--	--	--	--	[R]	General function prediction only	PPR repeat family;; PPR repeat;; PPR repeat;; Pentatricopeptide repeat domain;; Mitochondrial 28S ribosomal protein S27;; Tetratricopeptide repeat;; PPR repeat family;; PPR repeat;; PPR repeat family;; PPR repeat	Putative pentatricopeptide repeat-containing protein At1g12700, mitochondrial (Precursor) GN=At1g12700 OS=Arabidopsis thaliana (Mouse-ear cress) PE=3 SV=1	R	General function prediction only	hypothetical protein PRUPE_ppa027230mg [Prunus persica]
Prunus_persica_newGene_1979	[J]	Translation, ribosomal structure and biogenesis	--	K02946|1.19349e-69|pper:PRUPE_ppa013721mg|hypothetical protein; K02946 small subunit ribosomal protein S10 (A)	ko03010:Ribosome	--	--	Ribosomal protein S10p/S20e	Ribosomal protein S10, mitochondrial GN=RPS10 OS=Pisum sativum (Garden pea) PE=2 SV=1	S	Function unknown	hypothetical protein PRUPE_ppa013721mg [Prunus persica]
Prunus_persica_newGene_439	--	--	Molecular Function: DNA binding (GO:0003677);; Molecular Function: protein dimerization activity (GO:0046983);;	--	--	[L]	Replication, recombination and repair	hAT family C-terminal dimerisation region;; Domain of unknown function (DUF4413)	Putative AC transposase OS=Zea mays (Maize) PE=2 SV=2	L	Replication, recombination and repair	hypothetical protein PRUPE_ppa022011mg [Prunus persica]
Prunus_persica_newGene_793	--	--	--	--	--	--	--	--	--	--	--	PREDICTED: uncharacterized protein LOC103339729 [Prunus mume]
Prunus_persica_newGene_279	--	--	--	--	--	--	--	--	--	--	--	PREDICTED: G-type lectin S-receptor-like serine/threonine-protein kinase At1g11330 isoform X2 [Prunus mume]
Prunus_persica_newGene_2815	--	--	Molecular Function: protein dimerization activity (GO:0046983);;	--	--	--	--	Helix-loop-helix DNA-binding domain	Transcription factor ORG2 GN=F24I3.50 OS=Arabidopsis thaliana (Mouse-ear cress) PE=1 SV=1	R	General function prediction only	hypothetical protein PRUPE_ppa015980mg, partial [Prunus persica]
Prunus_persica_newGene_1189	--	--	--	--	--	[R]	General function prediction only	Reverse transcriptase (RNA-dependent DNA polymerase)	Endonuclease OS=Nicotiana tabacum (Common tobacco) PE=2 SV=1	R	General function prediction only	hypothetical protein VITISV_035665 [Vitis vinifera]
Prunus_persica_newGene_3252	[RTKL]	--	Molecular Function: protein kinase activity (GO:0004672);; Molecular Function: ATP binding (GO:0005524);; Biological Process: protein phosphorylation (GO:0006468);;	--	--	--	--	Protein kinase domain;; Protein tyrosine kinase;; Domain of unknown function (DUF3403)	Putative cysteine-rich receptor-like protein kinase 35 (Precursor) GN=CRK35 OS=Arabidopsis thaliana (Mouse-ear cress) PE=3 SV=3	T	Signal transduction mechanisms	hypothetical protein PRUPE_ppa001842mg [Prunus persica]
Prunus_persica_newGene_2693	--	--	--	--	--	--	--	--	--	--	--	hypothetical protein PRUPE_ppa013590mg [Prunus persica]
Prunus_persica_newGene_862	--	--	--	K00784|7.50268e-10|pop:POPTR_0001s18750g|POPTRDRAFT_829561; metallo-beta-lactamase family protein; K00784 ribonuclease Z [EC:3.1.26.11] (A)	ko03013:RNA transport	[R]	General function prediction only	--	60S ribosomal protein L18a OS=Oryza sativa subsp. japonica (Rice) PE=2 SV=1	R	General function prediction only	unnamed protein product [Arabidopsis thaliana]
Prunus_persica_newGene_1534	--	--	--	K13205|1.209e-17|pper:PRUPE_ppa006770mg|hypothetical protein; K13205 A1 cistron-splicing factor AAR2 (A)	--	[A]	RNA processing and modification	--	--	A	RNA processing and modification	hypothetical protein PRUPE_ppa006770mg [Prunus persica]
Prunus_persica_newGene_3413	--	--	--	--	--	--	--	--	--	--	--	PREDICTED: uncharacterized protein LOC103332698 [Prunus mume]
Prunus_persica_newGene_1336	--	--	--	--	--	[T]	Signal transduction mechanisms	--	Probable receptor-like protein kinase At1g67000 (Precursor) GN=At1g67000 OS=Arabidopsis thaliana (Mouse-ear cress) PE=2 SV=2	T	Signal transduction mechanisms	hypothetical protein PRUPE_ppa024106mg [Prunus persica]
Prunus_persica_newGene_330	--	--	Molecular Function: calcium ion binding (GO:0005509);;	--	--	--	--	EF hand;; EF-hand domain pair;; EF-hand domain;; EF hand;; EF-hand domain pair	Probable calcium-binding protein CML10 GN=B1147A04.18 OS=Oryza sativa subsp. japonica (Rice) PE=2 SV=1	R	General function prediction only	hypothetical protein PRUPE_ppa022259mg [Prunus persica]
Prunus_persica_newGene_695	--	--	--	--	--	--	--	--	--	R	General function prediction only	hypothetical protein PRUPE_ppa000565mg [Prunus persica]
Prunus_persica_newGene_1882	--	--	--	--	--	[R]	General function prediction only	--	--	R	General function prediction only	PREDICTED: uncharacterized protein LOC103342290 [Prunus mume]
Prunus_persica_newGene_3436	--	--	--	--	--	--	--	--	--	--	--	PREDICTED: uncharacterized protein LOC103336013 [Prunus mume]
Prunus_persica_newGene_1450	--	--	--	--	--	--	--	--	Phosphoglycerate mutase-like protein AT74 {ECO:0000305} OS=Arabidopsis thaliana (Mouse-ear cress) PE=2 SV=1	G	Carbohydrate transport and metabolism	PREDICTED: uncharacterized protein LOC103337582 [Prunus mume]
Prunus_persica_newGene_1448	--	--	--	--	--	[K]	Transcription	Myb/SANT-like DNA-binding domain;; Alcohol dehydrogenase transcription factor Myb/SANT-like;; Myb/SANT-like DNA-binding domain	Trihelix transcription factor ASIL1 {ECO:0000305} OS=Arabidopsis thaliana (Mouse-ear cress) PE=1 SV=1	K	Transcription	PREDICTED: rRNA biogenesis protein RRP36-like [Prunus mume]
Prunus_persica_newGene_3277	--	--	--	K00416|2.94972e-41|pper:PRUPE_ppa014447mg|hypothetical protein; K00416 ubiquinol-cytochrome c reductase subunit 6 (A)	ko00190:Oxidative phosphorylation	[C]	Energy production and conversion	Ubiquinol-cytochrome C reductase hinge protein	Cytochrome b-c1 complex subunit 6 OS=Solanum tuberosum (Potato) PE=1 SV=2	C	Energy production and conversion	hypothetical protein PRUPE_ppa014447mg [Prunus persica]
Prunus_persica_newGene_1801	--	--	--	--	--	--	--	Protein tyrosine kinase;; Protein kinase domain;; Protein tyrosine kinase;; Protein kinase domain	G-type lectin S-receptor-like serine/threonine-protein kinase At1g61500 (Precursor) GN=At1g61500 OS=Arabidopsis thaliana (Mouse-ear cress) PE=2 SV=2	T	Signal transduction mechanisms	hypothetical protein PRUPE_ppa017389mg [Prunus persica]
Prunus_persica_newGene_2872	--	--	--	--	--	--	--	--	Protein YLS9 GN=F11F19.11 OS=Arabidopsis thaliana (Mouse-ear cress) PE=2 SV=1	S	Function unknown	hypothetical protein PRUPE_ppb017385mg [Prunus persica]
Prunus_persica_newGene_521	--	--	--	--	--	[P]	Inorganic ion transport and metabolism	Ion channel;; Ion transport protein	Two-pore potassium channel 3 GN=F15J5.130 OS=Arabidopsis thaliana (Mouse-ear cress) PE=2 SV=1	P	Inorganic ion transport and metabolism	hypothetical protein PRUPE_ppb018523mg [Prunus persica]
Prunus_persica_newGene_416	--	--	--	K00972|3.24506e-21|pper:PRUPE_ppa004903mg|hypothetical protein; K00972 UDP-N-acetylglucosamine/UDP-N-acetylgalactosamine diphosphorylase [EC:2.7.7.23 2.7.7.83] (A)	ko00520:Amino sugar and nucleotide sugar metabolism	[M]	Cell wall/membrane/envelope biogenesis	--	UDP-N-acetylglucosamine diphosphorylase 1 GN=GLCNAC1PUT1 OS=Arabidopsis thaliana (Mouse-ear cress) PE=1 SV=1	G	Carbohydrate transport and metabolism	hypothetical protein PRUPE_ppa004903mg [Prunus persica]
Prunus_persica_newGene_1167	--	--	--	K01551|5.5006e-22|pper:PRUPE_ppa006421mg|hypothetical protein; K01551 arsenite-transporting ATPase [EC:3.6.3.16] (A)	--	[P]	Inorganic ion transport and metabolism	--	--	P	Inorganic ion transport and metabolism	hypothetical protein PRUPE_ppa006421mg [Prunus persica]
Prunus_persica_newGene_79	--	--	--	--	--	[A]	RNA processing and modification	--	Meiotic nuclear division protein 1 homolog GN=MND1 OS=Arabidopsis thaliana (Mouse-ear cress) PE=1 SV=1	A	RNA processing and modification	PREDICTED: meiotic nuclear division protein 1 homolog isoform X2 [Pyrus x bretschneideri]
Prunus_persica_newGene_1832	--	--	--	--	--	--	--	--	Monodehydroascorbate reductase OS=Solanum lycopersicum (Tomato) PE=1 SV=1	--	--	--
Prunus_persica_newGene_3165	[R]	General function prediction only	Molecular Function: oxidoreductase activity (GO:0016491);; Biological Process: oxidation-reduction process (GO:0055114);;	--	--	[QR]	--	non-haem dioxygenase in morphine synthesis N-terminal;; 2OG-Fe(II) oxygenase superfamily	Probable 2-oxoglutarate/Fe(II)-dependent dioxygenase GN=DIOX2 OS=Papaver somniferum (Opium poppy) PE=2 SV=1	Q	Secondary metabolites biosynthesis, transport and catabolism	PREDICTED: 2&apos;-deoxymugineic-acid 2&apos;-dioxygenase-like [Prunus mume]
Prunus_persica_newGene_246	--	--	--	--	--	[R]	General function prediction only	Reverse transcriptase (RNA-dependent DNA polymerase);; Reverse transcriptase (RNA-dependent DNA polymerase)	Endonuclease OS=Nicotiana tabacum (Common tobacco) PE=2 SV=1	R	General function prediction only	PREDICTED: uncharacterized protein LOC103423104 [Malus domestica]
Prunus_persica_newGene_3373	--	--	--	--	--	--	--	--	Putative ribonuclease H protein At1g65750 GN=At1g65750 OS=Arabidopsis thaliana (Mouse-ear cress) PE=3 SV=1	--	--	PREDICTED: putative ribonuclease H protein At1g65750 [Prunus mume]
Prunus_persica_newGene_3259	--	--	--	--	--	--	--	--	--	--	--	hypothetical protein PRUPE_ppa023641mg [Prunus persica]
Prunus_persica_newGene_3207	--	--	--	--	--	[R]	General function prediction only	PPR repeat family;; PPR repeat;; PPR repeat;; PPR repeat family;; PPR repeat;; PPR repeat;; Pentatricopeptide repeat domain;; PPR repeat family;; PPR repeat;; PPR repeat;; PPR repeat family;; PPR repeat;; PPR repeat;; Pentatricopeptide repeat domain	Pentatricopeptide repeat-containing protein At5g39710 GN=EMB2745 OS=Arabidopsis thaliana (Mouse-ear cress) PE=2 SV=1	R	General function prediction only	PREDICTED: pentatricopeptide repeat-containing protein At5g39710-like [Prunus mume]
Prunus_persica_newGene_3149	--	--	Molecular Function: DNA binding (GO:0003677);;	--	--	[L]	Replication, recombination and repair	Domain of unknown function (DUF4413)	Putative AC transposase OS=Zea mays (Maize) PE=2 SV=2	L	Replication, recombination and repair	hypothetical protein PRUPE_ppa026657mg, partial [Prunus persica]
Prunus_persica_newGene_401	--	--	--	--	--	--	--	--	--	S	Function unknown	hypothetical protein PRUPE_ppa002262mg [Prunus persica]
Prunus_persica_newGene_1430	--	--	--	K00108|1.3508e-38|pmum:103333269|protein HOTHEAD-like; K00108 choline dehydrogenase [EC:1.1.99.1] (A)	ko00260:Glycine, serine and threonine metabolism	[R]	General function prediction only	--	Protein HOTHEAD (Precursor) GN=F3N23.17 OS=Arabidopsis thaliana (Mouse-ear cress) PE=1 SV=1	R	General function prediction only	PREDICTED: protein HOTHEAD-like [Prunus mume]
Prunus_persica_newGene_375	--	--	--	--	--	--	--	--	--	--	--	PREDICTED: uncharacterized protein LOC103319313 [Prunus mume]
Prunus_persica_newGene_2737	--	--	--	K12849|4.04243e-71|pper:PRUPE_ppa023661mg|hypothetical protein; K12849 pre-mRNA-splicing factor 38A (A)	ko03040:Spliceosome	[S]	Function unknown	PRP38 family	Pre-mRNA-splicing factor 38 GN=PRP38 OS=Arabidopsis thaliana (Mouse-ear cress) PE=1 SV=1	S	Function unknown	hypothetical protein PRUPE_ppa023661mg [Prunus persica]
Prunus_persica_newGene_1612	[J]	Translation, ribosomal structure and biogenesis	Molecular Function: structural constituent of ribosome (GO:0003735);; Cellular Component: ribosome (GO:0005840);; Biological Process: translation (GO:0006412);;	K02926|9.14942e-88|pmum:103330832|39S ribosomal protein L4, mitochondrial-like; K02926 large subunit ribosomal protein L4 (A)	ko03010:Ribosome	[J]	Translation, ribosomal structure and biogenesis	Ribosomal protein L4/L1 family	50S ribosomal protein L4, chloroplastic GN=rpl4 OS=Porphyra purpurea (Red seaweed) PE=3 SV=1	J	Translation, ribosomal structure and biogenesis	PREDICTED: 39S ribosomal protein L4, mitochondrial-like [Prunus mume]
Prunus_persica_newGene_801	[F]	Nucleotide transport and metabolism	--	K01937|5.89522e-112|pper:PRUPE_ppa003615mg|hypothetical protein; K01937 CTP synthase [EC:6.3.4.2] (A)	ko00240:Pyrimidine metabolism	[F]	Nucleotide transport and metabolism	Glutamine amidotransferase class-I	--	F	Nucleotide transport and metabolism	hypothetical protein PRUPE_ppa003615mg [Prunus persica]
Prunus_persica_newGene_504	--	--	--	--	--	--	--	--	--	--	--	unknown protein [Prunus dulcis]
Prunus_persica_newGene_2323	--	--	--	--	--	--	--	--	--	R	General function prediction only	PREDICTED: uncharacterized protein LOC103318753 [Prunus mume]
Prunus_persica_newGene_665	--	--	--	--	--	--	--	--	--	--	--	PREDICTED: uncharacterized protein LOC103320037 [Prunus mume]
Prunus_persica_newGene_1526	--	--	--	--	--	--	--	--	--	--	--	hypothetical protein PRUPE_ppb019242mg, partial [Prunus persica]
Prunus_persica_newGene_486	--	--	--	--	--	--	--	--	Pleckstrin homology domain-containing protein 1 GN=PH1 OS=Arabidopsis thaliana (Mouse-ear cress) PE=2 SV=2	T	Signal transduction mechanisms	hypothetical protein PRUPE_ppb020494mg [Prunus persica]
Prunus_persica_newGene_1196	--	--	Molecular Function: actin binding (GO:0003779);; Cellular Component: intracellular (GO:0005622);;	K05765|2.33423e-82|pmum:103333411|uncharacterized LOC103333411; K05765 cofilin (A)	--	[Z]	Cytoskeleton	Cofilin/tropomyosin-type actin-binding protein	Actin-depolymerizing factor 7 GN=ADF7 OS=Arabidopsis thaliana (Mouse-ear cress) PE=2 SV=1	Z	Cytoskeleton	PREDICTED: uncharacterized protein LOC103333411 [Prunus mume]
Prunus_persica_newGene_1953	--	--	--	--	--	--	--	--	--	--	--	hypothetical protein PRUPE_ppa021852mg [Prunus persica]
Prunus_persica_newGene_1016	--	--	--	K18881|1.01397e-13|pmum:103342600|uncharacterized LOC103342600; K18881 D-lactate dehydratase [EC:4.2.1.130] (A)	ko00620:Pyruvate metabolism	--	--	--	--	--	--	PREDICTED: uncharacterized protein LOC103342600 [Prunus mume]
Prunus_persica_newGene_1143	--	--	--	--	--	--	--	--	--	--	--	PREDICTED: uncharacterized protein LOC103331867 [Prunus mume]
Prunus_persica_newGene_3322	[E]	Amino acid transport and metabolism	--	K11717|6.22582e-28|mdm:103418312|cysteine desulfurase 2, chloroplastic-like; K11717 cysteine desulfurase / selenocysteine lyase [EC:2.8.1.7 4.4.1.16] (A)	ko00450:Selenocompound metabolism	[E]	Amino acid transport and metabolism	--	Cysteine desulfurase 2, chloroplastic (Precursor) GN=T27G7.17 OS=Arabidopsis thaliana (Mouse-ear cress) PE=1 SV=1	E	Amino acid transport and metabolism	PREDICTED: cysteine desulfurase 2, chloroplastic-like [Malus domestica]
Prunus_persica_newGene_1041	--	--	--	--	--	[R]	General function prediction only	--	UDP-N-acetylglucosamine diphosphorylase 1 GN=GLCNAC1PUT1 OS=Arabidopsis thaliana (Mouse-ear cress) PE=1 SV=1	R	General function prediction only	PREDICTED: uncharacterized protein LOC103329970 [Prunus mume]
Prunus_persica_newGene_1392	--	--	--	--	--	--	--	--	--	--	--	hypothetical protein glysoja_025781 [Glycine soja]
Prunus_persica_newGene_1559	--	--	--	K12165|4.52714e-22|pmum:103319414|ubiquitin-fold modifier-conjugating enzyme 1; K12165 ufm1-conjugating enzyme 1 (A)	--	[S]	Function unknown	--	Ubiquitin-fold modifier-conjugating enzyme 1 GN=At1g27530 OS=Arabidopsis thaliana (Mouse-ear cress) PE=2 SV=1	S	Function unknown	hypothetical protein F383_14792 [Gossypium arboreum]
Prunus_persica_newGene_2130	--	--	--	--	--	--	--	--	G-type lectin S-receptor-like serine/threonine-protein kinase At1g61500 (Precursor) GN=At1g61500 OS=Arabidopsis thaliana (Mouse-ear cress) PE=2 SV=2	T	Signal transduction mechanisms	hypothetical protein PRUPE_ppa016508mg, partial [Prunus persica]
Prunus_persica_newGene_180	--	--	--	--	--	--	--	TNP1/EN/SPM transposase	--	--	--	PREDICTED: uncharacterized protein LOC102613431 [Citrus sinensis]
Prunus_persica_newGene_671	--	--	--	K02995|4.68824e-09|pper:PRUPE_ppa011067mg|hypothetical protein; K02995 small subunit ribosomal protein S8e (A)	ko03010:Ribosome	--	--	--	40S ribosomal protein S8 OS=Oryza sativa subsp. japonica (Rice) PE=2 SV=2	J	Translation, ribosomal structure and biogenesis	PREDICTED: 40S ribosomal protein S8-like [Prunus mume]
Prunus_persica_newGene_1305	--	--	Molecular Function: DNA binding (GO:0003677);; Molecular Function: protein dimerization activity (GO:0046983);;	--	--	[L]	Replication, recombination and repair	Domain of unknown function (DUF4413);; hAT family C-terminal dimerisation region;; BED zinc finger	Putative AC transposase OS=Zea mays (Maize) PE=2 SV=2	L	Replication, recombination and repair	hypothetical protein PRUPE_ppa016809mg, partial [Prunus persica]
Prunus_persica_newGene_2170	--	--	--	--	--	[F]	Nucleotide transport and metabolism	--	--	--	--	hypothetical protein PRUPE_ppa017692mg, partial [Prunus persica]
Prunus_persica_newGene_799	--	--	--	--	--	--	--	--	--	--	--	hypothetical protein PRUPE_ppb015931mg [Prunus persica]
Prunus_persica_newGene_25	[OU]	--	Molecular Function: structural constituent of ribosome (GO:0003735);; Cellular Component: intracellular (GO:0005622);; Cellular Component: ribosome (GO:0005840);; Biological Process: translation (GO:0006412);; Molecular Function: rRNA binding (GO:0019843);;	K01358|5.67084e-98|pmum:18668115|clpP, CP95_p041; clp protease proteolytic subunit; K01358 ATP-dependent Clp protease, protease subunit [EC:3.4.21.92] (A)	--	[O]	Posttranslational modification, protein turnover, chaperones	Clp protease;; Ribosomal protein L20	ATP-dependent Clp protease proteolytic subunit {ECO:0000255|HAMAP-Rule:MF_00444} OS=Coffea arabica (Arabian coffee) PE=3 SV=1	O	Posttranslational modification, protein turnover, chaperones	clp protease proteolytic subunit [Prunus mume]
Prunus_persica_newGene_2893	--	--	--	--	--	[T]	Signal transduction mechanisms	--	CDK5RAP1-like protein GN=OSJNBa0074L11 OS=Oryza sativa subsp. japonica (Rice) PE=2 SV=1	T	Signal transduction mechanisms	PREDICTED: CDK5RAP1-like protein [Prunus mume]
Prunus_persica_newGene_2727	--	--	--	--	--	--	--	--	--	--	--	hypothetical protein PRUPE_ppa014390mg [Prunus persica]
Prunus_persica_newGene_3381	--	--	--	--	--	--	--	--	--	--	--	Uncharacterized protein TCM_003072 [Theobroma cacao]
Prunus_persica_newGene_632	--	--	Molecular Function: DNA binding (GO:0003677);;	--	--	[KT]	--	B3 DNA binding domain	B3 domain-containing protein Os01g0723500 OS=Oryza sativa subsp. japonica (Rice) PE=3 SV=1	K	Transcription	PREDICTED: B3 domain-containing protein REM5-like [Pyrus x bretschneideri]
Prunus_persica_newGene_3049	--	--	--	--	--	--	--	--	--	--	--	hypothetical protein PRUPE_ppa1027189mg [Prunus persica]
Prunus_persica_newGene_2888	[O]	Posttranslational modification, protein turnover, chaperones	--	K02735|1.10233e-41|mdm:103416138|proteasome subunit beta type-3-A; K02735 20S proteasome subunit beta 3 [EC:3.4.25.1] (A)	ko03050:Proteasome	[O]	Posttranslational modification, protein turnover, chaperones	--	Proteasome subunit beta type-3-B GN=PBC2 OS=Arabidopsis thaliana (Mouse-ear cress) PE=1 SV=1	O	Posttranslational modification, protein turnover, chaperones	unnamed protein product [Coffea canephora]
Prunus_persica_newGene_2189	--	--	--	--	--	--	--	--	--	R	General function prediction only	hypothetical protein PRUPE_ppa027130mg [Prunus persica]
Prunus_persica_newGene_3296	--	--	--	--	--	--	--	Allinase	Tryptophan aminotransferase-related protein 3 GN=TAR3 OS=Arabidopsis thaliana (Mouse-ear cress) PE=3 SV=1	R	General function prediction only	PREDICTED: tryptophan aminotransferase-related protein 3-like [Pyrus x bretschneideri]
Prunus_persica_newGene_1379	--	--	--	--	--	--	--	--	--	O	Posttranslational modification, protein turnover, chaperones	hypothetical protein PRUPE_ppa018025mg, partial [Prunus persica]
Prunus_persica_newGene_2740	--	--	--	--	--	--	--	--	--	--	--	PREDICTED: uncharacterized protein LOC103338740 [Prunus mume]
Prunus_persica_newGene_2227	[V]	Defense mechanisms	Molecular Function: ATP binding (GO:0005524);; Biological Process: transport (GO:0006810);; Cellular Component: integral component of membrane (GO:0016021);; Molecular Function: ATPase activity (GO:0016887);; Molecular Function: ATPase activity, coupled to transmembrane movement of substances (GO:0042626);; Biological Process: transmembrane transport (GO:0055085);;	--	--	[Q]	Secondary metabolites biosynthesis, transport and catabolism	ABC transporter;; ABC transporter transmembrane region	ABC transporter C family member 10 GN=F17J16.190 OS=Arabidopsis thaliana (Mouse-ear cress) PE=2 SV=2	Q	Secondary metabolites biosynthesis, transport and catabolism	hypothetical protein PRUPE_ppa022836mg [Prunus persica]
Prunus_persica_newGene_3029	--	--	Molecular Function: iron ion binding (GO:0005506);; Molecular Function: oxidoreductase activity, acting on paired donors, with incorporation or reduction of molecular oxygen (GO:0016705);; Molecular Function: heme binding (GO:0020037);; Biological Process: oxidation-reduction process (GO:0055114);;	--	--	[Q]	Secondary metabolites biosynthesis, transport and catabolism	Cytochrome P450;; Cytochrome P450	Cytochrome P450 76A2 GN=CYP76A2 OS=Solanum melongena (Eggplant) PE=2 SV=1	Q	Secondary metabolites biosynthesis, transport and catabolism	PREDICTED: cytochrome P450 76A2-like [Prunus mume]
Prunus_persica_newGene_646	--	--	--	--	--	--	--	--	--	--	--	PREDICTED: uncharacterized protein LOC103328488 [Prunus mume]
Prunus_persica_newGene_855	--	--	--	--	--	--	--	--	--	--	--	PREDICTED: putative disease resistance protein RGA4 [Prunus mume]
Prunus_persica_newGene_1339	--	--	--	--	--	--	--	--	--	--	--	hypothetical protein PRUPE_ppb012974m1g, partial [Prunus persica]
Prunus_persica_newGene_1784	--	--	--	--	--	--	--	Polysulphide reductase, NrfD	--	--	--	PREDICTED: uncharacterized protein LOC103331858 isoform X1 [Prunus mume]
Prunus_persica_newGene_2363	--	--	--	--	--	--	--	--	--	--	--	hypothetical protein PRUPE_ppa024587mg [Prunus persica]
Prunus_persica_newGene_639	--	--	--	--	--	--	--	--	--	S	Function unknown	hypothetical protein MIMGU_mgv11b017472mg [Erythranthe guttata]
Prunus_persica_newGene_317	--	--	--	--	--	--	--	--	Transcription factor bHLH54 GN=T22C5.19 OS=Arabidopsis thaliana (Mouse-ear cress) PE=2 SV=1	K	Transcription	hypothetical protein PRUPE_ppa022224mg, partial [Prunus persica]
Prunus_persica_newGene_2889	--	--	--	--	--	--	--	--	--	--	--	PREDICTED: uncharacterized protein LOC103340052 [Prunus mume]
Prunus_persica_newGene_3333	--	--	--	--	--	[R]	General function prediction only	PPR repeat family;; PPR repeat;; PPR repeat;; Pentatricopeptide repeat domain;; Mitochondrial 28S ribosomal protein S27;; PPR repeat family	Pentatricopeptide repeat-containing protein At1g63130, mitochondrial (Precursor) GN=At1g63130 OS=Arabidopsis thaliana (Mouse-ear cress) PE=2 SV=1	R	General function prediction only	hypothetical protein PRUPE_ppa020475mg, partial [Prunus persica]
Prunus_persica_newGene_413	--	--	--	--	--	[TU]	--	--	Probable clathrin assembly protein At4g32285 GN=At4g32285 OS=Arabidopsis thaliana (Mouse-ear cress) PE=1 SV=2	G	Carbohydrate transport and metabolism	hypothetical protein PRUPE_ppb025084mg, partial [Prunus persica]
Prunus_persica_newGene_889	--	--	--	K15901|3.82814e-48|pper:PRUPE_ppa018591mg|hypothetical protein; K15901 EKC/KEOPS complex subunit CGI121/TPRKB (A)	--	[J]	Translation, ribosomal structure and biogenesis	--	60S ribosomal protein L28-1 GN=RPL28A OS=Arabidopsis thaliana (Mouse-ear cress) PE=2 SV=1	S	Function unknown	hypothetical protein PRUPE_ppa018591mg [Prunus persica]
Prunus_persica_newGene_3200	--	--	--	--	--	--	--	--	--	R	General function prediction only	PREDICTED: uncharacterized protein LOC103342290 [Prunus mume]
Prunus_persica_newGene_953	--	--	--	--	--	--	--	--	--	--	--	hypothetical protein PRUPE_ppa017061mg [Prunus persica]
Prunus_persica_newGene_3404	--	--	--	K09571|2.98939e-21|pper:PRUPE_ppa019344mg|hypothetical protein; K09571 FK506-binding protein 4/5 [EC:5.2.1.8] (A)	--	[O]	Posttranslational modification, protein turnover, chaperones	--	Peptidyl-prolyl cis-trans isomerase FKBP65 GN=K15N18.12 OS=Arabidopsis thaliana (Mouse-ear cress) PE=1 SV=1	O	Posttranslational modification, protein turnover, chaperones	hypothetical protein PRUPE_ppa019344mg [Prunus persica]
Prunus_persica_newGene_2042	--	--	--	K02603|2.70913e-164|pper:PRUPE_ppa025362mg|hypothetical protein; K02603 origin recognition complex subunit 1 (A)	--	[L]	Replication, recombination and repair	PHD-finger	Origin of replication complex subunit 1 {ECO:0000303|PubMed:10996242} OS=Oryza sativa subsp. japonica (Rice) PE=2 SV=1	L	Replication, recombination and repair	hypothetical protein PRUPE_ppa025362mg, partial [Prunus persica]
Prunus_persica_newGene_2500	--	--	--	--	--	[R]	General function prediction only	--	60S ribosomal protein L18a OS=Oryza sativa subsp. japonica (Rice) PE=2 SV=1	--	--	hypothetical protein PRUPE_ppa024181mg [Prunus persica]
Prunus_persica_newGene_1856	--	--	Molecular Function: nucleic acid binding (GO:0003676);; Molecular Function: zinc ion binding (GO:0008270);;	--	--	[R]	General function prediction only	gag-polypeptide of LTR copia-type;; gag-polypeptide of LTR copia-type;; Zinc knuckle;; Domain of unknown function (DUF4219)	Endonuclease OS=Nicotiana tabacum (Common tobacco) PE=2 SV=1	R	General function prediction only	hypothetical protein PRUPE_ppa025086mg [Prunus persica]
Prunus_persica_newGene_3181	--	--	--	--	--	[Q]	Secondary metabolites biosynthesis, transport and catabolism	--	Laccase-11 (Precursor) OS=Arabidopsis thaliana (Mouse-ear cress) PE=2 SV=1	Q	Secondary metabolites biosynthesis, transport and catabolism	hypothetical protein PRUPE_ppa003590mg [Prunus persica]
Prunus_persica_newGene_1150	--	--	--	K11423|6.65058e-15|pmum:103319764|histone-lysine N-methyltransferase ASHH2; K11423 histone-lysine N-methyltransferase SETD2 [EC:2.1.1.43] (A)	ko00310:Lysine degradation	[U]	Intracellular trafficking, secretion, and vesicular transport	MULE transposase domain	Histone-lysine N-methyltransferase ASHH2 GN=T14N5.15 OS=Arabidopsis thaliana (Mouse-ear cress) PE=1 SV=1	U	Intracellular trafficking, secretion, and vesicular transport	PREDICTED: LOW QUALITY PROTEIN: histone-lysine N-methyltransferase ASHH2 [Prunus mume]
Prunus_persica_newGene_2146	--	--	--	--	--	[O]	Posttranslational modification, protein turnover, chaperones	--	Probable BOI-related E3 ubiquitin-protein ligase 3 GN=BRG3 OS=Arabidopsis thaliana (Mouse-ear cress) PE=1 SV=1	O	Posttranslational modification, protein turnover, chaperones	PREDICTED: probable BOI-related E3 ubiquitin-protein ligase 3 [Prunus mume]
Prunus_persica_newGene_30	--	--	--	--	--	--	--	--	--	S	Function unknown	Uncharacterized protein isoform 1 [Theobroma cacao]
Prunus_persica_newGene_528	--	--	--	--	--	[R]	General function prediction only	gag-polypeptide of LTR copia-type;; Retrotransposon gag protein;; gag-polypeptide of LTR copia-type	--	S	Function unknown	PREDICTED: uncharacterized protein LOC103321395 [Prunus mume]
Prunus_persica_newGene_2882	[Q]	Secondary metabolites biosynthesis, transport and catabolism	Molecular Function: iron ion binding (GO:0005506);; Molecular Function: oxidoreductase activity, acting on paired donors, with incorporation or reduction of molecular oxygen (GO:0016705);; Molecular Function: heme binding (GO:0020037);; Biological Process: oxidation-reduction process (GO:0055114);;	K09843|0|pper:PRUPE_ppa005988mg|hypothetical protein; K09843 (+)-abscisic acid 8'-hydroxylase [EC:1.14.13.93] (A)	ko00906:Carotenoid biosynthesis	[QI]	--	Cytochrome P450;; Cytochrome P450	Abscisic acid 8&apos;-hydroxylase 4 GN=CYP707A4 OS=Arabidopsis thaliana (Mouse-ear cress) PE=2 SV=2	Q	Secondary metabolites biosynthesis, transport and catabolism	hypothetical protein PRUPE_ppa005988mg [Prunus persica]
Prunus_persica_newGene_3271	[R]	General function prediction only	--	K03363|2.71735e-117|pmum:103323361|cell division cycle 20.2, cofactor of APC complex-like; K03363 cell division cycle 20, cofactor of APC complex (A)	ko04120:Ubiquitin mediated proteolysis	[DO]	--	WD domain, G-beta repeat	Cell division cycle 20.1, cofactor of APC complex GN=F17M5.30 OS=Arabidopsis thaliana (Mouse-ear cress) PE=1 SV=1	D	Cell cycle control, cell division, chromosome partitioning	PREDICTED: LOW QUALITY PROTEIN: cell division cycle 20.2, cofactor of APC complex-like [Prunus mume]
Prunus_persica_newGene_114	--	--	--	--	--	--	--	--	Pleckstrin homology domain-containing protein 1 GN=PH1 OS=Arabidopsis thaliana (Mouse-ear cress) PE=2 SV=2	T	Signal transduction mechanisms	hypothetical protein PRUPE_ppb020494mg [Prunus persica]
Prunus_persica_newGene_1553	--	--	Biological Process: DNA integration (GO:0015074);;	--	--	[R]	General function prediction only	Integrase core domain;; GAG-pre-integrase domain;; Reverse transcriptase (RNA-dependent DNA polymerase);; Reverse transcriptase (RNA-dependent DNA polymerase);; Reverse transcriptase (RNA-dependent DNA polymerase)	Endonuclease OS=Nicotiana tabacum (Common tobacco) PE=2 SV=1	R	General function prediction only	PREDICTED: uncharacterized protein LOC103427704 [Malus domestica]
Prunus_persica_newGene_2098	--	--	--	--	--	--	--	--	--	S	Function unknown	hypothetical protein PRUPE_ppa012842mg [Prunus persica]
Prunus_persica_newGene_1564	--	--	--	--	--	--	--	--	--	--	--	PREDICTED: uncharacterized protein LOC103329276 [Prunus mume]
Prunus_persica_newGene_3120	--	--	--	--	--	--	--	Protein kinase domain;; Protein tyrosine kinase	G-type lectin S-receptor-like serine/threonine-protein kinase RKS1 (Precursor) GN=RKS1 OS=Arabidopsis thaliana (Mouse-ear cress) PE=3 SV=3	T	Signal transduction mechanisms	PREDICTED: G-type lectin S-receptor-like serine/threonine-protein kinase RKS1-like [Fragaria vesca subsp. vesca]
Prunus_persica_newGene_1156	--	--	Molecular Function: protein binding (GO:0005515);;	K08770|0|smo:SELMODRAFT_227280|hypothetical protein; K08770 ubiquitin C (A)	--	[OR]	--	Ubiquitin family;; Ubiquitin-2 like Rad60 SUMO-like;; Ubiquitin-like domain;; Telomere stability and silencing;; DUF2407 ubiquitin-like domain;; Ubiquitin-2 like Rad60 SUMO-like;; Protein of unknown function (DUF2870);; GLUT4 regulating protein TUG;; RNA methyltransferase;; Coronavirus NS2A protein;; Ubiquitin family;; Ubiquitin-2 like Rad60 SUMO-like;; Ubiquitin family;; Ubiquitin family;; Ubiqu…	Ubiquitin (Precursor) GN=PCUBI4-2 OS=Petroselinum crispum (Parsley) PE=3 SV=1	O	Posttranslational modification, protein turnover, chaperones	Polyubiquitin-A [Glycine soja]
Prunus_persica_newGene_609	--	--	--	--	--	--	--	--	CLE27p (Precursor) GN=CLE27 OS=Arabidopsis thaliana (Mouse-ear cress) PE=2 SV=1	R	General function prediction only	hypothetical protein PRUPE_ppa013758mg [Prunus persica]
Prunus_persica_newGene_1117	--	--	Molecular Function: ADP binding (GO:0043531);;	--	--	[T]	Signal transduction mechanisms	NB-ARC domain;; Leucine rich repeat;; Leucine Rich repeats (2 copies)	Probable disease resistance RPP8-like protein 2 GN=RPP8L2 OS=Arabidopsis thaliana (Mouse-ear cress) PE=3 SV=1	T	Signal transduction mechanisms	PREDICTED: probable disease resistance RPP8-like protein 2 [Prunus mume]
Prunus_persica_newGene_2240	[E]	Amino acid transport and metabolism	--	K01653|3.10421e-18|sot:102581549|acetolactate synthase small subunit 1, chloroplastic-like; K01653 acetolactate synthase I/III small subunit [EC:2.2.1.6] (A)	ko00290:Valine, leucine and isoleucine biosynthesis;ko00650:Butanoate metabolism;ko00660:C5-Branched dibasic acid metabolism;ko00770:Pantothenate and CoA biosynthesis;ko01210:2-Oxocarboxylic acid metabolism;ko01230:Biosynthesis of amino acids	[E]	Amino acid transport and metabolism	ACT domain	Acetolactate synthase small subunit 1, chloroplastic (Precursor) OS=Nicotiana plumbaginifolia (Leadwort-leaved tobacco) PE=2 SV=1	E	Amino acid transport and metabolism	PREDICTED: acetolactate synthase small subunit 1, chloroplastic-like [Solanum tuberosum]
Prunus_persica_newGene_2334	--	--	--	--	--	[R]	General function prediction only	--	Glycine-rich RNA-binding protein OS=Daucus carota (Wild carrot) PE=2 SV=1	A	RNA processing and modification	hypothetical protein PRUPE_ppa022025mg, partial [Prunus persica]
Prunus_persica_newGene_3155	--	--	--	--	--	--	--	--	--	--	--	PREDICTED: forkhead box protein B2-like [Prunus mume]
Prunus_persica_newGene_2088	--	--	--	K03155|4.5564e-29|pper:PRUPE_ppa016593mg|hypothetical protein; K03155 timeless (A)	--	--	--	--	--	--	--	hypothetical protein PRUPE_ppa016593mg [Prunus persica]
Prunus_persica_newGene_2298	--	--	--	--	--	--	--	--	WPP domain-associated protein (Fragment) GN=WAP OS=Solanum lycopersicum (Tomato) PE=1 SV=1	S	Function unknown	hypothetical protein PRUPE_ppa024328mg [Prunus persica]
Prunus_persica_newGene_275	--	--	--	--	--	--	--	--	--	--	--	hypothetical protein PRUPE_ppa014046mg [Prunus persica]
Prunus_persica_newGene_2108	--	--	--	K17790|1.45954e-73|pper:PRUPE_ppa017371mg|hypothetical protein; K17790 mitochondrial import inner membrane translocase subunit TIM22 (A)	--	--	--	--	Outer envelope pore protein 16-4, chloroplastic GN=OEP164 OS=Arabidopsis thaliana (Mouse-ear cress) PE=2 SV=1	U	Intracellular trafficking, secretion, and vesicular transport	hypothetical protein PRUPE_ppa017371mg [Prunus persica]
Prunus_persica_newGene_715	--	--	--	--	--	--	--	--	--	--	--	hypothetical protein PRUPE_ppb015661mg [Prunus persica]
Prunus_persica_newGene_2471	--	--	--	--	--	--	--	--	--	--	--	PREDICTED: uncharacterized protein LOC103336312 [Prunus mume]
Prunus_persica_newGene_1741	--	--	--	--	--	--	--	--	--	--	--	hypothetical protein PRUPE_ppa015593mg [Prunus persica]
Prunus_persica_newGene_216	[O]	Posttranslational modification, protein turnover, chaperones	--	--	--	[O]	Posttranslational modification, protein turnover, chaperones	--	T-complex protein 1 subunit gamma {ECO:0000303|PubMed:11599560} OS=Arabidopsis thaliana (Mouse-ear cress) PE=1 SV=1	O	Posttranslational modification, protein turnover, chaperones	hypothetical protein PRUPE_ppa017384mg [Prunus persica]
Prunus_persica_newGene_1841	[V]	Defense mechanisms	Molecular Function: ATP binding (GO:0005524);; Molecular Function: ATPase activity (GO:0016887);;	--	--	[Q]	Secondary metabolites biosynthesis, transport and catabolism	ABC transporter	ABC transporter C family member 14 GN=F26K9.130 OS=Arabidopsis thaliana (Mouse-ear cress) PE=1 SV=1	Q	Secondary metabolites biosynthesis, transport and catabolism	PREDICTED: ABC transporter C family member 14 [Prunus mume]
Prunus_persica_newGene_2900	--	--	--	--	--	--	--	Plant protein of unknown function;; Plant protein of unknown function	UPF0481 protein At3g47200 GN=At3g47200 OS=Arabidopsis thaliana (Mouse-ear cress) PE=2 SV=1	S	Function unknown	PREDICTED: putative UPF0481 protein At3g02645 [Prunus mume]
Prunus_persica_newGene_612	--	--	--	--	--	--	--	--	--	--	--	hypothetical protein PRUPE_ppa024672mg, partial [Prunus persica]
Prunus_persica_newGene_2866	[R]	General function prediction only	--	K13127|4.65072e-123|pmum:103339634|zinc finger CCCH domain-containing protein 1-like; K13127 RING finger protein 113A (A)	--	[O]	Posttranslational modification, protein turnover, chaperones	--	Zinc finger CCCH domain-containing protein 1 GN=At1g01350 OS=Arabidopsis thaliana (Mouse-ear cress) PE=2 SV=2	O	Posttranslational modification, protein turnover, chaperones	PREDICTED: zinc finger CCCH domain-containing protein 1-like, partial [Prunus mume]
Prunus_persica_newGene_2617	--	--	--	--	--	[R]	General function prediction only	--	Pentatricopeptide repeat-containing protein At4g14170 OS=Arabidopsis thaliana (Mouse-ear cress) PE=2 SV=2	R	General function prediction only	PREDICTED: pentatricopeptide repeat-containing protein At1g08070-like [Prunus mume]
Prunus_persica_newGene_743	--	--	--	K16251|0|pper:PRUPE_ppa000088mg|hypothetical protein; K16251 DNA-directed RNA polymerase V subunit 1 [EC:2.7.7.6] (A)	--	--	--	--	DNA-directed RNA polymerase V subunit 1 GN=At2g40030 OS=Arabidopsis thaliana (Mouse-ear cress) PE=1 SV=1	S	Function unknown	hypothetical protein PRUPE_ppa000088mg [Prunus persica]
Prunus_persica_newGene_1308	--	--	--	--	--	[C]	Energy production and conversion	--	External alternative NAD(P)H-ubiquinone oxidoreductase B1, mitochondrial (Precursor) GN=NDB1 OS=Arabidopsis thaliana (Mouse-ear cress) PE=1 SV=1	G	Carbohydrate transport and metabolism	PREDICTED: major facilitator superfamily domain-containing protein 12 [Prunus mume]
Prunus_persica_newGene_2460	--	--	--	--	--	--	--	--	--	--	--	hypothetical protein PRUPE_ppa025786mg [Prunus persica]
Prunus_persica_newGene_1719	--	--	--	--	--	--	--	--	DNA-binding protein RHL1 GN=F11A17.7 OS=Arabidopsis thaliana (Mouse-ear cress) PE=1 SV=1	S	Function unknown	PREDICTED: DNA-binding protein RHL1 [Prunus mume]
Prunus_persica_newGene_628	[R]	General function prediction only	--	K14768|6.4583e-174|pper:PRUPE_ppa018317mg|hypothetical protein; K14768 U3 small nucleolar RNA-associated protein 7 (A)	--	[A]	RNA processing and modification	BING4CT (NUC141) domain	--	A	RNA processing and modification	hypothetical protein PRUPE_ppa018317mg, partial [Prunus persica]
Prunus_persica_newGene_34	--	--	--	--	--	--	--	--	G-type lectin S-receptor-like serine/threonine-protein kinase At4g27290 (Precursor) GN=At4g27290 OS=Arabidopsis thaliana (Mouse-ear cress) PE=3 SV=4	T	Signal transduction mechanisms	hypothetical protein PRUPE_ppa014717mg, partial [Prunus persica]
Prunus_persica_newGene_1740	--	--	--	--	--	--	--	Plant mobile domain	--	S	Function unknown	hypothetical protein PRUPE_ppa023472mg, partial [Prunus persica]
Prunus_persica_newGene_2047	--	--	--	--	--	--	--	--	--	S	Function unknown	hypothetical protein PRUPE_ppa019469mg [Prunus persica]
Prunus_persica_newGene_3244	[RTKL]	--	Molecular Function: protein kinase activity (GO:0004672);; Molecular Function: ATP binding (GO:0005524);; Biological Process: protein phosphorylation (GO:0006468);;	--	--	--	--	Protein kinase domain;; Protein tyrosine kinase	Probable LRR receptor-like serine/threonine-protein kinase At4g08850 (Precursor) GN=At4g08850 OS=Arabidopsis thaliana (Mouse-ear cress) PE=2 SV=3	T	Signal transduction mechanisms	hypothetical protein PRUPE_ppa1027153mg [Prunus persica]
Prunus_persica_newGene_435	--	--	--	--	--	--	--	--	--	--	--	hypothetical protein PRUPE_ppa023172mg [Prunus persica]
Prunus_persica_newGene_3414	--	--	--	--	--	--	--	--	--	--	--	PREDICTED: uncharacterized protein LOC103338384 [Prunus mume]
Prunus_persica_newGene_3408	--	--	--	--	--	[O]	Posttranslational modification, protein turnover, chaperones	--	--	O	Posttranslational modification, protein turnover, chaperones	hypothetical protein PRUPE_ppa019153mg, partial [Prunus persica]
Prunus_persica_newGene_2767	[G]	Carbohydrate transport and metabolism	--	K05349|2.43206e-73|pper:PRUPE_ppa006354mg|hypothetical protein; K05349 beta-glucosidase [EC:3.2.1.21] (A)	ko00460:Cyanoamino acid metabolism;ko00500:Starch and sucrose metabolism;ko00940:Phenylpropanoid biosynthesis	--	--	--	--	G	Carbohydrate transport and metabolism	hypothetical protein PRUPE_ppa006354mg [Prunus persica]
Prunus_persica_newGene_188	--	--	--	--	--	[R]	General function prediction only	--	--	R	General function prediction only	putative retrotransposon protein [Phyllostachys edulis]
Prunus_persica_newGene_1442	--	--	Molecular Function: metalloendopeptidase activity (GO:0004222);; Molecular Function: ATP binding (GO:0005524);; Biological Process: proteolysis (GO:0006508);;	--	--	[O]	Posttranslational modification, protein turnover, chaperones	Peptidase family M41	ATP-dependent zinc metalloprotease FtsH {ECO:0000255|HAMAP-Rule:MF_01458} OS=Cyanidium caldarium PE=3 SV=1	O	Posttranslational modification, protein turnover, chaperones	hypothetical protein PRUPE_ppa019079mg [Prunus persica]
Prunus_persica_newGene_1123	--	--	--	K15601|0|pmum:103331520|uncharacterized LOC103331520; K15601 lysine-specific demethylase 3 [EC:1.14.11.-] (A)	--	[K]	Transcription	JmjC domain, hydroxylase	Lysine-specific demethylase JMJ25 GN=MLP3.6 OS=Arabidopsis thaliana (Mouse-ear cress) PE=1 SV=1	K	Transcription	PREDICTED: uncharacterized protein LOC103331520 [Prunus mume]
Prunus_persica_newGene_1080	--	--	--	--	--	--	--	--	--	F	Nucleotide transport and metabolism	hypothetical protein PRUPE_ppb024412mg [Prunus persica]
Prunus_persica_newGene_1828	[MG]	--	--	--	--	[G]	Carbohydrate transport and metabolism	--	--	G	Carbohydrate transport and metabolism	PREDICTED: uncharacterized protein LOC103340512, partial [Prunus mume]
Prunus_persica_newGene_2241	--	--	--	--	--	--	--	--	--	R	General function prediction only	hypothetical protein PRUPE_ppa014460mg [Prunus persica]
Prunus_persica_newGene_3370	--	--	--	--	--	--	--	--	Endonuclease OS=Nicotiana tabacum (Common tobacco) PE=2 SV=1	T	Signal transduction mechanisms	PREDICTED: uncharacterized protein LOC103325479 [Prunus mume]
Prunus_persica_newGene_36	--	--	--	--	--	--	--	--	--	--	--	hypothetical protein PRUPE_ppa013902mg [Prunus persica]
Prunus_persica_newGene_3226	--	--	--	--	--	--	--	--	--	--	--	hypothetical protein PRUPE_ppa013686mg [Prunus persica]
Prunus_persica_newGene_2340	--	--	Molecular Function: protein binding (GO:0005515);; Biological Process: signal transduction (GO:0007165);; Molecular Function: ADP binding (GO:0043531);;	--	--	--	--	Leucine Rich repeats (2 copies);; NB-ARC domain;; NB-ARC domain	TMV resistance protein N GN=N OS=Nicotiana glutinosa (Tobacco) PE=1 SV=1	S	Function unknown	hypothetical protein PRUPE_ppa000585mg [Prunus persica]
Prunus_persica_newGene_1040	[V]	Defense mechanisms	Molecular Function: histone binding (GO:0042393);;	K11420|1.19314e-152|pmum:103343462|histone-lysine N-methyltransferase, H3 lysine-9 specific SUVH1-like; K11420 euchromatic histone-lysine N-methyltransferase [EC:2.1.1.43] (A)	ko00310:Lysine degradation	--	--	SAD/SRA domain	Histone-lysine N-methyltransferase, H3 lysine-9 specific SUVH1 GN=MUG13.20 OS=Arabidopsis thaliana (Mouse-ear cress) PE=2 SV=1	BK	-	PREDICTED: histone-lysine N-methyltransferase, H3 lysine-9 specific SUVH1-like [Prunus mume]
Prunus_persica_newGene_357	--	--	--	--	--	--	--	--	--	--	--	PREDICTED: glutamic acid-rich protein [Prunus mume]
Prunus_persica_newGene_1410	--	--	--	--	--	--	--	--	--	S	Function unknown	PREDICTED: uncharacterized protein LOC103330164 [Prunus mume]
Prunus_persica_newGene_2100	--	--	--	--	--	--	--	--	--	S	Function unknown	hypothetical protein PRUPE_ppb011933mg [Prunus persica]
Prunus_persica_newGene_2370	--	--	--	--	--	--	--	GAG-pre-integrase domain	--	T	Signal transduction mechanisms	hypothetical protein VITISV_006530 [Vitis vinifera]
Prunus_persica_newGene_2360	--	--	--	--	--	[R]	General function prediction only	PPR repeat family;; PPR repeat;; PPR repeat;; Pentatricopeptide repeat domain	Putative pentatricopeptide repeat-containing protein At1g12700, mitochondrial (Precursor) GN=At1g12700 OS=Arabidopsis thaliana (Mouse-ear cress) PE=3 SV=1	R	General function prediction only	PREDICTED: pentatricopeptide repeat-containing protein At1g62680, mitochondrial-like [Prunus mume]
Prunus_persica_newGene_1029	--	--	--	--	--	[R]	General function prediction only	Retrotransposon gag protein	--	R	General function prediction only	PREDICTED: uncharacterized protein LOC103330964 [Prunus mume]
Prunus_persica_newGene_996	--	--	--	--	--	--	--	--	--	--	--	hypothetical protein PRUPE_ppa022201mg [Prunus persica]
Prunus_persica_newGene_2449	--	--	--	K12347|3.13925e-26|pper:PRUPE_ppa004490mg|hypothetical protein; K12347 natural resistance-associated macrophage protein (A)	--	[P]	Inorganic ion transport and metabolism	--	Metal transporter Nramp4 GN=NRAMP4 OS=Arabidopsis thaliana (Mouse-ear cress) PE=2 SV=1	P	Inorganic ion transport and metabolism	hypothetical protein PRUPE_ppa004490mg [Prunus persica]
Prunus_persica_newGene_272	--	--	--	--	--	--	--	--	--	--	--	PREDICTED: uncharacterized protein LOC103324913 [Prunus mume]
Prunus_persica_newGene_2757	[A]	RNA processing and modification	Molecular Function: mRNA binding (GO:0003729);; Cellular Component: U1 snRNP (GO:0005685);; Biological Process: mRNA splice site selection (GO:0006376);;	--	--	[A]	RNA processing and modification	LUC7 N_terminus;; LUC7 N_terminus	--	A	RNA processing and modification	hypothetical protein PRUPE_ppa006377mg [Prunus persica]
Prunus_persica_newGene_1613	--	--	--	--	--	[R]	General function prediction only	--	--	S	Function unknown	hypothetical protein PRUPE_ppb011733mg [Prunus persica]
Prunus_persica_newGene_2275	--	--	--	--	--	--	--	--	--	--	--	hypothetical protein PRUPE_ppa023669mg, partial [Prunus persica]
Prunus_persica_newGene_3006	--	--	--	--	--	[R]	General function prediction only	GAG-pre-integrase domain	Endonuclease OS=Nicotiana tabacum (Common tobacco) PE=2 SV=1	R	General function prediction only	PREDICTED: uncharacterized protein LOC103407689 [Malus domestica]
Prunus_persica_newGene_450	--	--	--	--	--	--	--	--	--	S	Function unknown	PREDICTED: uncharacterized protein At2g29880-like [Prunus mume]
Prunus_persica_newGene_584	--	--	--	--	--	--	--	PQQ enzyme repeat;; PQQ-like domain;; PQQ-like domain;; PQQ enzyme repeat;; PQQ enzyme repeat	--	S	Function unknown	hypothetical protein PRUPE_ppa021290mg, partial [Prunus persica]
Prunus_persica_newGene_2373	--	--	Molecular Function: acid phosphatase activity (GO:0003993);;	K03103|2.76928e-176|pper:PRUPE_ppa021522mg|hypothetical protein; K03103 multiple inositol-polyphosphate phosphatase / 2,3-bisphosphoglycerate 3-phosphatase [EC:3.1.3.62 3.1.3.80] (A)	ko00010:Glycolysis / Gluconeogenesis;ko00562:Inositol phosphate metabolism	[R]	General function prediction only	Histidine phosphatase superfamily (branch 2)	--	R	General function prediction only	hypothetical protein PRUPE_ppa021522mg [Prunus persica]
Prunus_persica_newGene_3201	--	--	--	--	--	[R]	General function prediction only	Reverse transcriptase (RNA-dependent DNA polymerase)	Endonuclease OS=Nicotiana tabacum (Common tobacco) PE=2 SV=1	S	Function unknown	PREDICTED: uncharacterized protein LOC103423104 [Malus domestica]
Prunus_persica_newGene_3183	--	--	--	--	--	--	--	--	--	--	--	PREDICTED: uncharacterized protein LOC103335774 [Prunus mume]
Prunus_persica_newGene_1426	--	--	--	--	--	[R]	General function prediction only	--	Protein HOTHEAD (Precursor) GN=F3N23.17 OS=Arabidopsis thaliana (Mouse-ear cress) PE=1 SV=1	R	General function prediction only	hypothetical protein [Arabidopsis thaliana]
Prunus_persica_newGene_2177	--	--	--	--	--	--	--	--	--	S	Function unknown	hypothetical protein PRUPE_ppa013705mg [Prunus persica]
Prunus_persica_newGene_2215	--	--	--	--	--	--	--	--	--	S	Function unknown	PREDICTED: uncharacterized protein LOC103343179 [Prunus mume]
Prunus_persica_newGene_2979	--	--	--	--	--	--	--	Cysteine-rich TM module stress tolerance	--	S	Function unknown	PREDICTED: CYSTM1 family protein A-like [Malus domestica]
Prunus_persica_newGene_308	[T]	Signal transduction mechanisms	Molecular Function: protein tyrosine phosphatase activity (GO:0004725);; Biological Process: protein dephosphorylation (GO:0006470);; Molecular Function: protein tyrosine/serine/threonine phosphatase activity (GO:0008138);; Biological Process: dephosphorylation (GO:0016311);;	--	--	[T]	Signal transduction mechanisms	Protein-tyrosine phosphatase;; Dual specificity phosphatase, catalytic domain	Protein-tyrosine-phosphatase PTP1 GN=PTP1 OS=Arabidopsis thaliana (Mouse-ear cress) PE=1 SV=1	T	Signal transduction mechanisms	hypothetical protein PRUPE_ppa016082mg [Prunus persica]
Prunus_persica_newGene_522	--	--	--	--	--	--	--	--	--	--	--	PREDICTED: uncharacterized protein LOC103328488 [Prunus mume]
Prunus_persica_newGene_2518	--	--	--	--	--	--	--	--	--	--	--	PREDICTED: uncharacterized protein LOC103341313 [Prunus mume]
Prunus_persica_newGene_3067	[K]	Transcription	--	K10908|4.2581e-47|pxb:103956012|DNA-directed RNA polymerase 3, chloroplastic; K10908 DNA-directed RNA polymerase, mitochondrial [EC:2.7.7.6] (A)	--	[KL]	--	--	DNA-directed RNA polymerase 3, chloroplastic (Precursor) GN=RPOT3 OS=Nicotiana sylvestris (Wood tobacco) PE=2 SV=1	K	Transcription	PREDICTED: DNA-directed RNA polymerase 3, chloroplastic [Pyrus x bretschneideri]
Prunus_persica_newGene_985	--	--	Molecular Function: DNA binding (GO:0003677);; Molecular Function: protein dimerization activity (GO:0046983);;	--	--	[L]	Replication, recombination and repair	hAT family C-terminal dimerisation region;; Domain of unknown function (DUF4413);; BED zinc finger	Zinc finger BED domain-containing protein RICESLEEPER 2 OS=Oryza sativa subsp. japonica (Rice) PE=2 SV=1	L	Replication, recombination and repair	hypothetical protein PRUPE_ppa023353mg, partial [Prunus persica]
Prunus_persica_newGene_658	--	--	--	--	--	--	--	--	--	--	--	PREDICTED: uncharacterized protein LOC103331858 isoform X1 [Prunus mume]
Prunus_persica_newGene_3013	--	--	--	--	--	[R]	General function prediction only	GAG-pre-integrase domain;; Integrase core domain;; gag-polypeptide of LTR copia-type;; gag-polypeptide of LTR copia-type;; C1-like domain;; Domain of unknown function (DUF4219)	Endonuclease OS=Nicotiana tabacum (Common tobacco) PE=2 SV=1	R	General function prediction only	putative polyprotein [Oryza sativa Japonica Group]
Prunus_persica_newGene_1265	--	--	Molecular Function: transferase activity, transferring acyl groups other than amino-acyl groups (GO:0016747);;	K13065|0|pper:PRUPE_ppa027223mg|hypothetical protein; K13065 shikimate O-hydroxycinnamoyltransferase [EC:2.3.1.133] (A)	ko00940:Phenylpropanoid biosynthesis;ko00941:Flavonoid biosynthesis;ko00945:Stilbenoid, diarylheptanoid and gingerol biosynthesis	--	--	Transferase family;; Transferase family	Shikimate O-hydroxycinnamoyltransferase GN=HST OS=Nicotiana tabacum (Common tobacco) PE=1 SV=1	R	General function prediction only	hypothetical protein PRUPE_ppa027223mg [Prunus persica]
Prunus_persica_newGene_3128	--	--	--	--	--	--	--	Plant transposase (Ptta/En/Spm family)	--	--	--	PREDICTED: uncharacterized protein LOC102626009 [Citrus sinensis]
Prunus_persica_newGene_1389	--	--	--	K13118|1.39103e-60|pper:PRUPE_ppb019425mg|hypothetical protein; K13118 protein DGCR14 (A)	--	[R]	General function prediction only	Nuclear protein Es2	--	R	General function prediction only	hypothetical protein PRUPE_ppb019425mg [Prunus persica]
Prunus_persica_newGene_1487	--	--	--	--	--	[K]	Transcription	--	Cilia- and flagella-associated protein 20 GN=CFAP20 OS=Chlamydomonas reinhardtii (Chlamydomonas smithii) PE=1 SV=1	K	Transcription	hypothetical protein PRUPE_ppa016200mg, partial [Prunus persica]
Prunus_persica_newGene_2126	--	--	--	K18635|3.67452e-57|pper:PRUPE_ppa013570mg|hypothetical protein; K18635 protein SPIRAL1 and related proteins (A)	--	--	--	--	Protein SPIRAL1-like 1 GN=SP1L1 OS=Arabidopsis thaliana (Mouse-ear cress) PE=2 SV=1	S	Function unknown	hypothetical protein PRUPE_ppa013570mg [Prunus persica]
Prunus_persica_newGene_843	[G]	Carbohydrate transport and metabolism	--	K00873|2.80518e-105|pper:PRUPEppa003739m1g|hypothetical protein; K00873 pyruvate kinase [EC:2.7.1.40] (A)	ko00010:Glycolysis / Gluconeogenesis;ko00230:Purine metabolism;ko00620:Pyruvate metabolism;ko01200:Carbon metabolism;ko01230:Biosynthesis of amino acids	[G]	Carbohydrate transport and metabolism	Pyruvate kinase, alpha/beta domain	Pyruvate kinase, cytosolic isozyme OS=Nicotiana tabacum (Common tobacco) PE=2 SV=1	G	Carbohydrate transport and metabolism	hypothetical protein PRUPE_ppa003739m1g, partial [Prunus persica]
Prunus_persica_newGene_482	--	--	--	--	--	[R]	General function prediction only	Domain of unknown function (DUF4283);; Reverse transcriptase (RNA-dependent DNA polymerase);; zinc-binding in reverse transcriptase;; Endonuclease/Exonuclease/phosphatase family	Putative ribonuclease H protein At1g65750 GN=At1g65750 OS=Arabidopsis thaliana (Mouse-ear cress) PE=3 SV=1	R	General function prediction only	hypothetical protein PRUPE_ppa021798mg [Prunus persica]
Prunus_persica_newGene_1858	--	--	--	--	--	--	--	--	(-)-germacrene D synthase OS=Vitis vinifera (Grape) PE=1 SV=1	R	General function prediction only	terpene synthase [Prunus cerasoides var. campanulata]
Prunus_persica_newGene_1211	--	--	--	--	--	[R]	General function prediction only	Root hair defective 3 GTP-binding protein (RHD3);; Root hair defective 3 GTP-binding protein (RHD3)	Protein ROOT HAIR DEFECTIVE 3 {ECO:0000255|HAMAP-Rule:MF_03109} GN=MCP4.11 OS=Arabidopsis thaliana (Mouse-ear cress) PE=1 SV=1	R	General function prediction only	hypothetical protein PRUPE_ppa015094mg [Prunus persica]
Prunus_persica_newGene_1737	--	--	--	--	--	[R]	General function prediction only	Reverse transcriptase (RNA-dependent DNA polymerase)	Endonuclease OS=Nicotiana tabacum (Common tobacco) PE=2 SV=1	R	General function prediction only	hypothetical protein VITISV_035665 [Vitis vinifera]
Prunus_persica_newGene_1473	--	--	--	--	--	--	--	SWIM zinc finger	--	S	Function unknown	hypothetical protein PRUPE_ppa015654mg, partial [Prunus persica]
Prunus_persica_newGene_2820	--	--	--	--	--	--	--	--	Transcription factor bHLH66 GN=F27D4.17 OS=Arabidopsis thaliana (Mouse-ear cress) PE=2 SV=1	S	Function unknown	hypothetical protein PRUPE_ppa016817mg [Prunus persica]
Prunus_persica_newGene_1386	--	--	--	--	--	--	--	--	F-box/LRR-repeat protein At4g14103 GN=At4g14103 OS=Arabidopsis thaliana (Mouse-ear cress) PE=2 SV=1	R	General function prediction only	hypothetical protein PRUPE_ppa024324mg [Prunus persica]
Prunus_persica_newGene_2850	[J]	Translation, ribosomal structure and biogenesis	Molecular Function: structural constituent of ribosome (GO:0003735);; Cellular Component: intracellular (GO:0005622);; Cellular Component: ribosome (GO:0005840);; Biological Process: translation (GO:0006412);;	K02919|5.22235e-79|pper:PRUPE_ppa013063mg|hypothetical protein; K02919 large subunit ribosomal protein L36 (A)	ko03010:Ribosome	[J]	Translation, ribosomal structure and biogenesis	Ribosomal protein L36	50S ribosomal protein L36, chloroplastic GN=rpl36 OS=Mesostigma viride (Green alga) PE=3 SV=1	J	Translation, ribosomal structure and biogenesis	hypothetical protein PRUPE_ppa013063mg [Prunus persica]
Prunus_persica_newGene_2237	--	--	--	--	--	--	--	--	--	--	--	hypothetical protein VITISV_014848 [Vitis vinifera]
Prunus_persica_newGene_746	--	--	--	--	--	[L]	Replication, recombination and repair	--	--	L	Replication, recombination and repair	hypothetical protein PRUPE_ppa022861mg [Prunus persica]
Prunus_persica_newGene_517	--	--	--	--	--	[G]	Carbohydrate transport and metabolism	--	CMP-sialic acid transporter 2 GN=At2g43240 OS=Arabidopsis thaliana (Mouse-ear cress) PE=2 SV=1	S	Function unknown	hypothetical protein PRUPE_ppa024089mg, partial [Prunus persica]
Prunus_persica_newGene_601	--	--	--	--	--	--	--	--	--	S	Function unknown	hypothetical protein PRUPE_ppa013926mg [Prunus persica]
Prunus_persica_newGene_2739	--	--	--	--	--	[C]	Energy production and conversion	--	--	C	Energy production and conversion	PREDICTED: S-adenosylmethionine carrier 1, chloroplastic/mitochondrial [Pyrus x bretschneideri]
Prunus_persica_newGene_1155	--	--	--	--	--	--	--	--	--	--	--	PREDICTED: uncharacterized protein LOC104596457 isoform X1 [Nelumbo nucifera]
Prunus_persica_newGene_2031	--	--	--	--	--	--	--	--	--	--	--	hypothetical protein PRUPE_ppb018633mg [Prunus persica]
Prunus_persica_newGene_3272	--	--	--	--	--	--	--	--	Protein IDA-LIKE 4 (Precursor) GN=IDL4 OS=Arabidopsis thaliana (Mouse-ear cress) PE=2 SV=1	R	General function prediction only	hypothetical protein PRUPE_ppa020281mg [Prunus persica]
Prunus_persica_newGene_1049	--	--	Molecular Function: nucleic acid binding (GO:0003676);; Molecular Function: zinc ion binding (GO:0008270);;	--	--	[R]	General function prediction only	gag-polypeptide of LTR copia-type;; gag-polypeptide of LTR copia-type;; Zinc knuckle	Endonuclease OS=Nicotiana tabacum (Common tobacco) PE=2 SV=1	R	General function prediction only	PREDICTED: uncharacterized protein LOC103318860 [Prunus mume]
Prunus_persica_newGene_1626	--	--	--	K11699|1.00183e-125|pper:PRUPEppa022322m2g|hypothetical protein; K11699 RNA-dependent RNA polymerase [EC:2.7.7.48] (A)	--	[A]	RNA processing and modification	--	RNA-dependent RNA polymerase 1 GN=F10B6.19 OS=Arabidopsis thaliana (Mouse-ear cress) PE=2 SV=1	A	RNA processing and modification	hypothetical protein PRUPE_ppa022322m2g, partial [Prunus persica]
Prunus_persica_newGene_2026	[J]	Translation, ribosomal structure and biogenesis	Molecular Function: nucleotide binding (GO:0000166);; Molecular Function: aminoacyl-tRNA ligase activity (GO:0004812);; Molecular Function: ATP binding (GO:0005524);; Biological Process: tRNA aminoacylation for protein translation (GO:0006418);;	K01866|0|pper:PRUPE_ppa017247mg|hypothetical protein; K01866 tyrosyl-tRNA synthetase [EC:6.1.1.1] (A)	ko00970:Aminoacyl-tRNA biosynthesis	[J]	Translation, ribosomal structure and biogenesis	tRNA synthetases class I (W and Y);; tRNA synthetases class I (W and Y)	--	J	Translation, ribosomal structure and biogenesis	hypothetical protein PRUPE_ppa017247mg, partial [Prunus persica]
Prunus_persica_newGene_1437	--	--	--	--	--	--	--	C2 domain	--	R	General function prediction only	hypothetical protein PRUPE_ppa018492mg, partial [Prunus persica]
Prunus_persica_newGene_1783	--	--	--	--	--	--	--	--	--	--	--	hypothetical protein PRUPE_ppb020951mg, partial [Prunus persica]
Prunus_persica_newGene_1170	--	--	--	--	--	--	--	--	Protein PALE CRESS, chloroplastic (Precursor) GN=F11L15.2 OS=Arabidopsis thaliana (Mouse-ear cress) PE=2 SV=1	S	Function unknown	PREDICTED: protein PALE CRESS, chloroplastic-like [Malus domestica]
Prunus_persica_newGene_366	[S]	Function unknown	Molecular Function: protein binding (GO:0005515);; Biological Process: signal transduction (GO:0007165);; Molecular Function: ADP binding (GO:0043531);;	--	--	--	--	NB-ARC domain;; TIR domain;; TIR domain;; NACHT domain;; ATPase family associated with various cellular activities (AAA);; Leucine Rich repeats (2 copies);; Leucine rich repeat;; Leucine Rich Repeat;; Leucine rich repeat;; Protein of unknown function (DUF1399)	TMV resistance protein N GN=N OS=Nicotiana glutinosa (Tobacco) PE=1 SV=1	T	Signal transduction mechanisms	hypothetical protein PRUPE_ppa017550mg, partial [Prunus persica]
Prunus_persica_newGene_265	--	--	--	K17604|4.50204e-49|pper:PRUPE_ppa018163mg|hypothetical protein; K17604 zinc finger SWIM domain-containing protein 3 (A)	--	--	--	--	Protein FAR-RED ELONGATED HYPOCOTYL 3 GN=FHY3 OS=Arabidopsis thaliana (Mouse-ear cress) PE=1 SV=1	S	Function unknown	hypothetical protein PRUPE_ppa018163mg, partial [Prunus persica]
Prunus_persica_newGene_566	[Q]	Secondary metabolites biosynthesis, transport and catabolism	Molecular Function: iron ion binding (GO:0005506);; Molecular Function: oxidoreductase activity, acting on paired donors, with incorporation or reduction of molecular oxygen (GO:0016705);; Molecular Function: heme binding (GO:0020037);; Biological Process: oxidation-reduction process (GO:0055114);;	--	--	[Q]	Secondary metabolites biosynthesis, transport and catabolism	Cytochrome P450	Cytochrome P450 71A9 GN=CYP71A9 OS=Glycine max (Soybean) PE=2 SV=1	Q	Secondary metabolites biosynthesis, transport and catabolism	Cytochrome P450 family protein [Theobroma cacao]
Prunus_persica_newGene_2618	[R]	General function prediction only	Molecular Function: GTP binding (GO:0005525);;	K06943|0|pper:PRUPE_ppa002518mg|hypothetical protein; K06943 nucleolar GTP-binding protein (A)	ko03008:Ribosome biogenesis in eukaryotes	[R]	General function prediction only	Nucleolar GTP-binding protein 1 (NOG1);; 50S ribosome-binding GTPase;; Ferrous iron transport protein B;; Miro-like protein;; NOGCT (NUC087) domain	Nucleolar GTP-binding protein 1 GN=At1g50920 OS=Arabidopsis thaliana (Mouse-ear cress) PE=2 SV=1	R	General function prediction only	hypothetical protein PRUPE_ppa002518mg [Prunus persica]
Prunus_persica_newGene_2285	--	--	--	K13081|1.68484e-92|pper:PRUPE_ppa024512mg|hypothetical protein; K13081 leucoanthocyanidin reductase [EC:1.17.1.3] (A)	ko00941:Flavonoid biosynthesis	--	--	--	Leucoanthocyanidin reductase GN=LAR OS=Desmodium uncinatum (Spanish clover) PE=1 SV=1	G	Carbohydrate transport and metabolism	hypothetical protein PRUPE_ppa024512mg [Prunus persica]
Prunus_persica_newGene_380	--	--	--	K02995|1.00156e-10|pper:PRUPE_ppa011067mg|hypothetical protein; K02995 small subunit ribosomal protein S8e (A)	ko03010:Ribosome	[J]	Translation, ribosomal structure and biogenesis	--	40S ribosomal protein S8 OS=Oryza sativa subsp. japonica (Rice) PE=2 SV=2	J	Translation, ribosomal structure and biogenesis	hypothetical protein PRUPE_ppa011067mg [Prunus persica]
Prunus_persica_newGene_337	[RTKL]	--	Molecular Function: protein kinase activity (GO:0004672);; Molecular Function: calcium ion binding (GO:0005509);; Molecular Function: ATP binding (GO:0005524);; Biological Process: protein phosphorylation (GO:0006468);;	--	--	--	--	Protein kinase domain;; Protein tyrosine kinase;; Calcium-binding EGF domain;; Complement Clr-like EGF-like;; Protein kinase domain;; Protein tyrosine kinase	Wall-associated receptor kinase 3 (Precursor) GN=WAK3 OS=Arabidopsis thaliana (Mouse-ear cress) PE=2 SV=2	T	Signal transduction mechanisms	Wall-associated kinase 2, putative [Theobroma cacao]
Prunus_persica_newGene_1700	--	--	--	--	--	--	--	--	--	--	--	hypothetical protein PRUPE_ppa014175mg [Prunus persica]
Prunus_persica_newGene_3329	--	--	--	--	--	[P]	Inorganic ion transport and metabolism	--	Metal transporter Nramp3 GN=NRAMP3 OS=Arabidopsis thaliana (Mouse-ear cress) PE=2 SV=2	P	Inorganic ion transport and metabolism	hypothetical protein PRUPE_ppa018278mg [Prunus persica]
Prunus_persica_newGene_1806	--	--	--	--	--	[TU]	--	--	1-phosphatidylinositol-3-phosphate 5-kinase FAB1B GN=FAB1B OS=Arabidopsis thaliana (Mouse-ear cress) PE=2 SV=1	TU	-	hypothetical protein PRUPE_ppa015977mg, partial [Prunus persica]
Prunus_persica_newGene_2954	--	--	--	--	--	--	--	--	--	S	Function unknown	PREDICTED: uncharacterized protein LOC103333725 [Prunus mume]
Prunus_persica_newGene_1229	--	--	--	--	--	[R]	General function prediction only	GAG-pre-integrase domain	Endonuclease OS=Nicotiana tabacum (Common tobacco) PE=2 SV=1	R	General function prediction only	hypothetical protein VITISV_035665 [Vitis vinifera]
Prunus_persica_newGene_2730	--	--	--	--	--	--	--	--	--	--	--	hypothetical protein PRUPE_ppb015931mg [Prunus persica]
Prunus_persica_newGene_1655	--	--	--	--	--	--	--	--	--	R	General function prediction only	PREDICTED: uncharacterized protein LOC103325945 isoform X3 [Prunus mume]
Prunus_persica_newGene_2129	[O]	Posttranslational modification, protein turnover, chaperones	--	K14486|7.58597e-24|pper:PRUPE_ppa002394mg|hypothetical protein; K14486 auxin response factor (A)	ko04075:Plant hormone signal transduction	[O]	Posttranslational modification, protein turnover, chaperones	--	Chaperonin CPN60-1, mitochondrial (Precursor) GN=CPN60-1 OS=Cucurbita maxima (Pumpkin) PE=1 SV=1	K	Transcription	hypothetical protein PRUPE_ppa002394mg [Prunus persica]
Prunus_persica_newGene_2542	--	--	--	--	--	[GC]	--	--	UDP-glycosyltransferase 87A1 GN=UGT87A1 OS=Arabidopsis thaliana (Mouse-ear cress) PE=2 SV=1	CG	-	PREDICTED: UDP-glycosyltransferase 87A1-like isoform X1 [Prunus mume]
Prunus_persica_newGene_3417	--	--	--	--	--	--	--	--	--	--	--	hypothetical protein PRUPE_ppa025790mg [Prunus persica]
Prunus_persica_newGene_2743	--	--	--	--	--	--	--	--	--	--	--	PREDICTED: uncharacterized protein LOC103341313 [Prunus mume]
Prunus_persica_newGene_61	--	--	--	--	--	--	--	FAR1 DNA-binding domain	Protein FAR1-RELATED SEQUENCE 7 GN=FRS7 OS=Arabidopsis thaliana (Mouse-ear cress) PE=2 SV=1	S	Function unknown	PREDICTED: protein FAR1-RELATED SEQUENCE 5-like [Fragaria vesca subsp. vesca]
Prunus_persica_newGene_3092	--	--	--	--	--	--	--	--	--	--	--	PREDICTED: uncharacterized protein LOC103331858 isoform X1 [Prunus mume]
Prunus_persica_newGene_2109	--	--	--	--	--	--	--	Chlorophyll A-B binding protein	Early light-induced protein 1, chloroplastic (Precursor) GN=ELIP1 OS=Arabidopsis thaliana (Mouse-ear cress) PE=1 SV=1	S	Function unknown	PREDICTED: early light-induced protein 1, chloroplastic-like [Malus domestica]
Prunus_persica_newGene_2378	--	--	--	--	--	--	--	--	--	--	--	PREDICTED: uncharacterized protein LOC103333709 [Prunus mume]
Prunus_persica_newGene_842	[G]	Carbohydrate transport and metabolism	Molecular Function: magnesium ion binding (GO:0000287);; Molecular Function: pyruvate kinase activity (GO:0004743);; Biological Process: glycolytic process (GO:0006096);; Molecular Function: potassium ion binding (GO:0030955);;	K00873|0|pmum:103331201|pyruvate kinase, cytosolic isozyme-like; K00873 pyruvate kinase [EC:2.7.1.40] (A)	ko00010:Glycolysis / Gluconeogenesis;ko00230:Purine metabolism;ko00620:Pyruvate metabolism;ko01200:Carbon metabolism;ko01230:Biosynthesis of amino acids	[G]	Carbohydrate transport and metabolism	Pyruvate kinase, barrel domain	Pyruvate kinase, cytosolic isozyme OS=Glycine max (Soybean) PE=1 SV=1	G	Carbohydrate transport and metabolism	PREDICTED: pyruvate kinase, cytosolic isozyme-like [Prunus mume]
Prunus_persica_newGene_2043	[LO]	--	Molecular Function: ATP binding (GO:0005524);;	K02603|1.16084e-81|pper:PRUPE_ppa025362mg|hypothetical protein; K02603 origin recognition complex subunit 1 (A)	--	[L]	Replication, recombination and repair	ATPase family associated with various cellular activities (AAA);; AAA domain;; AAA ATPase domain;; Uncharacterized conserved protein (DUF2075)	Origin of replication complex subunit 1A {ECO:0000303|PubMed:16179646} OS=Arabidopsis thaliana (Mouse-ear cress) PE=1 SV=1	L	Replication, recombination and repair	hypothetical protein PRUPE_ppa025362mg, partial [Prunus persica]
Prunus_persica_newGene_1409	--	--	--	--	--	--	--	Mitochondrial domain of unknown function (DUF1713)	--	S	Function unknown	hypothetical protein PRUPE_ppa012279mg [Prunus persica]
Prunus_persica_newGene_2544	--	--	--	--	--	--	--	--	--	--	--	hypothetical protein JCGZ_17376 [Jatropha curcas]
Prunus_persica_newGene_2906	--	--	--	--	--	[E]	Amino acid transport and metabolism	POT family	Protein NRT1/ PTR FAMILY 6.2 GN=F18A8.6 OS=Arabidopsis thaliana (Mouse-ear cress) PE=1 SV=1	P	Inorganic ion transport and metabolism	hypothetical protein PRUPE_ppa021603mg [Prunus persica]
Prunus_persica_newGene_1203	--	--	--	K01920|1.02228e-30|pmum:103344689|glutathione synthetase, chloroplastic; K01920 glutathione synthase [EC:6.3.2.3] (A)	ko00480:Glutathione metabolism	[Q]	Secondary metabolites biosynthesis, transport and catabolism	Eukaryotic glutathione synthase	Glutathione synthetase, chloroplastic (Precursor) GN=GSH2 OS=Brassica juncea (Indian mustard) PE=2 SV=1	Q	Secondary metabolites biosynthesis, transport and catabolism	PREDICTED: glutathione synthetase, chloroplastic [Prunus mume]
Prunus_persica_newGene_1947	--	--	--	--	--	--	--	--	--	S	Function unknown	hypothetical protein PRUPE_ppa016079mg [Prunus persica]
Prunus_persica_newGene_2358	[R]	General function prediction only	--	K14824|5.76674e-56|pper:PRUPE_ppa025844mg|hypothetical protein; K14824 ribosome biogenesis protein ERB1 (A)	--	[J]	Translation, ribosomal structure and biogenesis	WD domain, G-beta repeat	Ribosome biogenesis protein BOP1 homolog {ECO:0000255|HAMAP-Rule:MF_03027} GN=CHLREDRAFT_111274 OS=Chlamydomonas reinhardtii (Chlamydomonas smithii) PE=1 SV=2	J	Translation, ribosomal structure and biogenesis	hypothetical protein PRUPE_ppa025844mg [Prunus persica]
Prunus_persica_newGene_3015	--	--	--	--	--	[S]	Function unknown	--	--	S	Function unknown	PREDICTED: activator of 90 kDa heat shock protein ATPase homolog [Nicotiana tomentosiformis]
Prunus_persica_newGene_1755	--	--	--	--	--	--	--	--	--	--	--	PREDICTED: protein FAR1-RELATED SEQUENCE 5-like [Prunus mume]
Prunus_persica_newGene_3208	--	--	Cellular Component: viral envelope (GO:0019031);; Biological Process: viral life cycle (GO:0019058);;	--	--	[R]	General function prediction only	PPR repeat family;; PPR repeat family;; PPR repeat;; PPR repeat;; Pentatricopeptide repeat domain;; PPR repeat family;; PPR repeat;; PPR repeat;; Pentatricopeptide repeat domain;; PPR repeat family;; PPR repeat;; PPR repeat;; Pentatricopeptide repeat domain	Pentatricopeptide repeat-containing protein At5g39710 GN=EMB2745 OS=Arabidopsis thaliana (Mouse-ear cress) PE=2 SV=1	R	General function prediction only	PREDICTED: pentatricopeptide repeat-containing protein At5g39710-like [Prunus mume]
Prunus_persica_newGene_1278	--	--	Biological Process: DNA integration (GO:0015074);;	--	--	[R]	General function prediction only	Integrase core domain;; Reverse transcriptase (RNA-dependent DNA polymerase);; GAG-pre-integrase domain	Endonuclease OS=Nicotiana tabacum (Common tobacco) PE=2 SV=1	R	General function prediction only	PREDICTED: uncharacterized protein LOC103927954 [Pyrus x bretschneideri]
Prunus_persica_newGene_2720	--	--	--	--	--	[R]	General function prediction only	--	--	K	Transcription	PREDICTED: zinc finger protein 22-like [Prunus mume]
Prunus_persica_newGene_126	--	--	--	--	--	[F]	Nucleotide transport and metabolism	--	Nucleobase-ascorbate transporter 12 GN=NAT12 OS=Arabidopsis thaliana (Mouse-ear cress) PE=1 SV=3	P	Inorganic ion transport and metabolism	hypothetical protein PRUPE_ppa014603mg [Prunus persica]
Prunus_persica_newGene_938	--	--	--	--	--	--	--	--	DNA-binding protein RHL1 GN=F11A17.7 OS=Arabidopsis thaliana (Mouse-ear cress) PE=1 SV=1	S	Function unknown	hypothetical protein PRUPE_ppb021903mg [Prunus persica]
Prunus_persica_newGene_1231	--	--	Molecular Function: protein binding (GO:0005515);;	--	--	[R]	General function prediction only	--	Receptor-like protein 2 (Precursor) GN=RLP2 OS=Arabidopsis thaliana (Mouse-ear cress) PE=2 SV=1	T	Signal transduction mechanisms	PREDICTED: tyrosine-sulfated glycopeptide receptor 1-like [Malus domestica]
Prunus_persica_newGene_2511	--	--	--	--	--	[Q]	Secondary metabolites biosynthesis, transport and catabolism	--	Zeta-carotene desaturase, chloroplastic/chromoplastic (Precursor) GN=ZDS1 OS=Narcissus pseudonarcissus (Daffodil) PE=2 SV=1	H	Coenzyme transport and metabolism	PREDICTED: zeta-carotene desaturase, chloroplastic/chromoplastic-like [Prunus mume]
Prunus_persica_newGene_2587	--	--	--	--	--	--	--	--	--	--	--	PREDICTED: tetratricopeptide repeat protein 27 homolog [Prunus mume]
Prunus_persica_newGene_1727	--	--	--	--	--	[T]	Signal transduction mechanisms	--	Histidine kinase 5 GN=MAJ23.80 OS=Arabidopsis thaliana (Mouse-ear cress) PE=1 SV=1	T	Signal transduction mechanisms	PREDICTED: histidine kinase 5 isoform X1 [Musa acuminata subsp. malaccensis]
Prunus_persica_newGene_949	--	--	--	--	--	--	--	--	--	--	--	hypothetical protein PRUPE_ppb013610mg, partial [Prunus persica]
Prunus_persica_newGene_2472	[E]	Amino acid transport and metabolism	Molecular Function: serine-type carboxypeptidase activity (GO:0004185);; Biological Process: proteolysis (GO:0006508);;	K16296|1.64329e-61|pper:PRUPE_ppa024102mg|hypothetical protein; K16296 serine carboxypeptidase-like clade I [EC:3.4.16.-] (A)	--	[OE]	--	Serine carboxypeptidase	Serine carboxypeptidase-like 1 (Precursor) GN=SCPL1 OS=Arabidopsis thaliana (Mouse-ear cress) PE=2 SV=1	O	Posttranslational modification, protein turnover, chaperones	hypothetical protein PRUPE_ppa024102mg [Prunus persica]
Prunus_persica_newGene_2251	[R]	General function prediction only	Molecular Function: protein binding (GO:0005515);;	K03030|1.24497e-145|pper:PRUPE_ppa026026mg|hypothetical protein; K03030 26S proteasome regulatory subunit N11 (A)	ko03050:Proteasome	[O]	Posttranslational modification, protein turnover, chaperones	JAB1/Mov34/MPN/PAD-1 ubiquitin protease	26S proteasome non-ATPase regulatory subunit 14 homolog GN=RPN11 OS=Arabidopsis thaliana (Mouse-ear cress) PE=1 SV=1	O	Posttranslational modification, protein turnover, chaperones	hypothetical protein PRUPE_ppa026026mg, partial [Prunus persica]
Prunus_persica_newGene_547	--	--	--	K10706|1.82035e-143|pper:PRUPE_ppa000266mg|hypothetical protein; K10706 senataxin [EC:3.6.4.-] (A)	--	[A]	RNA processing and modification	--	--	A	RNA processing and modification	hypothetical protein PRUPE_ppa000266mg [Prunus persica]
Prunus_persica_newGene_1218	[E]	Amino acid transport and metabolism	Molecular Function: carboxy-lyase activity (GO:0016831);; Biological Process: carboxylic acid metabolic process (GO:0019752);; Molecular Function: pyridoxal phosphate binding (GO:0030170);;	K01580|1.38439e-118|pper:PRUPE_ppa004796mg|hypothetical protein; K01580 glutamate decarboxylase [EC:4.1.1.15] (A)	ko00250:Alanine, aspartate and glutamate metabolism;ko00410:beta-Alanine metabolism;ko00430:Taurine and hypotaurine metabolism;ko00650:Butanoate metabolism	[E]	Amino acid transport and metabolism	Pyridoxal-dependent decarboxylase conserved domain	Glutamate decarboxylase 1 OS=Arabidopsis thaliana (Mouse-ear cress) PE=1 SV=2	R	General function prediction only	hypothetical protein PRUPE_ppa004796mg [Prunus persica]
Prunus_persica_newGene_1582	--	--	Molecular Function: protein kinase activity (GO:0004672);; Molecular Function: ATP binding (GO:0005524);; Biological Process: protein phosphorylation (GO:0006468);;	--	--	[T]	Signal transduction mechanisms	--	Receptor-like protein kinase FERONIA (Precursor) GN=F26O13.190 OS=Arabidopsis thaliana (Mouse-ear cress) PE=1 SV=1	T	Signal transduction mechanisms	PREDICTED: receptor-like protein kinase FERONIA [Prunus mume]
Prunus_persica_newGene_2836	[R]	General function prediction only	--	--	--	[R]	General function prediction only	--	--	R	General function prediction only	hypothetical protein PRUPE_ppa022889mg [Prunus persica]
Prunus_persica_newGene_1014	--	--	--	--	--	--	--	--	--	--	--	PREDICTED: histone-lysine N-methyltransferase SUVR1-like [Prunus mume]
Prunus_persica_newGene_2179	--	--	--	--	--	--	--	--	--	--	--	PREDICTED: uncharacterized protein LOC103320902 [Prunus mume]
Prunus_persica_newGene_1822	--	--	--	--	--	--	--	--	--	--	--	hypothetical protein PRUPE_ppa019334mg, partial [Prunus persica]
Prunus_persica_newGene_2037	--	--	--	--	--	--	--	--	--	--	--	hypothetical protein PRUPE_ppa013330mg [Prunus persica]
Prunus_persica_newGene_2751	[O]	Posttranslational modification, protein turnover, chaperones	Molecular Function: catalytic activity (GO:0003824);;	K05954|0|pper:PRUPE_ppa007429mg|hypothetical protein; K05954 protein farnesyltransferase subunit beta [EC:2.5.1.58] (A)	ko00900:Terpenoid backbone biosynthesis	[O]	Posttranslational modification, protein turnover, chaperones	Prenyltransferase and squalene oxidase repeat;; Prenyltransferase-like;; Prenyltransferase-like	Protein farnesyltransferase subunit beta GN=FTB OS=Pisum sativum (Garden pea) PE=1 SV=1	O	Posttranslational modification, protein turnover, chaperones	hypothetical protein PRUPE_ppa007429mg [Prunus persica]
Prunus_persica_newGene_231	--	--	--	--	--	--	--	Plant mobile domain	--	S	Function unknown	PREDICTED: uncharacterized protein LOC103444988 [Malus domestica]
Prunus_persica_newGene_2462	--	--	--	--	--	[R]	General function prediction only	Reverse transcriptase (RNA-dependent DNA polymerase);; Integrase core domain	Endonuclease OS=Nicotiana tabacum (Common tobacco) PE=2 SV=1	R	General function prediction only	hypothetical protein VITISV_020117 [Vitis vinifera]
Prunus_persica_newGene_2860	--	--	--	--	--	[S]	Function unknown	--	--	S	Function unknown	hypothetical protein PRUPE_ppa007854mg [Prunus persica]
Prunus_persica_newGene_1520	--	--	--	K02178|1.41923e-41|pper:PRUPE_ppa018571mg|hypothetical protein; K02178 checkpoint serine/threonine-protein kinase [EC:2.7.11.1] (A)	--	[D]	Cell cycle control, cell division, chromosome partitioning	Mad3/BUB1 homology region 1	Mitotic checkpoint serine/threonine-protein kinase BUB1 GN=BUB1 OS=Arabidopsis thaliana (Mouse-ear cress) PE=1 SV=1	D	Cell cycle control, cell division, chromosome partitioning	hypothetical protein PRUPE_ppa018571mg [Prunus persica]
Prunus_persica_newGene_958	--	--	--	--	--	--	--	--	--	--	--	PREDICTED: uncharacterized protein LOC103330452 isoform X2 [Prunus mume]
Prunus_persica_newGene_2507	[O]	Posttranslational modification, protein turnover, chaperones	Molecular Function: GDP-dissociation inhibitor activity (GO:0005092);; Biological Process: small GTPase mediated signal transduction (GO:0007264);;	K17255|2.96973e-157|pper:PRUPE_ppa022827mg|hypothetical protein; K17255 Rab GDP dissociation inhibitor (A)	--	[TU]	--	GDP dissociation inhibitor;; GDP dissociation inhibitor	Guanosine nucleotide diphosphate dissociation inhibitor 1 GN=GDI1 OS=Arabidopsis thaliana (Mouse-ear cress) PE=1 SV=1	O	Posttranslational modification, protein turnover, chaperones	hypothetical protein PRUPE_ppa022827mg [Prunus persica]
Prunus_persica_newGene_1598	--	--	--	--	--	--	--	--	Putative cytochrome c oxidase subunit 5C-4 GN=At5g40382 OS=Arabidopsis thaliana (Mouse-ear cress) PE=3 SV=1	R	General function prediction only	hypothetical protein PRUPE_ppb018456mg, partial [Prunus persica]
Prunus_persica_newGene_3433	--	--	--	--	--	[R]	General function prediction only	gag-polypeptide of LTR copia-type;; GAG-pre-integrase domain	Endonuclease OS=Nicotiana tabacum (Common tobacco) PE=2 SV=1	R	General function prediction only	PREDICTED: uncharacterized protein LOC103935968 [Pyrus x bretschneideri]
Prunus_persica_newGene_1641	[GEPR]	--	Cellular Component: integral component of membrane (GO:0016021);; Molecular Function: transmembrane transporter activity (GO:0022857);; Biological Process: transmembrane transport (GO:0055085);;	--	--	[R]	General function prediction only	Sugar (and other) transporter;; Major Facilitator Superfamily	Organic cation/carnitine transporter 3 GN=F3O9.19 OS=Arabidopsis thaliana (Mouse-ear cress) PE=2 SV=1	R	General function prediction only	hypothetical protein PRUPE_ppa025144mg, partial [Prunus persica]
Prunus_persica_newGene_1707	--	--	--	--	--	[R]	General function prediction only	--	--	R	General function prediction only	PREDICTED: uncharacterized protein LOC103338680 isoform X1 [Prunus mume]
Prunus_persica_newGene_2985	--	--	--	K02727|2.37749e-06|pper:PRUPE_ppa009201mg|hypothetical protein; K02727 20S proteasome subunit alpha 7 [EC:3.4.25.1] (A)	ko03050:Proteasome	[O]	Posttranslational modification, protein turnover, chaperones	--	Proteasome subunit alpha type-3 GN=T20P8.7 OS=Arabidopsis thaliana (Mouse-ear cress) PE=1 SV=2	--	--	--
Prunus_persica_newGene_1620	--	--	--	K00454|2.92298e-14|pxb:103931981|linoleate 13S-lipoxygenase 3-1, chloroplastic-like; K00454 lipoxygenase [EC:1.13.11.12] (A)	ko00591:Linoleic acid metabolism;ko00592:alpha-Linolenic acid metabolism	--	--	--	Linoleate 13S-lipoxygenase 3-1, chloroplastic (Precursor) GN=LOX3.1 OS=Solanum tuberosum (Potato) PE=1 SV=1	E	Amino acid transport and metabolism	PREDICTED: linoleate 13S-lipoxygenase 3-1, chloroplastic-like [Pyrus x bretschneideri]
Prunus_persica_newGene_2135	[O]	Posttranslational modification, protein turnover, chaperones	--	K05956|3.12189e-48|pper:PRUPE_ppa026392mg|hypothetical protein; K05956 geranylgeranyl transferase type-2 subunit beta [EC:2.5.1.60] (A)	--	[O]	Posttranslational modification, protein turnover, chaperones	--	Geranylgeranyl transferase type-1 subunit beta GN=F12L6 OS=Arabidopsis thaliana (Mouse-ear cress) PE=1 SV=1	O	Posttranslational modification, protein turnover, chaperones	hypothetical protein PRUPE_ppa026392mg [Prunus persica]
Prunus_persica_newGene_2650	--	--	--	--	--	[M]	Cell wall/membrane/envelope biogenesis	--	UDP-N-acetylglucosamine diphosphorylase 1 GN=GLCNAC1PUT1 OS=Arabidopsis thaliana (Mouse-ear cress) PE=1 SV=1	G	Carbohydrate transport and metabolism	hypothetical protein PRUPE_ppa023944mg [Prunus persica]
Prunus_persica_newGene_2186	--	--	--	--	--	--	--	--	--	--	--	PREDICTED: putative ribonuclease H protein At1g65750 [Prunus mume]
Prunus_persica_newGene_1871	[K]	Transcription	--	K03009|7.6547e-28|pper:PRUPE_ppa027065mg|hypothetical protein; K03009 DNA-directed RNA polymerases I, II, and III subunit RPABC4 (A)	ko00230:Purine metabolism;ko00240:Pyrimidine metabolism;ko03020:RNA polymerase	[K]	Transcription	DNA directed RNA polymerase, 7 kDa subunit	DNA-directed RNA polymerases II, IV and V subunit 12 GN=MEE6.8 OS=Arabidopsis thaliana (Mouse-ear cress) PE=1 SV=1	K	Transcription	hypothetical protein PRUPE_ppa027065mg [Prunus persica]
Prunus_persica_newGene_1904	--	--	--	--	--	[R]	General function prediction only	Reverse transcriptase (RNA-dependent DNA polymerase)	Uncharacterized mitochondrial protein AtMg00820 GN=AtMg00820 OS=Arabidopsis thaliana (Mouse-ear cress) PE=4 SV=1	R	General function prediction only	retrotransposon polyprotein [Rosa rugosa]
Prunus_persica_newGene_2127	--	--	--	--	--	--	--	--	--	--	--	hypothetical protein PRUPE_ppa012493mg [Prunus persica]
Prunus_persica_newGene_2457	--	--	--	--	--	[R]	General function prediction only	PPR repeat family;; PPR repeat;; PPR repeat;; Pentatricopeptide repeat domain;; Mitochondrial 28S ribosomal protein S27;; PPR repeat family;; PPR repeat;; PPR repeat;; Pentatricopeptide repeat domain;; PPR repeat family;; PPR repeat;; PPR repeat family;; PPR repeat	Pentatricopeptide repeat-containing protein At3g22470, mitochondrial (Precursor) GN=At3g22470 OS=Arabidopsis thaliana (Mouse-ear cress) PE=2 SV=1	R	General function prediction only	hypothetical protein PRUPE_ppa027230mg [Prunus persica]
Prunus_persica_newGene_3276	--	--	--	--	--	[R]	General function prediction only	PPR repeat family;; PPR repeat;; PPR repeat;; Pentatricopeptide repeat domain;; PPR repeat family;; PPR repeat;; PPR repeat;; Pentatricopeptide repeat domain	Putative pentatricopeptide repeat-containing protein At1g12700, mitochondrial (Precursor) GN=At1g12700 OS=Arabidopsis thaliana (Mouse-ear cress) PE=3 SV=1	R	General function prediction only	hypothetical protein PRUPE_ppa018583mg, partial [Prunus persica]
Prunus_persica_newGene_163	--	--	--	--	--	--	--	--	Endonuclease OS=Nicotiana tabacum (Common tobacco) PE=2 SV=1	S	Function unknown	hypothetical protein PRUPE_ppa002815mg [Prunus persica]
Prunus_persica_newGene_1496	--	--	--	--	--	--	--	--	--	S	Function unknown	PREDICTED: uncharacterized protein At2g29880-like isoform X2 [Pyrus x bretschneideri]
Prunus_persica_newGene_1177	[O]	Posttranslational modification, protein turnover, chaperones	--	K03283|2.11993e-66|pper:PRUPE_ppa022445mg|hypothetical protein; K03283 heat shock 70kDa protein 1/8 (A)	ko03040:Spliceosome;ko04141:Protein processing in endoplasmic reticulum;ko04144:Endocytosis	[O]	Posttranslational modification, protein turnover, chaperones	--	Probable mediator of RNA polymerase II transcription subunit 37c GN=At3g12580 OS=Arabidopsis thaliana (Mouse-ear cress) PE=1 SV=1	O	Posttranslational modification, protein turnover, chaperones	hypothetical protein PRUPE_ppa022445mg, partial [Prunus persica]
Prunus_persica_newGene_430	--	--	--	--	--	--	--	--	--	S	Function unknown	hypothetical protein PRUPE_ppa015491mg, partial [Prunus persica]
Prunus_persica_newGene_2823	--	--	--	K00225|1.98462e-55|pmum:103339235|L-galactono-1,4-lactone dehydrogenase, mitochondrial; K00225 L-galactono-1,4-lactone dehydrogenase [EC:1.3.2.3] (A)	ko00053:Ascorbate and aldarate metabolism	[V]	Defense mechanisms	--	L-galactono-1,4-lactone dehydrogenase, mitochondrial (Precursor) OS=Brassica oleracea (Wild cabbage) PE=1 SV=1	C	Energy production and conversion	PREDICTED: L-galactono-1,4-lactone dehydrogenase, mitochondrial [Prunus mume]
Prunus_persica_newGene_405	--	--	--	--	--	--	--	--	--	S	Function unknown	hypothetical protein PRUPE_ppa016156mg, partial [Prunus persica]
Prunus_persica_newGene_1197	[OU]	--	Molecular Function: nucleic acid binding (GO:0003676);; Molecular Function: zinc ion binding (GO:0008270);;	--	--	[O]	Posttranslational modification, protein turnover, chaperones	Zinc knuckle;; Zinc knuckle;; Zinc knuckle	Cold shock protein 1 GN=T19K4.150 OS=Arabidopsis thaliana (Mouse-ear cress) PE=1 SV=1	O	Posttranslational modification, protein turnover, chaperones	hypothetical protein PRUPE_ppa022999mg, partial [Prunus persica]
Prunus_persica_newGene_1849	--	--	--	--	--	--	--	--	--	--	--	PREDICTED: uncharacterized protein LOC103326118 [Prunus mume]
Prunus_persica_newGene_984	--	--	--	--	--	--	--	--	--	--	--	hypothetical protein PRUPE_ppa017061mg [Prunus persica]
Prunus_persica_newGene_3023	--	--	--	--	--	--	--	--	--	--	--	PREDICTED: putative F-box/FBD/LRR-repeat protein At4g03220 [Malus domestica]
Prunus_persica_newGene_2158	--	--	--	--	--	--	--	--	--	--	--	hypothetical protein PRUPE_ppa014633mg, partial [Prunus persica]
Prunus_persica_newGene_863	--	--	--	--	--	--	--	EF hand;; EF hand;; EF-hand domain	FRIGIDA-like protein 4a GN=FRL4A OS=Arabidopsis thaliana (Mouse-ear cress) PE=2 SV=1	S	Function unknown	PREDICTED: vacuolar protein sorting-associated protein 62 isoform X2 [Prunus mume]
Prunus_persica_newGene_1589	--	--	--	--	--	--	--	--	--	R	General function prediction only	hypothetical protein PRUPE_ppa014215mg [Prunus persica]
Prunus_persica_newGene_688	--	--	--	--	--	--	--	--	--	S	Function unknown	PREDICTED: uncharacterized protein LOC103332998 [Prunus mume]
Prunus_persica_newGene_3416	--	--	--	--	--	--	--	--	--	--	--	PREDICTED: BEL1-like homeodomain protein 3 [Prunus mume]
Prunus_persica_newGene_3288	--	--	--	--	--	--	--	--	--	--	--	hypothetical protein PRUPE_ppa026197mg, partial [Prunus persica]
Prunus_persica_newGene_1394	--	--	--	--	--	--	--	--	--	--	--	PREDICTED: uncharacterized protein LOC103329651 [Prunus mume]
Prunus_persica_newGene_2140	[R]	General function prediction only	Molecular Function: ion channel activity (GO:0005216);; Molecular Function: protein binding (GO:0005515);; Biological Process: ion transport (GO:0006811);; Cellular Component: membrane (GO:0016020);; Biological Process: transmembrane transport (GO:0055085);;	--	--	[PT]	--	Ankyrin repeats (3 copies);; Ankyrin repeat;; Ankyrin repeats (many copies);; Ankyrin repeats (many copies);; Ankyrin repeat;; Cyclic nucleotide-binding domain;; Ion transport protein;; Ion channel	Potassium channel SKOR GN=SKOR OS=Arabidopsis thaliana (Mouse-ear cress) PE=1 SV=1	P	Inorganic ion transport and metabolism	PREDICTED: potassium channel SKOR-like [Prunus mume]
Prunus_persica_newGene_1152	--	--	--	--	--	[R]	General function prediction only	--	--	R	General function prediction only	hypothetical protein PRUPE_ppa023943mg [Prunus persica]
Prunus_persica_newGene_2366	--	--	--	--	--	--	--	hAT family C-terminal dimerisation region	--	R	General function prediction only	hypothetical protein PRUPE_ppa004632mg [Prunus persica]
Prunus_persica_newGene_1036	--	--	--	--	--	[I]	Lipid transport and metabolism	--	--	I	Lipid transport and metabolism	PREDICTED: very-long-chain enoyl-CoA reductase-like [Prunus mume]
Prunus_persica_newGene_2458	[R]	General function prediction only	Molecular Function: nucleic acid binding (GO:0003676);;	K12741|4.9091e-132|pper:PRUPE_ppa004648mg|hypothetical protein; K12741 heterogeneous nuclear ribonucleoprotein A1/A3 (A)	ko03040:Spliceosome	[R]	General function prediction only	RNA recognition motif. (a.k.a. RRM, RBD, or RNP domain)	UBP1-associated protein 2A GN=UBA2A OS=Arabidopsis thaliana (Mouse-ear cress) PE=1 SV=1	A	RNA processing and modification	hypothetical protein PRUPE_ppa004648mg [Prunus persica]
Prunus_persica_newGene_1124	[J]	Translation, ribosomal structure and biogenesis	Molecular Function: structural constituent of ribosome (GO:0003735);; Cellular Component: ribosome (GO:0005840);; Biological Process: translation (GO:0006412);;	K02965|4.0407e-52|fve:101292214|ribosomal protein S19, mitochondrial-like; K02965 small subunit ribosomal protein S19 (A)	ko03010:Ribosome	[J]	Translation, ribosomal structure and biogenesis	Ribosomal protein S19	Ribosomal protein S19, mitochondrial GN=RPS19 OS=Petunia hybrida (Petunia) PE=2 SV=2	J	Translation, ribosomal structure and biogenesis	PREDICTED: ribosomal protein S19, mitochondrial-like [Fragaria vesca subsp. vesca]
Prunus_persica_newGene_3126	--	--	--	--	--	--	--	Transposase family tnp2;; Plant transposase (Ptta/En/Spm family)	--	S	Function unknown	PREDICTED: uncharacterized protein LOC101306728 [Fragaria vesca subsp. vesca]
Prunus_persica_newGene_2884	--	--	Molecular Function: DNA binding (GO:0003677);;	--	--	--	--	B3 DNA binding domain	B3 domain-containing transcription factor VRN1 GN=VRN1 OS=Arabidopsis thaliana (Mouse-ear cress) PE=1 SV=1	S	Function unknown	hypothetical protein PRUPE_ppa021764mg, partial [Prunus persica]
Prunus_persica_newGene_1228	--	--	--	--	--	--	--	--	--	--	--	PREDICTED: uncharacterized protein LOC103320563 [Prunus mume]
Prunus_persica_newGene_379	--	--	--	--	--	--	--	--	F-box/kelch-repeat protein At3g06240 GN=At3g06240 OS=Arabidopsis thaliana (Mouse-ear cress) PE=2 SV=1	R	General function prediction only	hypothetical protein PRUPE_ppa019878mg, partial [Prunus persica]
Prunus_persica_newGene_911	[B]	Chromatin structure and dynamics	--	K14838|1.3035e-40|zma:100282268|pco082380(357); LOC100282268; K11254 histone H4 (A)	--	[B]	Chromatin structure and dynamics	--	Histone H4 OS=Glycine max (Soybean) PE=3 SV=1	B	Chromatin structure and dynamics	histone H4 [Zea mays]
Prunus_persica_newGene_263	--	--	--	--	--	--	--	--	--	--	--	hypothetical protein PRUPE_ppa014070mg [Prunus persica]
Prunus_persica_newGene_977	--	--	--	--	--	--	--	--	--	--	--	hypothetical protein PRUPE_ppa014067mg [Prunus persica]
Prunus_persica_newGene_1576	[RTKL]	--	Molecular Function: protein kinase activity (GO:0004672);; Molecular Function: ATP binding (GO:0005524);; Biological Process: protein phosphorylation (GO:0006468);; Biological Process: recognition of pollen (GO:0048544);;	--	--	--	--	Protein tyrosine kinase;; Protein kinase domain;; PAN-like domain;; S-locus glycoprotein family;; D-mannose binding lectin	Putative G-type lectin S-receptor-like serine/threonine-protein kinase At1g61610 (Precursor) GN=At1g61610 OS=Arabidopsis thaliana (Mouse-ear cress) PE=3 SV=1	T	Signal transduction mechanisms	hypothetical protein PRUPE_ppa001593mg [Prunus persica]
Prunus_persica_newGene_1650	--	--	--	--	--	--	--	--	B3 domain-containing protein Os01g0723500 OS=Oryza sativa subsp. japonica (Rice) PE=3 SV=1	K	Transcription	hypothetical protein PRUPE_ppb025337mg, partial [Prunus persica]
Prunus_persica_newGene_3133	[Z]	Cytoskeleton	--	K10389|1.23967e-45|fve:101297665|tubulin gamma-1 chain-like; K10389 tubulin gamma (A)	--	[Z]	Cytoskeleton	Tubulin/FtsZ family, GTPase domain	Tubulin gamma-2 chain GN=TUBG2 OS=Arabidopsis thaliana (Mouse-ear cress) PE=1 SV=1	Z	Cytoskeleton	Gamma-tubulin isoform 3 [Theobroma cacao]
Prunus_persica_newGene_351	--	--	--	--	--	--	--	--	--	--	--	hypothetical protein PRUPE_ppa014176mg [Prunus persica]
Prunus_persica_newGene_2575	--	--	--	--	--	--	--	--	--	R	General function prediction only	PREDICTED: protein-tyrosine sulfotransferase-like [Malus domestica]
Prunus_persica_newGene_1768	--	--	--	--	--	--	--	--	--	--	--	PREDICTED: uncharacterized protein LOC103343639 [Prunus mume]
Prunus_persica_newGene_2272	--	--	--	--	--	[C]	Energy production and conversion	--	--	C	Energy production and conversion	PREDICTED: uncharacterized protein LOC103338527 [Prunus mume]
Prunus_persica_newGene_1142	--	--	--	--	--	--	--	--	--	--	--	PREDICTED: uncharacterized protein LOC103331859 [Prunus mume]
Prunus_persica_newGene_2758	--	--	Molecular Function: calcium ion binding (GO:0005509);; Cellular Component: endoplasmic reticulum (GO:0005783);; Biological Process: protein folding (GO:0006457);; Molecular Function: unfolded protein binding (GO:0051082);;	K08057|0|pper:PRUPE_ppa006001mg|hypothetical protein; K08057 calreticulin (A)	ko04141:Protein processing in endoplasmic reticulum;ko04145:Phagosome	[O]	Posttranslational modification, protein turnover, chaperones	Calreticulin family	Calreticulin-3 (Precursor) GN=CRT3 OS=Arabidopsis thaliana (Mouse-ear cress) PE=1 SV=2	O	Posttranslational modification, protein turnover, chaperones	hypothetical protein PRUPE_ppa006001mg [Prunus persica]
Prunus_persica_newGene_1690	--	--	--	--	--	--	--	--	--	--	--	hypothetical protein PRUPE_ppb021107mg [Prunus persica]
Prunus_persica_newGene_2770	--	--	--	--	--	--	--	FAR1 DNA-binding domain	Protein FAR1-RELATED SEQUENCE 5 GN=FRS5 OS=Arabidopsis thaliana (Mouse-ear cress) PE=2 SV=1	S	Function unknown	PREDICTED: protein FAR1-RELATED SEQUENCE 5-like, partial [Prunus mume]
Prunus_persica_newGene_1712	[Q]	Secondary metabolites biosynthesis, transport and catabolism	Molecular Function: iron ion binding (GO:0005506);; Molecular Function: oxidoreductase activity, acting on paired donors, with incorporation or reduction of molecular oxygen (GO:0016705);; Molecular Function: heme binding (GO:0020037);; Biological Process: oxidation-reduction process (GO:0055114);;	--	--	[Q]	Secondary metabolites biosynthesis, transport and catabolism	--	Cytochrome P450 71D9 GN=CYP71D9 OS=Glycine max (Soybean) PE=2 SV=1	Q	Secondary metabolites biosynthesis, transport and catabolism	hypothetical protein PRUPE_ppa025066mg [Prunus persica]
Prunus_persica_newGene_2746	[O]	Posttranslational modification, protein turnover, chaperones	--	--	--	--	--	Cytochrome C assembly protein	Cytochrome c biogenesis protein CcsA {ECO:0000255|HAMAP-Rule:MF_01391} GN=MoinCp070 OS=Morus indica (Mulberry) PE=3 SV=1	S	Function unknown	cytochrome c heme attachment protein [Prunus mume]
Prunus_persica_newGene_1820	--	--	--	K17471|1.57728e-30|pper:PRUPE_ppa020967mg|hypothetical protein; K17471 sulfate transporter 3 (A)	--	[P]	Inorganic ion transport and metabolism	--	Sulfate transporter 3.1 OS=Arabidopsis thaliana (Mouse-ear cress) PE=2 SV=1	R	General function prediction only	hypothetical protein PRUPE_ppa020967mg [Prunus persica]
Prunus_persica_newGene_1451	--	--	--	--	--	[R]	General function prediction only	PPR repeat family;; PPR repeat;; Pentatricopeptide repeat domain;; PPR repeat;; PPR repeat family;; PPR repeat;; PPR repeat	Putative pentatricopeptide repeat-containing protein At3g11460 GN=PCMP-H52 OS=Arabidopsis thaliana (Mouse-ear cress) PE=3 SV=1	R	General function prediction only	hypothetical protein PRUPE_ppa003913mg [Prunus persica]
Prunus_persica_newGene_837	--	--	--	--	--	[R]	General function prediction only	GAG-pre-integrase domain	--	R	General function prediction only	hypothetical protein PRUPE_ppa020932mg, partial [Prunus persica]
Prunus_persica_newGene_683	--	--	--	--	--	--	--	--	--	--	--	PREDICTED: probable LRR receptor-like serine/threonine-protein kinase At3g47570 [Prunus mume]
Prunus_persica_newGene_1618	--	--	--	--	--	--	--	--	--	--	--	hypothetical protein PRUPE_ppa004831mg [Prunus persica]
Prunus_persica_newGene_2647	--	--	--	--	--	--	--	--	Transcription factor bHLH66 GN=F27D4.17 OS=Arabidopsis thaliana (Mouse-ear cress) PE=2 SV=1	S	Function unknown	hypothetical protein PRUPE_ppa016817mg [Prunus persica]
Prunus_persica_newGene_1774	--	--	--	--	--	--	--	--	--	--	--	hypothetical protein PRUPE_ppa015505mg, partial [Prunus persica]
Prunus_persica_newGene_205	--	--	--	--	--	--	--	--	--	--	--	PREDICTED: protein FAR1-RELATED SEQUENCE 5-like [Prunus mume]
Prunus_persica_newGene_656	[E]	Amino acid transport and metabolism	--	--	--	[O]	Posttranslational modification, protein turnover, chaperones	--	--	O	Posttranslational modification, protein turnover, chaperones	hypothetical protein PRUPE_ppa017763mg [Prunus persica]
Prunus_persica_newGene_1558	--	--	--	--	--	--	--	Cysteine-rich TM module stress tolerance	--	--	--	hypothetical protein PRUPE_ppa014391mg [Prunus persica]
Prunus_persica_newGene_2502	--	--	--	--	--	--	--	--	--	--	--	PREDICTED: uncharacterized protein LOC103433733 [Malus domestica]
Prunus_persica_newGene_2810	--	--	Molecular Function: serine-type carboxypeptidase activity (GO:0004185);; Biological Process: proteolysis (GO:0006508);;	K16297|5.1532e-44|pper:PRUPE_ppa024621mg|hypothetical protein; K16297 serine carboxypeptidase-like clade II [EC:3.4.16.-] (A)	--	[OE]	--	Serine carboxypeptidase	Serine carboxypeptidase-like 45 (Precursor) GN=SCPL45 OS=Arabidopsis thaliana (Mouse-ear cress) PE=2 SV=1	O	Posttranslational modification, protein turnover, chaperones	hypothetical protein PRUPE_ppa024621mg [Prunus persica]
Prunus_persica_newGene_3022	--	--	--	--	--	--	--	--	--	--	--	hypothetical protein PRUPE_ppa017734mg [Prunus persica]
Prunus_persica_newGene_3090	--	--	--	--	--	--	--	--	Protein FAR1-RELATED SEQUENCE 5 GN=FRS5 OS=Arabidopsis thaliana (Mouse-ear cress) PE=2 SV=1	S	Function unknown	PREDICTED: protein FAR1-RELATED SEQUENCE 5-like [Prunus mume]
Prunus_persica_newGene_1199	--	--	--	K03327|1.29213e-11|pper:PRUPE_ppa024274mg|hypothetical protein; K03327 multidrug resistance protein, MATE family (A)	--	[R]	General function prediction only	--	--	R	General function prediction only	hypothetical protein PRUPE_ppa024274mg [Prunus persica]
Prunus_persica_newGene_2665	--	--	Molecular Function: ubiquitin-protein transferase activity (GO:0004842);; Cellular Component: anaphase-promoting complex (GO:0005680);; Molecular Function: zinc ion binding (GO:0008270);; Molecular Function: metal ion binding (GO:0046872);;	K16282|1.90186e-77|pper:PRUPE_ppa012579mg|hypothetical protein; K16282 E3 ubiquitin-protein ligase RHA2 [EC:6.3.2.19] (A)	--	[O]	Posttranslational modification, protein turnover, chaperones	Ring finger domain;; Zinc finger, C3HC4 type (RING finger);; Zinc finger, C3HC4 type (RING finger);; zinc-RING finger domain;; Zinc finger, C3HC4 type (RING finger);; Anaphase-promoting complex subunit 11 RING-H2 finger	E3 ubiquitin-protein ligase RHA2A GN=RHA2A OS=Arabidopsis thaliana (Mouse-ear cress) PE=1 SV=1	O	Posttranslational modification, protein turnover, chaperones	hypothetical protein PRUPE_ppa012579mg [Prunus persica]
Prunus_persica_newGene_1731	--	--	--	K17725|3.60132e-14|pmum:103328924|persulfide dioxygenase ETHE1 homolog, mitochondrial-like; K17725 sulfur dioxygenase [EC:1.13.11.18] (A)	ko00920:Sulfur metabolism	[R]	General function prediction only	--	Persulfide dioxygenase ETHE1 homolog, mitochondrial (Precursor) GN=GLY3 OS=Arabidopsis thaliana (Mouse-ear cress) PE=1 SV=3	R	General function prediction only	PREDICTED: persulfide dioxygenase ETHE1 homolog, mitochondrial-like [Prunus mume]
Prunus_persica_newGene_3340	--	--	--	--	--	[PT]	--	--	Cyclic nucleotide-gated ion channel 1 GN=CNGC1 OS=Arabidopsis thaliana (Mouse-ear cress) PE=1 SV=1	--	--	PREDICTED: uncharacterized protein LOC101307163 [Fragaria vesca subsp. vesca]
Prunus_persica_newGene_3221	--	--	--	K00873|5.93083e-08|pmum:103335036|pyruvate kinase isozyme A, chloroplastic-like; K00873 pyruvate kinase [EC:2.7.1.40] (A)	ko00010:Glycolysis / Gluconeogenesis;ko00230:Purine metabolism;ko00620:Pyruvate metabolism;ko01200:Carbon metabolism;ko01230:Biosynthesis of amino acids	--	--	--	Elongation factor 1-alpha OS=Daucus carota (Wild carrot) PE=1 SV=1	--	--	PREDICTED: pyruvate kinase isozyme A, chloroplastic-like isoform X2 [Prunus mume]
Prunus_persica_newGene_1875	--	--	Molecular Function: protein binding (GO:0005515);;	--	--	[O]	Posttranslational modification, protein turnover, chaperones	Reverse transcriptase-like;; MATH domain	Ubiquitin carboxyl-terminal hydrolase 12 GN=UBP12 OS=Arabidopsis thaliana (Mouse-ear cress) PE=1 SV=2	O	Posttranslational modification, protein turnover, chaperones	PREDICTED: uncharacterized protein LOC103326548 [Prunus mume]
Prunus_persica_newGene_487	[GEPR]	--	--	--	--	[R]	General function prediction only	Sugar (and other) transporter	Sugar transport protein 13 GN=F9D12.17 OS=Arabidopsis thaliana (Mouse-ear cress) PE=1 SV=2	R	General function prediction only	PREDICTED: sugar transport protein 13-like [Prunus mume]
Prunus_persica_newGene_1519	[RTKL]	--	--	K02178|9.93929e-124|pmum:103329086|mitotic checkpoint serine/threonine-protein kinase BUB1-like; K02178 checkpoint serine/threonine-protein kinase [EC:2.7.11.1] (A)	--	[D]	Cell cycle control, cell division, chromosome partitioning	Protein kinase domain	Mitotic checkpoint serine/threonine-protein kinase BUB1 GN=BUB1 OS=Arabidopsis thaliana (Mouse-ear cress) PE=1 SV=1	D	Cell cycle control, cell division, chromosome partitioning	PREDICTED: mitotic checkpoint serine/threonine-protein kinase BUB1-like [Prunus mume]
Prunus_persica_newGene_1615	--	--	--	--	--	--	--	--	--	R	General function prediction only	hypothetical protein PRUPE_ppa015395mg, partial [Prunus persica]
Prunus_persica_newGene_2044	[LO]	--	--	K02603|2.03706e-109|pmum:103326681|origin recognition complex subunit 1-like; K02603 origin recognition complex subunit 1 (A)	--	[L]	Replication, recombination and repair	--	Origin of replication complex subunit 1A {ECO:0000303|PubMed:16179646} OS=Arabidopsis thaliana (Mouse-ear cress) PE=1 SV=1	L	Replication, recombination and repair	PREDICTED: origin recognition complex subunit 1-like [Prunus mume]
Prunus_persica_newGene_2938	--	--	--	--	--	[O]	Posttranslational modification, protein turnover, chaperones	Reverse transcriptase-like	--	O	Posttranslational modification, protein turnover, chaperones	PREDICTED: uncharacterized protein LOC103342282 [Prunus mume]
Prunus_persica_newGene_1643	--	--	Molecular Function: catalytic activity (GO:0003824);; Biological Process: metabolic process (GO:0008152);; Molecular Function: terpene synthase activity (GO:0010333);; Molecular Function: lyase activity (GO:0016829);;	K04121|0|pmum:103325640|ent-kaur-16-ene synthase, chloroplastic-like; K04121 ent-kaurene synthase [EC:4.2.3.19] (A)	ko00904:Diterpenoid biosynthesis	--	--	Terpene synthase, N-terminal domain	Ent-kaur-16-ene synthase, chloroplastic (Precursor) OS=Cucurbita maxima (Pumpkin) PE=1 SV=1	H	Coenzyme transport and metabolism	PREDICTED: LOW QUALITY PROTEIN: ent-kaur-16-ene synthase, chloroplastic-like [Prunus mume]
Prunus_persica_newGene_359	--	--	--	--	--	--	--	--	Probable leucine-rich repeat receptor-like protein kinase At1g35710 (Precursor) GN=At1g35710 OS=Arabidopsis thaliana (Mouse-ear cress) PE=2 SV=1	T	Signal transduction mechanisms	hypothetical protein PRUPE_ppa023685mg, partial [Prunus persica]
Prunus_persica_newGene_2784	--	--	--	--	--	--	--	--	--	--	--	hypothetical protein PRUPE_ppb012833mg, partial [Prunus persica]
Prunus_persica_newGene_970	--	--	--	--	--	--	--	--	--	--	--	PREDICTED: putative disease resistance protein RGA4 [Prunus mume]
Prunus_persica_newGene_1660	--	--	Molecular Function: protein binding (GO:0005515);;	--	--	--	--	Leucine rich repeat;; Leucine Rich repeats (2 copies);; Leucine Rich Repeat;; Leucine Rich repeat;; Leucine rich repeat N-terminal domain	Tyrosine-sulfated glycopeptide receptor 1 GN=PSYR1 OS=Arabidopsis thaliana (Mouse-ear cress) PE=2 SV=1	T	Signal transduction mechanisms	hypothetical protein PRUPE_ppa015004mg, partial [Prunus persica]
Prunus_persica_newGene_2394	--	--	Molecular Function: hydrolase activity (GO:0016787);;	K01510|0|pper:PRUPE_ppa005867mg|hypothetical protein; K01510 apyrase [EC:3.6.1.5] (A)	ko00230:Purine metabolism;ko00240:Pyrimidine metabolism	[F]	Nucleotide transport and metabolism	GDA1/CD39 (nucleoside phosphatase) family	Probable apyrase 6 GN=APY6 OS=Arabidopsis thaliana (Mouse-ear cress) PE=2 SV=2	F	Nucleotide transport and metabolism	hypothetical protein PRUPE_ppa005867mg [Prunus persica]
Prunus_persica_newGene_2538	--	--	--	--	--	--	--	--	Ubiquinol-cytochrome c reductase complex 6.7 kDa protein OS=Solanum tuberosum (Potato) PE=1 SV=2	O	Posttranslational modification, protein turnover, chaperones	PREDICTED: ubiquinol-cytochrome c reductase complex 6.7 kDa protein-like [Fragaria vesca subsp. vesca]
Prunus_persica_newGene_2452	--	--	--	--	--	[S]	Function unknown	--	--	S	Function unknown	conserved hypothetical protein [Ricinus communis]
Prunus_persica_newGene_136	--	--	Biological Process: metabolic process (GO:0008152);; Molecular Function: transferase activity, transferring hexosyl groups (GO:0016758);;	--	--	[GC]	--	UDP-glucoronosyl and UDP-glucosyl transferase;; UDP-glucoronosyl and UDP-glucosyl transferase	UDP-glycosyltransferase 92A1 GN=UGT92A1 OS=Arabidopsis thaliana (Mouse-ear cress) PE=2 SV=1	CG	-	hypothetical protein PRUPE_ppa021821mg [Prunus persica]
Prunus_persica_newGene_3209	--	--	--	K08873|0|pmum:103335454|serine/threonine-protein kinase SMG1-like; K08873 PI-3-kinase-related kinase SMG-1 (A)	ko03015:mRNA surveillance pathway	--	--	--	--	L	Replication, recombination and repair	PREDICTED: serine/threonine-protein kinase SMG1-like [Prunus mume]
Prunus_persica_newGene_920	--	--	--	--	--	--	--	--	--	S	Function unknown	Vacuolar ATP synthase catalytic subunit-related / V-ATPase-related / vacuolar proton pump-related [Theobroma cacao]
Prunus_persica_newGene_802	--	--	--	--	--	--	--	--	--	--	--	hypothetical protein PRUPE_ppb020108mg [Prunus persica]
Prunus_persica_newGene_930	--	--	Molecular Function: ADP binding (GO:0043531);;	K13457|1.5378e-139|pper:PRUPE_ppa015920mg|hypothetical protein; K13457 disease resistance protein RPM1 (A)	ko04626:Plant-pathogen interaction	[T]	Signal transduction mechanisms	NB-ARC domain	Putative disease resistance protein At1g50180 GN=At1g50180 OS=Arabidopsis thaliana (Mouse-ear cress) PE=3 SV=2	T	Signal transduction mechanisms	hypothetical protein PRUPE_ppa015920mg, partial [Prunus persica]
Prunus_persica_newGene_2622	--	--	--	--	--	--	--	--	--	U	Intracellular trafficking, secretion, and vesicular transport	PREDICTED: uncharacterized protein LOC103342376 [Prunus mume]
Prunus_persica_newGene_1539	--	--	--	--	--	--	--	--	--	--	--	hypothetical protein PRUPE_ppa024358mg [Prunus persica]
Prunus_persica_newGene_2516	--	--	--	--	--	[R]	General function prediction only	RNA recognition motif. (a.k.a. RRM, RBD, or RNP domain)	Glycine-rich RNA-binding protein GRP2A OS=Sinapis alba (White mustard) PE=2 SV=1	R	General function prediction only	Glycine-rich RNA-binding protein 7 [Morus notabilis]
Prunus_persica_newGene_3107	--	--	--	--	--	[S]	Function unknown	--	Anamorsin homolog {ECO:0000255|HAMAP-Rule:MF_03115} OS=Vitis vinifera (Grape) PE=3 SV=1	S	Function unknown	hypothetical protein PRUPE_ppa020962mg, partial [Prunus persica]
Prunus_persica_newGene_3291	--	--	--	--	--	[L]	Replication, recombination and repair	Domain of unknown function (DUF4413)	Putative AC transposase OS=Zea mays (Maize) PE=2 SV=2	S	Function unknown	hypothetical protein PRUPE_ppb020052mg [Prunus persica]
Prunus_persica_newGene_942	--	--	--	--	--	--	--	Plant organelle RNA recognition domain	--	S	Function unknown	PREDICTED: protein ROOT PRIMORDIUM DEFECTIVE 1 [Prunus mume]
Prunus_persica_newGene_109	[R]	General function prediction only	--	--	--	[R]	General function prediction only	GTP1/OBG	GTP-binding protein OBGC, chloroplastic (Precursor) GN=T28N17.50 OS=Arabidopsis thaliana (Mouse-ear cress) PE=2 SV=1	R	General function prediction only	hypothetical protein PRUPE_ppa002562m1g [Prunus persica]
Prunus_persica_newGene_1718	--	--	--	--	--	[Q]	Secondary metabolites biosynthesis, transport and catabolism	--	Cytochrome P450 98A2 GN=CYP98A2 OS=Glycine max (Soybean) PE=2 SV=1	Q	Secondary metabolites biosynthesis, transport and catabolism	hypothetical protein PRUPE_ppa022821mg [Prunus persica]
Prunus_persica_newGene_2264	--	--	--	--	--	--	--	Nodulin-like;; Nodulin-like;; Nodulin-like	--	R	General function prediction only	hypothetical protein PRUPE_ppa024422mg [Prunus persica]
Prunus_persica_newGene_1642	[GEPR]	--	Cellular Component: integral component of membrane (GO:0016021);; Molecular Function: transmembrane transporter activity (GO:0022857);; Biological Process: transmembrane transport (GO:0055085);;	--	--	[R]	General function prediction only	Sugar (and other) transporter;; Major Facilitator Superfamily	Organic cation/carnitine transporter 3 GN=F3O9.19 OS=Arabidopsis thaliana (Mouse-ear cress) PE=2 SV=1	R	General function prediction only	hypothetical protein PRUPE_ppa015704mg, partial [Prunus persica]
Prunus_persica_newGene_1891	[Q]	Secondary metabolites biosynthesis, transport and catabolism	Molecular Function: iron ion binding (GO:0005506);; Molecular Function: oxidoreductase activity, acting on paired donors, with incorporation or reduction of molecular oxygen (GO:0016705);; Molecular Function: heme binding (GO:0020037);; Biological Process: oxidation-reduction process (GO:0055114);;	--	--	[Q]	Secondary metabolites biosynthesis, transport and catabolism	Cytochrome P450;; Cytochrome P450	Cytochrome P450 71D11 (Fragment) GN=CYP71D11 OS=Lotus japonicus (Lotus corniculatus var. japonicus) PE=2 SV=1	Q	Secondary metabolites biosynthesis, transport and catabolism	hypothetical protein PRUPE_ppa025066mg [Prunus persica]
Prunus_persica_newGene_2714	--	--	--	--	--	--	--	--	--	S	Function unknown	PREDICTED: uncharacterized protein LOC100785526 [Glycine max]
Prunus_persica_newGene_2652	--	--	--	--	--	[K]	Transcription	SSXT protein (N-terminal region)	GRF1-interacting factor 1 GN=F4I4.20 OS=Arabidopsis thaliana (Mouse-ear cress) PE=1 SV=1	K	Transcription	hypothetical protein PRUPE_ppa014061mg [Prunus persica]
Prunus_persica_newGene_2131	--	--	Molecular Function: protein kinase activity (GO:0004672);; Biological Process: protein phosphorylation (GO:0006468);;	--	--	--	--	Protein tyrosine kinase;; Protein kinase domain	G-type lectin S-receptor-like serine/threonine-protein kinase At1g61500 (Precursor) GN=At1g61500 OS=Arabidopsis thaliana (Mouse-ear cress) PE=2 SV=2	T	Signal transduction mechanisms	hypothetical protein PRUPE_ppa016508mg, partial [Prunus persica]
Prunus_persica_newGene_3389	--	--	--	--	--	--	--	--	--	E	Amino acid transport and metabolism	PREDICTED: GABA transporter 1-like [Fragaria vesca subsp. vesca]
Prunus_persica_newGene_2899	[R]	General function prediction only	Molecular Function: protein binding (GO:0005515);;	--	--	[R]	General function prediction only	Ankyrin repeats (many copies);; Ankyrin repeat;; Ankyrin repeats (3 copies);; Ankyrin repeats (many copies);; Ankyrin repeat;; Domain of unknown function	Ankyrin repeat-containing protein At2g01680 GN=At2g01680 OS=Arabidopsis thaliana (Mouse-ear cress) PE=2 SV=1	R	General function prediction only	PREDICTED: ankyrin repeat-containing protein At3g12360-like [Prunus mume]
Prunus_persica_newGene_214	--	--	--	--	--	--	--	--	1,2-dihydroxy-3-keto-5-methylthiopentene dioxygenase 1 {ECO:0000255|HAMAP-Rule:MF_03154} GN=VIT_05s0020g04070 OS=Vitis vinifera (Grape) PE=3 SV=1	P	Inorganic ion transport and metabolism	hypothetical protein PRUPE_ppa013752mg [Prunus persica]
Prunus_persica_newGene_3065	[R]	General function prediction only	--	K18663|2.42829e-23|tcc:TCM_014243|U5 small nuclear ribonucleoprotein helicase isoform 1; K18663 activating signal cointegrator complex subunit 3 [EC:3.6.4.12] (A)	--	[A]	RNA processing and modification	--	--	A	RNA processing and modification	U5 small nuclear ribonucleoprotein helicase isoform 2 [Theobroma cacao]
Prunus_persica_newGene_3113	--	--	--	--	--	--	--	--	--	K	Transcription	PREDICTED: LOW QUALITY PROTEIN: ethylene-responsive transcription factor ABR1-like [Prunus mume]
Prunus_persica_newGene_2997	--	--	--	--	--	--	--	--	--	S	Function unknown	PREDICTED: uncharacterized protein LOC103341747 [Prunus mume]
Prunus_persica_newGene_1277	--	--	--	--	--	--	--	Polysaccharide biosynthesis;; Polysaccharide biosynthesis	Protein IRX15-LIKE GN=IRX15-L OS=Arabidopsis thaliana (Mouse-ear cress) PE=2 SV=1	S	Function unknown	hypothetical protein PRUPE_ppb025397mg [Prunus persica]
Prunus_persica_newGene_2172	--	--	--	--	--	--	--	--	--	--	--	hypothetical protein PRUPE_ppa014234mg [Prunus persica]
Prunus_persica_newGene_2226	--	--	--	--	--	--	--	--	--	--	--	PREDICTED: uncharacterized protein LOC103338603 [Prunus mume]
Prunus_persica_newGene_2400	--	--	--	K12373|1.13465e-19|pper:PRUPE_ppa002753mg|hypothetical protein; K12373 hexosaminidase [EC:3.2.1.52] (A)	ko00511:Other glycan degradation;ko00520:Amino sugar and nucleotide sugar metabolism;ko00531:Glycosaminoglycan degradation;ko00603:Glycosphingolipid biosynthesis - globo series;ko00604:Glycosphingolipid biosynthesis - ganglio series	--	--	--	--	--	--	hypothetical protein PRUPE_ppa002753mg [Prunus persica]
Prunus_persica_newGene_2023	--	--	--	--	--	--	--	--	--	S	Function unknown	PREDICTED: uncharacterized protein LOC103323141 [Prunus mume]
Prunus_persica_newGene_1245	--	--	--	--	--	[R]	General function prediction only	--	Pentatricopeptide repeat-containing protein At4g02750 GN=PCMP-H24 OS=Arabidopsis thaliana (Mouse-ear cress) PE=3 SV=1	R	General function prediction only	PREDICTED: putative pentatricopeptide repeat-containing protein At5g37570 [Prunus mume]
Prunus_persica_newGene_723	--	--	--	--	--	--	--	--	--	--	--	hypothetical protein PRUPE_ppa017075mg [Prunus persica]
Prunus_persica_newGene_1191	--	--	--	K06672|5.16313e-61|pmum:103330237|nipped-B-like protein B; K06672 cohesin loading factor subunit SCC2 (A)	--	[BDL]	--	--	--	BDL	-	PREDICTED: nipped-B-like protein B [Prunus mume]
Prunus_persica_newGene_2277	[O]	Posttranslational modification, protein turnover, chaperones	Molecular Function: ATP binding (GO:0005524);;	K09495|1.7483e-81|csv:101226252|T-complex protein 1 subunit gamma-like; K09495 T-complex protein 1 subunit gamma (A)	--	[O]	Posttranslational modification, protein turnover, chaperones	TCP-1/cpn60 chaperonin family	T-complex protein 1 subunit gamma {ECO:0000303|PubMed:11599560} OS=Arabidopsis thaliana (Mouse-ear cress) PE=1 SV=1	O	Posttranslational modification, protein turnover, chaperones	T-complex 1 subunit gamma [Gossypium arboreum]
Prunus_persica_newGene_192	--	--	--	--	--	--	--	--	--	S	Function unknown	hypothetical protein PRUPE_ppa008963mg [Prunus persica]
Prunus_persica_newGene_2292	--	--	--	K02325|1.97194e-170|pper:PRUPE_ppa004061mg|hypothetical protein; K02325 DNA polymerase epsilon subunit 2 [EC:2.7.7.7] (A)	ko00230:Purine metabolism;ko00240:Pyrimidine metabolism;ko03030:DNA replication;ko03410:Base excision repair;ko03420:Nucleotide excision repair	[L]	Replication, recombination and repair	DNA polymerase alpha/epsilon subunit B;; DNA polymerase alpha/epsilon subunit B	--	L	Replication, recombination and repair	hypothetical protein PRUPE_ppa004061mg [Prunus persica]
Prunus_persica_newGene_914	--	--	--	--	--	--	--	--	--	--	--	PREDICTED: uncharacterized protein LOC103332707 [Prunus mume]
Prunus_persica_newGene_979	--	--	Molecular Function: GTPase activity (GO:0003924);; Molecular Function: GTP binding (GO:0005525);;	--	--	[UR]	--	Dynamin family;; Dynamin central region;; Dynamin GTPase effector domain	Dynamin-related protein 4C GN=DRP4C OS=Arabidopsis thaliana (Mouse-ear cress) PE=2 SV=1	U	Intracellular trafficking, secretion, and vesicular transport	hypothetical protein PRUPE_ppa018625mg, partial [Prunus persica]
Prunus_persica_newGene_447	--	--	--	--	--	--	--	Transposase-associated domain	--	R	General function prediction only	hypothetical protein [Prunus persica]
Prunus_persica_newGene_423	[O]	Posttranslational modification, protein turnover, chaperones	Molecular Function: protein binding (GO:0005515);;	K00799|7.756e-162|pper:PRUPE_ppa023716mg|hypothetical protein; K00799 glutathione S-transferase [EC:2.5.1.18] (A)	ko00480:Glutathione metabolism	[O]	Posttranslational modification, protein turnover, chaperones	Glutathione S-transferase, N-terminal domain;; Glutathione S-transferase, N-terminal domain;; Glutathione S-transferase, N-terminal domain;; Glutathione S-transferase, C-terminal domain;; Glutathione S-transferase, C-terminal domain	Glutathione transferase GST 23 OS=Zea mays (Maize) PE=2 SV=1	O	Posttranslational modification, protein turnover, chaperones	hypothetical protein PRUPE_ppa023716mg [Prunus persica]
Prunus_persica_newGene_2875	--	--	--	--	--	--	--	--	--	--	--	PREDICTED: uncharacterized protein LOC103323322 isoform X1 [Prunus mume]
Prunus_persica_newGene_956	[J]	Translation, ribosomal structure and biogenesis	Molecular Function: nucleotide binding (GO:0000166);; Molecular Function: aminoacyl-tRNA ligase activity (GO:0004812);; Molecular Function: ATP binding (GO:0005524);; Biological Process: tRNA aminoacylation for protein translation (GO:0006418);;	K01869|0|pper:PRUPE_ppa024165mg|hypothetical protein; K01869 leucyl-tRNA synthetase [EC:6.1.1.4] (A)	ko00970:Aminoacyl-tRNA biosynthesis	[J]	Translation, ribosomal structure and biogenesis	Anticodon-binding domain of tRNA;; tRNA synthetases class I (M);; tRNA synthetases class I (I, L, M and V);; tRNA synthetases class I (C) catalytic domain	--	J	Translation, ribosomal structure and biogenesis	hypothetical protein PRUPE_ppa024165mg, partial [Prunus persica]
Prunus_persica_newGene_1479	--	--	--	K03514|2.87791e-08|mdm:103413326|uncharacterized LOC103413326; K03514 non-canonical poly(A) RNA polymerase PAPD5/7 [EC:2.7.7.19] (A)	ko03018:RNA degradation	--	--	--	--	--	--	hypothetical protein VITISV_006704 [Vitis vinifera]
Prunus_persica_newGene_873	--	--	--	--	--	--	--	--	--	R	General function prediction only	hypothetical protein PRUPE_ppa017263mg, partial [Prunus persica]
Prunus_persica_newGene_2894	--	--	--	--	--	--	--	--	--	BK	-	hypothetical protein PRUPE_ppa000179mg [Prunus persica]
Prunus_persica_newGene_2921	--	--	--	--	--	--	--	gag-polypeptide of LTR copia-type	--	S	Function unknown	hypothetical protein PRUPE_ppb023750mg, partial [Prunus persica]
Prunus_persica_newGene_947	--	--	--	--	--	--	--	--	--	--	--	hypothetical protein PRUPE_ppb013610mg, partial [Prunus persica]
Prunus_persica_newGene_582	--	--	--	--	--	--	--	--	--	--	--	hypothetical protein PRUPE_ppa025170mg [Prunus persica]
Prunus_persica_newGene_24	--	--	--	K02707|1.91077e-73|atr:s00334p00011530|AMTR_s00334p00011530; hypothetical protein; K02707 photosystem II cytochrome b559 subunit alpha (A)	ko00195:Photosynthesis	--	--	Lumenal portion of Cytochrome b559, alpha (gene psbE) subunit;; Cytochrome b559, alpha (gene psbE) and beta (gene psbF)subunits	Cytochrome b559 subunit alpha {ECO:0000255|HAMAP-Rule:MF_00642} OS=Vitis vinifera (Grape) PE=3 SV=1	C	Energy production and conversion	cytochrome b559
Prunus_persica_newGene_1137	--	--	--	--	--	--	--	--	--	S	Function unknown	PREDICTED: uncharacterized protein LOC103331807 [Prunus mume]
Prunus_persica_newGene_3263	--	--	Molecular Function: protein dimerization activity (GO:0046983);;	--	--	[L]	Replication, recombination and repair	hAT family C-terminal dimerisation region	Putative AC transposase OS=Zea mays (Maize) PE=2 SV=2	L	Replication, recombination and repair	hypothetical protein PRUPE_ppa018143mg [Prunus persica]
Prunus_persica_newGene_2352	--	--	--	--	--	[R]	General function prediction only	PPR repeat family;; PPR repeat;; PPR repeat;; Pentatricopeptide repeat domain;; PPR repeat family;; PPR repeat;; PPR repeat;; PPR repeat;; PPR repeat family;; PPR repeat;; Pentatricopeptide repeat domain;; PPR repeat family;; PPR repeat;; PPR repeat;; Pentatricopeptide repeat domain	Pentatricopeptide repeat-containing protein At3g22470, mitochondrial (Precursor) GN=At3g22470 OS=Arabidopsis thaliana (Mouse-ear cress) PE=2 SV=1	R	General function prediction only	hypothetical protein PRUPE_ppa018583mg, partial [Prunus persica]
Prunus_persica_newGene_2539	--	--	--	K16296|1.40026e-06|pmum:103335266|serine carboxypeptidase-like 18; K16296 serine carboxypeptidase-like clade I [EC:3.4.16.-] (A)	--	--	--	--	--	--	--	PREDICTED: serine carboxypeptidase-like 18 [Prunus mume]
Prunus_persica_newGene_54	--	--	--	K10696|3.34774e-25|pmum:103319438|E3 ubiquitin-protein ligase BRE1-like 2; K10696 E3 ubiquitin-protein ligase BRE1 [EC:6.3.2.19] (A)	--	--	--	--	--	O	Posttranslational modification, protein turnover, chaperones	PREDICTED: E3 ubiquitin-protein ligase BRE1-like 2 [Prunus mume]
Prunus_persica_newGene_2643	--	--	--	--	--	--	--	--	--	--	--	hypothetical protein PRUPE_ppa021153mg [Prunus persica]
Prunus_persica_newGene_2577	--	--	--	--	--	[R]	General function prediction only	Reverse transcriptase (RNA-dependent DNA polymerase);; GAG-pre-integrase domain;; gag-polypeptide of LTR copia-type;; gag-polypeptide of LTR copia-type	Endonuclease OS=Nicotiana tabacum (Common tobacco) PE=2 SV=1	S	Function unknown	PREDICTED: uncharacterized protein LOC103444402 [Malus domestica]
Prunus_persica_newGene_1188	--	--	--	--	--	--	--	--	--	--	--	hypothetical protein PRUPE_ppa013902mg [Prunus persica]
Prunus_persica_newGene_3382	[O]	Posttranslational modification, protein turnover, chaperones	Molecular Function: ubiquitin-protein transferase activity (GO:0004842);; Cellular Component: anaphase-promoting complex (GO:0005680);; Molecular Function: zinc ion binding (GO:0008270);; Molecular Function: metal ion binding (GO:0046872);;	--	--	[O]	Posttranslational modification, protein turnover, chaperones	Ring finger domain;; Zinc finger, C3HC4 type (RING finger);; Zinc finger, C3HC4 type (RING finger);; RING-H2 zinc finger;; zinc-RING finger domain;; Zinc finger, C3HC4 type (RING finger);; Anaphase-promoting complex subunit 11 RING-H2 finger;; Zinc-finger of the MIZ type in Nse subunit	E3 ubiquitin-protein ligase RING1-like GN=At3g19950 OS=Arabidopsis thaliana (Mouse-ear cress) PE=1 SV=1	O	Posttranslational modification, protein turnover, chaperones	PREDICTED: E3 ubiquitin-protein ligase RING1-like [Prunus mume]
Prunus_persica_newGene_1773	--	--	--	--	--	[R]	General function prediction only	Reverse transcriptase (RNA-dependent DNA polymerase)	Uncharacterized mitochondrial protein AtMg00810 GN=AtMg00810 OS=Arabidopsis thaliana (Mouse-ear cress) PE=4 SV=1	R	General function prediction only	hypothetical protein VITISV_028058 [Vitis vinifera]
Prunus_persica_newGene_657	[E]	Amino acid transport and metabolism	--	--	--	[O]	Posttranslational modification, protein turnover, chaperones	--	--	O	Posttranslational modification, protein turnover, chaperones	hypothetical protein PRUPE_ppa017763mg [Prunus persica]
Prunus_persica_newGene_3206	--	--	--	--	--	[R]	General function prediction only	PPR repeat;; PPR repeat family;; Pentatricopeptide repeat domain;; PPR repeat	Pentatricopeptide repeat-containing protein At5g66520 GN=PCMP-H61 OS=Arabidopsis thaliana (Mouse-ear cress) PE=2 SV=1	R	General function prediction only	hypothetical protein PRUPE_ppa021310mg [Prunus persica]
Prunus_persica_newGene_3238	--	--	--	--	--	--	--	--	--	S	Function unknown	PREDICTED: uncharacterized protein LOC103334325 [Prunus mume]
Prunus_persica_newGene_2968	--	--	--	--	--	--	--	--	--	--	--	hypothetical protein PRUPE_ppa014424mg [Prunus persica]
Prunus_persica_newGene_940	--	--	--	--	--	--	--	--	--	S	Function unknown	hypothetical protein L484_003254 [Morus notabilis]
Prunus_persica_newGene_3162	--	--	--	--	--	--	--	--	--	--	--	hypothetical protein PRUPE_ppa024358mg [Prunus persica]
Prunus_persica_newGene_1597	--	--	--	--	--	--	--	--	--	--	--	PREDICTED: ribulose-1,5 bisphosphate carboxylase/oxygenase large subunit N-methyltransferase, chloroplastic [Tarenaya hassleriana]
Prunus_persica_newGene_1921	--	--	--	--	--	--	--	--	--	--	--	hypothetical protein PRUPE_ppb019631mg [Prunus persica]
Prunus_persica_newGene_81	--	--	Biological Process: cell cycle (GO:0007049);;	--	--	[S]	Function unknown	D123	--	S	Function unknown	hypothetical protein PRUPE_ppa008054mg [Prunus persica]
Prunus_persica_newGene_2498	[GHR]	--	--	K01568|0|pper:PRUPE_ppa023325mg|hypothetical protein; K01568 pyruvate decarboxylase [EC:4.1.1.1] (A)	ko00010:Glycolysis / Gluconeogenesis	[EH]	--	Thiamine pyrophosphate enzyme, C-terminal TPP binding domain	Pyruvate decarboxylase 3 GN=OsJ_024667 OS=Oryza sativa subsp. japonica (Rice) PE=2 SV=1	EH	-	hypothetical protein PRUPE_ppa023325mg [Prunus persica]
Prunus_persica_newGene_86	--	--	Molecular Function: DNA binding (GO:0003677);;	--	--	[L]	Replication, recombination and repair	Domain of unknown function (DUF4413);; hAT family C-terminal dimerisation region	Zinc finger BED domain-containing protein RICESLEEPER 2 OS=Oryza sativa subsp. japonica (Rice) PE=2 SV=1	L	Replication, recombination and repair	hypothetical protein PRUPE_ppa014735mg, partial [Prunus persica]
Prunus_persica_newGene_2239	--	--	--	--	--	--	--	--	DNA-binding protein RHL1 GN=F11A17.7 OS=Arabidopsis thaliana (Mouse-ear cress) PE=1 SV=1	S	Function unknown	hypothetical protein PRUPE_ppa005525mg [Prunus persica]
Prunus_persica_newGene_1807	--	--	--	K00454|2.93598e-14|pxb:103931981|linoleate 13S-lipoxygenase 3-1, chloroplastic-like; K00454 lipoxygenase [EC:1.13.11.12] (A)	ko00591:Linoleic acid metabolism;ko00592:alpha-Linolenic acid metabolism	--	--	--	Probable lipoxygenase 6 OS=Oryza sativa subsp. japonica (Rice) PE=2 SV=2	E	Amino acid transport and metabolism	PREDICTED: linoleate 13S-lipoxygenase 3-1, chloroplastic-like [Pyrus x bretschneideri]
Prunus_persica_newGene_689	--	--	--	--	--	--	--	B3 DNA binding domain	B3 domain-containing protein REM8 GN=F28M20.130 OS=Arabidopsis thaliana (Mouse-ear cress) PE=2 SV=1	K	Transcription	PREDICTED: uncharacterized protein LOC103420963 [Malus domestica]
Prunus_persica_newGene_2337	[B]	Chromatin structure and dynamics	Molecular Function: DNA binding (GO:0003677);;	K11251|5.38176e-48|pper:PRUPE_ppa012888mg|hypothetical protein; K11251 histone H2A (A)	--	[B]	Chromatin structure and dynamics	Core histone H2A/H2B/H3/H4;; Histone-like transcription factor (CBF/NF-Y) and archaeal histone	Histone H2A OS=Euphorbia esula (Leafy spurge) PE=2 SV=1	B	Chromatin structure and dynamics	hypothetical protein PRUPE_ppa012888mg [Prunus persica]
Prunus_persica_newGene_884	--	--	--	--	--	[R]	General function prediction only	gag-polypeptide of LTR copia-type;; gag-polypeptide of LTR copia-type	--	R	General function prediction only	PREDICTED: uncharacterized protein LOC103948719 [Pyrus x bretschneideri]
Prunus_persica_newGene_2859	--	--	--	--	--	[S]	Function unknown	--	--	O	Posttranslational modification, protein turnover, chaperones	PREDICTED: uncharacterized protein LOC103343474 [Prunus mume]
Prunus_persica_newGene_2756	--	--	--	--	--	--	--	--	--	--	--	hypothetical protein PRUPE_ppa023641mg [Prunus persica]
Prunus_persica_newGene_982	--	--	Molecular Function: zinc ion binding (GO:0008270);;	--	--	--	--	GRF zinc finger	--	R	General function prediction only	PREDICTED: uncharacterized protein LOC103327016 [Prunus mume]
Prunus_persica_newGene_1063	--	--	--	--	--	--	--	--	--	--	--	hypothetical protein PRUPE_ppa000307mg [Prunus persica]
Prunus_persica_newGene_2099	--	--	--	--	--	--	--	--	--	S	Function unknown	hypothetical protein PRUPE_ppa014288mg [Prunus persica]
Prunus_persica_newGene_2935	--	--	--	K14445|8.30149e-11|pxb:103927666|tonoplast dicarboxylate transporter-like; K14445 solute carrier family 13 (sodium-dependent dicarboxylate transporter), member 2/3/5 (A)	--	[R]	General function prediction only	Cyclin	Cyclin-U4-2 GN=CYCU4-2 OS=Arabidopsis thaliana (Mouse-ear cress) PE=1 SV=1	R	General function prediction only	PREDICTED: tonoplast dicarboxylate transporter-like isoform X1 [Pyrus x bretschneideri]
Prunus_persica_newGene_1702	--	--	--	--	--	--	--	--	--	--	--	hypothetical protein PRUPE_ppa013784mg [Prunus persica]
Prunus_persica_newGene_1395	--	--	--	--	--	--	--	--	--	S	Function unknown	hypothetical protein PRUPE_ppa025709mg [Prunus persica]
Prunus_persica_newGene_2011	--	--	--	--	--	[S]	Function unknown	Zinc-binding;; Zinc-finger of C2H2 type;; 4F5 protein family	--	R	General function prediction only	hypothetical protein PRUPE_ppa013644mg [Prunus persica]
Prunus_persica_newGene_1563	--	--	--	--	--	--	--	--	Tyrosine-sulfated glycopeptide receptor 1 GN=PSYR1 OS=Arabidopsis thaliana (Mouse-ear cress) PE=2 SV=1	S	Function unknown	hypothetical protein PRUPE_ppa025173mg, partial [Prunus persica]
Prunus_persica_newGene_1686	--	--	Cellular Component: membrane (GO:0016020);; Molecular Function: cellulose synthase (UDP-forming) activity (GO:0016760);; Biological Process: cellulose biosynthetic process (GO:0030244);;	--	--	--	--	Cellulose synthase;; Glycosyl transferase family group 2;; Cellulose synthase	Cellulose synthase-like protein G2 OS=Arabidopsis thaliana (Mouse-ear cress) PE=2 SV=1	S	Function unknown	hypothetical protein PRUPE_ppa001935mg [Prunus persica]
Prunus_persica_newGene_297	--	--	--	--	--	--	--	--	--	--	--	hypothetical protein PRUPE_ppb024021mg [Prunus persica]
Prunus_persica_newGene_113	--	--	--	--	--	--	--	--	--	S	Function unknown	PREDICTED: uncharacterized protein LOC103322819 [Prunus mume]
Prunus_persica_newGene_2479	--	--	Molecular Function: glycopeptide alpha-N-acetylgalactosaminidase activity (GO:0033926);;	--	--	--	--	Alkaline and neutral invertase;; Alkaline and neutral invertase	Probable alkaline/neutral invertase B {ECO:0000305} OS=Arabidopsis thaliana (Mouse-ear cress) PE=1 SV=1	S	Function unknown	hypothetical protein PRUPE_ppa019684mg [Prunus persica]
Prunus_persica_newGene_1551	[I]	Lipid transport and metabolism	--	K00021|3.13629e-39|pmum:103340524|3-hydroxy-3-methylglutaryl-coenzyme A reductase-like; K00021 hydroxymethylglutaryl-CoA reductase (NADPH) [EC:1.1.1.34] (A)	ko00900:Terpenoid backbone biosynthesis	[I]	Lipid transport and metabolism	--	3-hydroxy-3-methylglutaryl-coenzyme A reductase GN=HMGR OS=Catharanthus roseus (Madagascar periwinkle) PE=2 SV=1	I	Lipid transport and metabolism	PREDICTED: 3-hydroxy-3-methylglutaryl-coenzyme A reductase-like, partial [Prunus mume]
Prunus_persica_newGene_1443	[O]	Posttranslational modification, protein turnover, chaperones	--	--	--	[O]	Posttranslational modification, protein turnover, chaperones	ATPase family associated with various cellular activities (AAA)	ATP-dependent zinc metalloprotease FtsH {ECO:0000255|HAMAP-Rule:MF_01458} OS=Cyanidioschyzon merolae (Red alga) PE=3 SV=1	O	Posttranslational modification, protein turnover, chaperones	hypothetical protein PRUPE_ppa019079mg [Prunus persica]
Prunus_persica_newGene_1917	--	--	--	--	--	--	--	Domain of unknown function (DUF4218);; TNP1/EN/SPM transposase;; Plant transposase (Ptta/En/Spm family);; Transposase family tnp2	--	R	General function prediction only	PREDICTED: uncharacterized protein LOC101306728 [Fragaria vesca subsp. vesca]
