# Supplementary material for: Transcriptomic and metabolomic profiling provide novel insights into fruit development and flesh coloration in Prunus mira Koehne, a special wild peach species
Source: BMC Plant Biol. 2019 Nov 1;19:463. doi: 10.1186/s12870-019-2074-6 (PMC6825364; doi:10.1186/s12870-019-2074-6)
Supplement: Supplementary file 4 — Additional file 4: Table S4. List of the optimized genes based on gene structure optimization analysis in P. persica. (XLSX 301 kb) [file 12870_2019_2074_MOESM4_ESM.xlsx]

## Sheet: Feuil1
GeneID	Locus	Strand	Site	Original Region	Optimized Region
gene0	NC_034009.1:40344-69954	+	3'	69637-69917	69637-69954
gene10	NC_034009.1:179501-183844	+	3'	183517-183810	183517-183844
gene1005	NC_034009.1:8867968-8869950	-	5'	8869687-8869795	8869687-8869950
gene1011	NC_034009.1:8890009-8904375	-	5'	8904051-8904358	8904051-8904375
gene1019	NC_034009.1:8987319-8993091	+	5'	8987327-8987615	8987319-8987615
gene1025	NC_034009.1:9022346-9025813	-	5'	9025469-9025696	9025469-9025813
gene1028	NC_034009.1:9042650-9046226	-	5'	9045847-9046151	9045847-9046226
gene1040	NC_034009.1:9126919-9130236	+	5'	9126963-9127426	9126919-9127426
gene1040	NC_034009.1:9126919-9130236	+	3'	9129767-9130012	9129767-9130236
gene1053	NC_034009.1:9212008-9218139	-	5'	9217658-9218089	9217658-9218139
gene1062	NC_034009.1:9282531-9286893	-	3'	9282564-9282587	9282531-9282587
gene1062	NC_034009.1:9282531-9286893	-	5'	9286865-9286884	9286865-9286893
gene1066	NC_034009.1:9301957-9307196	-	5'	9306892-9307154	9306892-9307196
gene1078	NC_034009.1:9455376-9457028	+	5'	9455401-9455751	9455376-9455751
gene1093	NC_034009.1:9595283-9606365	-	5'	9606000-9606299	9606000-9606365
gene1094	NC_034009.1:9607893-9612722	+	5'	9607922-9608153	9607893-9608153
gene1126	NC_034009.1:9905900-9910189	+	5'	9905908-9906274	9905900-9906274
gene116	NC_034009.1:968537-972309	-	3'	968678-968861	968537-968861
gene1167	NC_034009.1:10110109-10113087	+	3'	10112921-10113070	10112921-10113087
gene1168	NC_034009.1:10114141-10122912	-	5'	10122527-10122836	10122527-10122912
gene1169	NC_034009.1:10123686-10125983	-	5'	10125845-10125952	10125845-10125983
gene1187	NC_034009.1:10443596-10456482	-	3'	10443906-10443906	10443596-10443906
gene1188	NC_034009.1:10478676-10489156	-	3'	10478705-10478857	10478676-10478857
gene119	NC_034009.1:996592-1000353	+	3'	1000034-1000272	1000034-1000353
gene1204	NC_034009.1:10591109-10596415	-	5'	10596169-10596390	10596169-10596415
gene1209	NC_034009.1:10637450-10644314	-	3'	10637457-10637611	10637450-10637611
gene1210	NC_034009.1:10645222-10650109	-	5'	10649880-10650040	10649880-10650109
gene1216	NC_034009.1:10677068-10681670	+	5'	10677073-10677141	10677068-10677141
gene1218	NC_034009.1:10684221-10687334	-	3'	10684228-10684654	10684221-10684654
gene122	NC_034009.1:1016096-1017818	-	3'	1016116-1016319	1016096-1016319
gene1243	NC_034009.1:10859654-10861576	-	5'	10861431-10861568	10861431-10861576
gene1245	NC_034009.1:10866882-10878882	-	3'	10866884-10867204	10866882-10867204
gene1262	NC_034009.1:11055900-11063210	-	5'	11062993-11063119	11062993-11063210
gene1265	NC_034009.1:11093848-11097197	+	5'	11093924-11094091	11093848-11094091
gene1266	NC_034009.1:11103009-11106935	+	5'	11103057-11103109	11103009-11103109
gene1274	NC_034009.1:11146969-11151196	-	5'	11151134-11151175	11151134-11151196
gene1280	NC_034009.1:11209573-11217305	-	3'	11210001-11210265	11209573-11210265
gene1281	NC_034009.1:11222820-11229002	+	5'	11222910-11223170	11222820-11223170
gene1282	NC_034009.1:11229055-11233069	-	5'	11232583-11233027	11232583-11233069
gene1287	NC_034009.1:11300870-11305909	+	5'	11300925-11301067	11300870-11301067
gene129	NC_034009.1:1043910-1054290	-	3'	1043984-1044533	1043910-1044533
gene129	NC_034009.1:1043910-1054290	-	5'	1053916-1054260	1053916-1054290
gene1295	NC_034009.1:11328833-11333226	-	3'	11328932-11329206	11328833-11329206
gene1300	NC_034009.1:11351894-11359203	+	5'	11351902-11352014	11351894-11352014
gene1322	NC_034009.1:11544664-11545632	+	5'	11544727-11544951	11544664-11544951
gene1325	NC_034009.1:11553717-11556163	-	3'	11553752-11554107	11553717-11554107
gene1325	NC_034009.1:11553717-11556163	-	5'	11556056-11556157	11556056-11556163
gene1329	NC_034009.1:11567825-11579598	+	5'	11567868-11568045	11567825-11568045
gene1330	NC_034009.1:11580504-11584992	-	5'	11583978-11584815	11583978-11584992
gene1333	NC_034009.1:11599493-11604672	-	5'	11604482-11604619	11604482-11604672
gene1338	NC_034009.1:11642378-11646242	+	5'	11642380-11642749	11642378-11642749
gene1345	NC_034009.1:11678164-11681366	-	5'	11681152-11681304	11681152-11681366
gene1354	NC_034009.1:11769117-11778572	+	3'	11778328-11778511	11778328-11778572
gene1359	NC_034009.1:11802917-11809303	-	5'	11809089-11809281	11809089-11809303
gene1363	NC_034009.1:11934566-11939249	+	5'	11934584-11934706	11934566-11934706
gene1366	NC_034009.1:11954881-11961317	+	5'	11954911-11955089	11954881-11955089
gene1366	NC_034009.1:11954881-11961317	+	3'	11960906-11961105	11960906-11961317
gene1369	NC_034009.1:11995760-11999376	-	3'	11995761-11996106	11995760-11996106
gene1376	NC_034009.1:12034367-12037510	+	5'	12034446-12034592	12034367-12034592
gene1379	NC_034009.1:12053776-12057865	-	5'	12057692-12057864	12057692-12057865
gene138	NC_034009.1:1104468-1108842	+	3'	1107957-1108687	1107957-1108842
gene1394	NC_034009.1:12169113-12175062	-	5'	12174969-12175041	12174969-12175062
gene1396	NC_034009.1:12192846-12202707	+	3'	12202282-12202692	12202282-12202707
gene1409	NC_034009.1:12300476-12306947	+	5'	12300514-12300738	12300476-12300738
gene1411	NC_034009.1:12337356-12346214	+	5'	12337468-12337748	12337356-12337748
gene1422	NC_034009.1:12470762-12476239	+	5'	12470798-12470838	12470762-12470838
gene1433	NC_034009.1:12554800-12563478	+	5'	12554902-12555026	12554800-12555026
gene1439	NC_034009.1:12603644-12642871	-	3'	12603646-12604177	12603644-12604177
gene144	NC_034009.1:1133688-1137595	-	3'	1133718-1133991	1133688-1133991
gene1444	NC_034009.1:12702964-12709657	-	3'	12703055-12703185	12702964-12703185
gene145	NC_034009.1:1141289-1144203	-	3'	1141290-1141696	1141289-1141696
gene145	NC_034009.1:1141289-1144203	-	5'	1143122-1144038	1143122-1144203
gene1484	NC_034009.1:13125603-13127374	+	5'	13125653-13125844	13125603-13125844
gene1493	NC_034009.1:13283613-13289262	-	5'	13289004-13289135	13289004-13289262
gene1519	NC_034009.1:13572683-13576266	+	3'	13575949-13576234	13575949-13576266
gene1548	NC_034009.1:14018634-14023315	-	5'	14023121-14023295	14023121-14023315
gene1550	NC_034009.1:14049571-14056530	+	5'	14049590-14049790	14049571-14049790
gene1569	NC_034009.1:14430663-14434342	+	5'	14430691-14430872	14430663-14430872
gene1573	NC_034009.1:14462518-14471614	+	3'	14471357-14471552	14471357-14471614
gene1575	NC_034009.1:14495761-14506488	+	5'	14495771-14496047	14495761-14496047
gene158	NC_034009.1:1210602-1235138	-	5'	1235017-1235129	1235017-1235138
gene1588	NC_034009.1:14728677-14735777	+	5'	14728855-14729147	14728677-14729147
gene1590	NC_034009.1:14743096-14755936	-	5'	14755729-14755933	14755729-14755936
gene1597	NC_034009.1:14825304-14845454	-	5'	14845223-14845223	14845223-14845454
gene1605	NC_034009.1:15055118-15060517	+	5'	15055168-15055539	15055118-15055539
gene1606	NC_034009.1:15063092-15068673	+	5'	15063405-15063670	15063092-15063670
gene1611	NC_034009.1:15141322-15146939	+	5'	15141327-15141705	15141322-15141705
gene1625	NC_034009.1:15341904-15348612	-	5'	15347841-15348446	15347841-15348612
gene163	NC_034009.1:1283160-1292220	+	5'	1283327-1283614	1283160-1283614
gene1640	NC_034009.1:15573177-15582199	-	5'	15581995-15582193	15581995-15582199
gene1641	NC_034009.1:15595974-15607937	-	5'	15607588-15607772	15607588-15607937
gene1660	NC_034009.1:15950076-15962250	-	3'	15950078-15950520	15950076-15950520
gene1663	NC_034009.1:16001316-16007410	-	5'	16007044-16007156	16007044-16007410
gene1668	NC_034009.1:16043172-16052266	+	3'	16051864-16052265	16051864-16052266
gene1669	NC_034009.1:16054629-16061062	-	5'	16060903-16061026	16060903-16061062
gene1676	NC_034009.1:16178736-16182828	-	5'	16182555-16182667	16182555-16182828
gene169	NC_034009.1:1306274-1310011	-	3'	1306345-1306515	1306274-1306515
gene1700	NC_034009.1:16877925-16888442	+	5'	16877970-16878138	16877925-16878138
gene1709	NC_034009.1:17072696-17080491	+	5'	17072730-17073300	17072696-17073300
gene1713	NC_034009.1:17179972-17183683	-	5'	17182616-17182639	17182616-17183683
gene1716	NC_034009.1:17205109-17211208	+	5'	17205170-17205240	17205109-17205240
gene1718	NC_034009.1:17219775-17222282	-	5'	17222124-17222224	17222124-17222282
gene1729	NC_034009.1:17402693-17407227	-	5'	17406892-17407218	17406892-17407227
gene1730	NC_034009.1:17448071-17456579	-	3'	17448198-17448513	17448071-17448513
gene1733	NC_034009.1:17536282-17539228	-	5'	17539121-17539173	17539121-17539228
gene1734	NC_034009.1:17553719-17560123	-	5'	17559573-17560082	17559573-17560123
gene1738	NC_034009.1:17579551-17584650	+	3'	17584139-17584621	17584139-17584650
gene1739	NC_034009.1:17586375-17591317	-	5'	17590966-17591195	17590966-17591317
gene1747	NC_034009.1:17652286-17655773	-	5'	17655535-17655766	17655535-17655773
gene1749	NC_034009.1:17695361-17698875	+	5'	17695388-17695461	17695361-17695461
gene1750	NC_034009.1:17712599-17717928	-	5'	17717784-17717885	17717784-17717928
gene1752	NC_034009.1:17738871-17747272	+	5'	17738891-17739107	17738871-17739107
gene1753	NC_034009.1:17749563-17757225	-	3'	17749572-17749728	17749563-17749728
gene1753	NC_034009.1:17749563-17757225	-	5'	17756831-17757158	17756831-17757225
gene176	NC_034009.1:1377704-1380534	+	5'	1377801-1377936	1377704-1377936
gene176	NC_034009.1:1377704-1380534	+	3'	1380194-1380447	1380194-1380534
gene1763	NC_034009.1:18039250-18049182	-	3'	18039264-18039550	18039250-18039550
gene1772	NC_034009.1:18146835-18155245	-	3'	18146845-18147266	18146835-18147266
gene1772	NC_034009.1:18146835-18155245	-	5'	18155118-18155242	18155118-18155245
gene1777	NC_034009.1:18318149-18341364	+	5'	18318171-18318616	18318149-18318616
gene1784	NC_034009.1:18452484-18458864	+	5'	18452499-18452712	18452484-18452712
gene1784	NC_034009.1:18452484-18458864	+	3'	18457604-18458416	18457604-18458864
gene1786	NC_034009.1:18473510-18482115	-	3'	18473633-18477069	18473510-18477069
gene1786	NC_034009.1:18473510-18482115	-	5'	18481321-18481881	18481321-18482115
gene1801	NC_034009.1:18684448-18690604	-	3'	18684471-18684972	18684448-18684972
gene1810	NC_034009.1:18772981-18780958	-	5'	18780802-18780926	18780802-18780958
gene1813	NC_034009.1:18810434-18813565	+	5'	18810460-18810882	18810434-18810882
gene1817	NC_034009.1:18896789-18901949	-	5'	18901051-18901808	18901051-18901949
gene1819	NC_034009.1:18951635-18974191	-	5'	18973996-18974180	18973996-18974191
gene1823	NC_034009.1:19052200-19056712	-	3'	19054121-19054121	19052200-19054121
gene1825	NC_034009.1:19086423-19093350	-	3'	19086426-19086690	19086423-19086690
gene1837	NC_034009.1:19309266-19317749	-	3'	19309591-19310156	19309266-19310156
gene1837	NC_034009.1:19309266-19317749	-	5'	19317571-19317626	19317571-19317749
gene184	NC_034009.1:1449500-1456536	+	3'	1456074-1456470	1456074-1456536
gene1847	NC_034009.1:19571425-19573562	+	5'	19571472-19571584	19571425-19571584
gene1847	NC_034009.1:19571425-19573562	+	3'	19573187-19573434	19573187-19573562
gene1862	NC_034009.1:19830025-19836120	-	3'	19830054-19830163	19830025-19830163
gene1864	NC_034009.1:19856187-19863800	-	3'	19856277-19857840	19856187-19857840
gene187	NC_034009.1:1464233-1469310	+	3'	1468733-1469257	1468733-1469310
gene188	NC_034009.1:1469916-1472032	+	5'	1469931-1470044	1469916-1470044
gene1881	NC_034009.1:20037846-20043520	-	5'	20043271-20043342	20043271-20043520
gene1886	NC_034009.1:20129417-20132139	-	3'	20129483-20130182	20129417-20130182
gene1889	NC_034009.1:20218211-20224615	-	3'	20218213-20218351	20218211-20218351
gene189	NC_034009.1:1473131-1476001	+	5'	1473180-1473281	1473131-1473281
gene19	NC_034009.1:233094-236944	-	3'	233288-233841	233094-233841
gene1908	NC_034009.1:20599885-20615912	-	5'	20615679-20615887	20615679-20615912
gene1917	NC_034009.1:20808216-20813543	-	3'	20808309-20808555	20808216-20808555
gene1917	NC_034009.1:20808216-20813543	-	5'	20813258-20813457	20813258-20813543
gene193	NC_034009.1:1496782-1497999	-	5'	1497892-1497892	1497892-1497999
gene1936	NC_034009.1:21149405-21160226	-	3'	21149425-21150550	21149405-21150550
gene1936	NC_034009.1:21149405-21160226	-	5'	21159816-21160018	21159816-21160226
gene1943	NC_034009.1:21313722-21316899	+	3'	21316038-21316038	21316038-21316899
gene1951	NC_034009.1:21617057-21622860	-	3'	21617237-21617237	21617057-21617237
gene1967	NC_034009.1:22276969-22285171	-	3'	22277408-22277636	22276969-22277636
gene1967	NC_034009.1:22276969-22285171	-	5'	22284854-22285103	22284854-22285171
gene1978	NC_034009.1:22365461-22368608	-	5'	22368302-22368566	22368302-22368608
gene1985	NC_034009.1:22425972-22427735	-	5'	22427709-22427721	22427709-22427735
gene2002	NC_034009.1:22587528-22589221	-	5'	22588977-22589103	22588977-22589221
gene2003	NC_034009.1:22589445-22594294	-	3'	22589513-22589760	22589445-22589760
gene2003	NC_034009.1:22589445-22594294	-	5'	22593506-22594270	22593506-22594294
gene2009	NC_034009.1:22667022-22669816	+	5'	22667066-22667406	22667022-22667406
gene2015	NC_034009.1:22736120-22738587	+	3'	22738293-22738574	22738293-22738587
gene2031	NC_034009.1:22824656-22828715	+	3'	22828303-22828698	22828303-22828715
gene2034	NC_034009.1:22844325-22895076	-	5'	22894903-22895036	22894903-22895076
gene2041	NC_034009.1:22974827-22983610	+	3'	22983118-22983583	22983118-22983610
gene2043	NC_034009.1:22989668-22990668	+	3'	22990497-22990665	22990497-22990668
gene2045	NC_034009.1:22992791-22997051	-	5'	22996823-22996997	22996823-22997051
gene2047	NC_034009.1:23000595-23004491	+	5'	23000709-23001433	23000595-23001433
gene2047	NC_034009.1:23000595-23004491	+	3'	23004264-23004362	23004264-23004491
gene2048	NC_034009.1:23004388-23007400	-	3'	23004426-23004687	23004388-23004687
gene2067	NC_034009.1:23337761-23340047	-	5'	23339881-23339940	23339881-23340047
gene2077	NC_034009.1:23420951-23424078	+	5'	23421022-23421388	23420951-23421388
gene208	NC_034009.1:1567035-1576196	-	3'	1567038-1567362	1567035-1567362
gene2080	NC_034009.1:23434276-23440100	-	5'	23439866-23440085	23439866-23440100
gene2081	NC_034009.1:23450443-23455679	-	3'	23450495-23450848	23450443-23450848
gene2081	NC_034009.1:23450443-23455679	-	5'	23455427-23455620	23455427-23455679
gene209	NC_034009.1:1587919-1591930	+	5'	1587933-1588220	1587919-1588220
gene2096	NC_034009.1:23588437-23593957	+	5'	23588526-23588818	23588437-23588818
gene2098	NC_034009.1:23596307-23604611	+	5'	23596399-23596743	23596307-23596743
gene2111	NC_034009.1:23685308-23691278	-	3'	23685362-23685609	23685308-23685609
gene2115	NC_034009.1:23738858-23742319	+	3'	23741989-23742230	23741989-23742319
gene2117	NC_034009.1:23758194-23761101	+	5'	23758201-23758582	23758194-23758582
gene2120	NC_034009.1:23777847-23784774	+	5'	23777895-23778238	23777847-23778238
gene2120	NC_034009.1:23777847-23784774	+	3'	23784578-23784732	23784578-23784774
gene2121	NC_034009.1:23785117-23786473	+	5'	23785168-23785283	23785117-23785283
gene2129	NC_034009.1:23865046-23870081	+	5'	23865048-23865242	23865046-23865242
gene2130	NC_034009.1:23869988-23874490	-	3'	23869993-23870300	23869988-23870300
gene2130	NC_034009.1:23869988-23874490	-	5'	23874372-23874484	23874372-23874490
gene2147	NC_034009.1:23962626-23967959	-	5'	23967709-23967935	23967709-23967959
gene2153	NC_034009.1:24025765-24034402	-	3'	24025778-24025778	24025765-24025778
gene2157	NC_034009.1:24049962-24058199	+	5'	24050026-24050224	24049962-24050224
gene2157	NC_034009.1:24049962-24058199	+	3'	24058020-24058165	24058020-24058199
gene216	NC_034009.1:1663917-1667618	-	3'	1664163-1664449	1663917-1664449
gene2166	NC_034009.1:24140155-24143802	-	3'	24140219-24140466	24140155-24140466
gene2168	NC_034009.1:24164988-24168296	+	5'	24164989-24165189	24164988-24165189
gene2170	NC_034009.1:24181671-24185981	-	5'	24185845-24185945	24185845-24185981
gene2178	NC_034009.1:24247443-24253555	+	3'	24253327-24253535	24253327-24253555
gene2202	NC_034009.1:24670796-24672682	+	3'	24672521-24672648	24672521-24672682
gene2203	NC_034009.1:24672656-24679085	-	3'	24672706-24672917	24672656-24672917
gene221	NC_034009.1:1688057-1692465	+	5'	1688136-1688235	1688057-1688235
gene2210	NC_034009.1:24734501-24738488	+	5'	24735265-24735484	24734501-24735484
gene2213	NC_034009.1:24758700-24769920	+	5'	24758816-24758882	24758700-24758882
gene2213	NC_034009.1:24758700-24769920	+	3'	24769589-24769845	24769589-24769920
gene2214	NC_034009.1:24770336-24780364	-	3'	24770343-24770634	24770336-24770634
gene2220	NC_034009.1:24796999-24806360	-	5'	24806266-24806352	24806266-24806360
gene2227	NC_034009.1:24831048-24837124	-	5'	24836559-24837016	24836559-24837124
gene2237	NC_034009.1:24892795-24897102	+	5'	24892805-24893194	24892795-24893194
gene2239	NC_034009.1:24905727-24914198	-	5'	24914026-24914125	24914026-24914198
gene2243	NC_034009.1:24973030-24977282	+	5'	24973334-24973334	24973030-24973334
gene2249	NC_034009.1:25020699-25022824	-	3'	25022153-25022246	25020699-25022246
gene2280	NC_034009.1:25295338-25298445	-	3'	25295764-25296254	25295338-25296254
gene2280	NC_034009.1:25295338-25298445	-	5'	25297933-25298335	25297933-25298445
gene2281	NC_034009.1:25301084-25306382	+	5'	25301136-25301348	25301084-25301348
gene2283	NC_034009.1:25314666-25317003	+	5'	25314792-25315214	25314666-25315214
gene2287	NC_034009.1:25341062-25346122	+	5'	25341068-25341216	25341062-25341216
gene229	NC_034009.1:1736521-1739713	-	3'	1736618-1736986	1736521-1736986
gene229	NC_034009.1:1736521-1739713	-	5'	1739536-1739671	1739536-1739713
gene2296	NC_034009.1:25385890-25389410	+	5'	25385915-25386117	25385890-25386117
gene2301	NC_034009.1:25413649-25418200	-	3'	25414607-25415048	25413649-25415048
gene2303	NC_034009.1:25443175-25448132	+	3'	25447933-25448108	25447933-25448132
gene2304	NC_034009.1:25448293-25454280	-	3'	25448343-25448584	25448293-25448584
gene2305	NC_034009.1:25460518-25464139	+	3'	25463858-25463971	25463858-25464139
gene2317	NC_034009.1:25559813-25563192	-	5'	25563135-25563135	25563135-25563192
gene2327	NC_034009.1:25636971-25641129	+	5'	25637041-25637207	25636971-25637207
gene2327	NC_034009.1:25636971-25641129	+	3'	25640707-25641123	25640707-25641129
gene2331	NC_034009.1:25655206-25659788	-	5'	25659651-25659774	25659651-25659788
gene2340	NC_034009.1:25741410-25744882	+	3'	25744575-25744876	25744575-25744882
gene2343	NC_034009.1:25750274-25755898	+	5'	25750281-25750407	25750274-25750407
gene2345	NC_034009.1:25769333-25774055	+	5'	25769381-25769502	25769333-25769502
gene2346	NC_034009.1:25773458-25777725	-	5'	25777335-25777685	25777335-25777725
gene2349	NC_034009.1:25820587-25826792	+	5'	25820717-25821055	25820587-25821055
gene2349	NC_034009.1:25820587-25826792	+	3'	25825958-25826788	25825958-25826792
gene2360	NC_034009.1:25944039-25949442	-	3'	25944050-25944351	25944039-25944351
gene2367	NC_034009.1:25972164-25979225	-	3'	25972181-25972529	25972164-25972529
gene2367	NC_034009.1:25972164-25979225	-	5'	25977169-25978227	25977169-25979225
gene2369	NC_034009.1:25982510-25987431	-	3'	25982531-25982770	25982510-25982770
gene2369	NC_034009.1:25982510-25987431	-	5'	25987231-25987398	25987231-25987431
gene2373	NC_034009.1:26026242-26030100	-	5'	26029915-26030062	26029915-26030100
gene2386	NC_034009.1:26107811-26112196	-	5'	26111675-26112195	26111675-26112196
gene2388	NC_034009.1:26123296-26135318	-	5'	26134974-26135280	26134974-26135318
gene2392	NC_034009.1:26166729-26169941	+	5'	26166794-26166976	26166729-26166976
gene2394	NC_034009.1:26176166-26185075	-	3'	26176214-26176310	26176166-26176310
gene2398	NC_034009.1:26206590-26212042	-	3'	26206612-26206880	26206590-26206880
gene2398	NC_034009.1:26206590-26212042	-	5'	26211235-26211903	26211235-26212042
gene2400	NC_034009.1:26226169-26230108	-	5'	26229959-26230079	26229959-26230108
gene241	NC_034009.1:1865423-1873319	-	3'	1865426-1865755	1865423-1865755
gene2411	NC_034009.1:26269072-26275184	+	5'	26269362-26269366	26269072-26269366
gene2418	NC_034009.1:26309298-26314309	-	5'	26314263-26314305	26314263-26314309
gene2419	NC_034009.1:26316424-26320259	+	5'	26316525-26316681	26316424-26316681
gene2429	NC_034009.1:26371522-26374821	-	5'	26374498-26374813	26374498-26374821
gene2447	NC_034009.1:26495240-26504596	+	5'	26495318-26495415	26495240-26495415
gene2451	NC_034009.1:26545019-26551450	-	3'	26545041-26545420	26545019-26545420
gene2453	NC_034009.1:26569787-26572572	-	5'	26571688-26571863	26571688-26572572
gene2455	NC_034009.1:26581554-26584009	-	3'	26581584-26581808	26581554-26581808
gene2457	NC_034009.1:26587998-26594117	-	5'	26593230-26593339	26593230-26594117
gene2458	NC_034009.1:26605470-26609421	+	3'	26609111-26609370	26609111-26609421
gene246	NC_034009.1:1904147-1913906	+	5'	1904152-1904323	1904147-1904323
gene246	NC_034009.1:1904147-1913906	+	3'	1913065-1913735	1913065-1913906
gene2464	NC_034009.1:26622190-26625369	-	3'	26622198-26623558	26622190-26623558
gene2465	NC_034009.1:26627323-26633226	+	5'	26627578-26627578	26627323-26627578
gene2472	NC_034009.1:26683213-26684957	-	3'	26684076-26684476	26683213-26684476
gene2473	NC_034009.1:26690731-26702228	+	5'	26690748-26690852	26690731-26690852
gene2478	NC_034009.1:26727201-26742724	+	5'	26727232-26727275	26727201-26727275
gene2489	NC_034009.1:26817346-26819235	+	5'	26817349-26817373	26817346-26817373
gene25	NC_034009.1:303252-310821	-	3'	303264-303667	303252-303667
gene25	NC_034009.1:303252-310821	-	5'	310039-310795	310039-310821
gene2510	NC_034009.1:26949180-26953691	-	5'	26953326-26953611	26953326-26953691
gene2520	NC_034009.1:27058916-27063809	-	5'	27063671-27063773	27063671-27063809
gene2529	NC_034009.1:27119208-27121930	-	5'	27121821-27121888	27121821-27121930
gene253	NC_034009.1:1962818-1968345	+	5'	1962938-1963490	1962818-1963490
gene2532	NC_034009.1:27134575-27136466	+	5'	27134588-27134643	27134575-27134643
gene2532	NC_034009.1:27134575-27136466	+	3'	27136137-27136443	27136137-27136466
gene2535	NC_034009.1:27189126-27224234	+	5'	27189144-27189224	27189126-27189224
gene2542	NC_034009.1:27263472-27267834	+	3'	27267720-27267796	27267720-27267834
gene2544	NC_034009.1:27270264-27276257	-	3'	27270427-27270439	27270264-27270439
gene2572	NC_034009.1:27468300-27472540	-	5'	27472374-27472462	27472374-27472540
gene2578	NC_034009.1:27510696-27514412	-	3'	27510721-27510962	27510696-27510962
gene2578	NC_034009.1:27510696-27514412	-	5'	27513850-27514335	27513850-27514412
gene2579	NC_034009.1:27515951-27522060	+	5'	27516055-27516341	27515951-27516341
gene2581	NC_034009.1:27530532-27534081	-	3'	27530533-27530900	27530532-27530900
gene2584	NC_034009.1:27560759-27569450	+	5'	27560838-27560960	27560759-27560960
gene2588	NC_034009.1:27616066-27620452	-	5'	27620319-27620444	27620319-27620452
gene2589	NC_034009.1:27621036-27624392	-	3'	27621044-27621106	27621036-27621106
gene2597	NC_034009.1:27690112-27693662	+	5'	27690117-27690383	27690112-27690383
gene2598	NC_034009.1:27693854-27697470	-	5'	27696865-27697468	27696865-27697470
gene2610	NC_034009.1:27819492-27824934	-	5'	27824075-27824873	27824075-27824934
gene2618	NC_034009.1:27876088-27879629	+	5'	27876118-27876439	27876088-27876439
gene2620	NC_034009.1:27896076-27898618	+	5'	27896255-27896500	27896076-27896500
gene2625	NC_034009.1:27921205-27924512	-	5'	27924192-27924364	27924192-27924512
gene2636	NC_034009.1:27977557-27982523	-	3'	27977564-27977953	27977557-27977953
gene2647	NC_034009.1:28052037-28056172	+	5'	28052075-28052371	28052037-28052371
gene2657	NC_034009.1:28119499-28120977	-	3'	28119632-28119695	28119499-28119695
gene2671	NC_034009.1:28195177-28199232	-	3'	28195229-28195516	28195177-28195516
gene2674	NC_034009.1:28206187-28208614	+	5'	28206202-28207731	28206187-28207731
gene2684	NC_034009.1:28247203-28256229	+	5'	28247471-28247579	28247203-28247579
gene2695	NC_034009.1:28317432-28321915	-	3'	28317446-28317730	28317432-28317730
gene2695	NC_034009.1:28317432-28321915	-	5'	28321396-28321831	28321396-28321915
gene2704	NC_034009.1:28365757-28370453	-	3'	28365808-28365989	28365757-28365989
gene2709	NC_034009.1:28401944-28407344	-	3'	28401947-28402185	28401944-28402185
gene2709	NC_034009.1:28401944-28407344	-	5'	28406730-28407323	28406730-28407344
gene2714	NC_034009.1:28437578-28440621	-	5'	28440296-28440505	28440296-28440621
gene2718	NC_034009.1:28446625-28448213	-	5'	28447889-28448130	28447889-28448213
gene273	NC_034009.1:2169731-2172178	+	3'	2171660-2172051	2171660-2172178
gene2741	NC_034009.1:28556463-28560658	+	5'	28556530-28556823	28556463-28556823
gene2743	NC_034009.1:28569297-28573207	-	3'	28569948-28570182	28569297-28570182
gene275	NC_034009.1:2177234-2181338	-	5'	2181201-2181320	2181201-2181338
gene2752	NC_034009.1:28607363-28610639	+	5'	28607392-28607451	28607363-28607451
gene2752	NC_034009.1:28607363-28610639	+	3'	28610467-28610578	28610467-28610639
gene2760	NC_034009.1:28654010-28657888	-	3'	28654072-28654790	28654010-28654790
gene2762	NC_034009.1:28664741-28666985	-	5'	28666708-28666943	28666708-28666985
gene2768	NC_034009.1:28688499-28691586	-	3'	28688511-28688861	28688499-28688861
gene2769	NC_034009.1:28692751-28696273	+	5'	28692902-28693056	28692751-28693056
gene2771	NC_034009.1:28701572-28705837	-	3'	28701610-28701986	28701572-28701986
gene2777	NC_034009.1:28715874-28720710	+	5'	28715894-28716036	28715874-28716036
gene2779	NC_034009.1:28730444-28734765	+	5'	28730553-28730680	28730444-28730680
gene2783	NC_034009.1:28754195-28757938	+	5'	28754280-28754750	28754195-28754750
gene2790	NC_034009.1:28791545-28795651	-	5'	28795592-28795611	28795592-28795651
gene2792	NC_034009.1:28800121-28805374	+	5'	28800159-28800273	28800121-28800273
gene2797	NC_034009.1:28828953-28836737	+	3'	28836413-28836736	28836413-28836737
gene2821	NC_034009.1:28942367-28949415	+	5'	28942375-28942532	28942367-28942532
gene284	NC_034009.1:2236823-2243614	+	5'	2236826-2237156	2236823-2237156
gene2842	NC_034009.1:29101694-29104068	-	3'	29101709-29102029	29101694-29102029
gene2844	NC_034009.1:29113646-29118497	+	5'	29113909-29114290	29113646-29114290
gene2844	NC_034009.1:29113646-29118497	+	3'	29118108-29118371	29118108-29118497
gene2847	NC_034009.1:29128306-29133238	+	3'	29132840-29133237	29132840-29133238
gene2850	NC_034009.1:29143316-29146910	-	3'	29143376-29143677	29143316-29143677
gene2862	NC_034009.1:29232486-29238640	+	5'	29232510-29232674	29232486-29232674
gene2864	NC_034009.1:29247076-29250028	-	5'	29249755-29250007	29249755-29250028
gene2878	NC_034009.1:29325968-29329979	-	3'	29325994-29326445	29325968-29326445
gene2878	NC_034009.1:29325968-29329979	-	5'	29329001-29329895	29329001-29329979
gene2879	NC_034009.1:29334919-29339126	+	5'	29334935-29335313	29334919-29335313
gene2880	NC_034009.1:29353181-29356216	-	3'	29355366-29355366	29353181-29355366
gene2880	NC_034009.1:29353181-29356216	-	5'	29356112-29356112	29356112-29356216
gene2893	NC_034009.1:29440892-29447827	+	5'	29441001-29441245	29440892-29441245
gene2895	NC_034009.1:29451131-29455211	-	5'	29454673-29455065	29454673-29455211
gene29	NC_034009.1:332600-340588	+	3'	340189-340437	340189-340588
gene2911	NC_034009.1:29620817-29624632	+	5'	29620821-29620920	29620817-29620920
gene2911	NC_034009.1:29620817-29624632	+	3'	29624072-29624187	29624072-29624632
gene2912	NC_034009.1:29626838-29634737	+	5'	29627038-29627730	29626838-29627730
gene2921	NC_034009.1:29673052-29678177	+	5'	29673323-29673645	29673052-29673645
gene2921	NC_034009.1:29673052-29678177	+	3'	29677879-29678156	29677879-29678177
gene2924	NC_034009.1:29696722-29700977	-	3'	29696729-29697034	29696722-29697034
gene2932	NC_034009.1:29772072-29778216	-	5'	29778039-29778185	29778039-29778216
gene2933	NC_034009.1:29788288-29793344	+	5'	29788291-29788408	29788288-29788408
gene2936	NC_034009.1:29805884-29810009	+	5'	29805930-29806108	29805884-29806108
gene2936	NC_034009.1:29805884-29810009	+	3'	29809607-29809839	29809607-29810009
gene2937	NC_034009.1:29810140-29816959	+	3'	29816713-29816878	29816713-29816959
gene2938	NC_034009.1:29816927-29819816	-	3'	29816946-29817084	29816927-29817084
gene294	NC_034009.1:2300832-2311418	-	3'	2300835-2301156	2300832-2301156
gene2945	NC_034009.1:29862541-29868518	+	3'	29868168-29868514	29868168-29868518
gene2946	NC_034009.1:29872394-29875395	-	5'	29875222-29875384	29875222-29875395
gene2948	NC_034009.1:29886442-29889938	+	5'	29886481-29886645	29886442-29886645
gene2950	NC_034009.1:29896680-29900659	-	5'	29900439-29900617	29900439-29900659
gene2952	NC_034009.1:29907356-29912364	+	5'	29907358-29907605	29907356-29907605
gene2954	NC_034009.1:29925133-29929689	+	5'	29925153-29925241	29925133-29925241
gene2954	NC_034009.1:29925133-29929689	+	3'	29929126-29929676	29929126-29929689
gene2957	NC_034009.1:29939819-29942613	+	5'	29939901-29940304	29939819-29940304
gene2960	NC_034009.1:29969799-29979396	+	5'	29969842-29970158	29969799-29970158
gene2965	NC_034009.1:29999648-30004441	+	3'	30003615-30004113	30003615-30004441
gene2977	NC_034009.1:30042978-30045941	-	5'	30044965-30045485	30044965-30045941
gene2979	NC_034009.1:30057797-30060560	-	3'	30057851-30057924	30057797-30057924
gene2997	NC_034009.1:30231204-30234495	-	5'	30234154-30234460	30234154-30234495
gene2998	NC_034009.1:30235894-30237270	+	5'	30235969-30236013	30235894-30236013
gene30	NC_034009.1:343653-352139	+	3'	351708-352112	351708-352139
gene3020	NC_034009.1:30365937-30369313	-	5'	30368917-30369171	30368917-30369313
gene3026	NC_034009.1:30408116-30412993	+	5'	30408120-30408314	30408116-30408314
gene3026	NC_034009.1:30408116-30412993	+	3'	30412824-30412976	30412824-30412993
gene3046	NC_034009.1:30522765-30526652	-	5'	30526574-30526637	30526574-30526652
gene3049	NC_034009.1:30534724-30539286	-	5'	30539084-30539260	30539084-30539286
gene3050	NC_034009.1:30539361-30544468	+	5'	30539548-30539628	30539361-30539628
gene3059	NC_034009.1:30593290-30596707	+	5'	30593352-30593552	30593290-30593552
gene3060	NC_034009.1:30597155-30601241	+	5'	30597237-30597432	30597155-30597432
gene3061	NC_034009.1:30601258-30605135	-	3'	30601336-30602036	30601258-30602036
gene3061	NC_034009.1:30601258-30605135	-	5'	30605056-30605107	30605056-30605135
gene3062	NC_034009.1:30610399-30613161	+	5'	30610426-30610586	30610399-30610586
gene3062	NC_034009.1:30610399-30613161	+	3'	30612757-30612960	30612757-30613161
gene3071	NC_034009.1:30659382-30666217	-	3'	30659383-30659726	30659382-30659726
gene3071	NC_034009.1:30659382-30666217	-	5'	30665920-30666161	30665920-30666217
gene3073	NC_034009.1:30675237-30683941	+	5'	30675476-30675641	30675237-30675641
gene3073	NC_034009.1:30675237-30683941	+	3'	30683118-30683829	30683118-30683941
gene3085	NC_034009.1:30766037-30768826	+	5'	30766162-30766401	30766037-30766401
gene309	NC_034009.1:2418687-2420873	-	5'	2419779-2419956	2419779-2420873
gene3091	NC_034009.1:30787475-30791454	-	3'	30787559-30787871	30787475-30787871
gene3091	NC_034009.1:30787475-30791454	-	5'	30791231-30791385	30791231-30791454
gene3094	NC_034009.1:30797086-30800074	-	3'	30797160-30797393	30797086-30797393
gene3095	NC_034009.1:30800712-30805000	+	3'	30804465-30804998	30804465-30805000
gene3103	NC_034009.1:30835542-30840488	-	5'	30840399-30840484	30840399-30840488
gene3111	NC_034009.1:30875128-30879355	+	5'	30875135-30875298	30875128-30875298
gene3111	NC_034009.1:30875128-30879355	+	3'	30878564-30878959	30878564-30879355
gene3116	NC_034009.1:30925344-30930779	-	3'	30925362-30925659	30925344-30925659
gene3120	NC_034009.1:30950194-30952090	+	5'	30950218-30950670	30950194-30950670
gene3123	NC_034009.1:30967649-30972262	-	5'	30971588-30972153	30971588-30972262
gene3126	NC_034009.1:30995747-30999509	-	5'	30998692-30998955	30998692-30999509
gene3133	NC_034009.1:31029164-31033947	-	3'	31029167-31029449	31029164-31029449
gene3133	NC_034009.1:31029164-31033947	-	5'	31033746-31033908	31033746-31033947
gene3135	NC_034009.1:31037424-31040090	-	5'	31039715-31039995	31039715-31040090
gene3137	NC_034009.1:31053404-31057027	+	3'	31056724-31057022	31056724-31057027
gene3141	NC_034009.1:31070767-31077210	+	3'	31076588-31077083	31076588-31077210
gene3142	NC_034009.1:31079407-31082477	+	5'	31079422-31079573	31079407-31079573
gene3142	NC_034009.1:31079407-31082477	+	3'	31082140-31082435	31082140-31082477
gene3145	NC_034009.1:31095489-31099153	+	3'	31098885-31099122	31098885-31099153
gene3169	NC_034009.1:31286031-31290616	-	5'	31289923-31290609	31289923-31290616
gene3191	NC_034009.1:31429304-31432231	-	5'	31431871-31432195	31431871-31432231
gene3192	NC_034009.1:31434369-31437201	-	3'	31434485-31434800	31434369-31434800
gene3192	NC_034009.1:31434369-31437201	-	5'	31436856-31437130	31436856-31437201
gene3193	NC_034009.1:31438306-31442728	-	5'	31442461-31442654	31442461-31442728
gene3195	NC_034009.1:31450679-31453579	-	3'	31450681-31450783	31450679-31450783
gene3202	NC_034009.1:31516444-31520304	-	3'	31516457-31516673	31516444-31516673
gene3202	NC_034009.1:31516444-31520304	-	5'	31519903-31520175	31519903-31520304
gene3208	NC_034009.1:31550270-31560276	-	3'	31550349-31550534	31550270-31550534
gene3210	NC_034009.1:31564661-31574422	-	3'	31564741-31565066	31564661-31565066
gene3223	NC_034009.1:31641161-31645476	-	5'	31645118-31645327	31645118-31645476
gene3235	NC_034009.1:31697412-31703777	-	3'	31698255-31698685	31697412-31698685
gene3240	NC_034009.1:31737483-31744812	-	3'	31737622-31737967	31737483-31737967
gene3240	NC_034009.1:31737483-31744812	-	5'	31743445-31744738	31743445-31744812
gene3241	NC_034009.1:31752753-31756593	+	5'	31752767-31753340	31752753-31753340
gene3242	NC_034009.1:31761804-31765388	+	5'	31761861-31762121	31761804-31762121
gene3247	NC_034009.1:31806726-31809897	+	3'	31809780-31809863	31809780-31809897
gene3255	NC_034009.1:31865367-31870721	+	5'	31865411-31865928	31865367-31865928
gene3263	NC_034009.1:31926052-31929507	-	5'	31929377-31929429	31929377-31929507
gene3265	NC_034009.1:31935213-31945644	+	5'	31935250-31935485	31935213-31935485
gene3266	NC_034009.1:31953456-31962945	-	5'	31962748-31962942	31962748-31962945
gene3271	NC_034009.1:31990680-31993929	+	5'	31990727-31990925	31990680-31990925
gene3275	NC_034009.1:32002767-32005492	+	5'	32002845-32002964	32002767-32002964
gene3275	NC_034009.1:32002767-32005492	+	3'	32005153-32005377	32005153-32005492
gene3278	NC_034009.1:32020618-32030906	-	5'	32030320-32030883	32030320-32030906
gene3279	NC_034009.1:32030871-32033446	+	5'	32030893-32030989	32030871-32030989
gene3279	NC_034009.1:32030871-32033446	+	3'	32032980-32033432	32032980-32033446
gene3284	NC_034009.1:32078082-32081198	-	5'	32080793-32081077	32080793-32081198
gene3294	NC_034009.1:32134944-32139424	+	5'	32134959-32135074	32134944-32135074
gene3295	NC_034009.1:32140660-32150905	+	5'	32140723-32140723	32140660-32140723
gene3298	NC_034009.1:32158689-32162775	-	3'	32158740-32159119	32158689-32159119
gene3298	NC_034009.1:32158689-32162775	-	5'	32162672-32162773	32162672-32162775
gene3309	NC_034009.1:32222814-32226482	+	5'	32222900-32223244	32222814-32223244
gene3313	NC_034009.1:32241068-32244571	-	5'	32244161-32244460	32244161-32244571
gene3316	NC_034009.1:32269394-32272785	+	3'	32272557-32272765	32272557-32272785
gene3317	NC_034009.1:32272838-32275880	+	3'	32275542-32275843	32275542-32275880
gene332	NC_034009.1:2568762-2575841	+	5'	2569850-2569913	2568762-2569913
gene332	NC_034009.1:2568762-2575841	+	3'	2575428-2575662	2575428-2575841
gene3320	NC_034009.1:32283870-32286409	-	3'	32284748-32284748	32283870-32284748
gene3320	NC_034009.1:32283870-32286409	-	5'	32285785-32285785	32285785-32286409
gene3322	NC_034009.1:32291584-32295857	-	3'	32291637-32291893	32291584-32291893
gene3322	NC_034009.1:32291584-32295857	-	5'	32295581-32295827	32295581-32295857
gene3323	NC_034009.1:32297648-32306690	-	3'	32297674-32297909	32297648-32297909
gene3326	NC_034009.1:32321629-32324827	+	3'	32324393-32324825	32324393-32324827
gene3330	NC_034009.1:32332431-32337568	-	5'	32337462-32337566	32337462-32337568
gene3331	NC_034009.1:32341962-32351840	+	5'	32341971-32342035	32341962-32342035
gene3333	NC_034009.1:32366297-32370112	-	5'	32369825-32370057	32369825-32370112
gene3336	NC_034009.1:32381626-32385230	-	5'	32384362-32385212	32384362-32385230
gene3339	NC_034009.1:32402207-32417445	+	5'	32402217-32402511	32402207-32402511
gene3340	NC_034009.1:32421913-32427054	+	5'	32421969-32422110	32421913-32422110
gene3342	NC_034009.1:32431779-32451934	+	5'	32431812-32431998	32431779-32431998
gene3342	NC_034009.1:32431779-32451934	+	3'	32451516-32451931	32451516-32451934
gene3347	NC_034009.1:32468739-32483589	-	5'	32482597-32483380	32482597-32483589
gene3348	NC_034009.1:32483684-32486982	-	3'	32483750-32483989	32483684-32483989
gene3355	NC_034009.1:32528038-32531491	+	3'	32530870-32531395	32530870-32531491
gene3362	NC_034009.1:32547028-32548436	+	5'	32547149-32547225	32547028-32547225
gene3372	NC_034009.1:32601928-32612468	-	5'	32612165-32612441	32612165-32612468
gene3373	NC_034009.1:32612697-32616393	+	5'	32612703-32613003	32612697-32613003
gene3379	NC_034009.1:32639457-32648983	-	3'	32639485-32639850	32639457-32639850
gene3387	NC_034009.1:32688594-32692416	+	5'	32688901-32689154	32688594-32689154
gene3388	NC_034009.1:32692577-32702026	-	5'	32701834-32702024	32701834-32702026
gene339	NC_034009.1:2600136-2604415	-	3'	2600159-2600323	2600136-2600323
gene339	NC_034009.1:2600136-2604415	-	5'	2604252-2604383	2604252-2604415
gene3399	NC_034009.1:32792248-32797583	+	5'	32792365-32793056	32792248-32793056
gene3400	NC_034009.1:32803133-32809368	+	3'	32808543-32809270	32808543-32809368
gene3405	NC_034009.1:32866702-32870257	+	5'	32866923-32867134	32866702-32867134
gene3408	NC_034009.1:32882075-32885721	+	5'	32882086-32882392	32882075-32882392
gene3410	NC_034009.1:32890346-32896611	+	5'	32890385-32890477	32890346-32890477
gene3412	NC_034009.1:32899159-32905343	+	5'	32899236-32899575	32899159-32899575
gene3417	NC_034009.1:32918017-32922875	+	3'	32922497-32922850	32922497-32922875
gene3419	NC_034009.1:32928180-32932883	-	3'	32928224-32928483	32928180-32928483
gene3420	NC_034009.1:32941612-32947162	+	5'	32941701-32942139	32941612-32942139
gene3421	NC_034009.1:32948854-32953781	-	5'	32953283-32953534	32953283-32953781
gene3429	NC_034009.1:32997725-33001180	-	5'	33000871-33001144	33000871-33001180
gene3432	NC_034009.1:33006245-33009291	+	5'	33006261-33006436	33006245-33006436
gene3435	NC_034009.1:33026641-33028784	-	5'	33028474-33028693	33028474-33028784
gene3441	NC_034009.1:33058546-33061830	+	3'	33061340-33061826	33061340-33061830
gene3443	NC_034009.1:33065535-33070663	+	3'	33070300-33070634	33070300-33070663
gene3447	NC_034009.1:33087931-33093059	-	5'	33092966-33093010	33092966-33093059
gene3448	NC_034009.1:33094981-33104392	+	5'	33095008-33095259	33094981-33095259
gene3451	NC_034009.1:33116513-33121422	-	5'	33121015-33121407	33121015-33121422
gene3462	NC_034009.1:33163228-33170681	-	5'	33170222-33170552	33170222-33170681
gene3469	NC_034009.1:33204890-33206231	+	3'	33206055-33206207	33206055-33206231
gene3472	NC_034009.1:33220617-33223682	+	3'	33223320-33223616	33223320-33223682
gene3475	NC_034009.1:33231494-33235964	-	5'	33235115-33235943	33235115-33235964
gene3478	NC_034009.1:33243865-33251262	+	5'	33243892-33244084	33243865-33244084
gene348	NC_034009.1:2713134-2717297	+	3'	2716880-2717280	2716880-2717297
gene3485	NC_034009.1:33282328-33285800	+	5'	33282336-33282386	33282328-33282386
gene3486	NC_034009.1:33286009-33287372	-	5'	33287222-33287338	33287222-33287372
gene35	NC_034009.1:370587-376536	-	5'	376454-376524	376454-376536
gene3507	NC_034009.1:33412583-33419976	+	5'	33412600-33412681	33412583-33412681
gene3508	NC_034009.1:33423643-33430163	+	3'	33429762-33430130	33429762-33430163
gene3516	NC_034009.1:33484684-33487643	-	3'	33485715-33485837	33484684-33485837
gene3516	NC_034009.1:33484684-33487643	-	5'	33487488-33487548	33487488-33487643
gene3518	NC_034009.1:33494904-33499700	-	5'	33499260-33499621	33499260-33499700
gene352	NC_034009.1:2748135-2753133	-	5'	2752725-2752903	2752725-2753133
gene3523	NC_034009.1:33524091-33526808	-	3'	33524106-33524448	33524091-33524448
gene3530	NC_034009.1:33553615-33560200	+	5'	33553711-33555573	33553615-33555573
gene3530	NC_034009.1:33553615-33560200	+	3'	33559919-33560196	33559919-33560200
gene3536	NC_034009.1:33579098-33585509	-	5'	33585210-33585472	33585210-33585509
gene3538	NC_034009.1:33597632-33602402	+	5'	33597662-33597929	33597632-33597929
gene3538	NC_034009.1:33597632-33602402	+	3'	33601667-33602039	33601667-33602402
gene3546	NC_034009.1:33640044-33649686	-	5'	33649364-33649652	33649364-33649686
gene3557	NC_034009.1:33715936-33721007	-	5'	33720604-33720983	33720604-33721007
gene3560	NC_034009.1:33736770-33740872	-	5'	33740472-33740740	33740472-33740872
gene3562	NC_034009.1:33748458-33749670	-	3'	33748493-33748780	33748458-33748780
gene3569	NC_034009.1:33788671-33792347	+	5'	33788690-33788942	33788671-33788942
gene3573	NC_034009.1:33802297-33808177	-	3'	33802298-33802448	33802297-33802448
gene3578	NC_034009.1:33828568-33831806	+	5'	33828580-33828799	33828568-33828799
gene3578	NC_034009.1:33828568-33831806	+	3'	33831362-33831556	33831362-33831806
gene3579	NC_034009.1:33832423-33834295	-	5'	33833932-33834237	33833932-33834295
gene3582	NC_034009.1:33850008-33856607	-	5'	33856347-33856477	33856347-33856607
gene3588	NC_034009.1:33886919-33889537	+	5'	33886991-33887240	33886919-33887240
gene3588	NC_034009.1:33886919-33889537	+	3'	33889428-33889507	33889428-33889537
gene3591	NC_034009.1:33897418-33899998	-	3'	33897444-33897810	33897418-33897810
gene3591	NC_034009.1:33897418-33899998	-	5'	33899840-33899989	33899840-33899998
gene3611	NC_034009.1:33992671-33995701	+	5'	33992878-33993000	33992671-33993000
gene3611	NC_034009.1:33992671-33995701	+	3'	33995179-33995594	33995179-33995701
gene3616	NC_034009.1:34026968-34030009	+	5'	34027060-34027280	34026968-34027280
gene3617	NC_034009.1:34035072-34039213	+	3'	34038920-34039206	34038920-34039213
gene3619	NC_034009.1:34046457-34051607	+	5'	34046556-34046868	34046457-34046868
gene3621	NC_034009.1:34055845-34062189	-	5'	34061826-34062154	34061826-34062189
gene3628	NC_034009.1:34099237-34101861	-	5'	34101716-34101791	34101716-34101861
gene3630	NC_034009.1:34117649-34120597	+	5'	34117655-34117737	34117649-34117737
gene3633	NC_034009.1:34136257-34139493	-	5'	34139364-34139455	34139364-34139493
gene3638	NC_034009.1:34153103-34154861	-	5'	34154662-34154821	34154662-34154861
gene3639	NC_034009.1:34155423-34156775	-	5'	34156449-34156575	34156449-34156775
gene3643	NC_034009.1:34172413-34177246	-	3'	34172451-34172582	34172413-34172582
gene365	NC_034009.1:2848076-2855386	+	5'	2848261-2849109	2848076-2849109
gene3650	NC_034009.1:34188642-34196415	-	5'	34195936-34196347	34195936-34196415
gene3651	NC_034009.1:34197990-34203179	+	5'	34198054-34198183	34197990-34198183
gene3656	NC_034009.1:34234887-34240222	-	5'	34240009-34240009	34240009-34240222
gene3657	NC_034009.1:34248134-34251031	+	5'	34248136-34248168	34248134-34248168
gene3665	NC_034009.1:34282169-34285526	-	5'	34285199-34285472	34285199-34285526
gene3685	NC_034009.1:34379794-34383142	+	5'	34379856-34380223	34379794-34380223
gene3688	NC_034009.1:34391903-34395729	+	3'	34395237-34395593	34395237-34395729
gene3689	NC_034009.1:34395705-34402327	-	3'	34395772-34396028	34395705-34396028
gene3696	NC_034009.1:34419033-34422158	-	3'	34419036-34419187	34419033-34419187
gene3696	NC_034009.1:34419033-34422158	-	5'	34422080-34422133	34422080-34422158
gene3707	NC_034009.1:34485015-34490357	-	3'	34485064-34485250	34485015-34485250
gene3707	NC_034009.1:34485015-34490357	-	5'	34489798-34490352	34489798-34490357
gene3716	NC_034009.1:34581898-34594841	+	3'	34591905-34592086	34591905-34594841
gene3724	NC_034009.1:34627191-34631930	-	3'	34627203-34627387	34627191-34627387
gene3724	NC_034009.1:34627191-34631930	-	5'	34631605-34631873	34631605-34631930
gene3737	NC_034009.1:34707280-34711767	-	5'	34711483-34711741	34711483-34711767
gene3738	NC_034009.1:34712847-34715597	-	3'	34712905-34713346	34712847-34713346
gene3738	NC_034009.1:34712847-34715597	-	5'	34715433-34715591	34715433-34715597
gene3745	NC_034009.1:34758464-34762685	+	3'	34762466-34762680	34762466-34762685
gene3749	NC_034009.1:34778791-34782869	+	3'	34782745-34782868	34782745-34782869
gene375	NC_034009.1:2942080-2950660	+	5'	2942082-2942438	2942080-2942438
gene3751	NC_034009.1:34787643-34790800	-	3'	34787726-34788082	34787643-34788082
gene3754	NC_034009.1:34805033-34811472	+	5'	34805039-34805377	34805033-34805377
gene376	NC_034009.1:2950900-2953462	-	3'	2951054-2951330	2950900-2951330
gene3778	NC_034009.1:34929873-34932930	+	5'	34929884-34930057	34929873-34930057
gene3780	NC_034009.1:34941521-34950259	+	5'	34941522-34941826	34941521-34941826
gene3783	NC_034009.1:34965513-34971536	-	5'	34971327-34971422	34971327-34971536
gene3785	NC_034009.1:34983107-34985046	+	5'	34983120-34983330	34983107-34983330
gene3790	NC_034009.1:35023560-35025965	+	5'	35023584-35023926	35023560-35023926
gene3790	NC_034009.1:35023560-35025965	+	3'	35025286-35025558	35025286-35025965
gene3800	NC_034009.1:35066648-35069791	-	3'	35066660-35067080	35066648-35067080
gene3803	NC_034009.1:35077082-35082393	-	5'	35082105-35082380	35082105-35082393
gene3806	NC_034009.1:35088160-35093281	-	5'	35092973-35093192	35092973-35093281
gene381	NC_034009.1:2981432-2984789	+	3'	2984370-2984635	2984370-2984789
gene3814	NC_034009.1:35129560-35132417	-	3'	35129566-35129723	35129560-35129723
gene3814	NC_034009.1:35129560-35132417	-	5'	35131891-35132345	35131891-35132417
gene3826	NC_034009.1:35182249-35184855	-	5'	35184560-35184759	35184560-35184855
gene3830	NC_034009.1:35194991-35199548	+	3'	35196535-35196804	35196535-35199548
gene3837	NC_034009.1:35243514-35250460	+	5'	35243515-35243616	35243514-35243616
gene3841	NC_034009.1:35259708-35267185	+	3'	35266703-35266738	35266703-35267185
gene3851	NC_034009.1:35326954-35331214	+	5'	35326974-35327232	35326954-35327232
gene3863	NC_034009.1:35408149-35413602	+	5'	35408202-35408695	35408149-35408695
gene3865	NC_034009.1:35417484-35431926	+	5'	35417552-35417628	35417484-35417628
gene3873	NC_034009.1:35457346-35468455	-	3'	35457357-35457569	35457346-35457569
gene3873	NC_034009.1:35457346-35468455	-	5'	35467778-35468011	35467778-35468455
gene3883	NC_034009.1:35506608-35511529	+	5'	35506736-35507101	35506608-35507101
gene3888	NC_034009.1:35541250-35548864	-	3'	35541316-35541513	35541250-35541513
gene3889	NC_034009.1:35557722-35564006	-	5'	35563772-35564001	35563772-35564006
gene3894	NC_034009.1:35573683-35580946	-	5'	35580560-35580943	35580560-35580946
gene3895	NC_034009.1:35584319-35588877	-	3'	35584356-35584549	35584319-35584549
gene3914	NC_034009.1:35672740-35675781	+	5'	35672745-35672852	35672740-35672852
gene3921	NC_034009.1:35705431-35711308	+	5'	35705439-35705536	35705431-35705536
gene3936	NC_034009.1:35757917-35764267	-	5'	35763888-35764177	35763888-35764267
gene3937	NC_034009.1:35766585-35768991	+	3'	35768428-35768980	35768428-35768991
gene3948	NC_034009.1:35816013-35819485	+	3'	35819198-35819471	35819198-35819485
gene3956	NC_034009.1:35865624-35869024	+	5'	35865748-35865905	35865624-35865905
gene3957	NC_034009.1:35869484-35872196	-	5'	35871925-35872190	35871925-35872196
gene3959	NC_034009.1:35884338-35887619	-	5'	35887304-35887570	35887304-35887619
gene3962	NC_034009.1:35900206-35902808	+	3'	35902662-35902783	35902662-35902808
gene3968	NC_034009.1:35920947-35923615	-	3'	35921079-35921475	35920947-35921475
gene3968	NC_034009.1:35920947-35923615	-	5'	35923419-35923606	35923419-35923615
gene3973	NC_034009.1:35943389-35946659	+	3'	35946406-35946589	35946406-35946659
gene3977	NC_034009.1:35959988-35966070	+	5'	35960162-35960702	35959988-35960702
gene3980	NC_034009.1:35977759-35979992	+	5'	35977834-35978146	35977759-35978146
gene3984	NC_034009.1:35997058-35999740	-	5'	35999191-35999394	35999191-35999740
gene3985	NC_034009.1:36007126-36012251	+	5'	36007162-36007257	36007126-36007257
gene3985	NC_034009.1:36007126-36012251	+	3'	36011680-36012134	36011680-36012251
gene3986	NC_034009.1:36015206-36022221	+	5'	36015472-36015662	36015206-36015662
gene399	NC_034009.1:3149452-3152447	+	3'	3152212-3152438	3152212-3152447
gene3990	NC_034009.1:36039027-36043030	-	5'	36042839-36042971	36042839-36043030
gene3993	NC_034009.1:36056954-36063317	+	5'	36056963-36057054	36056954-36057054
gene3994	NC_034009.1:36065576-36066607	+	3'	36066412-36066573	36066412-36066607
gene3997	NC_034009.1:36075505-36077979	-	5'	36077795-36077971	36077795-36077979
gene3998	NC_034009.1:36078628-36081756	-	5'	36081634-36081691	36081634-36081756
gene40	NC_034009.1:407238-417020	-	5'	416839-416995	416839-417020
gene4001	NC_034009.1:36087687-36090950	-	3'	36087752-36087989	36087687-36087989
gene4001	NC_034009.1:36087687-36090950	-	5'	36090438-36090854	36090438-36090950
gene4003	NC_034009.1:36098354-36104525	+	5'	36098366-36098593	36098354-36098593
gene4004	NC_034009.1:36108519-36112198	-	3'	36108559-36108766	36108519-36108766
gene4004	NC_034009.1:36108519-36112198	-	5'	36111081-36112063	36111081-36112198
gene4010	NC_034009.1:36129214-36134628	-	3'	36129250-36129546	36129214-36129546
gene4010	NC_034009.1:36129214-36134628	-	5'	36133904-36134508	36133904-36134628
gene4013	NC_034009.1:36145898-36148263	+	5'	36145902-36146062	36145898-36146062
gene4016	NC_034009.1:36163752-36168495	+	5'	36163877-36164074	36163752-36164074
gene4016	NC_034009.1:36163752-36168495	+	3'	36168285-36168457	36168285-36168495
gene4025	NC_034009.1:36220872-36227994	-	3'	36220881-36221338	36220872-36221338
gene4025	NC_034009.1:36220872-36227994	-	5'	36227635-36227922	36227635-36227994
gene4033	NC_034009.1:36270149-36274189	-	5'	36272723-36274163	36272723-36274189
gene4034	NC_034009.1:36281181-36285401	-	5'	36284695-36285353	36284695-36285401
gene4046	NC_034009.1:36347663-36352722	-	5'	36352283-36352648	36352283-36352722
gene4052	NC_034009.1:36371908-36375602	+	5'	36371927-36372087	36371908-36372087
gene4060	NC_034009.1:36419828-36421762	-	3'	36419837-36420088	36419828-36420088
gene4066	NC_034009.1:36457654-36461318	+	5'	36457704-36457896	36457654-36457896
gene4066	NC_034009.1:36457654-36461318	+	3'	36461010-36461306	36461010-36461318
gene4071	NC_034009.1:36476808-36479811	-	5'	36479243-36479309	36479243-36479811
gene4074	NC_034009.1:36488888-36496784	+	3'	36495420-36495529	36495420-36496784
gene4079	NC_034009.1:36519320-36525861	+	3'	36525519-36525796	36525519-36525861
gene4081	NC_034009.1:36530170-36533629	+	3'	36533425-36533542	36533425-36533629
gene4083	NC_034009.1:36534922-36547118	-	5'	36546822-36546908	36546822-36547118
gene4087	NC_034009.1:36572095-36575236	-	5'	36575079-36575189	36575079-36575236
gene4094	NC_034009.1:36604244-36608194	+	5'	36604247-36604457	36604244-36604457
gene41	NC_034009.1:418650-429808	+	5'	418916-419482	418650-419482
gene410	NC_034009.1:3222215-3223723	-	3'	3222300-3222543	3222215-3222543
gene410	NC_034009.1:3222215-3223723	-	5'	3223561-3223643	3223561-3223723
gene4109	NC_034009.1:36670250-36673492	-	5'	36673053-36673467	36673053-36673492
gene411	NC_034009.1:3225236-3235717	-	3'	3225450-3225734	3225236-3225734
gene411	NC_034009.1:3225236-3235717	-	5'	3235431-3235639	3235431-3235717
gene4116	NC_034009.1:36717894-36721726	-	3'	36717980-36718480	36717894-36718480
gene4145	NC_034009.1:36884224-36887659	-	5'	36887385-36887520	36887385-36887659
gene4157	NC_034009.1:36958028-36967885	-	5'	36967381-36967771	36967381-36967885
gene4159	NC_034009.1:36977930-36979807	+	3'	36979430-36979766	36979430-36979807
gene4168	NC_034009.1:37026199-37029188	+	5'	37026248-37026384	37026199-37026384
gene417	NC_034009.1:3261036-3270581	+	5'	3261038-3261245	3261036-3261245
gene418	NC_034009.1:3270884-3275112	-	3'	3271888-3272317	3270884-3272317
gene418	NC_034009.1:3270884-3275112	-	5'	3274801-3275069	3274801-3275112
gene4184	NC_034009.1:37143696-37147760	-	3'	37143705-37144059	37143696-37144059
gene4184	NC_034009.1:37143696-37147760	-	5'	37147603-37147749	37147603-37147760
gene4189	NC_034009.1:37169610-37173003	+	5'	37169860-37170049	37169610-37170049
gene4189	NC_034009.1:37169610-37173003	+	3'	37172185-37172832	37172185-37173003
gene4190	NC_034009.1:37173608-37176545	+	5'	37173690-37173900	37173608-37173900
gene4190	NC_034009.1:37173608-37176545	+	3'	37176059-37176485	37176059-37176545
gene42	NC_034009.1:430598-440922	+	5'	430668-430944	430598-430944
gene4204	NC_034009.1:37284823-37287304	-	3'	37285335-37285542	37284823-37285542
gene4204	NC_034009.1:37284823-37287304	-	5'	37286787-37287053	37286787-37287304
gene4209	NC_034009.1:37300916-37303415	-	3'	37300921-37300966	37300916-37300966
gene4210	NC_034009.1:37304299-37308183	+	5'	37304310-37304782	37304299-37304782
gene4227	NC_034009.1:37406192-37413064	+	3'	37412595-37413062	37412595-37413064
gene4228	NC_034009.1:37413679-37415796	+	3'	37415317-37415697	37415317-37415796
gene4230	NC_034009.1:37419552-37427766	-	3'	37419839-37419939	37419552-37419939
gene4230	NC_034009.1:37419552-37427766	-	5'	37427301-37427745	37427301-37427766
gene4232	NC_034009.1:37442957-37447193	+	5'	37443164-37443193	37442957-37443193
gene4243	NC_034009.1:37507570-37509367	+	5'	37507572-37507623	37507570-37507623
gene4243	NC_034009.1:37507570-37509367	+	3'	37509044-37509358	37509044-37509367
gene425	NC_034009.1:3298227-3301926	-	5'	3301681-3301883	3301681-3301926
gene4257	NC_034009.1:37603494-37613390	-	3'	37603520-37603744	37603494-37603744
gene4257	NC_034009.1:37603494-37613390	-	5'	37613201-37613374	37613201-37613390
gene4258	NC_034009.1:37617578-37619853	+	3'	37619152-37619625	37619152-37619853
gene4263	NC_034009.1:37640051-37641721	+	5'	37640069-37640259	37640051-37640259
gene4263	NC_034009.1:37640051-37641721	+	3'	37641362-37641677	37641362-37641721
gene4265	NC_034009.1:37644942-37647246	+	5'	37644948-37645116	37644942-37645116
gene4271	NC_034009.1:37674485-37677865	-	3'	37674515-37674615	37674485-37674615
gene4274	NC_034009.1:37689988-37692187	-	5'	37691753-37692150	37691753-37692187
gene4276	NC_034009.1:37697697-37704107	-	5'	37703835-37703968	37703835-37704107
gene4281	NC_034009.1:37731613-37736227	+	5'	37731636-37731666	37731613-37731666
gene4298	NC_034009.1:37839310-37846313	+	3'	37846145-37846295	37846145-37846313
gene431	NC_034009.1:3337902-3343550	-	5'	3342957-3343457	3342957-3343550
gene4319	NC_034009.1:37957177-37961393	-	3'	37957306-37957795	37957177-37957795
gene432	NC_034009.1:3347125-3352553	-	3'	3347316-3347650	3347125-3347650
gene4323	NC_034009.1:37975446-37982883	-	3'	37975458-37975957	37975446-37975957
gene4323	NC_034009.1:37975446-37982883	-	5'	37982605-37982873	37982605-37982883
gene4324	NC_034009.1:37990011-37995340	+	5'	37990014-37990400	37990011-37990400
gene4324	NC_034009.1:37990011-37995340	+	3'	37995139-37995326	37995139-37995340
gene4326	NC_034009.1:38000565-38003811	-	3'	38000600-38000822	38000565-38000822
gene4329	NC_034009.1:38016553-38020283	+	5'	38016701-38017062	38016553-38017062
gene4332	NC_034009.1:38029714-38033511	+	5'	38029736-38029913	38029714-38029913
gene434	NC_034009.1:3364603-3367911	-	3'	3364649-3364967	3364603-3364967
gene4354	NC_034009.1:38146748-38162977	-	3'	38146986-38148231	38146748-38148231
gene4354	NC_034009.1:38146748-38162977	-	5'	38162765-38162936	38162765-38162977
gene4355	NC_034009.1:38169214-38178288	+	5'	38169274-38169461	38169214-38169461
gene4355	NC_034009.1:38169214-38178288	+	3'	38177724-38178280	38177724-38178288
gene4358	NC_034009.1:38189028-38193199	+	5'	38189081-38189331	38189028-38189331
gene4367	NC_034009.1:38238253-38240760	-	3'	38238266-38239038	38238253-38239038
gene4370	NC_034009.1:38251958-38255441	-	5'	38255283-38255311	38255283-38255441
gene4375	NC_034009.1:38272576-38275599	-	5'	38275315-38275592	38275315-38275599
gene4380	NC_034009.1:38301564-38304804	+	3'	38304465-38304734	38304465-38304804
gene4387	NC_034009.1:38331943-38342571	-	5'	38342436-38342558	38342436-38342571
gene4389	NC_034009.1:38349633-38353628	+	5'	38349655-38350008	38349633-38350008
gene439	NC_034009.1:3402273-3406513	-	5'	3405363-3405932	3405363-3406513
gene44	NC_034009.1:446761-451290	-	3'	446778-447248	446761-447248
gene440	NC_034009.1:3408410-3410542	-	5'	3410087-3410483	3410087-3410542
gene4406	NC_034009.1:38471863-38475318	-	5'	38472193-38472359	38472193-38475318
gene4412	NC_034009.1:38493722-38498703	+	5'	38493778-38494026	38493722-38494026
gene4414	NC_034009.1:38505818-38512651	+	5'	38505826-38506133	38505818-38506133
gene4414	NC_034009.1:38505818-38512651	+	3'	38512359-38512625	38512359-38512651
gene4417	NC_034009.1:38517679-38525256	-	3'	38517696-38518109	38517679-38518109
gene4417	NC_034009.1:38517679-38525256	-	5'	38524905-38525027	38524905-38525256
gene4421	NC_034009.1:38551254-38555139	-	3'	38551606-38551998	38551254-38551998
gene4424	NC_034009.1:38572203-38577889	-	3'	38572206-38572430	38572203-38572430
gene4424	NC_034009.1:38572203-38577889	-	5'	38577701-38577807	38577701-38577889
gene4430	NC_034009.1:38625174-38627090	+	5'	38625202-38625252	38625174-38625252
gene4430	NC_034009.1:38625174-38627090	+	3'	38626955-38627067	38626955-38627090
gene4434	NC_034009.1:38636604-38640924	+	3'	38640297-38640786	38640297-38640924
gene4435	NC_034009.1:38641705-38645853	+	3'	38645447-38645771	38645447-38645853
gene4436	NC_034009.1:38646676-38654551	+	5'	38646682-38646919	38646676-38646919
gene4438	NC_034009.1:38656403-38660117	+	3'	38659794-38660089	38659794-38660117
gene4440	NC_034009.1:38663670-38667700	-	5'	38667325-38667662	38667325-38667700
gene4441	NC_034009.1:38668496-38676955	-	5'	38676838-38676953	38676838-38676955
gene4444	NC_034009.1:38692400-38695793	-	3'	38692406-38693051	38692400-38693051
gene4448	NC_034009.1:38720310-38724659	-	5'	38724492-38724597	38724492-38724659
gene4451	NC_034009.1:38749846-38773790	+	5'	38749890-38750206	38749846-38750206
gene4452	NC_034009.1:38774586-38780679	+	3'	38780506-38780599	38780506-38780679
gene4460	NC_034009.1:38830443-38848159	-	5'	38847734-38847888	38847734-38848159
gene4463	NC_034009.1:38851759-38857505	+	5'	38851775-38852001	38851759-38852001
gene4463	NC_034009.1:38851759-38857505	+	3'	38856905-38857171	38856905-38857505
gene4467	NC_034009.1:38887199-38890587	+	3'	38890141-38890510	38890141-38890587
gene4468	NC_034009.1:38892507-38907215	+	3'	38906959-38907214	38906959-38907215
gene4477	NC_034009.1:38940072-38943765	+	5'	38940286-38940311	38940072-38940311
gene4493	NC_034009.1:39106043-39110891	+	3'	39110665-39110665	39110665-39110891
gene4506	NC_034009.1:39207651-39210579	+	5'	39207653-39208192	39207651-39208192
gene4507	NC_034009.1:39211087-39218512	-	5'	39218047-39218325	39218047-39218512
gene4515	NC_034009.1:39254195-39256059	-	3'	39254252-39254539	39254195-39254539
gene4515	NC_034009.1:39254195-39256059	-	5'	39255892-39256027	39255892-39256059
gene4526	NC_034009.1:39320335-39325373	-	3'	39320337-39322199	39320335-39322199
gene4526	NC_034009.1:39320335-39325373	-	5'	39325130-39325345	39325130-39325373
gene4532	NC_034009.1:39347639-39354364	+	3'	39353933-39354309	39353933-39354364
gene455	NC_034009.1:3494614-3500393	-	5'	3500290-3500385	3500290-3500393
gene4596	NC_034009.1:40043864-40051096	+	5'	40043871-40044047	40043864-40044047
gene4600	NC_034009.1:40064764-40069867	-	3'	40064778-40064979	40064764-40064979
gene4600	NC_034009.1:40064764-40069867	-	5'	40069597-40069701	40069597-40069867
gene4609	NC_034009.1:40107563-40113123	-	3'	40107564-40108026	40107563-40108026
gene4619	NC_034009.1:40163956-40167850	-	3'	40164113-40164553	40163956-40164553
gene4623	NC_034009.1:40195332-40198199	-	5'	40197782-40197981	40197782-40198199
gene4627	NC_034009.1:40215627-40219472	+	5'	40215694-40215927	40215627-40215927
gene4627	NC_034009.1:40215627-40219472	+	3'	40219149-40219433	40219149-40219472
gene4628	NC_034009.1:40220192-40224447	+	3'	40222991-40223278	40222991-40224447
gene463	NC_034009.1:3540139-3545599	-	5'	3545260-3545539	3545260-3545599
gene4633	NC_034009.1:40246031-40252158	-	5'	40251605-40252054	40251605-40252158
gene4644	NC_034009.1:40310485-40314734	+	3'	40314366-40314673	40314366-40314734
gene4647	NC_034009.1:40322223-40326479	-	3'	40322226-40322478	40322223-40322478
gene4653	NC_034009.1:40347667-40354903	-	3'	40347682-40347901	40347667-40347901
gene4660	NC_034009.1:40400567-40403681	-	5'	40403576-40403675	40403576-40403681
gene4667	NC_034009.1:40442174-40456460	-	3'	40443152-40443246	40442174-40443246
gene4667	NC_034009.1:40442174-40456460	-	5'	40455999-40456308	40455999-40456460
gene4669	NC_034009.1:40462842-40468924	-	5'	40468793-40468897	40468793-40468924
gene4675	NC_034009.1:40503265-40507410	+	5'	40503286-40503385	40503265-40503385
gene4683	NC_034009.1:40615951-40621586	-	5'	40621233-40621365	40621233-40621586
gene4685	NC_034009.1:40630271-40634390	+	5'	40630309-40630437	40630271-40630437
gene4689	NC_034009.1:40640859-40643178	+	5'	40641074-40641195	40640859-40641195
gene4690	NC_034009.1:40644134-40645378	+	5'	40644163-40644226	40644134-40644226
gene4695	NC_034009.1:40684476-40693561	-	5'	40693364-40693559	40693364-40693561
gene470	NC_034009.1:3594377-3598920	+	5'	3594423-3594690	3594377-3594690
gene470	NC_034009.1:3594377-3598920	+	3'	3598818-3598912	3598818-3598920
gene4703	NC_034009.1:40751622-40755035	-	5'	40754876-40755022	40754876-40755035
gene4705	NC_034009.1:40765797-40784839	+	5'	40765810-40765990	40765797-40765990
gene4709	NC_034009.1:40798511-40801638	-	3'	40799115-40799138	40798511-40799138
gene4715	NC_034009.1:40831965-40836975	+	5'	40831982-40832456	40831965-40832456
gene472	NC_034009.1:3604370-3607012	+	5'	3604371-3604576	3604370-3604576
gene4727	NC_034009.1:40930343-40934533	+	5'	40930352-40930449	40930343-40930449
gene4733	NC_034009.1:40961963-40968302	-	3'	40961999-40962082	40961963-40962082
gene4737	NC_034009.1:40986086-40996504	+	3'	40996114-40996456	40996114-40996504
gene4747	NC_034009.1:41064845-41067194	-	3'	41064894-41065069	41064845-41065069
gene4747	NC_034009.1:41064845-41067194	-	5'	41066779-41067165	41066779-41067194
gene4749	NC_034009.1:41074363-41078762	-	5'	41078612-41078753	41078612-41078762
gene4755	NC_034009.1:41108786-41111944	+	5'	41108873-41109035	41108786-41109035
gene4762	NC_034009.1:41125103-41130322	-	3'	41125112-41125284	41125103-41125284
gene4770	NC_034009.1:41170966-41172414	-	3'	41171089-41171187	41170966-41171187
gene4786	NC_034009.1:41315602-41322543	-	5'	41322282-41322542	41322282-41322543
gene4788	NC_034009.1:41331503-41345371	+	5'	41331519-41331543	41331503-41331543
gene480	NC_034009.1:3644416-3647763	-	5'	3647474-3647748	3647474-3647763
gene4818	NC_034009.1:41536441-41543814	+	3'	41543247-41543788	41543247-41543814
gene482	NC_034009.1:3674582-3681753	+	5'	3674687-3674745	3674582-3674745
gene4825	NC_034009.1:41584221-41589570	-	3'	41584348-41584649	41584221-41584649
gene4827	NC_034009.1:41599377-41602290	-	5'	41602104-41602206	41602104-41602290
gene4830	NC_034009.1:41626448-41631280	+	5'	41626466-41626685	41626448-41626685
gene4830	NC_034009.1:41626448-41631280	+	3'	41630716-41631091	41630716-41631280
gene4860	NC_034009.1:41837568-41839665	+	5'	41837576-41837860	41837568-41837860
gene4862	NC_034009.1:41847694-41852313	+	3'	41851949-41852182	41851949-41852313
gene4875	NC_034009.1:41916337-41920634	-	3'	41916384-41916707	41916337-41916707
gene4879	NC_034009.1:41938156-41942123	-	3'	41938189-41938535	41938156-41938535
gene4883	NC_034009.1:41957988-41961914	-	3'	41958095-41958370	41957988-41958370
gene4883	NC_034009.1:41957988-41961914	-	5'	41961681-41961880	41961681-41961914
gene4889	NC_034009.1:42021201-42023825	-	5'	42023373-42023779	42023373-42023825
gene4890	NC_034009.1:42026347-42029129	-	5'	42028926-42029079	42028926-42029129
gene4902	NC_034009.1:42128082-42134744	+	5'	42128095-42128521	42128082-42128521
gene4904	NC_034009.1:42138437-42142911	+	5'	42138448-42138529	42138437-42138529
gene4911	NC_034009.1:42195534-42200176	+	5'	42195583-42195823	42195534-42195823
gene4911	NC_034009.1:42195534-42200176	+	3'	42199249-42199519	42199249-42200176
gene4914	NC_034009.1:42215674-42223588	-	3'	42215711-42216207	42215674-42216207
gene4914	NC_034009.1:42215674-42223588	-	5'	42223350-42223503	42223350-42223588
gene4915	NC_034009.1:42227833-42230832	+	3'	42230658-42230783	42230658-42230832
gene4927	NC_034009.1:42331888-42336044	-	5'	42335323-42335832	42335323-42336044
gene4929	NC_034009.1:42357353-42362495	+	5'	42357365-42357573	42357353-42357573
gene493	NC_034009.1:3723697-3731675	-	5'	3731204-3731620	3731204-3731675
gene4942	NC_034009.1:42446020-42449257	-	5'	42449155-42449234	42449155-42449257
gene4944	NC_034009.1:42455206-42459037	-	5'	42458787-42458952	42458787-42459037
gene495	NC_034009.1:3742435-3746576	+	5'	3742451-3742877	3742435-3742877
gene4976	NC_034009.1:42656049-42658212	-	5'	42658066-42658132	42658066-42658212
gene498	NC_034009.1:3766584-3777327	+	5'	3766654-3766734	3766584-3766734
gene498	NC_034009.1:3766584-3777327	+	3'	3777090-3777320	3777090-3777327
gene4995	NC_034009.1:42752651-42762058	+	5'	42752701-42752922	42752651-42752922
gene5	NC_034009.1:89927-100602	-	3'	89933-90379	89927-90379
gene50	NC_034009.1:491795-501120	+	5'	491839-492179	491795-492179
gene500	NC_034009.1:3787734-3805459	+	5'	3787742-3788189	3787734-3788189
gene500	NC_034009.1:3787734-3805459	+	3'	3805067-3805067	3805067-3805459
gene5005	NC_034009.1:42801991-42806320	+	3'	42806061-42806250	42806061-42806320
gene5006	NC_034009.1:42806359-42810467	-	3'	42806403-42806852	42806359-42806852
gene5013	NC_034009.1:42850616-42852292	+	5'	42850631-42851526	42850616-42851526
gene5014	NC_034009.1:42869051-42878071	+	5'	42869066-42869198	42869051-42869198
gene5014	NC_034009.1:42869051-42878071	+	3'	42877397-42877938	42877397-42878071
gene5015	NC_034009.1:42879009-42891479	+	5'	42879042-42879282	42879009-42879282
gene5027	NC_034009.1:43008919-43016012	-	3'	43009327-43009679	43008919-43009679
gene5027	NC_034009.1:43008919-43016012	-	5'	43015842-43016007	43015842-43016012
gene5034	NC_034009.1:43060209-43074142	-	3'	43060218-43060407	43060209-43060407
gene5036	NC_034009.1:43074198-43076952	+	5'	43074481-43074521	43074198-43074521
gene5037	NC_034009.1:43076623-43077916	-	5'	43077797-43077840	43077797-43077916
gene504	NC_034009.1:3822930-3848335	-	5'	3848206-3848282	3848206-3848335
gene5052	NC_034009.1:43216835-43219869	+	5'	43216856-43216886	43216835-43216886
gene5053	NC_034009.1:43220408-43223386	-	5'	43223061-43223239	43223061-43223386
gene5054	NC_034009.1:43224613-43227712	+	3'	43227326-43227550	43227326-43227712
gene5056	NC_034009.1:43236086-43241823	+	5'	43236111-43236272	43236086-43236272
gene5060	NC_034009.1:43262396-43266542	+	3'	43265888-43266528	43265888-43266542
gene5061	NC_034009.1:43267518-43275746	+	5'	43267597-43267883	43267518-43267883
gene5061	NC_034009.1:43267518-43275746	+	3'	43275182-43275696	43275182-43275746
gene5069	NC_034009.1:43315590-43319739	-	5'	43319503-43319612	43319503-43319739
gene5073	NC_034009.1:43353552-43362052	-	3'	43353560-43353860	43353552-43353860
gene5074	NC_034009.1:43363983-43371524	+	5'	43363990-43364045	43363983-43364045
gene5076	NC_034009.1:43374625-43387106	-	5'	43386989-43387085	43386989-43387106
gene5079	NC_034009.1:43393948-43399683	-	3'	43394028-43394355	43393948-43394355
gene5085	NC_034009.1:43481362-43485653	+	3'	43485302-43485635	43485302-43485653
gene5086	NC_034009.1:43486716-43493005	-	5'	43492751-43492930	43492751-43493005
gene5087	NC_034009.1:43499409-43510446	+	3'	43510033-43510416	43510033-43510446
gene5108	NC_034009.1:43675264-43678794	+	5'	43675406-43675406	43675264-43675406
gene5112	NC_034009.1:43698382-43709887	+	5'	43698411-43698581	43698382-43698581
gene5115	NC_034009.1:43716736-43733602	+	3'	43733287-43733482	43733287-43733602
gene5144	NC_034009.1:43997547-44003624	-	3'	43997556-43997694	43997547-43997694
gene5150	NC_034009.1:44062489-44065864	+	5'	44062490-44062651	44062489-44062651
gene5155	NC_034009.1:44094234-44099146	-	5'	44098570-44099077	44098570-44099146
gene5161	NC_034009.1:44129848-44135770	+	5'	44130001-44130151	44129848-44130151
gene5162	NC_034009.1:44137721-44144440	-	5'	44144259-44144406	44144259-44144440
gene5165	NC_034009.1:44169641-44170845	+	5'	44169970-44170206	44169641-44170206
gene5170	NC_034009.1:44219507-44221678	-	5'	44221241-44221255	44221241-44221678
gene5171	NC_034009.1:44224952-44233260	-	3'	44225046-44225197	44224952-44225197
gene5171	NC_034009.1:44224952-44233260	-	5'	44232960-44233135	44232960-44233260
gene5175	NC_034009.1:44273165-44281665	-	5'	44281262-44281484	44281262-44281665
gene5187	NC_034009.1:44391411-44397147	+	5'	44391417-44391644	44391411-44391644
gene5199	NC_034009.1:44491770-44494209	-	5'	44494096-44494208	44494096-44494209
gene5236	NC_034009.1:44800745-44805088	-	5'	44804833-44805014	44804833-44805088
gene5237	NC_034009.1:44830827-44834592	+	3'	44834214-44834342	44834214-44834592
gene5239	NC_034009.1:44838974-44849560	+	5'	44839150-44839606	44838974-44839606
gene524	NC_034009.1:4015960-4019287	-	5'	4019043-4019255	4019043-4019287
gene5244	NC_034009.1:44862349-44865182	-	3'	44862350-44862466	44862349-44862466
gene5244	NC_034009.1:44862349-44865182	-	5'	44865073-44865171	44865073-44865182
gene5250	NC_034009.1:44903417-44907038	+	3'	44906365-44907033	44906365-44907038
gene5255	NC_034009.1:44944398-44951016	+	5'	44944459-44944802	44944398-44944802
gene5256	NC_034009.1:44954337-44963511	+	5'	44954358-44954466	44954337-44954466
gene5259	NC_034009.1:44980560-44984732	+	5'	44980598-44980828	44980560-44980828
gene5259	NC_034009.1:44980560-44984732	+	3'	44984511-44984722	44984511-44984732
gene5262	NC_034009.1:45001394-45005175	-	3'	45001424-45001596	45001394-45001596
gene5263	NC_034009.1:45006193-45015782	+	3'	45015380-45015624	45015380-45015782
gene5268	NC_034009.1:45058942-45072404	+	5'	45059111-45059275	45058942-45059275
gene5268	NC_034009.1:45058942-45072404	+	3'	45072077-45072400	45072077-45072404
gene5271	NC_034009.1:45095633-45102986	-	3'	45095634-45095898	45095633-45095898
gene5272	NC_034009.1:45106054-45108862	+	5'	45106096-45106105	45106054-45106105
gene5272	NC_034009.1:45106054-45108862	+	3'	45108628-45108858	45108628-45108862
gene5276	NC_034009.1:45118727-45123912	+	3'	45123706-45123900	45123706-45123912
gene5285	NC_034009.1:45186329-45190669	-	5'	45190544-45190651	45190544-45190669
gene530	NC_034009.1:4080957-4084715	+	5'	4081003-4081134	4080957-4081134
gene5300	NC_034009.1:45290713-45296499	-	3'	45291073-45291472	45290713-45291472
gene5305	NC_034009.1:45323618-45326772	+	5'	45323660-45324008	45323618-45324008
gene5319	NC_034009.1:45441626-45446794	-	5'	45446664-45446780	45446664-45446794
gene5321	NC_034009.1:45452380-45463824	+	5'	45452461-45452606	45452380-45452606
gene5334	NC_034009.1:45544537-45552837	+	3'	45552384-45552705	45552384-45552837
gene5342	NC_034009.1:45596900-45602529	+	5'	45596916-45597067	45596900-45597067
gene5348	NC_034009.1:45652184-45659407	-	3'	45652244-45652555	45652184-45652555
gene5351	NC_034009.1:45683195-45687651	+	5'	45683206-45683334	45683195-45683334
gene5362	NC_034009.1:45762953-45779840	-	5'	45779732-45779837	45779732-45779840
gene5374	NC_034009.1:45890575-45896830	+	5'	45891089-45891437	45890575-45891437
gene5374	NC_034009.1:45890575-45896830	+	3'	45896476-45896796	45896476-45896830
gene5377	NC_034009.1:45921847-45931248	+	5'	45921859-45921928	45921847-45921928
gene5377	NC_034009.1:45921847-45931248	+	3'	45930776-45931242	45930776-45931248
gene5383	NC_034009.1:45981968-45986170	-	5'	45986049-45986167	45986049-45986170
gene5396	NC_034009.1:46072335-46079077	-	5'	46078844-46079052	46078844-46079077
gene5400	NC_034009.1:46100343-46106552	+	5'	46100369-46100510	46100343-46100510
gene5417	NC_034009.1:46188921-46204851	+	3'	46204545-46204780	46204545-46204851
gene5421	NC_034009.1:46216864-46222339	-	5'	46222161-46222264	46222161-46222339
gene5424	NC_034009.1:46247990-46253176	-	3'	46248028-46248425	46247990-46248425
gene5424	NC_034009.1:46247990-46253176	-	5'	46252932-46253060	46252932-46253176
gene5425	NC_034009.1:46257089-46270132	+	5'	46257113-46257581	46257089-46257581
gene5425	NC_034009.1:46257089-46270132	+	3'	46269777-46269990	46269777-46270132
gene5430	NC_034009.1:46290095-46298161	-	5'	46297862-46297862	46297862-46298161
gene5438	NC_034009.1:46339024-46345427	-	5'	46345177-46345381	46345177-46345427
gene5442	NC_034009.1:46352520-46358283	+	5'	46352531-46352734	46352520-46352734
gene5448	NC_034009.1:46410676-46420375	-	5'	46419908-46420212	46419908-46420375
gene5451	NC_034009.1:46438085-46446661	+	5'	46438356-46438435	46438085-46438435
gene5451	NC_034009.1:46438085-46446661	+	3'	46446258-46446543	46446258-46446661
gene5455	NC_034009.1:46454796-46458756	+	5'	46454959-46455172	46454796-46455172
gene5458	NC_034009.1:46464092-46470098	-	3'	46464405-46464565	46464092-46464565
gene5463	NC_034009.1:46491839-46498540	+	5'	46491973-46492108	46491839-46492108
gene5468	NC_034009.1:46578087-46584098	-	5'	46583987-46584061	46583987-46584098
gene5470	NC_034009.1:46589132-46594630	-	5'	46594377-46594591	46594377-46594630
gene5476	NC_034009.1:46663008-46667872	-	5'	46667776-46667862	46667776-46667872
gene5485	NC_034009.1:46728232-46732805	-	5'	46732208-46732783	46732208-46732805
gene5486	NC_034009.1:46736559-46742606	+	3'	46742066-46742572	46742066-46742606
gene5492	NC_034009.1:46777404-46780800	+	3'	46780326-46780770	46780326-46780800
gene5493	NC_034009.1:46797394-46815296	-	3'	46797400-46797784	46797394-46797784
gene5499	NC_034009.1:46835038-46843072	-	5'	46842813-46843052	46842813-46843072
gene55	NC_034009.1:535036-538712	+	5'	535051-535241	535036-535241
gene5501	NC_034009.1:46860673-46863714	+	5'	46860820-46860853	46860673-46860853
gene5501	NC_034009.1:46860673-46863714	+	3'	46863573-46863595	46863573-46863714
gene5515	NC_034009.1:46957750-46964831	-	3'	46957756-46958099	46957750-46958099
gene5521	NC_034009.1:46991788-47013148	+	5'	46991805-46991875	46991788-46991875
gene5521	NC_034009.1:46991788-47013148	+	3'	47012462-47013067	47012462-47013148
gene5523	NC_034009.1:47020700-47031754	+	3'	47031209-47031720	47031209-47031754
gene5525	NC_034009.1:47040135-47046621	-	5'	47046387-47046492	47046387-47046621
gene555	NC_034009.1:4313201-4317303	+	5'	4313217-4313565	4313201-4313565
gene5552	NC_034009.1:47208573-47211600	-	3'	47208595-47208867	47208573-47208867
gene5559	NC_034009.1:47253814-47257831	-	5'	47257486-47257627	47257486-47257831
gene556	NC_034009.1:4318343-4324918	+	5'	4318383-4319537	4318343-4319537
gene5564	NC_034009.1:47276511-47281797	+	5'	47276541-47276844	47276511-47276844
gene5567	NC_034009.1:47292615-47300751	-	3'	47292621-47293313	47292615-47293313
gene5567	NC_034009.1:47292615-47300751	-	5'	47299537-47300576	47299537-47300751
gene5571	NC_034009.1:47314382-47323799	+	3'	47323559-47323798	47323559-47323799
gene5573	NC_034009.1:47326530-47328807	+	5'	47327011-47327090	47326530-47327090
gene5574	NC_034009.1:47330100-47342196	+	5'	47330107-47330359	47330100-47330359
gene5578	NC_034009.1:47363297-47370453	+	5'	47363299-47363539	47363297-47363539
gene5580	NC_034009.1:47384710-47392550	+	5'	47384716-47384996	47384710-47384996
gene5581	NC_034009.1:47397673-47400868	+	5'	47397692-47397879	47397673-47397879
gene5581	NC_034009.1:47397673-47400868	+	3'	47400557-47400858	47400557-47400868
gene5583	NC_034009.1:47408707-47413941	+	5'	47408716-47408730	47408707-47408730
gene5585	NC_034009.1:47419711-47424397	-	5'	47424253-47424373	47424253-47424397
gene5598	NC_034009.1:47512728-47525499	+	5'	47512730-47512947	47512728-47512947
gene5600	NC_034009.1:47537334-47543398	-	5'	47543154-47543371	47543154-47543398
gene5601	NC_034009.1:47545211-47553629	-	5'	47553377-47553534	47553377-47553629
gene5602	NC_034009.1:47555072-47561708	-	3'	47555095-47555388	47555072-47555388
gene5602	NC_034009.1:47555072-47561708	-	5'	47561573-47561689	47561573-47561708
gene5603	NC_034009.1:47563308-47571991	+	5'	47563325-47563691	47563308-47563691
gene5605	NC_034009.1:47584451-47598243	-	5'	47597925-47598203	47597925-47598243
gene5608	NC_034009.1:47614640-47616529	-	5'	47616329-47616414	47616329-47616529
gene5612	NC_034009.1:47639259-47642284	-	5'	47642061-47642246	47642061-47642284
gene5613	NC_034009.1:47642848-47648908	-	3'	47642890-47643879	47642848-47643879
gene5613	NC_034009.1:47642848-47648908	-	5'	47648454-47648853	47648454-47648908
gene5615	NC_034009.1:47675273-47686235	-	5'	47685949-47686065	47685949-47686235
gene5622	NC_034009.1:47767440-47770922	+	5'	47767463-47767791	47767440-47767791
gene5623	NC_034009.1:47771586-47776597	+	5'	47771633-47771728	47771586-47771728
gene5623	NC_034009.1:47771586-47776597	+	3'	47776294-47776479	47776294-47776597
gene5625	NC_034009.1:47803523-47806456	+	5'	47803540-47803683	47803523-47803683
gene5625	NC_034009.1:47803523-47806456	+	3'	47806082-47806345	47806082-47806456
gene5627	NC_034009.1:47810829-47816332	-	5'	47816037-47816250	47816037-47816332
gene571	NC_034009.1:4491405-4502861	-	3'	4491491-4491721	4491405-4491721
gene571	NC_034009.1:4491405-4502861	-	5'	4502591-4502763	4502591-4502861
gene580	NC_034009.1:4579822-4587995	-	5'	4587906-4587937	4587906-4587995
gene582	NC_034009.1:4600175-4602439	-	3'	4600176-4600489	4600175-4600489
gene583	NC_034009.1:4603451-4609733	-	5'	4609336-4609638	4609336-4609733
gene585	NC_034009.1:4618853-4628501	-	3'	4619027-4619268	4618853-4619268
gene585	NC_034009.1:4618853-4628501	-	5'	4628343-4628483	4628343-4628501
gene590	NC_034009.1:4695704-4698392	-	3'	4695773-4696165	4695704-4696165
gene6	NC_034009.1:100679-103985	+	5'	100742-100844	100679-100844
gene607	NC_034009.1:4836287-4846017	+	5'	4836357-4836615	4836287-4836615
gene609	NC_034009.1:4855283-4860244	-	5'	4860090-4860232	4860090-4860244
gene61	NC_034009.1:571582-581225	-	3'	571601-572134	571582-572134
gene610	NC_034009.1:4862489-4864303	+	5'	4862531-4862655	4862489-4862655
gene616	NC_034009.1:4884714-4890983	-	3'	4884843-4885325	4884714-4885325
gene618	NC_034009.1:4900094-4904390	-	3'	4900116-4900580	4900094-4900580
gene623	NC_034009.1:4940667-4944304	+	3'	4943696-4943919	4943696-4944304
gene626	NC_034009.1:4965245-4966184	-	5'	4965934-4966142	4965934-4966184
gene627	NC_034009.1:4966497-4970479	-	3'	4966592-4966901	4966497-4966901
gene63	NC_034009.1:594412-597427	+	5'	594542-594785	594412-594785
gene632	NC_034009.1:5000151-5002425	-	5'	5002128-5002346	5002128-5002425
gene646	NC_034009.1:5100300-5105624	-	3'	5100316-5100594	5100300-5100594
gene650	NC_034009.1:5120817-5144209	-	3'	5121027-5121093	5120817-5121093
gene654	NC_034009.1:5167630-5170815	+	5'	5167659-5167753	5167630-5167753
gene660	NC_034009.1:5249264-5261459	+	5'	5249311-5249448	5249264-5249448
gene662	NC_034009.1:5286398-5293772	-	5'	5293641-5293762	5293641-5293772
gene668	NC_034009.1:5341140-5357292	-	5'	5357259-5357279	5357259-5357292
gene669	NC_034009.1:5362873-5365563	-	5'	5365024-5365290	5365024-5365563
gene670	NC_034009.1:5365841-5371595	-	5'	5371237-5371513	5371237-5371595
gene675	NC_034009.1:5407984-5414258	-	3'	5407990-5408142	5407984-5408142
gene675	NC_034009.1:5407984-5414258	-	5'	5413852-5414252	5413852-5414258
gene683	NC_034009.1:5507724-5514476	+	5'	5507728-5507831	5507724-5507831
gene683	NC_034009.1:5507724-5514476	+	3'	5514255-5514423	5514255-5514476
gene687	NC_034009.1:5555999-5564155	+	5'	5556202-5556480	5555999-5556480
gene689	NC_034009.1:5568030-5569995	-	3'	5568060-5568204	5568030-5568204
gene689	NC_034009.1:5568030-5569995	-	5'	5569826-5569992	5569826-5569995
gene69	NC_034009.1:671473-676627	+	5'	671541-671898	671473-671898
gene691	NC_034009.1:5578008-5582215	-	5'	5582072-5582199	5582072-5582215
gene693	NC_034009.1:5586809-5591702	+	5'	5586859-5586993	5586809-5586993
gene693	NC_034009.1:5586809-5591702	+	3'	5590982-5591565	5590982-5591702
gene694	NC_034009.1:5598819-5600606	-	5'	5599525-5599643	5599525-5600606
gene7	NC_034009.1:112369-118118	-	3'	112406-112707	112369-112707
gene707	NC_034009.1:5764033-5768949	-	5'	5768764-5768904	5768764-5768949
gene709	NC_034009.1:5780029-5783259	+	5'	5780070-5780140	5780029-5780140
gene726	NC_034009.1:5957272-5961359	+	5'	5957418-5957418	5957272-5957418
gene741	NC_034009.1:6127498-6135791	+	3'	6134863-6135731	6134863-6135791
gene742	NC_034009.1:6138601-6141853	+	5'	6138636-6138874	6138601-6138874
gene757	NC_034009.1:6281517-6284303	+	5'	6281581-6281654	6281517-6281654
gene757	NC_034009.1:6281517-6284303	+	3'	6283996-6284263	6283996-6284303
gene765	NC_034009.1:6338517-6344560	-	5'	6344331-6344536	6344331-6344560
gene773	NC_034009.1:6416079-6423857	-	3'	6416145-6416392	6416079-6416392
gene781	NC_034009.1:6487844-6491275	-	3'	6487855-6488310	6487844-6488310
gene800	NC_034009.1:6659952-6666557	-	3'	6660045-6660623	6659952-6660623
gene813	NC_034009.1:6860469-6869510	-	5'	6869396-6869508	6869396-6869510
gene819	NC_034009.1:6909483-6913118	-	5'	6912550-6913045	6912550-6913118
gene849	NC_034009.1:7415938-7424586	-	5'	7424356-7424497	7424356-7424586
gene851	NC_034009.1:7441379-7448464	-	5'	7448166-7448363	7448166-7448464
gene854	NC_034009.1:7523046-7527657	-	5'	7527598-7527626	7527598-7527657
gene872	NC_034009.1:7762783-7765758	+	3'	7765460-7765669	7765460-7765758
gene873	NC_034009.1:7777178-7783187	+	5'	7777193-7777395	7777178-7777395
gene876	NC_034009.1:7813720-7820139	-	5'	7819671-7819955	7819671-7820139
gene881	NC_034009.1:7865177-7867120	-	5'	7867017-7867095	7867017-7867120
gene889	NC_034009.1:7933601-7941597	+	5'	7933604-7933781	7933601-7933781
gene890	NC_034009.1:7944985-7947086	+	5'	7945008-7945077	7944985-7945077
gene894	NC_034009.1:7964731-7970323	-	5'	7969869-7970178	7969869-7970323
gene895	NC_034009.1:7971192-7977634	-	5'	7977178-7977511	7977178-7977634
gene897	NC_034009.1:7993022-7997344	+	5'	7993077-7993367	7993022-7993367
gene900	NC_034009.1:8010730-8016265	-	3'	8010828-8011205	8010730-8011205
gene900	NC_034009.1:8010730-8016265	-	5'	8016180-8016241	8016180-8016265
gene904	NC_034009.1:8054324-8057732	-	5'	8057440-8057657	8057440-8057732
gene908	NC_034009.1:8078425-8087312	-	5'	8085909-8087208	8085909-8087312
gene910	NC_034009.1:8120964-8123645	+	5'	8120968-8121115	8120964-8121115
gene913	NC_034009.1:8142503-8146118	+	5'	8142692-8142777	8142503-8142777
gene916	NC_034009.1:8159648-8168776	-	3'	8159758-8159982	8159648-8159982
gene918	NC_034009.1:8204489-8214879	+	5'	8204518-8204694	8204489-8204694
gene920	NC_034009.1:8228635-8232507	-	5'	8232211-8232476	8232211-8232507
gene93	NC_034009.1:802786-810998	+	5'	802788-802915	802786-802915
gene940	NC_034009.1:8431956-8435449	+	3'	8435235-8435434	8435235-8435449
gene943	NC_034009.1:8463930-8467654	-	5'	8467581-8467643	8467581-8467654
gene944	NC_034009.1:8469179-8472430	+	5'	8469197-8469377	8469179-8469377
gene950	NC_034009.1:8489784-8493540	-	5'	8492778-8493466	8492778-8493540
gene952	NC_034009.1:8503414-8507638	+	5'	8503493-8503693	8503414-8503693
gene955	NC_034009.1:8531841-8535838	-	5'	8535428-8535735	8535428-8535838
gene964	NC_034009.1:8605250-8610065	-	3'	8605271-8605535	8605250-8605535
gene966	NC_034009.1:8623476-8627602	-	5'	8627391-8627598	8627391-8627602
gene977	NC_034009.1:8682517-8685051	+	5'	8682732-8682802	8682517-8682802
gene977	NC_034009.1:8682517-8685051	+	3'	8684515-8684704	8684515-8685051
gene978	NC_034009.1:8686163-8694303	+	3'	8693989-8694268	8693989-8694303
gene979	NC_034009.1:8694380-8706666	-	5'	8706410-8706623	8706410-8706666
gene985	NC_034009.1:8721132-8728667	+	5'	8721135-8721262	8721132-8721262
gene987	NC_034009.1:8738942-8742945	-	5'	8742697-8742929	8742697-8742945
gene988	NC_034009.1:8746746-8753344	+	5'	8746788-8747040	8746746-8747040
gene988	NC_034009.1:8746746-8753344	+	3'	8752821-8753327	8752821-8753344
gene989	NC_034009.1:8755180-8759551	+	5'	8755185-8755406	8755180-8755406
gene990	NC_034009.1:8761476-8768017	+	3'	8767875-8767974	8767875-8768017
gene5634	NC_034010.1:134246-155293	-	3'	134271-134557	134246-134557
gene5635	NC_034010.1:91883-175443	-	5'	175268-175368	175268-175443
gene5650	NC_034010.1:298489-301014	+	5'	298501-298727	298489-298727
gene5650	NC_034010.1:298489-301014	+	3'	300524-300997	300524-301014
gene5651	NC_034010.1:305543-309428	+	3'	307840-308016	307840-309428
gene5653	NC_034010.1:317009-321985	+	3'	319944-321961	319944-321985
gene5665	NC_034010.1:413733-415954	+	3'	415754-415799	415754-415954
gene5670	NC_034010.1:458618-461588	-	5'	461560-461560	461560-461588
gene5674	NC_034010.1:491578-495602	+	3'	494809-495547	494809-495602
gene5677	NC_034010.1:513348-539881	-	3'	513368-513458	513348-513458
gene5684	NC_034010.1:592661-596181	-	5'	595909-596102	595909-596181
gene5689	NC_034010.1:672068-680049	-	5'	679915-680026	679915-680049
gene5691	NC_034010.1:685059-691578	-	3'	685061-685235	685059-685235
gene5691	NC_034010.1:685059-691578	-	5'	691378-691551	691378-691578
gene5693	NC_034010.1:696517-698861	+	5'	696561-696747	696517-696747
gene5695	NC_034010.1:705162-712358	+	5'	705176-705389	705162-705389
gene5695	NC_034010.1:705162-712358	+	3'	712002-712356	712002-712358
gene5708	NC_034010.1:796197-799367	-	5'	798883-799329	798883-799367
gene5715	NC_034010.1:896571-902384	-	5'	902198-902355	902198-902384
gene5733	NC_034010.1:1030294-1039305	-	5'	1038782-1039112	1038782-1039305
gene5737	NC_034010.1:1059070-1063934	+	5'	1059143-1059381	1059070-1059381
gene5740	NC_034010.1:1075163-1084226	+	5'	1075175-1075357	1075163-1075357
gene5740	NC_034010.1:1075163-1084226	+	3'	1083779-1084215	1083779-1084226
gene5754	NC_034010.1:1253366-1257202	-	5'	1257141-1257199	1257141-1257202
gene5764	NC_034010.1:1350583-1357593	-	5'	1357437-1357586	1357437-1357593
gene5783	NC_034010.1:1602890-1606872	+	5'	1602908-1603119	1602890-1603119
gene5784	NC_034010.1:1608416-1610739	+	5'	1608494-1608576	1608416-1608576
gene5790	NC_034010.1:1656819-1863730	+	5'	1656904-1657010	1656819-1657010
gene5798	NC_034010.1:1747196-1769165	-	5'	1768764-1769046	1768764-1769165
gene5809	NC_034010.1:1879570-1884803	+	5'	1879576-1879801	1879570-1879801
gene5823	NC_034010.1:2068713-2084898	-	3'	2068886-2068886	2068713-2068886
gene5824	NC_034010.1:2075015-2081277	+	3'	2079997-2081107	2079997-2081277
gene5826	NC_034010.1:2094747-2098340	-	5'	2098184-2098324	2098184-2098340
gene5827	NC_034010.1:2109700-2113383	-	3'	2109723-2109963	2109700-2109963
gene5829	NC_034010.1:2121642-2125393	+	3'	2125187-2125294	2125187-2125393
gene5830	NC_034010.1:2137432-2141177	-	3'	2137527-2137612	2137432-2137612
gene5831	NC_034010.1:2143589-2160608	+	5'	2143596-2143764	2143589-2143764
gene5832	NC_034010.1:2161486-2166113	-	3'	2161499-2161798	2161486-2161798
gene5833	NC_034010.1:2167172-2172145	-	3'	2169015-2170947	2167172-2170947
gene5835	NC_034010.1:2184361-2224795	-	3'	2184484-2185181	2184361-2185181
gene5838	NC_034010.1:2208281-2217690	+	3'	2217379-2217605	2217379-2217690
gene5841	NC_034010.1:2252421-2258248	+	3'	2257883-2258230	2257883-2258248
gene5843	NC_034010.1:2263378-2267705	-	5'	2267337-2267566	2267337-2267705
gene5855	NC_034010.1:2386726-2392288	+	5'	2386793-2387002	2386726-2387002
gene5855	NC_034010.1:2386726-2392288	+	3'	2392019-2392193	2392019-2392288
gene5857	NC_034010.1:2400899-2404267	+	5'	2401040-2401209	2400899-2401209
gene5860	NC_034010.1:2419999-2422194	-	5'	2421994-2422089	2421994-2422194
gene5863	NC_034010.1:2443039-2453464	+	5'	2443079-2443402	2443039-2443402
gene5882	NC_034010.1:2684690-2689793	+	3'	2688994-2689787	2688994-2689793
gene5885	NC_034010.1:2716715-2721817	-	5'	2721659-2721811	2721659-2721817
gene5896	NC_034010.1:2865832-2873588	-	5'	2873459-2873553	2873459-2873588
gene5916	NC_034010.1:3105580-3108775	+	5'	3105795-3105852	3105580-3105852
gene5919	NC_034010.1:3180434-3186930	-	5'	3186562-3186781	3186562-3186930
gene5921	NC_034010.1:3200308-3212512	+	5'	3200310-3200611	3200308-3200611
gene5924	NC_034010.1:3279768-3285072	-	5'	3284931-3285070	3284931-3285072
gene5932	NC_034010.1:3420762-3430544	+	3'	3429740-3430526	3429740-3430544
gene5940	NC_034010.1:3484284-3493612	-	3'	3484301-3484690	3484284-3484690
gene5942	NC_034010.1:3526941-3531061	-	5'	3530905-3531052	3530905-3531061
gene5967	NC_034010.1:3850357-3883524	+	5'	3850408-3850627	3850357-3850627
gene5973	NC_034010.1:3908600-3918679	+	3'	3918236-3918522	3918236-3918679
gene5977	NC_034010.1:3949621-4012165	-	3'	3949675-3949860	3949621-3949860
gene5983	NC_034010.1:3995541-3999191	+	5'	3995557-3995673	3995541-3995673
gene5983	NC_034010.1:3995541-3999191	+	3'	3998889-3999162	3998889-3999191
gene5989	NC_034010.1:4068256-4088753	+	3'	4088056-4088747	4088056-4088753
gene6004	NC_034010.1:4211770-4215875	+	5'	4211852-4211935	4211770-4211935
gene6028	NC_034010.1:4470577-4484168	-	3'	4470654-4471091	4470577-4471091
gene6034	NC_034010.1:4536111-4550309	-	5'	4549652-4550185	4549652-4550309
gene6038	NC_034010.1:4584820-4602984	-	3'	4584865-4585045	4584820-4585045
gene6041	NC_034010.1:4693827-4699693	+	5'	4693848-4693947	4693827-4693947
gene6044	NC_034010.1:4710449-4718415	-	3'	4710484-4710699	4710449-4710699
gene6049	NC_034010.1:4758152-4765293	+	5'	4758171-4758343	4758152-4758343
gene6049	NC_034010.1:4758152-4765293	+	3'	4764848-4765281	4764848-4765293
gene6063	NC_034010.1:4877211-4886140	-	3'	4877251-4877303	4877211-4877303
gene6067	NC_034010.1:4954352-4961959	-	3'	4955536-4955664	4954352-4955664
gene6068	NC_034010.1:4969640-4976871	-	5'	4976536-4976820	4976536-4976871
gene6073	NC_034010.1:5054356-5060522	+	5'	5054364-5054692	5054356-5054692
gene6079	NC_034010.1:5174941-5181951	-	5'	5181743-5181903	5181743-5181951
gene6094	NC_034010.1:5468510-5613414	+	5'	5468512-5468630	5468510-5468630
gene6096	NC_034010.1:5481514-5486950	-	5'	5486539-5486921	5486539-5486950
gene6106	NC_034010.1:5586289-5595794	+	3'	5593401-5593750	5593401-5595794
gene6113	NC_034010.1:5666832-5673486	+	5'	5666928-5667269	5666832-5667269
gene6116	NC_034010.1:5722128-5734099	+	3'	5733804-5734097	5733804-5734099
gene6119	NC_034010.1:5769212-5774836	+	5'	5769225-5769241	5769212-5769241
gene6121	NC_034010.1:5777138-5782541	-	5'	5781663-5782505	5781663-5782541
gene6128	NC_034010.1:5878972-5963996	+	5'	5879022-5879249	5878972-5879249
gene6135	NC_034010.1:5974591-5979584	+	5'	5974697-5974902	5974591-5974902
gene6136	NC_034010.1:6013783-6020463	+	5'	6013876-6014147	6013783-6014147
gene6140	NC_034010.1:6041136-6045768	+	3'	6044704-6045714	6044704-6045768
gene6146	NC_034010.1:6082496-6086324	-	3'	6082576-6082748	6082496-6082748
gene6146	NC_034010.1:6082496-6086324	-	5'	6086047-6086155	6086047-6086324
gene6154	NC_034010.1:6134503-6167290	+	3'	6166877-6167073	6166877-6167290
gene6181	NC_034010.1:6542600-6547629	+	5'	6542613-6542686	6542600-6542686
gene6185	NC_034010.1:6636285-6641311	+	5'	6636502-6636553	6636285-6636553
gene6192	NC_034010.1:6697043-6704898	-	5'	6704552-6704812	6704552-6704898
gene6205	NC_034010.1:6927176-6929168	-	3'	6927182-6927246	6927176-6927246
gene6215	NC_034010.1:7197907-7206671	-	3'	7200293-7200684	7197907-7200684
gene6217	NC_034010.1:7212946-7219286	+	5'	7212989-7213053	7212946-7213053
gene6220	NC_034010.1:7259688-7297419	+	5'	7259769-7259926	7259688-7259926
gene6224	NC_034010.1:7322442-7327913	+	5'	7322448-7322667	7322442-7322667
gene6225	NC_034010.1:7328073-7335137	-	3'	7328094-7328485	7328073-7328485
gene6225	NC_034010.1:7328073-7335137	-	5'	7334779-7335120	7334779-7335137
gene6226	NC_034010.1:7340926-7347239	+	3'	7346962-7347238	7346962-7347239
gene6228	NC_034010.1:7379268-7384361	-	3'	7379427-7379555	7379268-7379555
gene6228	NC_034010.1:7379268-7384361	-	5'	7384204-7384318	7384204-7384361
gene6229	NC_034010.1:7399762-7402365	+	5'	7399870-7400042	7399762-7400042
gene6233	NC_034010.1:7492305-7497718	+	3'	7497591-7497680	7497591-7497718
gene6247	NC_034010.1:7629854-7635003	-	3'	7629913-7630175	7629854-7630175
gene6248	NC_034010.1:7654507-7658436	+	5'	7654570-7654693	7654507-7654693
gene6248	NC_034010.1:7654507-7658436	+	3'	7657984-7658223	7657984-7658436
gene6249	NC_034010.1:7658768-7663159	-	3'	7658776-7659047	7658768-7659047
gene6249	NC_034010.1:7658768-7663159	-	5'	7662968-7663130	7662968-7663159
gene6251	NC_034010.1:7688048-7705087	+	5'	7688109-7688214	7688048-7688214
gene6251	NC_034010.1:7688048-7705087	+	3'	7704842-7705080	7704842-7705087
gene6258	NC_034010.1:7806188-7817332	+	5'	7806249-7806260	7806188-7806260
gene6265	NC_034010.1:7904696-7911143	+	5'	7904755-7905296	7904696-7905296
gene6280	NC_034010.1:8327627-8478575	-	3'	8327859-8328335	8327627-8328335
gene6281	NC_034010.1:8336861-8350378	+	3'	8350151-8350263	8350151-8350378
gene6283	NC_034010.1:8328630-8484251	-	5'	8483803-8484220	8483803-8484251
gene6316	NC_034010.1:9077082-9083460	+	5'	9077134-9077304	9077082-9077304
gene6328	NC_034010.1:9320321-9325740	+	5'	9320326-9320534	9320321-9320534
gene6336	NC_034010.1:9472590-9477560	-	3'	9472729-9472880	9472590-9472880
gene6382	NC_034010.1:10871272-10875202	-	5'	10874986-10875130	10874986-10875202
gene6383	NC_034010.1:10876445-10886835	-	5'	10886614-10886798	10886614-10886835
gene6385	NC_034010.1:10891779-10896963	-	5'	10896839-10896911	10896839-10896963
gene6403	NC_034010.1:11126397-11233673	+	5'	11126403-11126499	11126397-11126499
gene6421	NC_034010.1:11444340-11449719	+	5'	11444388-11444648	11444340-11444648
gene6422	NC_034010.1:11450532-11458469	-	3'	11450542-11450842	11450532-11450842
gene6422	NC_034010.1:11450532-11458469	-	5'	11458211-11458444	11458211-11458469
gene6426	NC_034010.1:11486551-11507523	-	5'	11507406-11507522	11507406-11507523
gene6429	NC_034010.1:11545031-11558078	-	3'	11545169-11545528	11545031-11545528
gene6443	NC_034010.1:11880465-11888649	+	5'	11880482-11880603	11880465-11880603
gene6467	NC_034010.1:12128419-12137451	-	3'	12128446-12128851	12128419-12128851
gene6467	NC_034010.1:12128419-12137451	-	5'	12137351-12137439	12137351-12137451
gene6468	NC_034010.1:12158918-12167052	+	3'	12166597-12166989	12166597-12167052
gene6472	NC_034010.1:12206871-12212533	+	5'	12206887-12207239	12206871-12207239
gene6472	NC_034010.1:12206871-12212533	+	3'	12211992-12212316	12211992-12212533
gene6481	NC_034010.1:12399465-12404415	-	3'	12401983-12402471	12399465-12402471
gene6492	NC_034010.1:12584121-12780985	-	3'	12584122-12584301	12584121-12584301
gene6531	NC_034010.1:13283792-13288644	-	3'	13283813-13284156	13283792-13284156
gene6531	NC_034010.1:13283792-13288644	-	5'	13288392-13288629	13288392-13288644
gene6532	NC_034010.1:13307859-13326522	+	5'	13307938-13308087	13307859-13308087
gene6536	NC_034010.1:13378908-13383391	+	5'	13378956-13379090	13378908-13379090
gene6555	NC_034010.1:13649306-13654476	-	5'	13653832-13654468	13653832-13654476
gene6590	NC_034010.1:14261893-14268048	-	3'	14261894-14262063	14261893-14262063
gene6597	NC_034010.1:14329399-14343396	+	5'	14329407-14329410	14329399-14329410
gene6597	NC_034010.1:14329399-14343396	+	3'	14342861-14343370	14342861-14343396
gene6598	NC_034010.1:14347667-14351328	-	3'	14347685-14348267	14347667-14348267
gene6610	NC_034010.1:14472097-14476852	-	3'	14472275-14472879	14472097-14472879
gene6611	NC_034010.1:14477393-14485417	-	5'	14485164-14485370	14485164-14485417
gene6632	NC_034010.1:14871177-14876045	+	3'	14875966-14876037	14875966-14876045
gene6653	NC_034010.1:15197688-15200622	+	3'	15200186-15200550	15200186-15200622
gene6654	NC_034010.1:15214088-15223806	+	5'	15214100-15214434	15214088-15214434
gene6654	NC_034010.1:15214088-15223806	+	3'	15220174-15220430	15220174-15223806
gene6664	NC_034010.1:15332169-15348329	-	3'	15332245-15332568	15332169-15332568
gene6673	NC_034010.1:15456972-15472698	-	3'	15457028-15457318	15456972-15457318
gene6675	NC_034010.1:15491697-15499388	+	5'	15491726-15492631	15491697-15492631
gene6679	NC_034010.1:15530865-15537148	-	5'	15535325-15535325	15535325-15537148
gene6683	NC_034010.1:15591174-15619089	+	5'	15591203-15591369	15591174-15591369
gene6688	NC_034010.1:15606851-15612818	-	5'	15612497-15612799	15612497-15612818
gene6694	NC_034010.1:15650346-15657432	-	5'	15657073-15657345	15657073-15657432
gene6697	NC_034010.1:15698423-15715919	+	5'	15698451-15698664	15698423-15698664
gene6704	NC_034010.1:15750325-15756570	-	5'	15756229-15756331	15756229-15756570
gene6709	NC_034010.1:15800231-15803768	+	5'	15800318-15800521	15800231-15800521
gene6709	NC_034010.1:15800231-15803768	+	3'	15803515-15803748	15803515-15803768
gene6713	NC_034010.1:15863417-15867268	-	5'	15867132-15867246	15867132-15867268
gene6718	NC_034010.1:15902394-15907103	+	5'	15902422-15902648	15902394-15902648
gene6729	NC_034010.1:16059799-16064318	-	5'	16063260-16063260	16063260-16064318
gene6731	NC_034010.1:16074583-16083358	-	3'	16074655-16074895	16074583-16074895
gene6737	NC_034010.1:16167332-16170791	+	3'	16170511-16170734	16170511-16170791
gene6747	NC_034010.1:16382162-16387047	+	5'	16382195-16382332	16382162-16382332
gene6752	NC_034010.1:16431931-16435067	-	5'	16434720-16435022	16434720-16435067
gene6755	NC_034010.1:16442713-16446592	-	3'	16442748-16443015	16442713-16443015
gene6755	NC_034010.1:16442713-16446592	-	5'	16446022-16446170	16446022-16446592
gene6763	NC_034010.1:16508449-16513904	-	3'	16508490-16508765	16508449-16508765
gene6764	NC_034010.1:16530397-16534311	-	5'	16531878-16534164	16531878-16534311
gene6774	NC_034010.1:16722839-16727493	+	5'	16722985-16722985	16722839-16722985
gene6774	NC_034010.1:16722839-16727493	+	3'	16727370-16727473	16727370-16727493
gene6796	NC_034010.1:16923170-16925855	-	3'	16923196-16923469	16923170-16923469
gene6796	NC_034010.1:16923170-16925855	-	5'	16925738-16925836	16925738-16925855
gene6808	NC_034010.1:17020209-17023660	+	5'	17020219-17020465	17020209-17020465
gene6808	NC_034010.1:17020209-17023660	+	3'	17023274-17023650	17023274-17023660
gene6809	NC_034010.1:17024110-17036303	-	3'	17024116-17024206	17024110-17024206
gene6814	NC_034010.1:17070862-17073749	-	5'	17072809-17072825	17072809-17073749
gene6827	NC_034010.1:17186987-17193902	-	5'	17193533-17193827	17193533-17193902
gene6830	NC_034010.1:17196015-17203462	-	5'	17203320-17203447	17203320-17203462
gene6835	NC_034010.1:17252694-17259349	+	3'	17258874-17259317	17258874-17259349
gene6836	NC_034010.1:17259414-17261405	-	3'	17259434-17259533	17259414-17259533
gene6856	NC_034010.1:17440940-17446022	-	5'	17445995-17446012	17445995-17446022
gene6876	NC_034010.1:17666606-17669960	-	5'	17669679-17669936	17669679-17669960
gene6878	NC_034010.1:17687612-17696726	+	5'	17687663-17687853	17687612-17687853
gene6878	NC_034010.1:17687612-17696726	+	3'	17696376-17696657	17696376-17696726
gene6882	NC_034010.1:17712101-17715790	-	3'	17712102-17712536	17712101-17712536
gene6899	NC_034010.1:17832434-17836898	+	5'	17832440-17832484	17832434-17832484
gene6899	NC_034010.1:17832434-17836898	+	3'	17836766-17836877	17836766-17836898
gene6902	NC_034010.1:17856936-17864843	+	5'	17856941-17857103	17856936-17857103
gene6910	NC_034010.1:17903275-17911285	-	5'	17911235-17911282	17911235-17911285
gene6912	NC_034010.1:17915424-17922400	+	3'	17922063-17922376	17922063-17922400
gene6914	NC_034010.1:17930285-17936639	+	5'	17930304-17930518	17930285-17930518
gene6915	NC_034010.1:17938791-17948433	+	5'	17938796-17939187	17938791-17939187
gene6920	NC_034010.1:17994007-17999300	-	5'	17999043-17999219	17999043-17999300
gene6925	NC_034010.1:18040244-18046130	-	5'	18045802-18045990	18045802-18046130
gene6932	NC_034010.1:18083311-18126343	+	3'	18125778-18126335	18125778-18126343
gene6945	NC_034010.1:18234923-18249587	+	3'	18249448-18249448	18249448-18249587
gene6963	NC_034010.1:18492134-18498788	-	5'	18498711-18498754	18498711-18498788
gene6964	NC_034010.1:18509109-18520363	+	5'	18509168-18509964	18509109-18509964
gene6964	NC_034010.1:18509109-18520363	+	3'	18519842-18520341	18519842-18520363
gene6966	NC_034010.1:18528127-18534250	+	3'	18534022-18534247	18534022-18534250
gene6976	NC_034010.1:18618394-18643678	+	5'	18618508-18618752	18618394-18618752
gene7005	NC_034010.1:18946240-18952695	+	5'	18946346-18946444	18946240-18946444
gene7005	NC_034010.1:18946240-18952695	+	3'	18952016-18952402	18952016-18952695
gene7007	NC_034010.1:18985702-18991329	-	3'	18985754-18986416	18985702-18986416
gene7014	NC_034010.1:19074983-19080003	+	5'	19075012-19075410	19074983-19075410
gene7022	NC_034010.1:19116397-19120310	+	5'	19116428-19116667	19116397-19116667
gene7022	NC_034010.1:19116397-19120310	+	3'	19119801-19120289	19119801-19120310
gene7025	NC_034010.1:19139433-19145408	+	5'	19139510-19140262	19139433-19140262
gene7036	NC_034010.1:19231175-19239620	+	5'	19231205-19231322	19231175-19231322
gene7038	NC_034010.1:19244630-19250159	-	3'	19244651-19244850	19244630-19244850
gene7039	NC_034010.1:19249462-19253622	+	5'	19250096-19250486	19249462-19250486
gene7039	NC_034010.1:19249462-19253622	+	3'	19253244-19253602	19253244-19253622
gene7062	NC_034010.1:19461805-19472417	-	5'	19472107-19472311	19472107-19472417
gene7068	NC_034010.1:19520961-19525153	+	5'	19520971-19521193	19520961-19521193
gene7069	NC_034010.1:19525327-19528578	-	5'	19528446-19528566	19528446-19528578
gene7070	NC_034010.1:19535696-19541170	+	5'	19535720-19535872	19535696-19535872
gene7089	NC_034010.1:19707638-19710432	-	5'	19710049-19710391	19710049-19710432
gene7090	NC_034010.1:19717733-19722346	-	3'	19717735-19717899	19717733-19717899
gene7092	NC_034010.1:19734270-19736700	-	5'	19736492-19736656	19736492-19736700
gene7097	NC_034010.1:19758082-19763887	+	3'	19763556-19763880	19763556-19763887
gene7099	NC_034010.1:19776427-19786371	-	3'	19776478-19776748	19776427-19776748
gene7099	NC_034010.1:19776427-19786371	-	5'	19786113-19786240	19786113-19786371
gene7101	NC_034010.1:19789826-19794220	-	5'	19793922-19794167	19793922-19794220
gene7107	NC_034010.1:19823907-19827763	+	5'	19824038-19824038	19823907-19824038
gene7122	NC_034010.1:20105652-20109191	-	3'	20105654-20105950	20105652-20105950
gene7131	NC_034010.1:20168931-20171199	+	3'	20171089-20171167	20171089-20171199
gene7134	NC_034010.1:20187335-20192924	+	5'	20187339-20187537	20187335-20187537
gene7137	NC_034010.1:20207351-20211197	-	3'	20207496-20207721	20207351-20207721
gene7140	NC_034010.1:20225207-20230084	-	3'	20225290-20225494	20225207-20225494
gene7151	NC_034010.1:20302248-20304950	-	3'	20302371-20302813	20302248-20302813
gene7151	NC_034010.1:20302248-20304950	-	5'	20304770-20304937	20304770-20304950
gene7156	NC_034010.1:20338936-20347251	-	5'	20347099-20347242	20347099-20347251
gene7158	NC_034010.1:20363892-20370095	-	5'	20369874-20370073	20369874-20370095
gene7160	NC_034010.1:20375574-20379855	-	3'	20375607-20375793	20375574-20375793
gene7173	NC_034010.1:20436934-20439608	+	3'	20439446-20439597	20439446-20439608
gene7175	NC_034010.1:20442844-20468017	-	3'	20442863-20443349	20442844-20443349
gene7175	NC_034010.1:20442844-20468017	-	5'	20467764-20467967	20467764-20468017
gene7176	NC_034010.1:20474224-20477268	-	5'	20477123-20477211	20477123-20477268
gene7197	NC_034010.1:20632724-20635498	-	5'	20633811-20633993	20633811-20635498
gene7200	NC_034010.1:20667231-20673313	-	3'	20667593-20667861	20667231-20667861
gene7216	NC_034010.1:20745592-20753587	-	3'	20745598-20745736	20745592-20745736
gene7218	NC_034010.1:20759902-20766433	-	5'	20766222-20766231	20766222-20766433
gene7221	NC_034010.1:20772429-20779739	+	3'	20779451-20779642	20779451-20779739
gene7231	NC_034010.1:20834747-20837228	-	5'	20836531-20837150	20836531-20837228
gene7238	NC_034010.1:20870882-20875531	-	5'	20875105-20875514	20875105-20875531
gene7240	NC_034010.1:20903602-20968732	+	5'	20903691-20903691	20903602-20903691
gene7246	NC_034010.1:20973157-20976390	+	3'	20976175-20976377	20976175-20976390
gene7251	NC_034010.1:21012071-21016154	+	5'	21012143-21012274	21012071-21012274
gene7256	NC_034010.1:21049830-21053986	+	5'	21049885-21050400	21049830-21050400
gene7261	NC_034010.1:21116158-21120994	-	3'	21116331-21116471	21116158-21116471
gene7267	NC_034010.1:21150641-21155192	+	5'	21150642-21150754	21150641-21150754
gene7270	NC_034010.1:21155336-21159707	-	5'	21159398-21159687	21159398-21159707
gene7273	NC_034010.1:21177511-21180935	-	3'	21177573-21177892	21177511-21177892
gene7273	NC_034010.1:21177511-21180935	-	5'	21180829-21180925	21180829-21180935
gene7280	NC_034010.1:21226934-21252893	+	5'	21227060-21227245	21226934-21227245
gene7293	NC_034010.1:21306928-21310410	+	5'	21307042-21307232	21306928-21307232
gene7294	NC_034010.1:21310986-21315136	+	3'	21314891-21315078	21314891-21315136
gene7296	NC_034010.1:21318773-21329803	-	5'	21329345-21329614	21329345-21329803
gene7305	NC_034010.1:21390045-21395676	-	3'	21390051-21390129	21390045-21390129
gene7333	NC_034010.1:21574902-21582507	+	5'	21575151-21575876	21574902-21575876
gene7333	NC_034010.1:21574902-21582507	+	3'	21581734-21581981	21581734-21582507
gene7337	NC_034010.1:21617134-21619644	-	5'	21619481-21619595	21619481-21619644
gene7353	NC_034010.1:21701476-21704288	-	5'	21703984-21704224	21703984-21704288
gene7354	NC_034010.1:21707807-21714018	-	5'	21713767-21713999	21713767-21714018
gene7355	NC_034010.1:21714852-21718311	+	5'	21714909-21715025	21714852-21715025
gene7355	NC_034010.1:21714852-21718311	+	3'	21717917-21718131	21717917-21718311
gene7357	NC_034010.1:21724976-21729321	-	5'	21729054-21729319	21729054-21729321
gene7362	NC_034010.1:21756606-21770331	-	3'	21756610-21757022	21756606-21757022
gene7365	NC_034010.1:21787063-21791783	-	5'	21791647-21791755	21791647-21791783
gene7369	NC_034010.1:21821102-21826331	-	5'	21826110-21826278	21826110-21826331
gene7381	NC_034010.1:21908185-21910054	-	5'	21909981-21910044	21909981-21910054
gene7393	NC_034010.1:21991766-21999801	-	3'	21991793-21992145	21991766-21992145
gene7393	NC_034010.1:21991766-21999801	-	5'	21999621-21999783	21999621-21999801
gene7399	NC_034010.1:22029817-22039614	+	3'	22039189-22039608	22039189-22039614
gene7403	NC_034010.1:22050877-22055455	+	5'	22050996-22051194	22050877-22051194
gene7403	NC_034010.1:22050877-22055455	+	3'	22054665-22054954	22054665-22055455
gene7409	NC_034010.1:22100465-22106173	-	5'	22105767-22106096	22105767-22106173
gene7415	NC_034010.1:22131975-22134050	-	3'	22132012-22132175	22131975-22132175
gene7420	NC_034010.1:22157083-22161736	-	5'	22161542-22161726	22161542-22161736
gene7432	NC_034010.1:22254539-22258884	+	5'	22254576-22254702	22254539-22254702
gene7436	NC_034010.1:22268062-22272663	+	5'	22268174-22268316	22268062-22268316
gene7445	NC_034010.1:22289464-22297633	-	5'	22297194-22297497	22297194-22297633
gene7446	NC_034010.1:22299694-22302441	-	3'	22299715-22299878	22299694-22299878
gene7446	NC_034010.1:22299694-22302441	-	5'	22302254-22302353	22302254-22302441
gene7454	NC_034010.1:22329966-22338476	+	5'	22330018-22330307	22329966-22330307
gene7464	NC_034010.1:22420854-22424012	+	5'	22420856-22420982	22420854-22420982
gene7472	NC_034010.1:22462049-22465915	+	3'	22465609-22465887	22465609-22465915
gene7488	NC_034010.1:22547090-22551296	+	5'	22547149-22547308	22547090-22547308
gene7491	NC_034010.1:22561633-22569461	-	3'	22561671-22561784	22561633-22561784
gene7491	NC_034010.1:22561633-22569461	-	5'	22568881-22569257	22568881-22569461
gene7493	NC_034010.1:22571800-22576167	-	3'	22571815-22572105	22571800-22572105
gene7502	NC_034010.1:22636352-22638920	-	3'	22636368-22636408	22636352-22636408
gene7510	NC_034010.1:22704401-22709231	+	5'	22704417-22704514	22704401-22704514
gene7521	NC_034010.1:22786635-22791882	-	3'	22786731-22787093	22786635-22787093
gene7526	NC_034010.1:22807155-22817414	-	5'	22816950-22817399	22816950-22817414
gene7530	NC_034010.1:22833280-22845571	+	5'	22833607-22834017	22833280-22834017
gene7530	NC_034010.1:22833280-22845571	+	3'	22845280-22845511	22845280-22845571
gene7535	NC_034010.1:22862221-22867515	-	5'	22867305-22867467	22867305-22867515
gene7541	NC_034010.1:22896312-22900809	-	3'	22896796-22896982	22896312-22896982
gene7548	NC_034010.1:22932085-22935677	-	5'	22935454-22935667	22935454-22935677
gene7557	NC_034010.1:23043109-23048654	-	5'	23048022-23048041	23048022-23048654
gene7559	NC_034010.1:23051421-23054777	-	5'	23054224-23054714	23054224-23054777
gene7580	NC_034010.1:23175231-23176513	+	5'	23175250-23175438	23175231-23175438
gene7582	NC_034010.1:23180007-23182978	-	3'	23180091-23180323	23180007-23180323
gene7582	NC_034010.1:23180007-23182978	-	5'	23182738-23182836	23182738-23182978
gene7588	NC_034010.1:23218489-23221689	+	3'	23221668-23221683	23221668-23221689
gene7593	NC_034010.1:23255135-23259047	-	5'	23258494-23259046	23258494-23259047
gene7598	NC_034010.1:23280409-23286868	-	3'	23280420-23280753	23280409-23280753
gene7598	NC_034010.1:23280409-23286868	-	5'	23286596-23286857	23286596-23286868
gene7604	NC_034010.1:23331190-23335474	+	3'	23334834-23335218	23334834-23335474
gene7609	NC_034010.1:23355910-23364665	-	5'	23364321-23364519	23364321-23364665
gene7610	NC_034010.1:23364877-23369414	-	3'	23365121-23365578	23364877-23365578
gene7617	NC_034010.1:23445779-23449825	-	3'	23445803-23446031	23445779-23446031
gene7617	NC_034010.1:23445779-23449825	-	5'	23449386-23449823	23449386-23449825
gene7623	NC_034010.1:23466788-23470450	-	5'	23470325-23470325	23470325-23470450
gene7624	NC_034010.1:23479102-23484317	-	3'	23479161-23479304	23479102-23479304
gene7659	NC_034010.1:23817018-23820548	-	3'	23817019-23817923	23817018-23817923
gene7659	NC_034010.1:23817018-23820548	-	5'	23820353-23820540	23820353-23820548
gene7660	NC_034010.1:23822993-23827313	-	3'	23823045-23824462	23822993-23824462
gene7670	NC_034010.1:23886379-23889013	-	3'	23886390-23886689	23886379-23886689
gene7684	NC_034010.1:23949828-23956116	+	5'	23949965-23950459	23949828-23950459
gene7685	NC_034010.1:23956633-23970021	+	5'	23956664-23956976	23956633-23956976
gene7695	NC_034010.1:23993669-23997931	+	5'	23994201-23994268	23993669-23994268
gene7695	NC_034010.1:23993669-23997931	+	3'	23997756-23997912	23997756-23997931
gene7707	NC_034010.1:24061048-24070909	-	5'	24070747-24070876	24070747-24070909
gene7711	NC_034010.1:24088012-24092798	-	5'	24092571-24092789	24092571-24092798
gene7722	NC_034010.1:24150581-24156180	+	5'	24150638-24150889	24150581-24150889
gene7725	NC_034010.1:24161932-24164474	+	3'	24164302-24164471	24164302-24164474
gene7726	NC_034010.1:24164170-24166175	-	3'	24164389-24164592	24164170-24164592
gene7728	NC_034010.1:24172325-24176723	-	5'	24176609-24176718	24176609-24176723
gene7737	NC_034010.1:24237991-24241856	-	5'	24241525-24241782	24241525-24241856
gene7740	NC_034010.1:24276063-24285115	+	3'	24284889-24285111	24284889-24285115
gene7744	NC_034010.1:24316150-24320774	-	5'	24320462-24320644	24320462-24320774
gene7745	NC_034010.1:24322020-24326100	-	5'	24325432-24326037	24325432-24326100
gene7746	NC_034010.1:24327641-24335006	+	5'	24327651-24328095	24327641-24328095
gene7748	NC_034010.1:24355315-24360285	-	3'	24355357-24355502	24355315-24355502
gene7748	NC_034010.1:24355315-24360285	-	5'	24360148-24360239	24360148-24360285
gene7755	NC_034010.1:24376656-24384137	-	3'	24376742-24376983	24376656-24376983
gene7755	NC_034010.1:24376656-24384137	-	5'	24383657-24384102	24383657-24384137
gene7768	NC_034010.1:24449609-24455959	+	3'	24455782-24455939	24455782-24455959
gene7783	NC_034010.1:24562543-24571235	-	5'	24570454-24570957	24570454-24571235
gene7790	NC_034010.1:24617146-24620622	-	3'	24617284-24617463	24617146-24617463
gene7793	NC_034010.1:24643125-24650145	-	3'	24643153-24643295	24643125-24643295
gene7793	NC_034010.1:24643125-24650145	-	5'	24649825-24650041	24649825-24650145
gene7801	NC_034010.1:24698150-24707217	-	5'	24706823-24707201	24706823-24707217
gene7814	NC_034010.1:24764417-24766792	-	5'	24766713-24766790	24766713-24766792
gene7820	NC_034010.1:24795804-24799060	+	5'	24795848-24796106	24795804-24796106
gene7825	NC_034010.1:24824316-24827060	+	5'	24824325-24824339	24824316-24824339
gene7835	NC_034010.1:24899249-24902949	+	5'	24899259-24899272	24899249-24899272
gene7835	NC_034010.1:24899249-24902949	+	3'	24902472-24902483	24902472-24902949
gene7839	NC_034010.1:24936853-24939197	-	5'	24939063-24939183	24939063-24939197
gene7840	NC_034010.1:24939935-24942193	+	5'	24940091-24940403	24939935-24940403
gene7840	NC_034010.1:24939935-24942193	+	3'	24941812-24942108	24941812-24942193
gene7841	NC_034010.1:24943040-24947170	+	5'	24943060-24943118	24943040-24943118
gene7842	NC_034010.1:24947772-24956010	-	3'	24947817-24948131	24947772-24948131
gene7845	NC_034010.1:24966739-24970321	-	5'	24969831-24970283	24969831-24970321
gene7862	NC_034010.1:25103304-25107826	+	3'	25107779-25107779	25107779-25107826
gene7865	NC_034010.1:25155444-25159092	-	3'	25155476-25155721	25155444-25155721
gene7865	NC_034010.1:25155444-25159092	-	5'	25159007-25159076	25159007-25159092
gene7868	NC_034010.1:25184607-25191689	+	5'	25184760-25185022	25184607-25185022
gene7868	NC_034010.1:25184607-25191689	+	3'	25190145-25191666	25190145-25191689
gene7872	NC_034010.1:25212511-25217109	-	5'	25216994-25217079	25216994-25217109
gene7887	NC_034010.1:25289659-25294808	-	5'	25294624-25294806	25294624-25294808
gene7896	NC_034010.1:25333653-25338169	-	3'	25333661-25334004	25333653-25334004
gene7899	NC_034010.1:25346049-25351312	-	5'	25350214-25351307	25350214-25351312
gene7903	NC_034010.1:25389375-25395540	+	5'	25389390-25389592	25389375-25389592
gene7919	NC_034010.1:25474944-25478514	-	5'	25478209-25478492	25478209-25478514
gene7920	NC_034010.1:25481085-25483254	+	5'	25481134-25481172	25481085-25481172
gene7928	NC_034010.1:25520158-25523738	-	5'	25523616-25523708	25523616-25523738
gene7932	NC_034010.1:25535689-25545901	-	5'	25545709-25545868	25545709-25545901
gene7934	NC_034010.1:25549746-25553247	-	3'	25549801-25550130	25549746-25550130
gene7934	NC_034010.1:25549746-25553247	-	5'	25553039-25553152	25553039-25553247
gene7942	NC_034010.1:25582575-25596511	-	5'	25596454-25596502	25596454-25596511
gene7945	NC_034010.1:25602986-25607731	+	5'	25603015-25603170	25602986-25603170
gene7945	NC_034010.1:25602986-25607731	+	3'	25607555-25607712	25607555-25607731
gene7946	NC_034010.1:25607902-25611735	-	3'	25607915-25608055	25607902-25608055
gene7946	NC_034010.1:25607902-25611735	-	5'	25611363-25611612	25611363-25611735
gene7956	NC_034010.1:25642000-25645701	-	3'	25642025-25642254	25642000-25642254
gene7964	NC_034010.1:25677612-25710343	+	5'	25677631-25678594	25677612-25678594
gene7973	NC_034010.1:25735796-25738855	-	3'	25735803-25736144	25735796-25736144
gene7979	NC_034010.1:25765055-25768056	-	5'	25767847-25768049	25767847-25768056
gene7984	NC_034010.1:25797164-25800222	+	5'	25797266-25797387	25797164-25797387
gene7984	NC_034010.1:25797164-25800222	+	3'	25800023-25800217	25800023-25800222
gene7985	NC_034010.1:25801071-25803448	+	5'	25801134-25801369	25801071-25801369
gene7988	NC_034010.1:25806516-25812246	-	3'	25806598-25806766	25806516-25806766
gene7988	NC_034010.1:25806516-25812246	-	5'	25812013-25812218	25812013-25812246
gene8004	NC_034010.1:25918070-25921863	+	5'	25918367-25918673	25918070-25918673
gene8004	NC_034010.1:25918070-25921863	+	3'	25921544-25921840	25921544-25921863
gene8016	NC_034010.1:25993200-25998730	+	3'	25998439-25998635	25998439-25998730
gene8022	NC_034010.1:26029918-26032834	+	3'	26032454-26032786	26032454-26032834
gene8026	NC_034010.1:26047079-26050933	-	5'	26050729-26050927	26050729-26050933
gene8033	NC_034010.1:26080839-26085420	-	5'	26084854-26085225	26084854-26085420
gene8037	NC_034010.1:26101252-26143151	+	5'	26101410-26101449	26101252-26101449
gene8043	NC_034010.1:26150902-26155809	-	3'	26150911-26151114	26150902-26151114
gene8048	NC_034010.1:26166637-26171763	+	5'	26166672-26166981	26166637-26166981
gene8050	NC_034010.1:26185363-26187258	-	5'	26187093-26187202	26187093-26187258
gene8052	NC_034010.1:26189034-26191732	+	3'	26190979-26191058	26190979-26191732
gene8056	NC_034010.1:26202561-26205367	-	5'	26205007-26205347	26205007-26205367
gene8069	NC_034010.1:26266116-26268866	+	5'	26266118-26266185	26266116-26266185
gene8076	NC_034010.1:26286553-26289117	+	5'	26286581-26287452	26286553-26287452
gene8076	NC_034010.1:26286553-26289117	+	3'	26288723-26288951	26288723-26289117
gene8092	NC_034010.1:26382127-26386542	+	5'	26382155-26382687	26382127-26382687
gene8100	NC_034010.1:26422982-26427236	-	5'	26426585-26427224	26426585-26427236
gene8101	NC_034010.1:26428926-26432923	+	5'	26428952-26429189	26428926-26429189
gene8102	NC_034010.1:26433612-26436860	-	3'	26433619-26433855	26433612-26433855
gene8102	NC_034010.1:26433612-26436860	-	5'	26436538-26436782	26436538-26436860
gene8105	NC_034010.1:26455333-26459565	+	3'	26459442-26459528	26459442-26459565
gene8116	NC_034010.1:26515323-26520611	+	5'	26515348-26515432	26515323-26515432
gene8136	NC_034010.1:26638923-26641472	+	5'	26638954-26639059	26638923-26639059
gene8136	NC_034010.1:26638923-26641472	+	3'	26641202-26641450	26641202-26641472
gene8144	NC_034010.1:26670883-26673749	+	5'	26671480-26671480	26670883-26671480
gene8166	NC_034010.1:26783315-26789636	-	5'	26787599-26787853	26787599-26789636
gene8177	NC_034010.1:26829468-26838265	-	3'	26829491-26829654	26829468-26829654
gene8179	NC_034010.1:26838405-26843263	+	3'	26842784-26843191	26842784-26843263
gene8181	NC_034010.1:26843840-26849192	+	5'	26843876-26843953	26843840-26843953
gene8195	NC_034010.1:26923657-26928306	+	5'	26923677-26923981	26923657-26923981
gene8201	NC_034010.1:26939029-26941585	+	5'	26939181-26939299	26939029-26939299
gene8202	NC_034010.1:26943568-26946226	+	5'	26943625-26943798	26943568-26943798
gene8203	NC_034010.1:26946307-26948203	-	3'	26946334-26946532	26946307-26946532
gene8203	NC_034010.1:26946307-26948203	-	5'	26947654-26948048	26947654-26948203
gene8209	NC_034010.1:26973045-26975315	-	3'	26973071-26973238	26973045-26973238
gene8209	NC_034010.1:26973045-26975315	-	5'	26975056-26975249	26975056-26975315
gene8216	NC_034010.1:27003472-27006062	+	3'	27005619-27006013	27005619-27006062
gene8224	NC_034010.1:27047588-27050307	+	5'	27047637-27047825	27047588-27047825
gene8227	NC_034010.1:27058174-27061643	+	5'	27058206-27058589	27058174-27058589
gene8230	NC_034010.1:27075415-27079236	+	5'	27075510-27075904	27075415-27075904
gene8231	NC_034010.1:27079559-27084055	-	3'	27079613-27079749	27079559-27079749
gene8231	NC_034010.1:27079559-27084055	-	5'	27083872-27083976	27083872-27084055
gene8232	NC_034010.1:27084071-27086412	+	3'	27086101-27086301	27086101-27086412
gene8240	NC_034010.1:27120223-27125296	-	3'	27120231-27120487	27120223-27120487
gene8246	NC_034010.1:27153714-27157486	-	5'	27156776-27157485	27156776-27157486
gene8256	NC_034010.1:27202433-27205928	+	3'	27205164-27205524	27205164-27205928
gene8258	NC_034010.1:27207977-27212142	-	3'	27208011-27208336	27207977-27208336
gene8261	NC_034010.1:27220636-27225439	+	3'	27225194-27225419	27225194-27225439
gene8264	NC_034010.1:27229808-27241757	-	5'	27241416-27241560	27241416-27241757
gene8265	NC_034010.1:27241833-27248703	+	5'	27241840-27242001	27241833-27242001
gene8273	NC_034010.1:27279197-27283056	-	3'	27279229-27279388	27279197-27279388
gene8274	NC_034010.1:27284235-27286803	-	5'	27286392-27286728	27286392-27286803
gene8280	NC_034010.1:27319268-27322350	-	5'	27322192-27322329	27322192-27322350
gene8281	NC_034010.1:27322391-27325253	+	5'	27322395-27322445	27322391-27322445
gene8281	NC_034010.1:27322391-27325253	+	3'	27324884-27325240	27324884-27325253
gene8287	NC_034010.1:27349044-27354924	+	3'	27354513-27354921	27354513-27354924
gene8298	NC_034010.1:27391690-27404279	-	3'	27391695-27391961	27391690-27391961
gene8307	NC_034010.1:27433761-27437002	+	3'	27436697-27436944	27436697-27437002
gene8313	NC_034010.1:27463056-27466523	+	5'	27463157-27463336	27463056-27463336
gene8318	NC_034010.1:27488347-27489959	+	5'	27488350-27488378	27488347-27488378
gene8322	NC_034010.1:27508166-27510235	-	5'	27510017-27510205	27510017-27510235
gene8335	NC_034010.1:27579572-27583665	-	5'	27583405-27583641	27583405-27583665
gene8345	NC_034010.1:27639693-27644198	-	5'	27643906-27644119	27643906-27644198
gene8346	NC_034010.1:27645208-27648917	-	3'	27645216-27645525	27645208-27645525
gene8346	NC_034010.1:27645208-27648917	-	5'	27648782-27648883	27648782-27648917
gene8355	NC_034010.1:27674014-27677774	-	3'	27674296-27674387	27674014-27674387
gene8355	NC_034010.1:27674014-27677774	-	5'	27677695-27677767	27677695-27677774
gene8356	NC_034010.1:27702824-27706596	+	5'	27702843-27702843	27702824-27702843
gene8357	NC_034010.1:27707194-27712756	-	3'	27707204-27707342	27707194-27707342
gene8357	NC_034010.1:27707194-27712756	-	5'	27712214-27712744	27712214-27712756
gene8358	NC_034010.1:27713443-27716788	-	5'	27716566-27716739	27716566-27716788
gene8360	NC_034010.1:27720962-27726587	+	5'	27720969-27721062	27720962-27721062
gene8360	NC_034010.1:27720962-27726587	+	3'	27724324-27724723	27724324-27726587
gene8384	NC_034010.1:27853678-27858346	+	5'	27853696-27854071	27853678-27854071
gene8386	NC_034010.1:27868690-27872893	+	5'	27868692-27868824	27868690-27868824
gene8391	NC_034010.1:27893830-27900662	-	5'	27900406-27900570	27900406-27900662
gene8419	NC_034010.1:28043345-28047323	+	5'	28043411-28043567	28043345-28043567
gene8420	NC_034010.1:28047805-28311662	-	3'	28047811-28048131	28047805-28048131
gene8425	NC_034010.1:28068143-28072045	-	5'	28071479-28071804	28071479-28072045
gene8427	NC_034010.1:28081187-28093054	+	5'	28081228-28081466	28081187-28081466
gene8427	NC_034010.1:28081187-28093054	+	3'	28092479-28092836	28092479-28093054
gene8430	NC_034010.1:28104608-28127751	-	5'	28127740-28127746	28127740-28127751
gene8437	NC_034010.1:28148909-28154992	-	3'	28148918-28149287	28148909-28149287
gene8441	NC_034010.1:28165614-28174056	+	5'	28165622-28165782	28165614-28165782
gene8453	NC_034010.1:28232075-28235047	+	3'	28234771-28234991	28234771-28235047
gene8467	NC_034010.1:28297706-28301539	+	5'	28297735-28298034	28297706-28298034
gene8468	NC_034010.1:28302003-28305274	+	5'	28302008-28302233	28302003-28302233
gene8474	NC_034010.1:28332950-28337724	+	3'	28334601-28334942	28334601-28337724
gene8484	NC_034010.1:28379006-28385153	-	3'	28379195-28379489	28379006-28379489
gene8485	NC_034010.1:28385220-28388300	+	3'	28387944-28388286	28387944-28388300
gene8502	NC_034010.1:28476330-28484607	+	5'	28476346-28476559	28476330-28476559
gene8506	NC_034010.1:28486271-28489297	-	5'	28488843-28489283	28488843-28489297
gene8510	NC_034010.1:28513421-28517540	+	5'	28513435-28513625	28513421-28513625
gene8515	NC_034010.1:28538769-28540448	-	5'	28540122-28540325	28540122-28540448
gene8519	NC_034010.1:28548736-28553409	-	3'	28548800-28548985	28548736-28548985
gene8524	NC_034010.1:28566157-28573051	-	3'	28566183-28566403	28566157-28566403
gene8526	NC_034010.1:28581399-28584389	+	5'	28581402-28581598	28581399-28581598
gene8526	NC_034010.1:28581399-28584389	+	3'	28583777-28584380	28583777-28584389
gene8544	NC_034010.1:28655307-28659241	+	5'	28655388-28655499	28655307-28655499
gene8550	NC_034010.1:28697897-28700796	+	3'	28700520-28700754	28700520-28700796
gene8561	NC_034010.1:28747863-28750435	-	5'	28750309-28750412	28750309-28750435
gene8562	NC_034010.1:28751268-28756168	+	5'	28751408-28751492	28751268-28751492
gene8562	NC_034010.1:28751268-28756168	+	3'	28756037-28756166	28756037-28756168
gene8563	NC_034010.1:28756525-28761436	+	5'	28756530-28756782	28756525-28756782
gene8570	NC_034010.1:28785339-28794128	-	3'	28785550-28785664	28785339-28785664
gene8588	NC_034010.1:28874966-28880841	-	3'	28875068-28875175	28874966-28875175
gene8590	NC_034010.1:28880974-28883511	-	3'	28881048-28881279	28880974-28881279
gene8590	NC_034010.1:28880974-28883511	-	5'	28883141-28883370	28883141-28883511
gene8595	NC_034010.1:28897412-28902811	-	3'	28897450-28897556	28897412-28897556
gene8595	NC_034010.1:28897412-28902811	-	5'	28902607-28902643	28902607-28902811
gene8600	NC_034010.1:28923971-28927475	-	5'	28927216-28927425	28927216-28927475
gene8601	NC_034010.1:28927761-28931146	+	5'	28927909-28928037	28927761-28928037
gene8606	NC_034010.1:28947119-28950661	-	5'	28950520-28950641	28950520-28950661
gene8608	NC_034010.1:28953555-28958408	-	3'	28953590-28953844	28953555-28953844
gene8611	NC_034010.1:28964281-28966364	+	3'	28966013-28966342	28966013-28966364
gene8618	NC_034010.1:28993842-28998960	+	5'	28993907-28994050	28993842-28994050
gene8618	NC_034010.1:28993842-28998960	+	3'	28995535-28995873	28995535-28998960
gene8623	NC_034010.1:29012092-29014327	-	3'	29012100-29012484	29012092-29012484
gene8623	NC_034010.1:29012092-29014327	-	5'	29013819-29014106	29013819-29014327
gene8624	NC_034010.1:29017004-29019904	+	5'	29017039-29017112	29017004-29017112
gene8631	NC_034010.1:29058107-29060837	+	3'	29060619-29060779	29060619-29060837
gene8637	NC_034010.1:29083937-29091928	-	3'	29083956-29084184	29083937-29084184
gene8637	NC_034010.1:29083937-29091928	-	5'	29091804-29091901	29091804-29091928
gene8638	NC_034010.1:29092556-29096510	+	5'	29092566-29092768	29092556-29092768
gene8643	NC_034010.1:29115199-29117446	+	5'	29115258-29115404	29115199-29115404
gene8646	NC_034010.1:29130408-29137847	-	3'	29130552-29130889	29130408-29130889
gene8647	NC_034010.1:29140342-29143812	+	3'	29143322-29143762	29143322-29143812
gene8659	NC_034010.1:29199391-29202089	+	3'	29201925-29202071	29201925-29202089
gene8671	NC_034010.1:29250178-29255755	-	3'	29250201-29250537	29250178-29250537
gene8672	NC_034010.1:29257614-29261545	-	5'	29261217-29261539	29261217-29261545
gene8673	NC_034010.1:29262313-29266943	+	3'	29266682-29266925	29266682-29266943
gene8679	NC_034010.1:29295369-29300319	-	5'	29300064-29300317	29300064-29300319
gene8682	NC_034010.1:29307584-29312798	-	5'	29312574-29312762	29312574-29312798
gene8683	NC_034010.1:29313259-29316467	-	5'	29316006-29316449	29316006-29316467
gene8684	NC_034010.1:29322734-29343833	+	5'	29322965-29323178	29322734-29323178
gene8687	NC_034010.1:29344412-29352988	+	5'	29344550-29344779	29344412-29344779
gene8687	NC_034010.1:29344412-29352988	+	3'	29352637-29352959	29352637-29352988
gene8693	NC_034010.1:29378981-29382448	+	3'	29382108-29382418	29382108-29382448
gene8696	NC_034010.1:29392329-29396535	+	5'	29392336-29393528	29392329-29393528
gene8701	NC_034010.1:29425727-29433920	-	3'	29425939-29426075	29425727-29426075
gene8702	NC_034010.1:29436959-29441543	+	5'	29437128-29437304	29436959-29437304
gene8705	NC_034010.1:29460789-29472077	+	3'	29471661-29472071	29471661-29472077
gene8706	NC_034010.1:29472117-29473215	-	5'	29473058-29473078	29473058-29473215
gene8712	NC_034010.1:29489678-29494617	+	5'	29489730-29490012	29489678-29490012
gene8712	NC_034010.1:29489678-29494617	+	3'	29494122-29494436	29494122-29494617
gene8716	NC_034010.1:29508950-29514027	+	5'	29509078-29509513	29508950-29509513
gene8718	NC_034010.1:29517831-29521571	-	5'	29521302-29521412	29521302-29521571
gene8723	NC_034010.1:29536577-29541298	-	5'	29540911-29541292	29540911-29541298
gene8725	NC_034010.1:29545136-29548840	+	5'	29545335-29545459	29545136-29545459
gene8732	NC_034010.1:29574572-29580402	-	3'	29574653-29575623	29574572-29575623
gene8734	NC_034010.1:29584706-29588141	-	5'	29587679-29588130	29587679-29588141
gene8735	NC_034010.1:29589597-29593831	+	5'	29589682-29589827	29589597-29589827
gene8735	NC_034010.1:29589597-29593831	+	3'	29593413-29593666	29593413-29593831
gene8736	NC_034010.1:29596511-29598921	+	5'	29596538-29596675	29596511-29596675
gene8736	NC_034010.1:29596511-29598921	+	3'	29598172-29598908	29598172-29598921
gene8737	NC_034010.1:29601356-29603486	-	3'	29601375-29601609	29601356-29601609
gene8737	NC_034010.1:29601356-29603486	-	5'	29603250-29603352	29603250-29603486
gene8740	NC_034010.1:29614643-29619689	-	5'	29619157-29619374	29619157-29619689
gene8743	NC_034010.1:29643201-29647514	-	5'	29647347-29647402	29647347-29647514
gene8744	NC_034010.1:29648435-29650587	+	5'	29648499-29648848	29648435-29648848
gene8747	NC_034010.1:29659980-29663239	-	5'	29662994-29663216	29662994-29663239
gene8748	NC_034010.1:29664660-29668770	+	5'	29664794-29665427	29664660-29665427
gene8774	NC_034010.1:29760508-29764494	-	3'	29760538-29760834	29760508-29760834
gene8774	NC_034010.1:29760508-29764494	-	5'	29764101-29764467	29764101-29764494
gene8775	NC_034010.1:29768789-29773781	+	5'	29768823-29769079	29768789-29769079
gene8787	NC_034010.1:29820649-29825388	+	5'	29820686-29820836	29820649-29820836
gene8793	NC_034010.1:29842010-29844471	-	5'	29844144-29844464	29844144-29844471
gene8798	NC_034010.1:29858641-29863557	-	5'	29862855-29863253	29862855-29863557
gene8807	NC_034010.1:29886202-29893138	+	5'	29886224-29886319	29886202-29886319
gene8807	NC_034010.1:29886202-29893138	+	3'	29892480-29892779	29892480-29893138
gene8810	NC_034010.1:29899550-29902505	+	5'	29899636-29899821	29899550-29899821
gene8810	NC_034010.1:29899550-29902505	+	3'	29900957-29902477	29900957-29902505
gene8812	NC_034010.1:29904562-29907649	-	3'	29904577-29904776	29904562-29904776
gene8816	NC_034010.1:29919832-29923040	+	3'	29922286-29923039	29922286-29923040
gene8820	NC_034010.1:29942323-29944394	-	3'	29942399-29942844	29942323-29942844
gene8824	NC_034010.1:29954587-29957367	+	5'	29954597-29954687	29954587-29954687
gene8824	NC_034010.1:29954587-29957367	+	3'	29956730-29957266	29956730-29957367
gene8829	NC_034010.1:29975832-29982848	-	3'	29975844-29976017	29975832-29976017
gene8831	NC_034010.1:29983239-29987930	-	5'	29987484-29987864	29987484-29987930
gene8836	NC_034010.1:30021331-30028279	-	5'	30028219-30028261	30028219-30028279
gene8841	NC_034010.1:30050294-30054718	+	5'	30050660-30051002	30050294-30051002
gene8848	NC_034010.1:30082540-30085375	-	3'	30082543-30082773	30082540-30082773
gene8848	NC_034010.1:30082540-30085375	-	5'	30085002-30085268	30085002-30085375
gene8855	NC_034010.1:30116208-30122914	+	3'	30122630-30122907	30122630-30122914
gene8857	NC_034010.1:30124630-30130400	-	5'	30129801-30130381	30129801-30130400
gene8858	NC_034010.1:30132965-30136385	-	5'	30136171-30136265	30136171-30136385
gene8864	NC_034010.1:30155071-30156843	-	5'	30156753-30156842	30156753-30156843
gene8866	NC_034010.1:30160236-30163784	+	5'	30160303-30160724	30160236-30160724
gene8870	NC_034010.1:30172718-30179311	-	3'	30172734-30173171	30172718-30173171
gene8873	NC_034010.1:30183432-30186877	-	5'	30186691-30186800	30186691-30186877
gene8879	NC_034010.1:30206496-30209853	-	3'	30206526-30206860	30206496-30206860
gene8882	NC_034010.1:30218640-30228160	-	5'	30227711-30228136	30227711-30228160
gene8883	NC_034010.1:30229009-30234992	-	3'	30229020-30229309	30229009-30229309
gene8885	NC_034010.1:30243943-30251799	+	5'	30244103-30244220	30243943-30244220
gene8887	NC_034010.1:30257331-30261807	-	5'	30261524-30261725	30261524-30261807
gene10004	NC_034011.1:9597836-9599933	+	3'	9599694-9599928	9599694-9599933
gene10009	NC_034011.1:9644563-9648122	+	3'	9647839-9648093	9647839-9648122
gene10020	NC_034011.1:9723596-9727544	-	5'	9727384-9727384	9727384-9727544
gene10023	NC_034011.1:9760196-9765775	-	5'	9765603-9765721	9765603-9765775
gene10026	NC_034011.1:9799946-9806425	+	3'	9805624-9806405	9805624-9806425
gene10039	NC_034011.1:9973795-9977458	-	3'	9973846-9974040	9973795-9974040
gene10040	NC_034011.1:10002296-10005187	-	5'	10004712-10005039	10004712-10005187
gene10041	NC_034011.1:10016471-10021957	-	5'	10021694-10021956	10021694-10021957
gene10042	NC_034011.1:10047102-10064947	+	5'	10047281-10047599	10047102-10047599
gene10046	NC_034011.1:10114395-10118611	+	3'	10118066-10118554	10118066-10118611
gene10048	NC_034011.1:10180104-10186325	+	3'	10186157-10186323	10186157-10186325
gene10084	NC_034011.1:10840984-10842591	+	5'	10841049-10841216	10840984-10841216
gene10089	NC_034011.1:10878775-10883829	-	5'	10883622-10883742	10883622-10883829
gene10093	NC_034011.1:10948261-10955484	-	5'	10955367-10955477	10955367-10955484
gene10113	NC_034011.1:11218569-11221088	-	3'	11220232-11220409	11218569-11220409
gene10113	NC_034011.1:11218569-11221088	-	5'	11220895-11221037	11220895-11221088
gene10114	NC_034011.1:11221877-11226367	-	5'	11226321-11226350	11226321-11226367
gene10122	NC_034011.1:11457080-11458609	-	3'	11457082-11457265	11457080-11457265
gene10132	NC_034011.1:11595150-11597840	-	5'	11597752-11597835	11597752-11597840
gene10133	NC_034011.1:11605264-11607497	-	5'	11607286-11607495	11607286-11607497
gene10139	NC_034011.1:11731549-11746821	-	5'	11746510-11746787	11746510-11746821
gene10148	NC_034011.1:11867147-11872814	+	5'	11867250-11867428	11867147-11867428
gene10153	NC_034011.1:11901815-11906839	-	5'	11906546-11906802	11906546-11906839
gene10204	NC_034011.1:13370180-13382729	-	5'	13382504-13382678	13382504-13382729
gene10223	NC_034011.1:13683512-13694508	-	5'	13694298-13694448	13694298-13694508
gene10227	NC_034011.1:13731329-13736758	+	5'	13731373-13731459	13731329-13731459
gene10229	NC_034011.1:13744254-13746905	+	5'	13744260-13744313	13744254-13744313
gene10229	NC_034011.1:13744254-13746905	+	3'	13746451-13746709	13746451-13746905
gene10235	NC_034011.1:13812230-13816038	+	5'	13812282-13812297	13812230-13812297
gene10241	NC_034011.1:13947568-13951914	+	5'	13947608-13947955	13947568-13947955
gene10252	NC_034011.1:14060242-14062443	+	5'	14060277-14060448	14060242-14060448
gene10256	NC_034011.1:14094049-14098143	-	3'	14094117-14094594	14094049-14094594
gene10270	NC_034011.1:14298581-14304084	-	5'	14303853-14304073	14303853-14304084
gene10271	NC_034011.1:14344887-14351084	+	3'	14350760-14351081	14350760-14351084
gene10277	NC_034011.1:14406318-14411989	-	3'	14406337-14406606	14406318-14406606
gene10277	NC_034011.1:14406318-14411989	-	5'	14411590-14411948	14411590-14411989
gene10279	NC_034011.1:14450232-14454625	+	3'	14454021-14454580	14454021-14454625
gene10295	NC_034011.1:14619413-14641834	+	5'	14619458-14619604	14619413-14619604
gene10297	NC_034011.1:14672515-14679523	+	5'	14672580-14672580	14672515-14672580
gene10298	NC_034011.1:14700131-14711592	+	5'	14700244-14700695	14700131-14700695
gene10302	NC_034011.1:14747421-14749114	+	3'	14748750-14749048	14748750-14749114
gene10325	NC_034011.1:15145328-15155150	-	3'	15145451-15145821	15145328-15145821
gene10338	NC_034011.1:15373061-15379839	+	3'	15379583-15379800	15379583-15379839
gene10340	NC_034011.1:15429992-15446474	-	3'	15430287-15430287	15429992-15430287
gene10352	NC_034011.1:15517191-15525536	-	3'	15517208-15517490	15517191-15517490
gene10356	NC_034011.1:15574372-15579841	+	5'	15574383-15575175	15574372-15575175
gene10356	NC_034011.1:15574372-15579841	+	3'	15579672-15579827	15579672-15579841
gene10358	NC_034011.1:15582680-15598989	-	3'	15582682-15582837	15582680-15582837
gene10368	NC_034011.1:15766932-15770567	-	3'	15767628-15767939	15766932-15767939
gene10371	NC_034011.1:15839936-15856788	+	5'	15840030-15840239	15839936-15840239
gene10404	NC_034011.1:16195298-16206390	-	5'	16206021-16206297	16206021-16206390
gene10407	NC_034011.1:16216763-16221398	-	3'	16216811-16217059	16216763-16217059
gene10412	NC_034011.1:16251867-16258484	+	3'	16258259-16258483	16258259-16258484
gene10421	NC_034011.1:16347992-16348831	+	5'	16348126-16348126	16347992-16348126
gene10421	NC_034011.1:16347992-16348831	+	3'	16348521-16348521	16348521-16348831
gene10427	NC_034011.1:16408710-16411487	-	5'	16411276-16411464	16411276-16411487
gene10433	NC_034011.1:16472466-16493029	-	5'	16492813-16493022	16492813-16493029
gene10438	NC_034011.1:16552588-16557933	-	3'	16552607-16553004	16552588-16553004
gene10439	NC_034011.1:16559099-16561224	-	3'	16559118-16559346	16559099-16559346
gene10439	NC_034011.1:16559099-16561224	-	5'	16561135-16561189	16561135-16561224
gene10443	NC_034011.1:16579688-16582492	-	5'	16582370-16582474	16582370-16582492
gene10444	NC_034011.1:16588211-16593217	+	5'	16588373-16588452	16588211-16588452
gene10445	NC_034011.1:16596270-16601758	+	5'	16596283-16596575	16596270-16596575
gene10491	NC_034011.1:17503466-17516204	-	3'	17503476-17503642	17503466-17503642
gene10491	NC_034011.1:17503466-17516204	-	5'	17515972-17516097	17515972-17516204
gene10502	NC_034011.1:17623923-17631233	+	5'	17623991-17624254	17623923-17624254
gene10507	NC_034011.1:17693362-17702190	+	5'	17693394-17693532	17693362-17693532
gene10508	NC_034011.1:17703235-17710359	+	3'	17710050-17710342	17710050-17710359
gene10515	NC_034011.1:17765634-17781653	-	3'	17765658-17766376	17765634-17766376
gene10533	NC_034011.1:17988819-17997251	+	5'	17988839-17989068	17988819-17989068
gene10533	NC_034011.1:17988819-17997251	+	3'	17996903-17997214	17996903-17997251
gene10545	NC_034011.1:18126680-18131630	-	5'	18131361-18131574	18131361-18131630
gene10547	NC_034011.1:18165821-18167119	-	5'	18166635-18167102	18166635-18167119
gene10562	NC_034011.1:18330135-18333351	-	5'	18332691-18333171	18332691-18333351
gene10574	NC_034011.1:18421578-18432268	-	3'	18421619-18421786	18421578-18421786
gene10578	NC_034011.1:18479504-18484265	+	5'	18479553-18479703	18479504-18479703
gene10582	NC_034011.1:18512668-18524459	+	5'	18512704-18512808	18512668-18512808
gene10588	NC_034011.1:18570058-18573528	-	5'	18573293-18573480	18573293-18573528
gene10590	NC_034011.1:18580629-18584167	-	5'	18583701-18584166	18583701-18584167
gene10602	NC_034011.1:18714205-18717244	+	5'	18714220-18714346	18714205-18714346
gene10605	NC_034011.1:18744612-18750809	+	3'	18750341-18750780	18750341-18750809
gene10618	NC_034011.1:18854119-18859070	-	3'	18854121-18854431	18854119-18854431
gene10618	NC_034011.1:18854119-18859070	-	5'	18858842-18859039	18858842-18859070
gene10619	NC_034011.1:18859404-18865083	-	3'	18859435-18859717	18859404-18859717
gene10620	NC_034011.1:18882766-18888651	+	5'	18882803-18882970	18882766-18882970
gene10620	NC_034011.1:18882766-18888651	+	3'	18888382-18888647	18888382-18888651
gene10626	NC_034011.1:18950252-18955648	-	3'	18950471-18950832	18950252-18950832
gene10626	NC_034011.1:18950252-18955648	-	5'	18955202-18955595	18955202-18955648
gene10631	NC_034011.1:18995597-18998952	-	5'	18998827-18998936	18998827-18998952
gene10643	NC_034011.1:19055001-19059556	-	5'	19059318-19059531	19059318-19059556
gene10647	NC_034011.1:19088836-19092479	-	5'	19091991-19092257	19091991-19092479
gene10656	NC_034011.1:19121255-19126033	+	5'	19121278-19121555	19121255-19121555
gene10662	NC_034011.1:19163679-19165484	+	5'	19163783-19163783	19163679-19163783
gene10667	NC_034011.1:19189036-19206496	-	5'	19206131-19206480	19206131-19206496
gene10668	NC_034011.1:19207084-19213481	-	3'	19207108-19207659	19207084-19207659
gene10684	NC_034011.1:19372116-19378634	+	5'	19372145-19372260	19372116-19372260
gene10687	NC_034011.1:19416022-19424105	-	3'	19416166-19416341	19416022-19416341
gene10689	NC_034011.1:19435112-19440354	+	3'	19440016-19440323	19440016-19440354
gene10693	NC_034011.1:19452786-19460912	-	5'	19460553-19460787	19460553-19460912
gene10702	NC_034011.1:19513011-19516142	-	3'	19513022-19513641	19513011-19513641
gene10702	NC_034011.1:19513011-19516142	-	5'	19515700-19516128	19515700-19516142
gene10703	NC_034011.1:19525709-19530726	-	5'	19529943-19530705	19529943-19530726
gene10704	NC_034011.1:19532128-19541505	-	3'	19532139-19533661	19532128-19533661
gene10704	NC_034011.1:19532128-19541505	-	5'	19541228-19541498	19541228-19541505
gene10708	NC_034011.1:19567775-19571921	+	5'	19567812-19568220	19567775-19568220
gene10710	NC_034011.1:19590717-19594525	+	5'	19590749-19591241	19590717-19591241
gene10714	NC_034011.1:19607806-19613970	+	3'	19613565-19613722	19613565-19613970
gene10715	NC_034011.1:19613938-19633962	-	3'	19613978-19614163	19613938-19614163
gene10722	NC_034011.1:19674587-19677699	-	5'	19677592-19677690	19677592-19677699
gene10725	NC_034011.1:19695857-19698891	-	3'	19695911-19696051	19695857-19696051
gene10731	NC_034011.1:19775247-19776454	+	5'	19775298-19775370	19775247-19775370
gene10731	NC_034011.1:19775247-19776454	+	3'	19775917-19776344	19775917-19776454
gene10746	NC_034011.1:19869037-19873066	-	3'	19869101-19869353	19869037-19869353
gene10748	NC_034011.1:19880122-19883151	+	5'	19880266-19880396	19880122-19880396
gene10749	NC_034011.1:19883537-19889683	-	5'	19889350-19889678	19889350-19889683
gene10773	NC_034011.1:20039898-20045886	+	5'	20039913-20040199	20039898-20040199
gene10777	NC_034011.1:20066264-20071874	+	5'	20066293-20066760	20066264-20066760
gene10779	NC_034011.1:20080170-20082478	-	3'	20080241-20080436	20080170-20080436
gene10782	NC_034011.1:20095632-20099610	-	3'	20095673-20096147	20095632-20096147
gene10787	NC_034011.1:20123144-20128433	+	5'	20123194-20123424	20123144-20123424
gene10787	NC_034011.1:20123144-20128433	+	3'	20128092-20128422	20128092-20128433
gene10792	NC_034011.1:20157796-20163144	-	5'	20162974-20163110	20162974-20163144
gene10823	NC_034011.1:20380166-20390898	-	3'	20380280-20380614	20380166-20380614
gene10825	NC_034011.1:20397963-20401667	-	5'	20401557-20401644	20401557-20401667
gene10827	NC_034011.1:20407855-20413063	-	5'	20412729-20413027	20412729-20413063
gene10828	NC_034011.1:20414206-20422729	+	5'	20414298-20414485	20414206-20414485
gene10830	NC_034011.1:20429670-20431240	+	5'	20429704-20429790	20429670-20429790
gene10836	NC_034011.1:20463041-20466398	+	3'	20466134-20466387	20466134-20466398
gene10838	NC_034011.1:20471151-20473219	-	5'	20473146-20473183	20473146-20473219
gene10841	NC_034011.1:20481974-20486019	+	5'	20481991-20482406	20481974-20482406
gene10853	NC_034011.1:20565727-20574102	+	3'	20573885-20574052	20573885-20574102
gene10859	NC_034011.1:20644648-20646932	+	5'	20644767-20644924	20644648-20644924
gene10861	NC_034011.1:20655807-20658246	-	3'	20655818-20656048	20655807-20656048
gene10861	NC_034011.1:20655807-20658246	-	5'	20658039-20658215	20658039-20658246
gene10862	NC_034011.1:20659072-20662195	-	5'	20661983-20662122	20661983-20662195
gene10863	NC_034011.1:20664284-20672612	-	3'	20664476-20665118	20664284-20665118
gene10863	NC_034011.1:20664284-20672612	-	5'	20672288-20672572	20672288-20672612
gene10866	NC_034011.1:20684490-20687958	-	3'	20684587-20684864	20684490-20684864
gene10866	NC_034011.1:20684490-20687958	-	5'	20687267-20687363	20687267-20687958
gene10869	NC_034011.1:20699227-20703327	+	5'	20699237-20699287	20699227-20699287
gene10869	NC_034011.1:20699227-20703327	+	3'	20702992-20703253	20702992-20703327
gene10871	NC_034011.1:20714990-20722709	+	5'	20715010-20715192	20714990-20715192
gene10874	NC_034011.1:20731487-20734643	-	3'	20731510-20731905	20731487-20731905
gene10874	NC_034011.1:20731487-20734643	-	5'	20734129-20734466	20734129-20734643
gene10876	NC_034011.1:20745150-20751581	-	5'	20751255-20751514	20751255-20751581
gene10883	NC_034011.1:20783422-20784389	-	3'	20783423-20783653	20783422-20783653
gene10885	NC_034011.1:20800766-20807183	+	3'	20806593-20807180	20806593-20807183
gene10892	NC_034011.1:20838930-20841574	+	3'	20841356-20841536	20841356-20841574
gene10901	NC_034011.1:20921030-20924961	+	5'	20921177-20921669	20921030-20921669
gene10903	NC_034011.1:20928252-20933971	-	5'	20933487-20933857	20933487-20933971
gene10923	NC_034011.1:21053567-21059247	+	5'	21053575-21054149	21053567-21054149
gene10926	NC_034011.1:21062740-21065382	+	3'	21064977-21065197	21064977-21065382
gene10929	NC_034011.1:21080351-21085089	+	5'	21080353-21080561	21080351-21080561
gene10951	NC_034011.1:21290818-21296822	+	5'	21290854-21291265	21290818-21291265
gene10951	NC_034011.1:21290818-21296822	+	3'	21296517-21296814	21296517-21296822
gene10952	NC_034011.1:21297014-21300413	-	3'	21297098-21297153	21297014-21297153
gene10966	NC_034011.1:21358240-21362348	+	3'	21362088-21362325	21362088-21362348
gene10968	NC_034011.1:21369132-21373709	-	5'	21373587-21373700	21373587-21373709
gene10973	NC_034011.1:21396593-21401794	+	5'	21396779-21397696	21396593-21397696
gene10974	NC_034011.1:21402740-21405223	-	3'	21402815-21403019	21402740-21403019
gene10978	NC_034011.1:21421685-21425760	-	5'	21425341-21425587	21425341-21425760
gene10989	NC_034011.1:21490614-21495496	-	5'	21495149-21495491	21495149-21495496
gene10990	NC_034011.1:21498942-21507017	-	3'	21499006-21499357	21498942-21499357
gene10990	NC_034011.1:21498942-21507017	-	5'	21506714-21506869	21506714-21507017
gene11004	NC_034011.1:21594831-21600355	-	5'	21599695-21600254	21599695-21600355
gene11006	NC_034011.1:21608682-21614137	-	3'	21608806-21608806	21608682-21608806
gene11007	NC_034011.1:21616673-21621690	-	3'	21616690-21616825	21616673-21616825
gene11011	NC_034011.1:21645444-21647665	-	5'	21647521-21647626	21647521-21647665
gene11029	NC_034011.1:21745710-21749681	+	3'	21748908-21749105	21748908-21749681
gene11030	NC_034011.1:21750040-21752284	-	5'	21752035-21752275	21752035-21752284
gene11037	NC_034011.1:21792667-21795777	+	5'	21792685-21792729	21792667-21792729
gene11048	NC_034011.1:21843492-21850157	-	3'	21843509-21843773	21843492-21843773
gene11048	NC_034011.1:21843492-21850157	-	5'	21849706-21850083	21849706-21850157
gene11065	NC_034011.1:21955234-21960134	+	5'	21955483-21955669	21955234-21955669
gene11068	NC_034011.1:21977212-21983074	+	5'	21977386-21977757	21977212-21977757
gene11073	NC_034011.1:21994579-21996927	+	5'	21994596-21994715	21994579-21994715
gene11077	NC_034011.1:22026899-22032729	+	5'	22026910-22027203	22026899-22027203
gene11079	NC_034011.1:22042531-22043943	-	3'	22042618-22042990	22042531-22042990
gene11079	NC_034011.1:22042531-22043943	-	5'	22043639-22043884	22043639-22043943
gene11080	NC_034011.1:22046309-22048378	-	3'	22046349-22046612	22046309-22046612
gene11081	NC_034011.1:22053515-22056355	+	5'	22053534-22053549	22053515-22053549
gene11086	NC_034011.1:22096517-22101924	+	5'	22096676-22096720	22096517-22096720
gene11093	NC_034011.1:22133090-22143324	-	5'	22143063-22143310	22143063-22143324
gene11099	NC_034011.1:22184617-22187085	+	5'	22184766-22184983	22184617-22184983
gene11099	NC_034011.1:22184617-22187085	+	3'	22186621-22187034	22186621-22187085
gene11112	NC_034011.1:22275478-22276853	-	3'	22275678-22275816	22275478-22275816
gene11112	NC_034011.1:22275478-22276853	-	5'	22276468-22276829	22276468-22276853
gene11151	NC_034011.1:22524691-22530788	-	3'	22524725-22524925	22524691-22524925
gene11162	NC_034011.1:22637440-22640371	-	5'	22640193-22640312	22640193-22640371
gene11178	NC_034011.1:22749735-22753192	-	5'	22752950-22753059	22752950-22753192
gene11193	NC_034011.1:22833069-22843429	-	5'	22843166-22843424	22843166-22843429
gene11213	NC_034011.1:22912563-22916807	-	3'	22912575-22912710	22912563-22912710
gene11215	NC_034011.1:22927026-22930628	-	5'	22930441-22930599	22930441-22930628
gene11220	NC_034011.1:22948853-22956053	-	5'	22955852-22956047	22955852-22956053
gene11231	NC_034011.1:23028310-23031756	+	5'	23028450-23028698	23028310-23028698
gene11245	NC_034011.1:23101915-23105300	+	3'	23105127-23105127	23105127-23105300
gene11260	NC_034011.1:23303690-23308349	+	5'	23303727-23303884	23303690-23303884
gene11262	NC_034011.1:23311552-23315790	-	3'	23311652-23312008	23311552-23312008
gene11268	NC_034011.1:23345386-23347253	-	3'	23345395-23345633	23345386-23345633
gene11272	NC_034011.1:23366922-23369614	-	3'	23366929-23366979	23366922-23366979
gene11276	NC_034011.1:23385678-23391649	-	3'	23385779-23386234	23385678-23386234
gene11276	NC_034011.1:23385678-23391649	-	5'	23391297-23391551	23391297-23391649
gene11291	NC_034011.1:23486483-23491527	-	5'	23491030-23491422	23491030-23491527
gene11312	NC_034011.1:23618309-23624928	-	5'	23624396-23624754	23624396-23624928
gene11315	NC_034011.1:23634986-23638933	-	5'	23638319-23638789	23638319-23638933
gene11325	NC_034011.1:23679607-23682008	-	3'	23679668-23679694	23679607-23679694
gene11333	NC_034011.1:23758967-23761499	-	3'	23759774-23760245	23758967-23760245
gene11334	NC_034011.1:23761561-23764421	-	5'	23764408-23764419	23764408-23764421
gene11335	NC_034011.1:23765464-23778135	+	5'	23765499-23765741	23765464-23765741
gene11339	NC_034011.1:23797267-23801157	+	5'	23797426-23797780	23797267-23797780
gene11339	NC_034011.1:23797267-23801157	+	3'	23799791-23801101	23799791-23801157
gene11341	NC_034011.1:23801330-23803876	-	5'	23803543-23803632	23803543-23803876
gene11343	NC_034011.1:23810010-23818863	-	5'	23818614-23818856	23818614-23818863
gene11344	NC_034011.1:23820218-23823760	-	3'	23820244-23820556	23820218-23820556
gene11352	NC_034011.1:23857811-23861479	-	5'	23860668-23861333	23860668-23861479
gene11375	NC_034011.1:24011290-24014892	-	5'	24014599-24014770	24014599-24014892
gene11393	NC_034011.1:24201085-24208275	-	5'	24207980-24208269	24207980-24208275
gene11394	NC_034011.1:24210183-24212559	-	5'	24212165-24212485	24212165-24212559
gene11418	NC_034011.1:24363024-24364164	+	3'	24363798-24364094	24363798-24364164
gene11421	NC_034011.1:24376545-24379653	+	5'	24376558-24376947	24376545-24376947
gene11437	NC_034011.1:24465763-24478462	+	5'	24465851-24466246	24465763-24466246
gene11444	NC_034011.1:24504150-24508131	+	5'	24504233-24504811	24504150-24504811
gene11452	NC_034011.1:24542367-24545505	+	5'	24542394-24542688	24542367-24542688
gene11458	NC_034011.1:24570566-24576190	-	3'	24570715-24570982	24570566-24570982
gene11467	NC_034011.1:24638561-24641530	-	3'	24638601-24639017	24638561-24639017
gene11467	NC_034011.1:24638561-24641530	-	5'	24641365-24641449	24641365-24641530
gene11471	NC_034011.1:24651705-24654289	-	5'	24654034-24654248	24654034-24654289
gene11473	NC_034011.1:24722117-24735535	-	5'	24734959-24735508	24734959-24735535
gene11493	NC_034011.1:24826552-24833190	-	5'	24832817-24833150	24832817-24833190
gene11498	NC_034011.1:24840344-24841875	-	5'	24841777-24841865	24841777-24841875
gene11504	NC_034011.1:24856324-24861013	+	5'	24856422-24856574	24856324-24856574
gene11505	NC_034011.1:24861673-24864021	-	5'	24863689-24863917	24863689-24864021
gene11516	NC_034011.1:24917671-24922948	-	3'	24917858-24918283	24917671-24918283
gene11516	NC_034011.1:24917671-24922948	-	5'	24922617-24922772	24922617-24922948
gene11526	NC_034011.1:24965832-24969814	+	5'	24966020-24966243	24965832-24966243
gene11532	NC_034011.1:24992636-25002209	-	5'	25001994-25002189	25001994-25002209
gene11536	NC_034011.1:25025528-25027360	-	3'	25025536-25025941	25025528-25025941
gene11536	NC_034011.1:25025528-25027360	-	5'	25026926-25027033	25026926-25027360
gene11540	NC_034011.1:25050540-25054670	+	3'	25054499-25054654	25054499-25054670
gene11542	NC_034011.1:25060564-25064178	+	5'	25060570-25060835	25060564-25060835
gene11543	NC_034011.1:25064265-25070525	-	5'	25070339-25070506	25070339-25070525
gene11551	NC_034011.1:25125248-25127380	+	5'	25125683-25125829	25125248-25125829
gene11551	NC_034011.1:25125248-25127380	+	3'	25126860-25127187	25126860-25127380
gene11552	NC_034011.1:25129980-25133598	+	3'	25133363-25133521	25133363-25133598
gene11556	NC_034011.1:25156669-25159465	-	3'	25156700-25156830	25156669-25156830
gene11556	NC_034011.1:25156669-25159465	-	5'	25159381-25159453	25159381-25159465
gene11562	NC_034011.1:25177501-25182085	+	5'	25177515-25177620	25177501-25177620
gene11562	NC_034011.1:25177501-25182085	+	3'	25181536-25181625	25181536-25182085
gene11564	NC_034011.1:25191337-25194764	-	5'	25194235-25194708	25194235-25194764
gene11565	NC_034011.1:25199526-25203246	+	5'	25199546-25199595	25199526-25199595
gene11565	NC_034011.1:25199526-25203246	+	3'	25202945-25203235	25202945-25203246
gene11566	NC_034011.1:25203500-25206379	+	3'	25206166-25206244	25206166-25206379
gene11577	NC_034011.1:25250509-25253743	-	5'	25253614-25253738	25253614-25253743
gene11582	NC_034011.1:25261073-25268006	-	3'	25261174-25261277	25261073-25261277
gene11607	NC_034011.1:25374167-25378808	+	3'	25377037-25377350	25377037-25378808
gene11609	NC_034011.1:25387900-25396951	+	5'	25387929-25388437	25387900-25388437
gene11609	NC_034011.1:25387900-25396951	+	3'	25396305-25396616	25396305-25396951
gene11617	NC_034011.1:25436677-25449727	+	5'	25436683-25437085	25436677-25437085
gene11620	NC_034011.1:25453650-25456014	-	5'	25455709-25455895	25455709-25456014
gene11621	NC_034011.1:25456602-25458734	-	3'	25456767-25457050	25456602-25457050
gene11623	NC_034011.1:25464556-25468289	-	3'	25464608-25464849	25464556-25464849
gene11640	NC_034011.1:25530374-25537290	+	5'	25530576-25530639	25530374-25530639
gene11641	NC_034011.1:25542380-25544785	+	5'	25542409-25542611	25542380-25542611
gene11642	NC_034011.1:25545146-25548180	+	5'	25545153-25545402	25545146-25545402
gene11648	NC_034011.1:25564633-25576596	-	5'	25576515-25576594	25576515-25576596
gene11658	NC_034011.1:25622331-25626349	+	3'	25625880-25626333	25625880-25626349
gene11659	NC_034011.1:25626486-25629877	+	5'	25626551-25626855	25626486-25626855
gene11659	NC_034011.1:25626486-25629877	+	3'	25629604-25629864	25629604-25629877
gene11662	NC_034011.1:25636289-25643051	-	5'	25643009-25643042	25643009-25643051
gene11665	NC_034011.1:25650114-25658625	-	5'	25658536-25658594	25658536-25658625
gene11669	NC_034011.1:25676209-25685821	-	3'	25676220-25676428	25676209-25676428
gene11681	NC_034011.1:25726446-25739800	+	5'	25726448-25727019	25726446-25727019
gene11681	NC_034011.1:25726446-25739800	+	3'	25739217-25739792	25739217-25739800
gene11685	NC_034011.1:25754019-25757327	+	5'	25754101-25754303	25754019-25754303
gene11685	NC_034011.1:25754019-25757327	+	3'	25757077-25757300	25757077-25757327
gene11687	NC_034011.1:25763207-25767871	-	3'	25763346-25763707	25763207-25763707
gene11703	NC_034011.1:25820769-25825616	-	5'	25825109-25825532	25825109-25825616
gene11709	NC_034011.1:25858070-25865179	-	5'	25864309-25865140	25864309-25865179
gene11712	NC_034011.1:25878556-25880786	+	5'	25878577-25878776	25878556-25878776
gene11718	NC_034011.1:25897550-25901494	-	3'	25897556-25897719	25897550-25897719
gene11718	NC_034011.1:25897550-25901494	-	5'	25901024-25901298	25901024-25901494
gene11721	NC_034011.1:25914639-25916928	+	3'	25916759-25916918	25916759-25916928
gene11722	NC_034011.1:25917014-25919873	-	5'	25919822-25919863	25919822-25919873
gene11723	NC_034011.1:25924084-25927958	+	3'	25927659-25927898	25927659-25927958
gene11724	NC_034011.1:25928987-25940330	+	5'	25929105-25929483	25928987-25929483
gene11729	NC_034011.1:25952172-25955041	+	5'	25952390-25952703	25952172-25952703
gene11732	NC_034011.1:25965072-25972347	+	5'	25965097-25965232	25965072-25965232
gene11736	NC_034011.1:25983334-25993936	-	5'	25993678-25993798	25993678-25993936
gene11737	NC_034011.1:25997855-26006546	+	5'	25998032-25998336	25997855-25998336
gene11737	NC_034011.1:25997855-26006546	+	3'	26006293-26006500	26006293-26006546
gene11749	NC_034011.1:26053965-26066074	-	5'	26065702-26065825	26065702-26066074
gene11751	NC_034011.1:26076587-26079984	+	3'	26079727-26079926	26079727-26079984
gene11755	NC_034011.1:26093599-26098122	-	3'	26093690-26093892	26093599-26093892
gene11758	NC_034011.1:26108251-26400418	-	3'	26108271-26108574	26108251-26108574
gene11762	NC_034011.1:26138673-26142295	-	5'	26142079-26142290	26142079-26142295
gene11765	NC_034011.1:26151153-26171645	+	5'	26151169-26151416	26151153-26151416
gene11767	NC_034011.1:26171827-26174612	+	3'	26174244-26174534	26174244-26174612
gene11769	NC_034011.1:26179549-26183673	+	5'	26179557-26180065	26179549-26180065
gene11774	NC_034011.1:26197453-26200083	+	3'	26199768-26200068	26199768-26200083
gene11776	NC_034011.1:26202653-26205418	+	5'	26202788-26202889	26202653-26202889
gene11777	NC_034011.1:26205916-26209884	+	3'	26209386-26209882	26209386-26209884
gene11786	NC_034011.1:26249349-26253090	+	5'	26249555-26249621	26249349-26249621
gene11787	NC_034011.1:26253150-26256994	-	5'	26256734-26256935	26256734-26256994
gene11792	NC_034011.1:26271422-26273336	+	5'	26271436-26271482	26271422-26271482
gene11793	NC_034011.1:26273374-26276815	-	3'	26273378-26273510	26273374-26273510
gene11794	NC_034011.1:26276999-26281126	-	3'	26277031-26277460	26276999-26277460
gene11794	NC_034011.1:26276999-26281126	-	5'	26280803-26281031	26280803-26281126
gene11795	NC_034011.1:26281389-26394559	+	5'	26281398-26281497	26281389-26281497
gene11804	NC_034011.1:26314487-26316747	+	5'	26314493-26314674	26314487-26314674
gene11805	NC_034011.1:26317032-26321750	-	5'	26321557-26321733	26321557-26321750
gene11817	NC_034011.1:26373592-26403346	+	5'	26373637-26374082	26373592-26374082
gene11824	NC_034011.1:26410225-26412917	-	5'	26412671-26412849	26412671-26412917
gene11826	NC_034011.1:26418646-26420955	+	5'	26418651-26418751	26418646-26418751
gene11828	NC_034011.1:26424018-26432258	+	5'	26424218-26424483	26424018-26424483
gene11829	NC_034011.1:26427824-26440293	+	5'	26427885-26427948	26427824-26427948
gene11834	NC_034011.1:26450877-26452280	-	5'	26452175-26452264	26452175-26452280
gene11870	NC_034011.1:26647358-26650514	-	5'	26650204-26650364	26650204-26650514
gene11871	NC_034011.1:26650425-26652766	+	3'	26652504-26652720	26652504-26652766
gene11884	NC_034011.1:26715607-26717032	+	5'	26715943-26716051	26715607-26716051
gene11885	NC_034011.1:26717756-26722893	+	5'	26717811-26717987	26717756-26717987
gene11892	NC_034011.1:26740366-26742057	+	5'	26740521-26740578	26740366-26740578
gene11899	NC_034011.1:26765841-26770833	-	5'	26770589-26770822	26770589-26770833
gene11900	NC_034011.1:26771252-26776151	-	5'	26776001-26776139	26776001-26776151
gene11912	NC_034011.1:26809446-26811239	+	5'	26809469-26809628	26809446-26809628
gene11919	NC_034011.1:26825141-26828585	-	5'	26825569-26825588	26825569-26828585
gene11927	NC_034011.1:26858467-26861848	-	5'	26861481-26861810	26861481-26861848
gene11930	NC_034011.1:26873703-26878155	+	5'	26873833-26874068	26873703-26874068
gene11933	NC_034011.1:26895474-26898295	+	3'	26898152-26898245	26898152-26898295
gene11935	NC_034011.1:26901501-26909801	-	3'	26901504-26901756	26901501-26901756
gene11939	NC_034011.1:26920382-26926734	+	5'	26920439-26920771	26920382-26920771
gene11945	NC_034011.1:26948947-26953153	+	5'	26949227-26949485	26948947-26949485
gene11950	NC_034011.1:26972203-26975131	+	5'	26972352-26972447	26972203-26972447
gene11952	NC_034011.1:26983892-26989291	+	5'	26983924-26984152	26983892-26984152
gene11953	NC_034011.1:26989374-26992354	+	5'	26989375-26989688	26989374-26989688
gene11953	NC_034011.1:26989374-26992354	+	3'	26991938-26992352	26991938-26992354
gene11955	NC_034011.1:27002853-27008708	-	5'	27008366-27008567	27008366-27008708
gene11963	NC_034011.1:27047227-27051298	+	5'	27047251-27047611	27047227-27047611
gene11972	NC_034011.1:27090323-27095217	+	5'	27090326-27090648	27090323-27090648
gene11972	NC_034011.1:27090323-27095217	+	3'	27094942-27095174	27094942-27095217
gene11974	NC_034011.1:27098669-27103044	-	5'	27102670-27102906	27102670-27103044
gene11975	NC_034011.1:27103343-27107760	-	3'	27103354-27103647	27103343-27103647
gene11975	NC_034011.1:27103343-27107760	-	5'	27107590-27107744	27107590-27107760
gene11976	NC_034011.1:27109765-27118390	-	3'	27109791-27110093	27109765-27110093
gene11976	NC_034011.1:27109765-27118390	-	5'	27118066-27118360	27118066-27118390
gene11977	NC_034011.1:27118673-27126563	-	5'	27126356-27126557	27126356-27126563
gene11979	NC_034011.1:27129628-27136618	-	5'	27136325-27136325	27136325-27136618
gene11985	NC_034011.1:27160307-27167094	-	3'	27160311-27160432	27160307-27160432
gene11987	NC_034011.1:27167172-27171048	-	3'	27167270-27167475	27167172-27167475
gene11987	NC_034011.1:27167172-27171048	-	5'	27170916-27171023	27170916-27171048
gene11988	NC_034011.1:27179970-27183461	+	5'	27180041-27180846	27179970-27180846
gene11988	NC_034011.1:27179970-27183461	+	3'	27182869-27183210	27182869-27183461
gene11994	NC_034011.1:27217122-27221806	+	5'	27217183-27217565	27217122-27217565
gene12001	NC_034011.1:27242011-27245205	+	3'	27244397-27244929	27244397-27245205
gene12003	NC_034011.1:27261319-27263987	+	3'	27263479-27263978	27263479-27263987
gene12005	NC_034011.1:27291940-27312978	-	3'	27291951-27292617	27291940-27292617
gene12005	NC_034011.1:27291940-27312978	-	5'	27312594-27312969	27312594-27312978
gene8895	NC_034011.1:13731-26831	+	5'	13736-14025	13731-14025
gene8898	NC_034011.1:38751-62030	+	5'	38780-39476	38751-39476
gene8898	NC_034011.1:38751-62030	+	3'	60703-61846	60703-62030
[truncated: 2,679 more rows]
