# Supplementary material for: Transcriptomic and metabolomic profiling provide novel insights into fruit development and flesh coloration in Prunus mira Koehne, a special wild peach species
Source: BMC Plant Biol. 2019 Nov 1;19:463. doi: 10.1186/s12870-019-2074-6 (PMC6825364; doi:10.1186/s12870-019-2074-6)
Supplement: Supplementary file 5 — Additional file 5: Table S5. Intron-exon structure of the optimized genes in P. persica. (XLSX 3036 kb) [file 12870_2019_2074_MOESM5_ESM.xlsx]

## Sheet: Sheet1
Gene_ID	mRNA_ID	Exon	Intron
gene0	rna0	40344-40616;40721-40830;40942-41014;41665-41726;43367-43508;44832-45050;45193-45259;47059-47458;49004-49151;49275-49435;50081-50180;50969-51043;51177-51311;60068-60157;60416-60598;60688-60792;66015-66173;66481-66525;66666-66887;68373-68479;68567-68620;68706-68778;68912-69168;69637-69917	40617-40720;40617-40941;40617-41664;40617-43366;40617-44831;40617-45192;40617-47058;40617-49003;40617-49274;40617-50080;40617-50968;40617-51176;40617-60067;40617-60415;40617-60687;40617-66014;40617-66480;40617-66665;40617-68372;40617-68566;40617-68705;40617-68911;40617-69636
gene0	rna1	40344-40616;40721-40830;40942-41014;41665-41726;43367-43508;44832-45050;45193-45259;47059-47458;49004-49151;49275-49435;50081-50180;50969-51043;51177-51311;60068-60157;60416-60598;60688-60792;66015-66173;66481-66525;68373-68479;68567-68620;68706-68778;68912-69168;69637-69917	40617-40720;40617-40941;40617-41664;40617-43366;40617-44831;40617-45192;40617-47058;40617-49003;40617-49274;40617-50080;40617-50968;40617-51176;40617-60067;40617-60415;40617-60687;40617-66014;40617-66480;40617-68372;40617-68566;40617-68705;40617-68911;40617-69636
gene1	rna2	71521-71844;72389-72640;73121-73397;73580-73734;78752-79266	71845-72388;71845-73120;71845-73579;71845-78751
gene10	rna16	179501-180714;182401-183810	180715-182400
gene100	rna152	877912-878313;876785-876996;876176-876254;875660-875959;875285-875442;874760-874876;874400-874576;874080-874282;873665-873946	878314-876784;878314-876175;878314-875659;878314-875284;878314-874759;878314-874399;878314-874079;878314-873664
gene100	rna153	877912-878313;876785-876996;876176-876254;875660-875959;875285-875442;874760-874876;874400-874576;873665-874282	878314-876784;878314-876175;878314-875659;878314-875284;878314-874759;878314-874399;878314-873664
gene1000	rna1375	8846836-8847414;8847734-8848640;8848974-8849209;8849328-8849606;8850271-8850399;8850495-8850671;8850759-8850866;8851102-8851655	8847415-8847733;8847415-8848973;8847415-8849327;8847415-8850270;8847415-8850494;8847415-8850758;8847415-8851101
gene1000	rna1376	8846836-8847414;8847755-8848640;8848974-8849209;8849328-8849606;8850271-8850399;8850495-8850671;8850759-8850866;8851102-8851655	8847415-8847754;8847415-8848973;8847415-8849327;8847415-8850270;8847415-8850494;8847415-8850758;8847415-8851101
gene1000	rna1377	8846836-8847414;8847763-8848640;8848974-8849209;8849328-8849606;8850271-8850399;8850495-8850671;8850759-8850866;8851102-8851655	8847415-8847762;8847415-8848973;8847415-8849327;8847415-8850270;8847415-8850494;8847415-8850758;8847415-8851101
gene10000	rna14270	9543889-9544023;9543645-9543752;9543512-9543554;9542439-9542634;9541541-9541960	9544024-9543644;9544024-9543511;9544024-9542438;9544024-9541540
gene10000	rna14271	9543645-9543758;9543512-9543554;9542439-9542634;9541541-9541960	9543759-9543511;9543759-9542438;9543759-9541540
gene10002	rna14272	9579370-9580629;9578528-9579096;9578127-9578334	9580630-9578527;9580630-9578126
gene10003	rna14273	9588450-9588773;9588868-9589130;9589221-9589367;9589521-9589682;9591342-9591419;9593220-9593353;9593568-9593640;9593717-9593794;9593897-9594019;9594176-9594270;9594989-9595198;9596173-9596266	9588774-9588867;9588774-9589220;9588774-9589520;9588774-9591341;9588774-9593219;9588774-9593567;9588774-9593716;9588774-9593896;9588774-9594175;9588774-9594988;9588774-9596172
gene10004	rna14274	9597836-9598357;9598689-9599129;9599500-9599928	9598358-9598688;9598358-9599499
gene10008	rna14277	9641904-9642240;9643463-9643563	9642241-9643462
gene10009	rna14278	9644563-9645031;9645119-9646905;9647097-9647158;9647839-9648093	9645032-9645118;9645032-9647096;9645032-9647838
gene1001	rna1378	8854429-8854822;8855733-8856996	8854823-8855732
gene10010	rna14279	9654850-9655351;9655433-9655979	9655352-9655432
gene10011	rna14280	9660517-9662716;9659097-9660286	9662717-9659096
gene10012	rna14281	9663336-9664498	--
gene10013	rna14282	9681202-9681461;9681540-9682545	9681462-9681539
gene10015	rna14284	9696066-9698503	--
gene10017	rna14286	9713653-9713724;9709212-9712100	9713725-9709211
gene10018	rna14287	9717066-9717392;9717947-9718032;9718987-9719193;9719348-9719453;9719645-9719749;9719847-9720019;9720705-9720864;9721057-9721152;9721641-9721735;9721846-9722289	9717393-9717946;9717393-9718986;9717393-9719347;9717393-9719644;9717393-9719846;9717393-9720704;9717393-9721056;9717393-9721640;9717393-9721845
gene10019	rna14288	9733515-9733738;9731902-9731994;9731531-9731590;9731178-9731450;9730985-9731059;9730846-9730902;9730393-9730533;9730237-9730287;9730064-9730159;9729661-9729744;9723320-9723421;9722090-9722793	9733739-9731901;9733739-9731530;9733739-9731177;9733739-9730984;9733739-9730845;9733739-9730392;9733739-9730236;9733739-9730063;9733739-9729660;9733739-9723319;9733739-9722089
gene10019	rna14289	9733515-9733735;9731902-9731994;9731531-9731590;9731178-9731450;9730985-9731059;9730846-9730902;9730393-9730533;9730237-9730287;9730064-9730159;9729661-9729744;9729313-9729414;9728185-9728823	9733736-9731901;9733736-9731530;9733736-9731177;9733736-9730984;9733736-9730845;9733736-9730392;9733736-9730236;9733736-9730063;9733736-9729660;9733736-9729312;9733736-9728184
gene10019	rna14290	9733388-9733476;9731902-9731994;9731531-9731590;9731178-9731450;9730985-9731059;9730846-9730902;9730393-9730533;9730237-9730287;9730064-9730159;9729661-9729744;9729313-9729414;9728185-9728823	9733477-9731901;9733477-9731530;9733477-9731177;9733477-9730984;9733477-9730845;9733477-9730392;9733477-9730236;9733477-9730063;9733477-9729660;9733477-9729312;9733477-9728184
gene10019	rna14291	9733294-9733453;9731902-9731994;9731531-9731590;9731178-9731450;9730985-9731059;9730846-9730902;9730393-9730533;9730237-9730287;9730064-9730159;9729661-9729744;9729313-9729414;9728185-9728823	9733454-9731901;9733454-9731530;9733454-9731177;9733454-9730984;9733454-9730845;9733454-9730392;9733454-9730236;9733454-9730063;9733454-9729660;9733454-9729312;9733454-9728184
gene1002	rna1379	8857626-8858036;8858561-8860059	8858037-8858560
gene10020	rna14292	9724808-9727384;9723734-9724451	9727385-9723733
gene10021	rna14293	9737745-9738554;9737327-9737518;9735566-9736477	9738555-9737326;9738555-9735565
gene10022	rna14294	9758816-9759205;9758239-9758477;9757801-9757936;9757152-9757410;9756872-9757004;9756095-9756688	9759206-9758238;9759206-9757800;9759206-9757151;9759206-9756871;9759206-9756094
gene10023	rna14295	9764941-9765721;9764161-9764232;9763191-9763232;9762998-9763100;9762680-9762744;9762551-9762595;9762358-9762465;9762161-9762248;9760727-9760773;9760196-9760640	9765722-9764160;9765722-9763190;9765722-9762997;9765722-9762679;9765722-9762550;9765722-9762357;9765722-9762160;9765722-9760726;9765722-9760195
gene10023	rna14297	9764941-9765703;9764161-9764232;9763191-9763232;9762998-9763100;9762680-9762744;9762551-9762595;9762358-9762465;9762063-9762248	9765704-9764160;9765704-9763190;9765704-9762997;9765704-9762679;9765704-9762550;9765704-9762357;9765704-9762062
gene10025	rna14299	9799458-9799707;9797594-9797737;9796811-9796960;9796177-9796686;9794115-9795674;9793973-9794041;9793394-9793822	9799708-9797593;9799708-9796810;9799708-9796176;9799708-9794114;9799708-9793972;9799708-9793393
gene10026	rna14300	9799946-9803131;9803325-9805530;9805624-9806405	9803132-9803324;9803132-9805623
gene10027	rna14301	9804591-9804944;9805062-9805506;9805624-9805817	9804945-9805061;9804945-9805623
gene10028	rna14302	9808597-9811384;9811653-9812181	9811385-9811652
gene1003	rna1380	8863191-8863268;8862244-8862333;8862010-8862131;8861710-8861919;8860509-8861309	8863269-8862243;8863269-8862009;8863269-8861709;8863269-8860508
gene10030	rna14303	9816865-9817654;9817865-9819222	9817655-9817864
gene10031	rna14304	9832121-9833263	--
gene10032	rna14305	9833780-9834163	--
gene10033	rna14306	9866598-9868685	--
gene10035	rna14308	9889190-9889532;9888509-9888592;9887087-9887169;9886616-9886954	9889533-9888508;9889533-9887086;9889533-9886615
gene10036	rna14309	9899829-9900167;9900603-9902717	9900168-9900602
gene10037	rna14310	9923620-9923826;9924312-9924646;9928714-9928859;9929321-9929468;9930435-9930638;9930779-9931143	9923827-9924311;9923827-9928713;9923827-9929320;9923827-9930434;9923827-9930778
gene10037	rna14311	9923621-9923826;9928714-9928859;9929321-9929468;9930435-9930638;9930779-9931143	9923827-9928713;9923827-9929320;9923827-9930434;9923827-9930778
gene10037	rna14312	9924536-9924646;9925549-9925630;9928714-9928859;9929321-9929468;9930435-9930638;9930779-9931143	9924647-9925548;9924647-9928713;9924647-9929320;9924647-9930434;9924647-9930778
gene10038	rna14313	9937795-9937947;9938766-9939215;9939768-9939844;9939957-9939993;9940259-9940430;9940715-9941055;9961515-9961642	9937948-9938765;9937948-9939767;9937948-9939956;9937948-9940258;9937948-9940714;9937948-9961514
gene10039	rna14315	9974327-9976823;9973846-9974069	9976824-9973845
gene1004	rna1381	8864446-8864825;8863819-8864270	8864826-8863818
gene10040	rna14316	10004622-10005039;10004299-10004363;10003753-10004034	10005040-10004298;10005040-10003752
gene10041	rna14317	10021694-10021956;10019461-10020333;10019272-10019366;10017415-10019162	10021957-10019460;10021957-10019271;10021957-10017414
gene10041	rna14318	10021694-10021875;10019461-10020333;10019272-10019366;10017936-10019162;10017415-10017854	10021876-10019460;10021876-10019271;10021876-10017935;10021876-10017414
gene10042	rna14319	10047281-10047599;10049628-10050005;10050423-10050626;10050906-10051094;10051247-10051506;10051639-10051758;10051954-10052043;10054212-10054307;10055070-10055162;10057324-10057420;10058878-10059106;10059564-10059687;10059841-10059860;10059978-10060134;10061585-10061873;10062002-10062074;10062197-10064947	10047600-10049627;10047600-10050422;10047600-10050905;10047600-10051246;10047600-10051638;10047600-10051953;10047600-10054211;10047600-10055069;10047600-10057323;10047600-10058877;10047600-10059563;10047600-10059840;10047600-10059977;10047600-10061584;10047600-10062001;10047600-10062196
gene10042	rna14320	10047281-10047599;10049628-10050005;10050423-10050626;10050906-10051094;10051247-10051506;10051639-10051758;10051954-10052043;10053527-10053589;10054212-10054307;10055070-10055162;10057324-10057420;10058878-10059106;10059564-10059687;10059841-10059860;10059978-10060134;10061585-10061873;10062002-10062074;10062197-10062514	10047600-10049627;10047600-10050422;10047600-10050905;10047600-10051246;10047600-10051638;10047600-10051953;10047600-10053526;10047600-10054211;10047600-10055069;10047600-10057323;10047600-10058877;10047600-10059563;10047600-10059840;10047600-10059977;10047600-10061584;10047600-10062001;10047600-10062196
gene10042	rna14321	10047281-10047599;10049628-10050005;10050423-10050626;10050906-10051094;10051247-10051506;10051639-10051758;10051954-10052043;10055070-10055162;10057324-10057420;10058878-10059106;10059564-10059687;10059841-10059860;10059978-10060134;10061585-10061873;10062002-10062074;10062197-10062495	10047600-10049627;10047600-10050422;10047600-10050905;10047600-10051246;10047600-10051638;10047600-10051953;10047600-10055069;10047600-10057323;10047600-10058877;10047600-10059563;10047600-10059840;10047600-10059977;10047600-10061584;10047600-10062001;10047600-10062196
gene10042	rna14322	10047281-10047596;10049628-10050005;10050423-10050626;10050906-10051094;10051247-10051506;10051639-10051758;10051954-10052043;10053527-10053589;10054212-10054307;10055070-10055162;10057324-10057420;10058878-10059106;10059564-10059687;10059841-10059860;10059978-10060134;10061585-10061873;10062002-10062074;10062197-10062495	10047597-10049627;10047597-10050422;10047597-10050905;10047597-10051246;10047597-10051638;10047597-10051953;10047597-10053526;10047597-10054211;10047597-10055069;10047597-10057323;10047597-10058877;10047597-10059563;10047597-10059840;10047597-10059977;10047597-10061584;10047597-10062001;10047597-10062196
gene10043	rna14323	10062635-10064899;10062395-10062533	10064900-10062394
gene10044	rna14324	10077130-10077425;10078209-10078305;10078469-10078531;10078629-10078676;10078780-10078833;10079593-10079650;10079788-10080096	10077426-10078208;10077426-10078468;10077426-10078628;10077426-10078779;10077426-10079592;10077426-10079787
gene10045	rna14325	10085837-10086275;10086383-10086427;10086637-10087088;10087164-10087495	10086276-10086382;10086276-10086636;10086276-10087163
gene10046	rna14326	10114395-10115786;10116260-10116342;10118066-10118145	10115787-10116259;10115787-10118065
gene10046	rna14327	10114398-10115790;10118066-10118554	10115791-10118065
gene10046	rna14328	10114400-10115786;10118066-10118554	10115787-10118065
gene10047	rna14329	10146440-10147193;10143260-10143535	10147194-10143259
gene10048	rna14330	10180104-10180778;10181312-10181703;10181905-10181989;10182455-10182677;10182865-10182968;10183091-10183178;10183402-10183556;10183787-10184712;10184714-10184771;10185161-10185547;10185858-10186323	10180779-10181311;10180779-10181904;10180779-10182454;10180779-10182864;10180779-10183090;10180779-10183401;10180779-10183786;10180779-10184713;10180779-10185160;10180779-10185857
gene10049	rna14331	10192252-10192622;10191625-10191674;10191450-10191528;10191256-10191351;10190986-10191066;10190763-10190854;10189823-10189915;10189215-10189283;10188730-10188936;10188122-10188371	10192623-10191624;10192623-10191449;10192623-10191255;10192623-10190985;10192623-10190762;10192623-10189822;10192623-10189214;10192623-10188729;10192623-10188121
gene10049	rna14332	10192252-10192616;10191625-10191692;10191450-10191528;10191256-10191351;10190986-10191066;10190763-10190854;10189823-10189915;10189215-10189283;10188730-10188936;10188122-10188371	10192617-10191624;10192617-10191449;10192617-10191255;10192617-10190985;10192617-10190762;10192617-10189822;10192617-10189214;10192617-10188729;10192617-10188121
gene1005	rna1382	8869548-8869795;8868328-8868677	8869796-8868327
gene10050	rna14333	10238569-10238628;10238799-10238874;10239088-10239536	10238629-10238798;10238629-10239087
gene10051	rna14336	10253741-10254045;10253541-10253631;10248067-10248446	10254046-10253540;10254046-10248066
gene10052	rna14337	10260292-10260446;10260507-10261287	10260447-10260506
gene10053	rna14338	10267723-10268520;10267420-10267475;10266941-10267067;10265938-10266009	10268521-10267419;10268521-10266940;10268521-10265937
gene10056	rna14339	10376852-10377613;10377701-10378096	10377614-10377700
gene10058	rna14340	10475210-10476436	--
gene10059	rna14341	10508239-10508737;10513299-10513693;10514130-10514444	10508738-10513298;10508738-10514129
gene1006	rna1383	8873380-8873847;8872430-8872750;8872193-8872327;8871607-8872065	8873848-8872429;8873848-8872192;8873848-8871606
gene10062	rna14343	10558416-10558962;10572597-10572811;10572984-10573309	10558963-10572596;10558963-10572983
gene10063	rna14344	10617437-10617967;10616706-10616870	10617968-10616705
gene10064	rna14345	10625462-10626396;10626900-10627274	10626397-10626899
gene10066	rna14346	10675857-10675994;10676150-10676713;10677152-10677220	10675995-10676149;10675995-10677151
gene10067	rna14347	10684621-10684629;10683180-10683621;10682466-10683058	10684630-10683179;10684630-10682465
gene10068	rna14348	10684975-10685508	--
gene10069	rna14349	10702100-10703913;10701474-10701922	10703914-10701473
gene10071	rna14350	10711539-10712534	--
gene10073	rna14352	10733489-10733710;10734225-10734531;10734646-10734733;10735346-10735455;10735535-10735683;10738718-10738773;10738856-10739289	10733711-10734224;10733711-10734645;10733711-10735345;10733711-10735534;10733711-10738717;10733711-10738855
gene10074	rna14353	10740559-10741107;10741221-10741410;10741738-10741868;10742353-10742422;10742789-10742854;10743169-10743320;10743405-10743482;10743636-10743772;10744037-10744129;10744415-10744685	10741108-10741220;10741108-10741737;10741108-10742352;10741108-10742788;10741108-10743168;10741108-10743404;10741108-10743635;10741108-10744036;10741108-10744414
gene10075	rna14354	10754270-10754671	--
gene10076	rna14355	10766796-10767034;10767137-10767164;10767981-10768067;10768903-10768961;10770184-10770225;10770314-10770387;10770558-10770655;10770913-10771187	10767035-10767136;10767035-10767980;10767035-10768902;10767035-10770183;10767035-10770313;10767035-10770557;10767035-10770912
gene10077	rna14356	10781640-10782908	--
gene10078	rna14357	10787402-10787908;10787257-10787301;10786576-10787027;10786219-10786455	10787909-10787256;10787909-10786575;10787909-10786218
gene10079	rna14358	10803688-10804089	--
gene10080	rna14359	10811041-10812965;10810071-10810266;10809799-10809983;10809383-10809716;10809072-10809276;10808886-10808992;10808410-10808600;10807608-10808322	10812966-10810070;10812966-10809798;10812966-10809382;10812966-10809071;10812966-10808885;10812966-10808409;10812966-10807607
gene10080	rna14360	10811041-10812965;10810071-10810266;10809799-10809983;10809383-10809716;10809072-10809276;10808886-10808992;10807608-10808600	10812966-10810070;10812966-10809798;10812966-10809382;10812966-10809071;10812966-10808885;10812966-10807607
gene10082	rna14362	10831653-10834857;10831150-10831480	10834858-10831149
gene10082	rna14363	10834586-10834856;10832016-10834413;10831653-10831979;10831150-10831480	10834857-10832015;10834857-10831652;10834857-10831149
gene10082	rna14364	10834586-10834856;10832002-10834413;10831653-10831836;10831150-10831480	10834857-10832001;10834857-10831652;10834857-10831149
gene10082	rna14365	10834586-10834856;10831918-10834413;10831653-10831836;10831150-10831480	10834857-10831917;10834857-10831652;10834857-10831149
gene10082	rna14366	10834586-10834856;10831653-10834413;10831150-10831477	10834857-10831652;10834857-10831149
gene10082	rna14367	10834586-10834856;10831653-10834413;10831150-10831480	10834857-10831652;10834857-10831149
gene10084	rna14368	10841049-10842086;10842184-10842250;10842346-10842591	10842087-10842183;10842087-10842345
gene10084	rna14369	10841050-10842086;10842184-10842591	10842087-10842183
gene10084	rna14370	10841053-10841568;10841602-10842086;10842184-10842591	10841569-10841601;10841569-10842183
gene10085	rna14371	10852548-10852553;10852857-10852916;10859439-10859880;10860009-10860601	10852554-10852856;10852554-10859438;10852554-10860008
gene10086	rna14372	10861657-10862092;10862205-10862791	10862093-10862204
gene10087	rna14373	10873175-10873612	--
gene10088	rna14374	10877527-10877962;10878061-10879241	10877963-10878060
gene10089	rna14375	10883335-10883742;10882863-10882955;10882048-10882113;10881750-10881890;10881197-10881424;10880971-10881088;10880721-10880860;10880461-10880628;10880133-10880288;10878775-10879697	10883743-10882862;10883743-10882047;10883743-10881749;10883743-10881196;10883743-10880970;10883743-10880720;10883743-10880460;10883743-10880132;10883743-10878774
gene1009	rna1386	8878747-8879146;8879546-8879821;8879999-8880079;8880363-8880644;8880732-8880842;8881132-8881218;8881458-8881753	8879147-8879545;8879147-8879998;8879147-8880362;8879147-8880731;8879147-8881131;8879147-8881457
gene10090	rna14376	10901937-10902368	--
gene10091	rna14377	10907788-10909961	--
gene10092	rna14378	10932054-10932659	--
gene10093	rna14379	10955367-10955477;10951972-10952112;10951804-10951857;10950328-10950607	10955478-10951971;10955478-10951803;10955478-10950327
gene10093	rna14380	10955367-10955475;10953196-10953273;10951972-10952112;10951804-10951857;10950328-10950607	10955476-10953195;10955476-10951971;10955476-10951803;10955476-10950327
gene10093	rna14381	10954464-10954632;10951972-10952112;10951804-10951857;10950330-10950607	10954633-10951971;10954633-10951803;10954633-10950329
gene10094	rna14382	10957712-10958156;10957028-10957620	10958157-10957027
gene10096	rna14383	10970361-10970571;10972663-10972839;10973216-10973948;10974031-10974141;10974502-10974674;10974746-10975245	10970572-10972662;10970572-10973215;10970572-10974030;10970572-10974501;10970572-10974745
gene10096	rna14384	10970413-10970571;10972663-10972839;10973216-10973948;10974502-10974674;10974746-10975245	10970572-10972662;10970572-10973215;10970572-10974501;10970572-10974745
gene10096	rna14385	10970414-10970571;10970738-10970996;10972663-10972839;10973216-10973948;10974031-10974141;10974502-10974674;10974746-10975245	10970572-10970737;10970572-10972662;10970572-10973215;10970572-10974030;10970572-10974501;10970572-10974745
gene10097	rna14386	10977024-10977792;10976748-10976922;10976468-10976652;10975729-10976378	10977793-10976747;10977793-10976467;10977793-10975728
gene10098	rna14387	10986653-10987024;10987108-10987207	10987025-10987107
gene10099	rna14388	10992839-10993561	--
gene101	rna154	883362-883761;883867-884162;884816-885053;885163-885501;885610-885695;885786-885893;886008-886321;886407-886670;886753-887737	883762-883866;883762-884815;883762-885162;883762-885609;883762-885785;883762-886007;883762-886406;883762-886752
gene1010	rna1387	8888533-8888994;8888293-8888405;8888104-8888200;8887872-8887996;8887139-8887673;8886808-8886993;8886263-8886556;8886031-8886183;8885574-8885728;8884831-8884936;8883773-8884714;8883313-8883385;8882787-8883146;8881905-8882407	8888995-8888292;8888995-8888103;8888995-8887871;8888995-8887138;8888995-8886807;8888995-8886262;8888995-8886030;8888995-8885573;8888995-8884830;8888995-8883772;8888995-8883312;8888995-8882786;8888995-8881904
gene10100	rna14389	10996780-10997432;10996610-10996694;10995931-10996537;10995426-10995835	10997433-10996609;10997433-10995930;10997433-10995425
gene10101	rna14390	10998818-10999046;10998261-10998733;10997481-10998176	10999047-10998260;10999047-10997480
gene10102	rna14391	11009884-11010647;11010836-11011007;11012158-11012333;11012425-11012583;11012839-11013373	11010648-11010835;11010648-11012157;11010648-11012424;11010648-11012838
gene10103	rna14392	11015365-11017378;11017572-11018567	11017379-11017571
gene10104	rna14393	11087229-11087525;11086895-11086949;11086596-11086774;11086256-11086477;11085870-11086108;11085232-11085757;11084831-11085104;11083444-11084282;11083008-11083274;11069956-11070219;11069451-11069810	11087526-11086894;11087526-11086595;11087526-11086255;11087526-11085869;11087526-11085231;11087526-11084830;11087526-11083443;11087526-11083007;11087526-11069955;11087526-11069450
gene10104	rna14394	11087229-11087518;11086895-11086949;11086596-11086774;11086256-11086477;11085870-11086108;11085232-11085757;11084831-11085104;11083444-11084282;11083008-11083274;11082657-11082920;11082218-11082511;11081387-11082110	11087519-11086894;11087519-11086595;11087519-11086255;11087519-11085869;11087519-11085231;11087519-11084830;11087519-11083443;11087519-11083007;11087519-11082656;11087519-11082217;11087519-11081386
gene10104	rna14395	11087229-11087524;11086895-11086949;11086596-11086774;11086256-11086477;11085870-11086108;11085232-11085757;11084831-11085104;11083444-11084282;11083008-11083274;11082657-11082920;11082424-11082539	11087525-11086894;11087525-11086595;11087525-11086255;11087525-11085869;11087525-11085231;11087525-11084830;11087525-11083443;11087525-11083007;11087525-11082656;11087525-11082423
gene10104	rna14396	11087229-11087526;11086895-11086949;11086596-11086774;11086256-11086477;11085870-11086108;11085232-11085757;11084831-11085104;11083444-11084282;11083008-11083274;11082708-11082895	11087527-11086894;11087527-11086595;11087527-11086255;11087527-11085869;11087527-11085231;11087527-11084830;11087527-11083443;11087527-11083007;11087527-11082707
gene10105	rna14397	11109814-11110261;11109482-11109536;11109183-11109361;11108843-11109064;11108457-11108695;11107819-11108344;11107418-11107691;11106031-11106869;11105595-11105861;11105244-11105507;11104805-11105098;11104098-11104697	11110262-11109481;11110262-11109182;11110262-11108842;11110262-11108456;11110262-11107818;11110262-11107417;11110262-11106030;11110262-11105594;11110262-11105243;11110262-11104804;11110262-11104097
gene10105	rna14398	11109814-11110262;11109482-11109536;11109183-11109361;11108843-11109064;11108457-11108695;11107819-11108344;11107418-11107691;11106031-11106869;11105595-11105861;11105244-11105507;11105011-11105126	11110263-11109481;11110263-11109182;11110263-11108842;11110263-11108456;11110263-11107818;11110263-11107417;11110263-11106030;11110263-11105594;11110263-11105243;11110263-11105010
gene10105	rna14399	11109814-11110262;11109482-11109536;11109183-11109361;11108843-11109064;11108457-11108695;11107819-11108344;11107418-11107691;11106031-11106869;11105595-11105861;11105295-11105482	11110263-11109481;11110263-11109182;11110263-11108842;11110263-11108456;11110263-11107818;11110263-11107417;11110263-11106030;11110263-11105594;11110263-11105294
gene10107	rna14404	11140996-11141530;11141617-11141834	11141531-11141616
gene10108	rna14405	11152578-11153096;11153213-11153344;11153583-11153945	11153097-11153212;11153097-11153582
gene10109	rna14406	11165261-11167201;11161960-11162189;11161503-11161775;11161146-11161439	11167202-11161959;11167202-11161502;11167202-11161145
gene1011	rna1388	8903893-8904357;8902234-8902331;8901989-8902116;8901062-8901173;8900432-8900612;8899838-8900020;8899394-8899588;8898963-8899044;8898639-8898757;8898222-8898526;8897953-8898049;8897586-8897729;8897309-8897392;8897150-8897236;8896743-8896883;8896257-8896382;8893978-8894076;8893839-8893906;8893664-8893730;8893313-8893483;8893065-8893154;8891867-8891947;8891238-8891311;8891043-8891114;8890840-8890929…	8904358-8902233;8904358-8901988;8904358-8901061;8904358-8900431;8904358-8899837;8904358-8899393;8904358-8898962;8904358-8898638;8904358-8898221;8904358-8897952;8904358-8897585;8904358-8897308;8904358-8897149;8904358-8896742;8904358-8896256;8904358-8893977;8904358-8893838;8904358-8893663;8904358-8893312;8904358-8893064;8904358-8891866;8904358-8891237;8904358-8891042;8904358-8890839;8904358-8890008
gene1011	rna1389	8903893-8904358;8902234-8902331;8901989-8902116;8901062-8901173;8900432-8900612;8899838-8900020;8899394-8899588;8898963-8899044;8898639-8898757;8898222-8898526;8897953-8898049;8897586-8897729;8897309-8897392;8897150-8897236;8896743-8896883;8896257-8896382;8893978-8894076;8893839-8893906;8893664-8893730;8893313-8893483;8893065-8893154;8891867-8891921;8891238-8891311	8904359-8902233;8904359-8901988;8904359-8901061;8904359-8900431;8904359-8899837;8904359-8899393;8904359-8898962;8904359-8898638;8904359-8898221;8904359-8897952;8904359-8897585;8904359-8897308;8904359-8897149;8904359-8896742;8904359-8896256;8904359-8893977;8904359-8893838;8904359-8893663;8904359-8893312;8904359-8893064;8904359-8891866;8904359-8891237
gene10110	rna14407	11170798-11171174;11169951-11170641	11171175-11169950
gene10111	rna14408	11204596-11205216	--
gene10113	rna14410	11220786-11221037;11220232-11220532	11221038-11220231
gene10114	rna14411	11225881-11226350;11225460-11225701;11225285-11225381;11223623-11223806;11222491-11223236	11226351-11225459;11226351-11225284;11226351-11223622;11226351-11222490
gene10114	rna14413	11225881-11226347;11225460-11225701;11225285-11225381;11223623-11223806;11223170-11223236;11222547-11223061	11226348-11225459;11226348-11225284;11226348-11223622;11226348-11223169;11226348-11222546
gene10114	rna14414	11225881-11226345;11225460-11225701;11225285-11225381;11223623-11223806;11223433-11223514;11223170-11223236;11222956-11223061;11222547-11222852	11226346-11225459;11226346-11225284;11226346-11223622;11226346-11223432;11226346-11223169;11226346-11222955;11226346-11222546
gene10115	rna14416	11237575-11240240;11237443-11237488;11237236-11237349;11237033-11237106;11233769-11234222	11240241-11237442;11240241-11237235;11240241-11237032;11240241-11233768
gene10115	rna14417	11237575-11240207;11237443-11237488;11237236-11237352;11237033-11237106;11233769-11234222	11240208-11237442;11240208-11237235;11240208-11237032;11240208-11233768
gene10116	rna14421	11278337-11279470	--
gene10117	rna14422	11353024-11353864;11354046-11354560	11353865-11354045
gene10118	rna14423	11387853-11387972;11387708-11387765;11387233-11387447;11386191-11386307;11384626-11384686;11384285-11384373;11383745-11383819;11383512-11383600;11383378-11383427;11383132-11383172;11382869-11383039;11382107-11382142;11381901-11382029;11381194-11381780	11387973-11387707;11387973-11387232;11387973-11386190;11387973-11384625;11387973-11384284;11387973-11383744;11387973-11383511;11387973-11383377;11387973-11383131;11387973-11382868;11387973-11382106;11387973-11381900;11387973-11381193
gene10119	rna14424	11421228-11421377;11425264-11425410;11425612-11425731;11425925-11426035;11426128-11426169;11426510-11426605;11426691-11426732;11427245-11427538	11421378-11425263;11421378-11425611;11421378-11425924;11421378-11426127;11421378-11426509;11421378-11426690;11421378-11427244
gene1012	rna1390	8920378-8920857;8921439-8921568;8921737-8922666	8920858-8921438;8920858-8921736
gene10120	rna14425	11435819-11437930;11438236-11438799	11437931-11438235
gene10120	rna14426	11435858-11435935;11436376-11437930;11438236-11438799	11435936-11436375;11435936-11438235
gene10121	rna14427	11446505-11447724	--
gene10122	rna14428	11457956-11458609;11457737-11457764;11457082-11457421	11458610-11457736;11458610-11457081
gene10123	rna14429	11486041-11486200;11486890-11487179	11486201-11486889
gene10124	rna14430	11487510-11488189;11488273-11488366	11488190-11488272
gene10125	rna14431	11508458-11508886;11506943-11507128;11506631-11506812;11506341-11506486;11505646-11505922;11505242-11505541;11504693-11505098	11508887-11506942;11508887-11506630;11508887-11506340;11508887-11505645;11508887-11505241;11508887-11504692
gene10126	rna14432	11527013-11527199;11526439-11526552;11525979-11526055;11524821-11525215	11527200-11526438;11527200-11525978;11527200-11524820
gene10126	rna14433	11527013-11527199;11526439-11526556;11525979-11526055;11524821-11525215	11527200-11526438;11527200-11525978;11527200-11524820
gene10127	rna14434	11528973-11530243;11530471-11531194	11530244-11530470
gene10128	rna14435	11564168-11565511;11563967-11564057;11563709-11563835;11561719-11562588	11565512-11563966;11565512-11563708;11565512-11561718
gene10129	rna14436	11578938-11579794;11580208-11580519;11580611-11580698;11580777-11581052	11579795-11580207;11579795-11580610;11579795-11580776
gene1013	rna1391	8933973-8935068;8935821-8935986;8936241-8936452;8936612-8937105;8937231-8937279;8937432-8938081	8935069-8935820;8935069-8936240;8935069-8936611;8935069-8937230;8935069-8937431
gene10130	rna14437	11591081-11591854	--
gene10131	rna14439	11594178-11594413;11591794-11593462	11594414-11591793
gene10131	rna14440	11594178-11594375;11593941-11594030;11591794-11593462	11594376-11593940;11594376-11591793
gene10131	rna14441	11593941-11594168;11591794-11593462	11594169-11591793
gene10132	rna14442	11597650-11597835;11597360-11597473;11596717-11596812;11595931-11596125;11595749-11595852;11595150-11595642	11597836-11597359;11597836-11596716;11597836-11595930;11597836-11595748;11597836-11595149
gene10132	rna14443	11597650-11597835;11597360-11597473;11596717-11596812;11595931-11596125;11595720-11595852;11595150-11595642	11597836-11597359;11597836-11596716;11597836-11595930;11597836-11595719;11597836-11595149
gene10133	rna14444	11607175-11607495;11605869-11606653	11607496-11605868
gene10135	rna14445	11620687-11621001	--
gene10136	rna14446	11622459-11623089;11623518-11623786	11623090-11623517
gene10138	rna14448	11712340-11713067;11713177-11713264;11713886-11713995;11714102-11714165;11714329-11714393;11714518-11714583;11715078-11715464	11713068-11713176;11713068-11713885;11713068-11714101;11713068-11714328;11713068-11714517;11713068-11715077
gene10139	rna14449	11746094-11746787;11745671-11745745;11745381-11745531;11743443-11743615;11742419-11742556;11741514-11741639;11739108-11739206;11738268-11738388;11738022-11738085;11737316-11737370;11737119-11737243;11736678-11736751;11735329-11735378;11734884-11734970;11734184-11734234;11734006-11734089;11732638-11732688;11731549-11732137	11746788-11745670;11746788-11745380;11746788-11743442;11746788-11742418;11746788-11741513;11746788-11739107;11746788-11738267;11746788-11738021;11746788-11737315;11746788-11737118;11746788-11736677;11746788-11735328;11746788-11734883;11746788-11734183;11746788-11734005;11746788-11732637;11746788-11731548
gene10139	rna14450	11746094-11746787;11745671-11745745;11745381-11745531;11744255-11744323;11743443-11743615;11742419-11742556;11741514-11741639;11739108-11739206;11738268-11738388;11738022-11738085;11737316-11737370;11737119-11737243;11736678-11736751;11735329-11735378;11734884-11734970;11734184-11734234;11734006-11734089;11732638-11732688;11731549-11732137	11746788-11745670;11746788-11745380;11746788-11744254;11746788-11743442;11746788-11742418;11746788-11741513;11746788-11739107;11746788-11738267;11746788-11738021;11746788-11737315;11746788-11737118;11746788-11736677;11746788-11735328;11746788-11734883;11746788-11734183;11746788-11734005;11746788-11732637;11746788-11731548
gene1014	rna1392	8955385-8955395;8941980-8942537;8940544-8940907;8938921-8939423	8955396-8941979;8955396-8940543;8955396-8938920
gene1014	rna1393	8946332-8946342;8941980-8942537;8940544-8940907;8938921-8939423	8946343-8941979;8946343-8940543;8946343-8938920
gene1014	rna1394	8942608-8942626;8941980-8942537;8940544-8940907;8938921-8939423	8942627-8941979;8942627-8940543;8942627-8938920
gene10141	rna14452	11823050-11823788;11823870-11824310	11823789-11823869
gene10142	rna14453	11827593-11827859;11824630-11827500	11827860-11824629
gene10144	rna14455	11850581-11851999	--
gene10145	rna14456	11852507-11853134;11852041-11852075	11853135-11852040
gene10148	rna14458	11867250-11867882;11868482-11868599;11868695-11868802;11868997-11869169;11869279-11869378;11869474-11869548;11869676-11869806;11870272-11870407;11870488-11870607;11871349-11871495;11871610-11871714;11871803-11871904;11872373-11872814	11867883-11868481;11867883-11868694;11867883-11868996;11867883-11869278;11867883-11869473;11867883-11869675;11867883-11870271;11867883-11870487;11867883-11871348;11867883-11871609;11867883-11871802;11867883-11872372
gene10149	rna14459	11875202-11875741;11875960-11877186	11875742-11875959
gene1015	rna1395	8954064-8954306;8952967-8953339;8952676-8952814;8952233-8952399;8951825-8952046;8951446-8951614;8951109-8951342;8950863-8951012;8950618-8950747;8949654-8950094	8954307-8952966;8954307-8952675;8954307-8952232;8954307-8951824;8954307-8951445;8954307-8951108;8954307-8950862;8954307-8950617;8954307-8949653
gene10150	rna14460	11881809-11882055;11881651-11881721;11880553-11880798;11880275-11880436;11878754-11879180;11877587-11878532	11882056-11881650;11882056-11880552;11882056-11880274;11882056-11878753;11882056-11877586
gene10150	rna14461	11881809-11882053;11881651-11881715;11880553-11880798;11880275-11880436;11878754-11879258;11877587-11878532	11882054-11881650;11882054-11880552;11882054-11880274;11882054-11878753;11882054-11877586
gene10150	rna14462	11881809-11882053;11881651-11881721;11880553-11880798;11880275-11880436;11878754-11879258;11877587-11878532	11882054-11881650;11882054-11880552;11882054-11880274;11882054-11878753;11882054-11877586
gene10151	rna14463	11882537-11886758	--
gene10152	rna14464	11889025-11890450;11887951-11888937	11890451-11887950
gene10153	rna14465	11906418-11906802;11905070-11905204;11903003-11903089;11901815-11902370	11906803-11905069;11906803-11903002;11906803-11901814
gene10155	rna14484	11948023-11948805;11948893-11949330	11948806-11948892
gene10157	rna14485	12153244-12153468;12154115-12154463;12154689-12155782	12153469-12154114;12153469-12154688
gene10158	rna14486	12515908-12517680	--
gene10159	rna14487	12517770-12518360;12518579-12520252	12518361-12518578
gene10160	rna14488	12521103-12522360;12520829-12521020;12520580-12520738	12522361-12520828;12522361-12520579
gene10161	rna14489	12563049-12564756;12565183-12565323;12565776-12566222;12566446-12566505;12566682-12566801;12567194-12567614	12564757-12565182;12564757-12565775;12564757-12566445;12564757-12566681;12564757-12567193
gene10161	rna14490	12563049-12564756;12565183-12565323;12565776-12566222;12566446-12566505;12566685-12566801;12567194-12567614	12564757-12565182;12564757-12565775;12564757-12566445;12564757-12566684;12564757-12567193
gene10161	rna14491	12563954-12564756;12565183-12565323;12565776-12566222;12566446-12566505;12566679-12566801;12567194-12567614	12564757-12565182;12564757-12565775;12564757-12566445;12564757-12566678;12564757-12567193
gene10162	rna14492	12577864-12578292	--
gene10163	rna14493	12585804-12585963;12584551-12585252;12583818-12584457;12583642-12583735	12585964-12584550;12585964-12583817;12585964-12583641
gene10164	rna14494	12592434-12593792;12593865-12595404;12595879-12596754;12596757-12597944	12593793-12593864;12593793-12595878;12593793-12596756
gene10168	rna14497	12688328-12688641;12688735-12688911;12689627-12689884;12689958-12690065;12690337-12690519;12690606-12691287	12688642-12688734;12688642-12689626;12688642-12689957;12688642-12690336;12688642-12690605
gene10168	rna14498	12688328-12688641;12688735-12688738;12688769-12688911;12690337-12690519;12690606-12691287	12688642-12688734;12688642-12688768;12688642-12690336;12688642-12690605
gene10169	rna14499	12724826-12725114;12724330-12724726;12722918-12724019	12725115-12724329;12725115-12722917
gene1017	rna1397	8979674-8980217;8980856-8981329;8981544-8982103	8980218-8980855;8980218-8981543
gene10170	rna14500	12739151-12739324;12737796-12737983;12736929-12737045;12735822-12735992;12735340-12735552;12733576-12734063	12739325-12737795;12739325-12736928;12739325-12735821;12739325-12735339;12739325-12733575
gene10170	rna14501	12739151-12739289;12738217-12738379;12737796-12737983;12736929-12737045;12735822-12735992;12735340-12735552;12733576-12734063	12739290-12738216;12739290-12737795;12739290-12736928;12739290-12735821;12739290-12735339;12739290-12733575
gene10171	rna14502	12743039-12743101;12743192-12743248;12743367-12743505;12743599-12743755;12743838-12743961	12743102-12743191;12743102-12743366;12743102-12743598;12743102-12743837
gene10172	rna14503	12753682-12754632	--
gene10173	rna14504	12783447-12784685	--
gene10174	rna14505	12814350-12816464	--
gene10176	rna14507	12865245-12866282	--
gene10177	rna14508	12899157-12899190;12898462-12898739;12877343-12878191	12899191-12898461;12899191-12877342
gene10177	rna14509	12878291-12878408;12877343-12878191	12878409-12877342
gene10178	rna14510	12880197-12880653;12881404-12882060;12882738-12882772	12880654-12881403;12880654-12882737
gene10179	rna14511	12882892-12883854	--
gene1018	rna1399	8982708-8984286	--
gene10180	rna14512	12943242-12944169;12945562-12946042	12944170-12945561
gene10182	rna14519	13015267-13016173;13014235-13014732	13016174-13014234
gene10184	rna14520	13038756-13039412	--
gene10185	rna14521	13043885-13044799	--
gene10186	rna14522	13045172-13046102;13044939-13045069	13046103-13044938
gene10189	rna14524	13081969-13082724;13080609-13081743	13082725-13080608
gene1019	rna1400	8987327-8987615;8988348-8989281;8989613-8989742;8989841-8990292;8990558-8990638;8990734-8990832;8991198-8991356;8991504-8991590;8991824-8991895;8992040-8992359;8992993-8993091	8987616-8988347;8987616-8989612;8987616-8989840;8987616-8990557;8987616-8990733;8987616-8991197;8987616-8991503;8987616-8991823;8987616-8992039;8987616-8992992
gene1019	rna1401	8987327-8987615;8988348-8989281;8989613-8989742;8989841-8990292;8990558-8990638;8990734-8990832;8991198-8991356;8991504-8991590;8991824-8991895;8992040-8992359;8992463-8992866	8987616-8988347;8987616-8989612;8987616-8989840;8987616-8990557;8987616-8990733;8987616-8991197;8987616-8991503;8987616-8991823;8987616-8992039;8987616-8992462
gene1019	rna1402	8987327-8987615;8988348-8989281;8989613-8989742;8989841-8990292;8990558-8990638;8990734-8990832;8991198-8991356;8991504-8991590;8991824-8991895;8992040-8992851	8987616-8988347;8987616-8989612;8987616-8989840;8987616-8990557;8987616-8990733;8987616-8991197;8987616-8991503;8987616-8991823;8987616-8992039
gene1019	rna1403	8987343-8987615;8988436-8989281;8989613-8989742;8989841-8990292;8990558-8990638;8990734-8990832;8991198-8991356;8991504-8991590;8991824-8991895;8992040-8992359;8992993-8993091	8987616-8988435;8987616-8989612;8987616-8989840;8987616-8990557;8987616-8990733;8987616-8991197;8987616-8991503;8987616-8991823;8987616-8992039;8987616-8992992
gene10191	rna14527	13129211-13130017;13128555-13129123	13130018-13128554
gene10192	rna14528	13200820-13201664;13200221-13200732	13201665-13200220
gene10194	rna14531	13212236-13213044;13211704-13212148	13213045-13211703
gene10195	rna14532	13232360-13232390;13233759-13234711;13244783-13245276	13232391-13233758;13232391-13244782
gene10195	rna14533	13232360-13232390;13233759-13235242	13232391-13233758
gene10196	rna14534	13291659-13292624	--
gene10197	rna14535	13294011-13294313;13293660-13293923	13294314-13293659
gene10198	rna14536	13295068-13295769	--
gene10199	rna14537	13301715-13301843;13299230-13300926	13301844-13299229
gene10199	rna14538	13301715-13301843;13299230-13300929	13301844-13299229
gene1020	rna1404	9002348-9002713;9003168-9003222;9003362-9003418;9003698-9003775;9005013-9005574	9002714-9003167;9002714-9003361;9002714-9003697;9002714-9005012
gene10200	rna14539	13306189-13306692;13308139-13309618	13306693-13308138
gene10201	rna14540	13319697-13319832;13319977-13320650	13319833-13319976
gene10202	rna14541	13342920-13343039;13342396-13342830;13341313-13342278	13343040-13342395;13343040-13341312
gene10203	rna14542	13353979-13353987;13349812-13349991;13349081-13349299;13344492-13344857;13344316-13344404;13342988-13344027	13353988-13349811;13353988-13349080;13353988-13344491;13353988-13344315;13353988-13342987
gene10204	rna14543	13382009-13382678;13381490-13381501;13380474-13381429;13379985-13380398;13378982-13379884;13378176-13378882;13377438-13377845	13382679-13381489;13382679-13380473;13382679-13379984;13382679-13378981;13382679-13378175;13382679-13377437
gene10205	rna14544	13394083-13394332;13393771-13393916	13394333-13393770
gene10206	rna14545	13401195-13403898	--
gene10206	rna14546	13401367-13401438;13401720-13403898	13401439-13401719
gene10208	rna14548	13416824-13417024;13417147-13417281;13417383-13417528;13417615-13417796;13418361-13418497;13419286-13419451;13419602-13419718;13419938-13420098;13420653-13421141	13417025-13417146;13417025-13417382;13417025-13417614;13417025-13418360;13417025-13419285;13417025-13419601;13417025-13419937;13417025-13420652
gene10208	rna14549	13416824-13417024;13417204-13417281;13417383-13417528;13417615-13417796;13418361-13418497;13419286-13419451;13419602-13419718;13419938-13420098;13420653-13421141	13417025-13417203;13417025-13417382;13417025-13417614;13417025-13418360;13417025-13419285;13417025-13419601;13417025-13419937;13417025-13420652
gene10208	rna14550	13416824-13416955;13417204-13417281;13417383-13417528;13417615-13417796;13418361-13418497;13419286-13419451;13419602-13419718;13419938-13420098;13420653-13421141	13416956-13417203;13416956-13417382;13416956-13417614;13416956-13418360;13416956-13419285;13416956-13419601;13416956-13419937;13416956-13420652
gene10208	rna14551	13417051-13417069;13417204-13417281;13417383-13417528;13417615-13417796;13418361-13418497;13419286-13419451;13419602-13419718;13419938-13420098;13420653-13421141	13417070-13417203;13417070-13417382;13417070-13417614;13417070-13418360;13417070-13419285;13417070-13419601;13417070-13419937;13417070-13420652
gene10209	rna14552	13421909-13422217	--
gene1021	rna1405	9008913-9009289;9009381-9009606;9009853-9010379	9009290-9009380;9009290-9009852
gene10210	rna14553	13423803-13424567	--
gene10211	rna14554	13443605-13444423	--
gene10212	rna14555	13456071-13457021	--
gene10213	rna14556	13493702-13493984;13492820-13493531	13493985-13492819
gene10214	rna14557	13534786-13535507;13536087-13536249	13535508-13536086
gene10215	rna14558	13576912-13578108	--
gene10216	rna14559	13641227-13642293	--
gene10217	rna14560	13649482-13649797;13649132-13649360;13648106-13648897	13649798-13649131;13649798-13648105
gene1022	rna1406	9010500-9013347	--
gene10220	rna14566	13659688-13662384	--
gene10221	rna14567	13668075-13669224;13667570-13667854;13667001-13667318;13666113-13666340;13665782-13665882;13665599-13665707;13663817-13664290;13663138-13663712	13669225-13667569;13669225-13667000;13669225-13666112;13669225-13665781;13669225-13665598;13669225-13663816;13669225-13663137
gene10223	rna14569	13694298-13694448;13693939-13694148;13693582-13693673;13693249-13693320;13692397-13692503;13692112-13692167;13690783-13690960;13689052-13689342;13686355-13688772	13694449-13693938;13694449-13693581;13694449-13693248;13694449-13692396;13694449-13692111;13694449-13690782;13694449-13689051;13694449-13686354
gene10223	rna14570	13694298-13694448;13693939-13694148;13693582-13693673;13693249-13693356;13692397-13692503;13692112-13692167;13690783-13690960;13689052-13689342;13686355-13688772	13694449-13693938;13694449-13693581;13694449-13693248;13694449-13692396;13694449-13692111;13694449-13690782;13694449-13689051;13694449-13686354
gene10223	rna14571	13693939-13694025;13693582-13693666;13693249-13693356;13692397-13692503;13692112-13692167;13690783-13690960;13689052-13689342;13686355-13688772	13694026-13693581;13694026-13693248;13694026-13692396;13694026-13692111;13694026-13690782;13694026-13689051;13694026-13686354
gene10226	rna14573	13726286-13727300	--
gene10227	rna14574	13731373-13731459;13731589-13732616;13733419-13733616;13734534-13734656;13735101-13735312;13735942-13736758	13731460-13731588;13731460-13733418;13731460-13734533;13731460-13735100;13731460-13735941
gene10228	rna14575	13736856-13738315	--
gene10229	rna14576	13744260-13744763;13745241-13745320;13745542-13745640;13745740-13745838;13745921-13746019;13746121-13746219;13746347-13746709	13744764-13745240;13744764-13745541;13744764-13745739;13744764-13745920;13744764-13746120;13744764-13746346
gene1023	rna1407	9013443-9013548;9014368-9014516;9014939-9015134;9015333-9015352;9015731-9016105	9013549-9014367;9013549-9014938;9013549-9015332;9013549-9015730
gene10230	rna14577	13753017-13753118;13753269-13753367;13754450-13754986;13755271-13755334;13755654-13755793;13755876-13756187;13758680-13759219	13753119-13753268;13753119-13754449;13753119-13755270;13753119-13755653;13753119-13755875;13753119-13758679
gene10231	rna14578	13767931-13769388	--
gene10233	rna14580	13801682-13802842	--
gene10234	rna14581	13806047-13806811;13805816-13805966;13805652-13805726;13805413-13805554;13805248-13805317;13805065-13805130;13804852-13804974;13804183-13804505	13806812-13805815;13806812-13805651;13806812-13805412;13806812-13805247;13806812-13805064;13806812-13804851;13806812-13804182
gene10235	rna14582	13812282-13812583;13813195-13813534;13813832-13814050;13815104-13815163;13815222-13815256;13815669-13815751;13815880-13816038	13812584-13813194;13812584-13813831;13812584-13815103;13812584-13815221;13812584-13815668;13812584-13815879
gene10236	rna14583	13841230-13841586;13839693-13840032;13839172-13839390;13838669-13838728;13838304-13838459;13838107-13838200;13837595-13837945	13841587-13839692;13841587-13839171;13841587-13838668;13841587-13838303;13841587-13838106;13841587-13837594
gene10238	rna14584	13885683-13886270	--
gene10239	rna14585	13899841-13900093;13900205-13900425;13900985-13901198;13904024-13904140;13905863-13905955;13906077-13906251;13907443-13907609;13908628-13908732;13910293-13910390;13910496-13910638;13911453-13911549;13911673-13911782;13911860-13912024;13914232-13914386;13914551-13914631;13914800-13914920;13915568-13915674;13916094-13916225;13917773-13917926;13919292-13919409;13919562-13919735;13919885-13919936;139…	13900094-13900204;13900094-13900984;13900094-13904023;13900094-13905862;13900094-13906076;13900094-13907442;13900094-13908627;13900094-13910292;13900094-13910495;13900094-13911452;13900094-13911672;13900094-13911859;13900094-13914231;13900094-13914550;13900094-13914799;13900094-13915567;13900094-13916093;13900094-13917772;13900094-13919291;13900094-13919561;13900094-13919884;13900094-13920751;139…
gene10239	rna14586	13899847-13900093;13900205-13900425;13900985-13901198;13904024-13904140;13905863-13905955;13906077-13906251;13907443-13907609;13908628-13908732;13910293-13910390;13910496-13910638;13911453-13911549;13911673-13911782;13911860-13912024;13914232-13914386;13914551-13914631;13914800-13914920;13915568-13915674;13916094-13916225;13917773-13917926;13919292-13919409;13919562-13919735;13919885-13919936;139…	13900094-13900204;13900094-13900984;13900094-13904023;13900094-13905862;13900094-13906076;13900094-13907442;13900094-13908627;13900094-13910292;13900094-13910495;13900094-13911452;13900094-13911672;13900094-13911859;13900094-13914231;13900094-13914550;13900094-13914799;13900094-13915567;13900094-13916093;13900094-13917772;13900094-13919291;13900094-13919561;13900094-13919884;13900094-13920364;139…
gene1024	rna1408	9020772-9021052;9020546-9020637;9020254-9020391;9020117-9020173;9019951-9020023;9019553-9019711;9019084-9019233;9018737-9018992;9018544-9018659;9018300-9018386;9018137-9018225;9017983-9018045;9017707-9017763;9017224-9017320;9016981-9017139;9016258-9016616	9021053-9020545;9021053-9020253;9021053-9020116;9021053-9019950;9021053-9019552;9021053-9019083;9021053-9018736;9021053-9018543;9021053-9018299;9021053-9018136;9021053-9017982;9021053-9017706;9021053-9017223;9021053-9016980;9021053-9016257
gene1024	rna1409	9020772-9021052;9020546-9020637;9020254-9020394;9020117-9020173;9019951-9020023;9019553-9019711;9019084-9019233;9018737-9018992;9018544-9018659;9018300-9018386;9018137-9018225;9017983-9018045;9017707-9017763;9017224-9017320;9016981-9017139;9016258-9016616	9021053-9020545;9021053-9020253;9021053-9020116;9021053-9019950;9021053-9019552;9021053-9019083;9021053-9018736;9021053-9018543;9021053-9018299;9021053-9018136;9021053-9017982;9021053-9017706;9021053-9017223;9021053-9016980;9021053-9016257
gene10240	rna14587	13924480-13926559	--
gene10241	rna14592	13947608-13947955;13948196-13948339;13948739-13948835;13949921-13949947;13950121-13950162;13950242-13950322;13950440-13950593;13950900-13951306	13947956-13948195;13947956-13948738;13947956-13949920;13947956-13950120;13947956-13950241;13947956-13950439;13947956-13950899
gene10241	rna14595	13947612-13947955;13948190-13948339;13948739-13948835;13949921-13949947;13950121-13950162;13950242-13950322;13950440-13950593;13950900-13951306	13947956-13948189;13947956-13948738;13947956-13949920;13947956-13950120;13947956-13950241;13947956-13950439;13947956-13950899
gene10241	rna14596	13947614-13947955;13948190-13948339;13948739-13948835;13949921-13949947;13950121-13950162;13950245-13950322;13950440-13950593;13950900-13951306	13947956-13948189;13947956-13948738;13947956-13949920;13947956-13950120;13947956-13950244;13947956-13950439;13947956-13950899
gene10241	rna14599	13947618-13947955;13948190-13948339;13948739-13948835;13950121-13950162;13950245-13950322;13950440-13950593;13950900-13951306	13947956-13948189;13947956-13948738;13947956-13950120;13947956-13950244;13947956-13950439;13947956-13950899
gene10242	rna14608	13954975-13955415;13955638-13955805;13955962-13956096;13956172-13956234;13956337-13956399;13956492-13957407	13955416-13955637;13955416-13955961;13955416-13956171;13955416-13956336;13955416-13956491
gene10244	rna14610	13959858-13960592	--
gene10245	rna14611	13961064-13962096;13960778-13960909;13960320-13960706	13962097-13960777;13962097-13960319
gene10246	rna14612	13966623-13967195;13967313-13967579	13967196-13967312
gene10247	rna14613	13973522-13974051;13974350-13974535;13974778-13974963;13975206-13975391;13975636-13975806;13976066-13976251;13976524-13976759;13976867-13977092;13977489-13977668;13978909-13979594	13974052-13974349;13974052-13974777;13974052-13975205;13974052-13975635;13974052-13976065;13974052-13976523;13974052-13976866;13974052-13977488;13974052-13978908
gene10247	rna14614	13973522-13974051;13974350-13974535;13975636-13975821;13976066-13976251;13976524-13976759;13976867-13977092;13977489-13977668;13978909-13979594	13974052-13974349;13974052-13975635;13974052-13976065;13974052-13976523;13974052-13976866;13974052-13977488;13974052-13978908
gene10247	rna14615	13973523-13974051;13974350-13974535;13974778-13974963;13975206-13975376;13975636-13975821;13976066-13976251;13976524-13976759;13976867-13977092;13977489-13977668;13978909-13979594	13974052-13974349;13974052-13974777;13974052-13975205;13974052-13975635;13974052-13976065;13974052-13976523;13974052-13976866;13974052-13977488;13974052-13978908
gene10247	rna14616	13973523-13974051;13974350-13974520;13974778-13974963;13975206-13975391;13975636-13975821;13976066-13976251;13976524-13976759;13976867-13977092;13977489-13977668;13978909-13979594	13974052-13974349;13974052-13974777;13974052-13975205;13974052-13975635;13974052-13976065;13974052-13976523;13974052-13976866;13974052-13977488;13974052-13978908
gene10247	rna14617	13973525-13974051;13974350-13974535;13974778-13974963;13975206-13975391;13975636-13975821;13976066-13976251;13976524-13976759;13976867-13977092;13977489-13977668;13978909-13979594	13974052-13974349;13974052-13974777;13974052-13975205;13974052-13975635;13974052-13976065;13974052-13976523;13974052-13976866;13974052-13977488;13974052-13978908
gene10247	rna14618	13973527-13974051;13974350-13974535;13974778-13974963;13975206-13975391;13975636-13975821;13976066-13976251;13976524-13976759;13976867-13977086;13977489-13977668;13978909-13979594	13974052-13974349;13974052-13974777;13974052-13975205;13974052-13975635;13974052-13976065;13974052-13976523;13974052-13976866;13974052-13977488;13974052-13978908
gene10249	rna14621	14004382-14005545	--
gene1025	rna1410	9025089-9025696;9023147-9023920	9025697-9023146
gene10250	rna14622	14012767-14013173;14011145-14011330;14010636-14010871;14010309-14010528;14009722-14009901;14008131-14008707	14013174-14011144;14013174-14010635;14013174-14010308;14013174-14009721;14013174-14008130
gene10251	rna14623	14056601-14057357;14051454-14053390;14050042-14050161;14048648-14049011	14057358-14051453;14057358-14050041;14057358-14048647
gene10251	rna14624	14056601-14057357;14051454-14053390;14051272-14051319;14050042-14050161;14048648-14049011	14057358-14051453;14057358-14051271;14057358-14050041;14057358-14048647
gene10251	rna14625	14056601-14057357;14051454-14053390;14051272-14051319;14050042-14050161;14049410-14049532;14048648-14049011	14057358-14051453;14057358-14051271;14057358-14050041;14057358-14049409;14057358-14048647
gene10252	rna14626	14060277-14060482;14060563-14060596;14060732-14060907;14061039-14061090;14061884-14061951;14062094-14062443	14060483-14060562;14060483-14060731;14060483-14061038;14060483-14061883;14060483-14062093
gene10253	rna14627	14069012-14070010	--
gene10254	rna14628	14071514-14071852;14070692-14071348	14071853-14070691
gene10255	rna14629	14090193-14090606;14091252-14091725	14090607-14091251
gene10256	rna14630	14097898-14098143;14097598-14097719;14094117-14094594	14098144-14097597;14098144-14094116
gene10256	rna14631	14097898-14098141;14097598-14097719;14096686-14096743;14094117-14094594	14098142-14097597;14098142-14096685;14098142-14094116
gene10256	rna14632	14097898-14098141;14097598-14097719;14096686-14096743;14094946-14095454;14094124-14094594	14098142-14097597;14098142-14096685;14098142-14094945;14098142-14094123
gene10256	rna14633	14097898-14098094;14097598-14097719;14094946-14095454;14094124-14094594	14098095-14097597;14098095-14094945;14098095-14094123
gene10256	rna14634	14097898-14098141;14097598-14097719;14094946-14095803;14094174-14094594	14098142-14097597;14098142-14094945;14098142-14094173
gene10256	rna14635	14097898-14098141;14097598-14097719;14096686-14096743;14095705-14095803	14098142-14097597;14098142-14096685;14098142-14095704
gene10256	rna14636	14097898-14098077;14097598-14097719;14095912-14095949;14095717-14095803	14098078-14097597;14098078-14095911;14098078-14095716
gene10256	rna14637	14097898-14098141;14097598-14097719;14096686-14096743;14096048-14096389	14098142-14097597;14098142-14096685;14098142-14096047
gene10256	rna14638	14097898-14098094;14097598-14097719;14096048-14096389	14098095-14097597;14098095-14096047
gene10257	rna14639	14098181-14098270;14098691-14098778;14099654-14099877;14100765-14100903;14100985-14101018;14102660-14102770;14103526-14103579;14103691-14103800;14104134-14104583	14098271-14098690;14098271-14099653;14098271-14100764;14098271-14100984;14098271-14102659;14098271-14103525;14098271-14103690;14098271-14104133
gene10257	rna14640	14098377-14098395;14098691-14098778;14099654-14099877;14100765-14100903;14100985-14101018;14102660-14102770;14103526-14103579;14103691-14103800;14104134-14104600	14098396-14098690;14098396-14099653;14098396-14100764;14098396-14100984;14098396-14102659;14098396-14103525;14098396-14103690;14098396-14104133
gene10258	rna14641	14150688-14150881;14150245-14150345;14149207-14149327;14149012-14149071;14148781-14148848;14148534-14148576;14148052-14148117;14147620-14147658;14147443-14147525;14146873-14146987;14146588-14146662;14145874-14146032;14144994-14145101;14144804-14144908;14144574-14144714;14144395-14144499;14143888-14144109;14143626-14143739;14143334-14143549;14142907-14142966;14142709-14142822;14142538-14142623;141…	14150882-14150244;14150882-14149206;14150882-14149011;14150882-14148780;14150882-14148533;14150882-14148051;14150882-14147619;14150882-14147442;14150882-14146872;14150882-14146587;14150882-14145873;14150882-14144993;14150882-14144803;14150882-14144573;14150882-14144394;14150882-14143887;14150882-14143625;14150882-14143333;14150882-14142906;14150882-14142708;14150882-14142537;14150882-14142311;141…
gene10259	rna14642	14187695-14188795	--
gene1026	rna1411	9039903-9040274	--
gene10260	rna14643	14193863-14195722	--
gene10261	rna14644	14195990-14196883	--
gene10262	rna14645	14204412-14204511;14203709-14203770;14203443-14203502;14203253-14203338;14202978-14203045;14202829-14202857	14204512-14203708;14204512-14203442;14204512-14203252;14204512-14202977;14204512-14202828
gene10264	rna14647	14233831-14234729;14233654-14233747	14234730-14233653
gene10265	rna14648	14244036-14244170;14242453-14243109	14244171-14242452
gene10266	rna14649	14245995-14246037;14244734-14245900;14244219-14244570	14246038-14244733;14246038-14244218
gene10267	rna14650	14255895-14255937;14254883-14255638;14254653-14254759;14254227-14254514;14254057-14254136;14253380-14253494;14252468-14252938	14255938-14254882;14255938-14254652;14255938-14254226;14255938-14254056;14255938-14253379;14255938-14252467
gene10268	rna14652	14284787-14285186;14284236-14284326;14279254-14283367	14285187-14284235;14285187-14279253
gene10268	rna14653	14284787-14285186;14284236-14284326;14279254-14283407	14285187-14284235;14285187-14279253
gene10269	rna14654	14295375-14295991;14296187-14296345;14296989-14297207;14298378-14298582;14299713-14299798	14295992-14296186;14295992-14296988;14295992-14298377;14295992-14299712
gene10269	rna14655	14295375-14295991;14296187-14296345;14296989-14297207;14298378-14298582;14299125-14299180	14295992-14296186;14295992-14296988;14295992-14298377;14295992-14299124
gene10269	rna14656	14295380-14295991;14296187-14296345;14296989-14297207;14298378-14298875	14295992-14296186;14295992-14296988;14295992-14298377
gene1027	rna1412	9041181-9042194	--
gene10270	rna14657	14302989-14304073;14300544-14301076;14299537-14300399	14304074-14300543;14304074-14299536
gene10270	rna14658	14302989-14304072;14300544-14301076;14299537-14300438	14304073-14300543;14304073-14299536
gene10271	rna14659	14344887-14345144;14345323-14346388;14346521-14347137;14347276-14347428;14348301-14348417;14348559-14348663;14349745-14349810;14349909-14349973;14350057-14350258;14350425-14350562;14350701-14351081	14345145-14345322;14345145-14346520;14345145-14347275;14345145-14348300;14345145-14348558;14345145-14349744;14345145-14349908;14345145-14350056;14345145-14350424;14345145-14350700
gene10271	rna14660	14345174-14345209;14345323-14346388;14346521-14347137;14347276-14347428;14348301-14348417;14348559-14348663;14349745-14349810;14349909-14349973;14350057-14350258;14350425-14350562;14350701-14351081	14345210-14345322;14345210-14346520;14345210-14347275;14345210-14348300;14345210-14348558;14345210-14349744;14345210-14349908;14345210-14350056;14345210-14350424;14345210-14350700
gene10272	rna14661	14374065-14374582;14374827-14374907;14377064-14377165;14377278-14377352;14378628-14378923	14374583-14374826;14374583-14377063;14374583-14377277;14374583-14378627
gene10273	rna14662	14389070-14390879;14391041-14391295;14391652-14391777;14391865-14392255	14390880-14391040;14390880-14391651;14390880-14391864
gene10275	rna14663	14399072-14399364;14399721-14399846;14399934-14400121	14399365-14399720;14399365-14399933
gene10276	rna14664	14402882-14403327;14404247-14405818	14403328-14404246
gene10277	rna14665	14411590-14411948;14411211-14411266;14410945-14411097;14410669-14410826;14407523-14408398;14407151-14407336;14406337-14406920	14411949-14411210;14411949-14410944;14411949-14410668;14411949-14407522;14411949-14407150;14411949-14406336
gene10277	rna14666	14411590-14411948;14411207-14411266;14410945-14411097;14410669-14410826;14407523-14408398;14407151-14407336;14406337-14406920	14411949-14411206;14411949-14410944;14411949-14410668;14411949-14407522;14411949-14407150;14411949-14406336
gene10277	rna14667	14411590-14411948;14411203-14411266;14410669-14410826;14407523-14408398;14407151-14407336;14406337-14406920	14411949-14411202;14411949-14410668;14411949-14407522;14411949-14407150;14411949-14406336
gene10277	rna14668	14411590-14411948;14411203-14411266;14410945-14411097;14410669-14410826;14407523-14408398;14406337-14406920	14411949-14411202;14411949-14410944;14411949-14410668;14411949-14407522;14411949-14406336
gene10277	rna14669	14411590-14411948;14411203-14411266;14410945-14411097;14410669-14410826;14407523-14408398;14407190-14407336;14406337-14406920	14411949-14411202;14411949-14410944;14411949-14410668;14411949-14407522;14411949-14407189;14411949-14406336
gene10277	rna14670	14411590-14411948;14411203-14411266;14410945-14411097;14410669-14410826;14407523-14408398;14407151-14407336;14406337-14406920	14411949-14411202;14411949-14410944;14411949-14410668;14411949-14407522;14411949-14407150;14411949-14406336
gene10278	rna14671	14415323-14418442	--
gene10279	rna14672	14450232-14450612;14452888-14454580	14450613-14452887
gene1028	rna1414	9045847-9046151;9044531-9045423;9043729-9043873;9043078-9043571	9046152-9044530;9046152-9043728;9046152-9043077
gene10280	rna14673	14460573-14460894;14458378-14459426	14460895-14458377
gene10281	rna14674	14482275-14482951;14478078-14479289	14482952-14478077
gene10283	rna14676	14489760-14490450;14492152-14492292;14492463-14492555;14492644-14492770;14493213-14493322;14494187-14494269;14494361-14494640;14495182-14495630	14490451-14492151;14490451-14492462;14490451-14492643;14490451-14493212;14490451-14494186;14490451-14494360;14490451-14495181
gene10283	rna14677	14489761-14490450;14492152-14492292;14492463-14492555;14492644-14492770;14493213-14493322;14493753-14493833;14494187-14494269;14494361-14494640;14495182-14495630	14490451-14492151;14490451-14492462;14490451-14492643;14490451-14493212;14490451-14493752;14490451-14494186;14490451-14494360;14490451-14495181
gene10284	rna14678	14497675-14498059;14498165-14498221;14499140-14499736	14498060-14498164;14498060-14499139
gene10285	rna14679	14501930-14502179;14501139-14501659	14502180-14501138
gene10286	rna14680	14513013-14514020;14511770-14512044	14514021-14511769
gene10286	rna14681	14513028-14514012;14511770-14512044	14514013-14511769
gene10287	rna14682	14527143-14527696;14527789-14527863;14527947-14528039;14528189-14528263;14528382-14528474;14529034-14529097;14529205-14529289;14529707-14529779;14529862-14529930;14530028-14530108;14530304-14530406;14530483-14530623;14530910-14531048;14531732-14531903;14532201-14532299;14532380-14532916;14533118-14534278;14534510-14534746;14535273-14535416;14535520-14535600;14535841-14536029;14536140-14536890	14527697-14527788;14527697-14527946;14527697-14528188;14527697-14528381;14527697-14529033;14527697-14529204;14527697-14529706;14527697-14529861;14527697-14530027;14527697-14530303;14527697-14530482;14527697-14530909;14527697-14531731;14527697-14532200;14527697-14532379;14527697-14533117;14527697-14534509;14527697-14535272;14527697-14535519;14527697-14535840;14527697-14536139
gene10287	rna14683	14527143-14527696;14527789-14527863;14527947-14528039;14528189-14528263;14528382-14528474;14529034-14529097;14529205-14529289;14529707-14529779;14529862-14529930;14530028-14530108;14530304-14530406;14530495-14530623;14530910-14531048;14531732-14531903;14532201-14532299;14532380-14532916;14533118-14534278;14534510-14534746;14535273-14535416;14535520-14535600;14535841-14536029;14536140-14536890	14527697-14527788;14527697-14527946;14527697-14528188;14527697-14528381;14527697-14529033;14527697-14529204;14527697-14529706;14527697-14529861;14527697-14530027;14527697-14530303;14527697-14530494;14527697-14530909;14527697-14531731;14527697-14532200;14527697-14532379;14527697-14533117;14527697-14534509;14527697-14535272;14527697-14535519;14527697-14535840;14527697-14536139
gene10287	rna14684	14529034-14529097;14529205-14529289;14529729-14529779;14529862-14529930;14530028-14530108;14530304-14530406;14530483-14530623;14530910-14531048;14531732-14531903;14532201-14532299;14532380-14532916;14533118-14534278;14534510-14534746;14535273-14535416;14535520-14535600;14535841-14536029;14536140-14536890	14529098-14529204;14529098-14529728;14529098-14529861;14529098-14530027;14529098-14530303;14529098-14530482;14529098-14530909;14529098-14531731;14529098-14532200;14529098-14532379;14529098-14533117;14529098-14534509;14529098-14535272;14529098-14535519;14529098-14535840;14529098-14536139
gene10287	rna14685	14529034-14529097;14529205-14529289;14529862-14529930;14530028-14530108;14530304-14530406;14530483-14530623;14530910-14531048;14531732-14531903;14532201-14532299;14532380-14532916;14533118-14534278;14534510-14534746;14535273-14535416;14535520-14535600;14535841-14536029;14536140-14536890	14529098-14529204;14529098-14529861;14529098-14530027;14529098-14530303;14529098-14530482;14529098-14530909;14529098-14531731;14529098-14532200;14529098-14532379;14529098-14533117;14529098-14534509;14529098-14535272;14529098-14535519;14529098-14535840;14529098-14536139
gene10287	rna14686	14529521-14529779;14529862-14529930;14530028-14530108;14530304-14530406;14530483-14530623;14530910-14531048;14531732-14531903;14532201-14532299;14532380-14532916;14533118-14534278;14534510-14534746;14535273-14535416;14535520-14535600;14535841-14536029;14536140-14536890	14529780-14529861;14529780-14530027;14529780-14530303;14529780-14530482;14529780-14530909;14529780-14531731;14529780-14532200;14529780-14532379;14529780-14533117;14529780-14534509;14529780-14535272;14529780-14535519;14529780-14535840;14529780-14536139
gene10287	rna14687	14529825-14529930;14530028-14530108;14530304-14530406;14530483-14530623;14530910-14531048;14531732-14531903;14532201-14532299;14532380-14532916;14533118-14534278;14534510-14534746;14535273-14535416;14535520-14535600;14535841-14536029;14536140-14536890	14529931-14530027;14529931-14530303;14529931-14530482;14529931-14530909;14529931-14531731;14529931-14532200;14529931-14532379;14529931-14533117;14529931-14534509;14529931-14535272;14529931-14535519;14529931-14535840;14529931-14536139
gene10288	rna14688	14537653-14537872;14537994-14538096;14538225-14538687	14537873-14537993;14537873-14538224
gene10289	rna14689	14541535-14541938;14542701-14542991;14543542-14545037	14541939-14542700;14541939-14543541
gene10289	rna14690	14541597-14541938;14542698-14542991;14543542-14545037	14541939-14542697;14541939-14543541
gene1029	rna1415	9051770-9052259;9051506-9051690;9051292-9051338;9050993-9051087;9050783-9050865;9050408-9050662;9050098-9050232;9049820-9049954;9049645-9049715;9049112-9049189;9048826-9048967;9048469-9048724	9052260-9051505;9052260-9051291;9052260-9050992;9052260-9050782;9052260-9050407;9052260-9050097;9052260-9049819;9052260-9049644;9052260-9049111;9052260-9048825;9052260-9048468
gene10290	rna14691	14569159-14572016	--
gene10292	rna14692	14590576-14590966;14590345-14590471;14589939-14590140	14590967-14590344;14590967-14589938
gene10293	rna14693	14596209-14602152;14603056-14603447	14602153-14603055
gene10295	rna14695	14619458-14619726;14619821-14619964;14620070-14620177;14621743-14621838;14622881-14623011;14623625-14623685;14624888-14625054;14627646-14627751;14627923-14628000;14629020-14629081;14629382-14629454;14632111-14632176;14632278-14632421;14633769-14633826;14634192-14634299;14635975-14636038;14636316-14636484;14637296-14637360;14637483-14637573;14638542-14638628;14639735-14639812;14640278-14640315;146…	14619727-14619820;14619727-14620069;14619727-14621742;14619727-14622880;14619727-14623624;14619727-14624887;14619727-14627645;14619727-14627922;14619727-14629019;14619727-14629381;14619727-14632110;14619727-14632277;14619727-14633768;14619727-14634191;14619727-14635974;14619727-14636315;14619727-14637295;14619727-14637482;14619727-14638541;14619727-14639734;14619727-14640277;14619727-14640414;146…
gene10297	rna14697	14672580-14672957;14673821-14673927;14674903-14675830;14676752-14676999;14677294-14677420;14677493-14677768;14677870-14678137;14678893-14679523	14672958-14673820;14672958-14674902;14672958-14676751;14672958-14677293;14672958-14677492;14672958-14677869;14672958-14678892
gene10298	rna14698	14700244-14700874;14701898-14701970;14704178-14704305;14705036-14705151;14705266-14705326;14706083-14706128;14706210-14706287;14706973-14707130;14707220-14707279;14707421-14707514;14708372-14708539;14709485-14709813;14710479-14710595;14710674-14710836;14711230-14711592	14700875-14701897;14700875-14704177;14700875-14705035;14700875-14705265;14700875-14706082;14700875-14706209;14700875-14706972;14700875-14707219;14700875-14707420;14700875-14708371;14700875-14709484;14700875-14710478;14700875-14710673;14700875-14711229
gene10298	rna14699	14700451-14700874;14701898-14701970;14704178-14704305;14705036-14705151;14705266-14705326;14706062-14706128;14706210-14706287;14706973-14707130;14707220-14707279;14707421-14707514;14708372-14708539;14709485-14709813;14710479-14710595;14710674-14710836;14711230-14711592	14700875-14701897;14700875-14704177;14700875-14705035;14700875-14705265;14700875-14706061;14700875-14706209;14700875-14706972;14700875-14707219;14700875-14707420;14700875-14708371;14700875-14709484;14700875-14710478;14700875-14710673;14700875-14711229
gene10299	rna14700	14720019-14720156;14721164-14721653;14721825-14722196;14722669-14723301	14720157-14721163;14720157-14721824;14720157-14722668
gene103	rna156	890068-890902	--
gene1030	rna1416	9066190-9066890;9065808-9065940;9065439-9065665;9064766-9065056;9063741-9063946;9063190-9063600	9066891-9065807;9066891-9065438;9066891-9064765;9066891-9063740;9066891-9063189
gene10300	rna14701	14725601-14727357	--
gene10302	rna14702	14747421-14748046;14748522-14749048	14748047-14748521
gene10303	rna14703	14750908-14751175;14751294-14751676;14751812-14751854;14752493-14752551;14755805-14755895;14756041-14756161;14757002-14757043;14757406-14757942;14758172-14758279;14758635-14758865;14759629-14759895	14751176-14751293;14751176-14751811;14751176-14752492;14751176-14755804;14751176-14756040;14751176-14757001;14751176-14757405;14751176-14758171;14751176-14758634;14751176-14759628
gene10303	rna14704	14750908-14751175;14751375-14751676;14751812-14751854;14752493-14752551;14755805-14755895;14756041-14756161;14757002-14757043;14757406-14757942;14758172-14758279;14758635-14758865;14759629-14759895	14751176-14751374;14751176-14751811;14751176-14752492;14751176-14755804;14751176-14756040;14751176-14757001;14751176-14757405;14751176-14758171;14751176-14758634;14751176-14759628
gene10303	rna14705	14750910-14751175;14751294-14751676;14751812-14751854;14752493-14752551;14755805-14755886;14756041-14756161;14757002-14757043;14757406-14757942;14758172-14758279;14758635-14758865;14759629-14759895	14751176-14751293;14751176-14751811;14751176-14752492;14751176-14755804;14751176-14756040;14751176-14757001;14751176-14757405;14751176-14758171;14751176-14758634;14751176-14759628
gene10303	rna14706	14751182-14751676;14751812-14751854;14752493-14752551;14755805-14755895;14756041-14756161;14757002-14757043;14757406-14757942;14758172-14758279;14758635-14758865;14759629-14759895	14751677-14751811;14751677-14752492;14751677-14755804;14751677-14756040;14751677-14757001;14751677-14757405;14751677-14758171;14751677-14758634;14751677-14759628
gene10306	rna14709	14783451-14783584;14784055-14784215;14784439-14785224	14783585-14784054;14783585-14784438
gene10306	rna14710	14783451-14783584;14784439-14785224	14783585-14784438
gene10306	rna14711	14783451-14783581;14784439-14785224	14783582-14784438
gene10306	rna14712	14784235-14784337;14784439-14785224	14784338-14784438
gene10307	rna14713	14790602-14790866;14789605-14789687;14789398-14789523;14789148-14789302;14788974-14789070;14788663-14788887;14788398-14788550;14788242-14788304;14788075-14788155;14787824-14787982;14787597-14787731;14787428-14787505;14787213-14787332;14786956-14787122;14786736-14786844;14786559-14786618;14786373-14786467;14786025-14786262	14790867-14789604;14790867-14789397;14790867-14789147;14790867-14788973;14790867-14788662;14790867-14788397;14790867-14788241;14790867-14788074;14790867-14787823;14790867-14787596;14790867-14787427;14790867-14787212;14790867-14786955;14790867-14786735;14790867-14786558;14790867-14786372;14790867-14786024
gene10308	rna14714	14812788-14813289;14813591-14814139;14814680-14815027;14815170-14815307;14816614-14817145	14813290-14813590;14813290-14814679;14813290-14815169;14813290-14816613
gene1031	rna1417	9074148-9074885	--
gene10310	rna14715	14885924-14886320;14885244-14885801;14883724-14884071;14883447-14883584;14881774-14881999	14886321-14885243;14886321-14883723;14886321-14883446;14886321-14881773
gene10311	rna14716	14901511-14901826;14902036-14902688	14901827-14902035
gene10312	rna14717	14908751-14909015;14907865-14908512	14909016-14907864
gene10313	rna14718	14941491-14941916	--
gene10314	rna14719	14966941-14967313;14967434-14967991;14969163-14969510;14969650-14969787;14971233-14971484	14967314-14967433;14967314-14969162;14967314-14969649;14967314-14971232
gene10316	rna14721	15006603-15007484	--
gene10317	rna14722	15007776-15008624	--
gene10318	rna14723	15008769-15009635	--
gene10319	rna14724	15041009-15041815	--
gene1032	rna1418	9075150-9076160;9076485-9076555;9076695-9076773;9079938-9080020;9080102-9080153;9080576-9080643;9080929-9080995;9081091-9081170;9081310-9081374;9081645-9081701;9081809-9081971;9082348-9082419;9082533-9083105;9083653-9083844;9083920-9084123;9084201-9084248;9084381-9084443;9084521-9084566;9084935-9085404	9076161-9076484;9076161-9076694;9076161-9079937;9076161-9080101;9076161-9080575;9076161-9080928;9076161-9081090;9076161-9081309;9076161-9081644;9076161-9081808;9076161-9082347;9076161-9082532;9076161-9083652;9076161-9083919;9076161-9084200;9076161-9084380;9076161-9084520;9076161-9084934
gene1032	rna1419	9075151-9076160;9076485-9076555;9076695-9076773;9079938-9080020;9080102-9080153;9080582-9080643;9080929-9080995;9081091-9081170;9081310-9081374;9081645-9081701;9081809-9081971;9082348-9082419;9082533-9083105;9083653-9083844;9083920-9084123;9084201-9084248;9084381-9084443;9084521-9084566;9084935-9085328	9076161-9076484;9076161-9076694;9076161-9079937;9076161-9080101;9076161-9080581;9076161-9080928;9076161-9081090;9076161-9081309;9076161-9081644;9076161-9081808;9076161-9082347;9076161-9082532;9076161-9083652;9076161-9083919;9076161-9084200;9076161-9084380;9076161-9084520;9076161-9084934
gene1032	rna1420	9076333-9076404;9076485-9076555;9076695-9076773;9079938-9080020;9080102-9080153;9080576-9080643;9080929-9080995;9081091-9081170;9081310-9081374;9081645-9081701;9081809-9081971;9082348-9082419;9082533-9083105;9083653-9083844;9083920-9084123;9084201-9084248;9084381-9084443;9084521-9084566;9084935-9085328	9076405-9076484;9076405-9076694;9076405-9079937;9076405-9080101;9076405-9080575;9076405-9080928;9076405-9081090;9076405-9081309;9076405-9081644;9076405-9081808;9076405-9082347;9076405-9082532;9076405-9083652;9076405-9083919;9076405-9084200;9076405-9084380;9076405-9084520;9076405-9084934
gene10321	rna14725	15073890-15074125;15074604-15075161;15075555-15075905;15076214-15076351;15076732-15077152	15074126-15074603;15074126-15075554;15074126-15076213;15074126-15076731
gene10322	rna14726	15083166-15083693	--
gene10323	rna14727	15124723-15124914;15125193-15127451	15124915-15125192
gene10325	rna14728	15148016-15150787;15147053-15147829;15146159-15146736;15145924-15145995;15145451-15145817	15150788-15147052;15150788-15146158;15150788-15145923;15150788-15145450
gene10325	rna14729	15148016-15150787;15147053-15147829;15146159-15146736;15145924-15145995;15145451-15145821	15150788-15147052;15150788-15146158;15150788-15145923;15150788-15145450
gene10327	rna14732	15233465-15233536;15234904-15236567	15233537-15234903
gene10329	rna14733	15269524-15269763;15268287-15269256;15267373-15268088	15269764-15268286;15269764-15267372
gene1033	rna1421	9086552-9086861;9086250-9086441;9085995-9086160;9085434-9085905	9086862-9086249;9086862-9085994;9086862-9085433
gene10330	rna14734	15271544-15272173	--
gene10331	rna14735	15284617-15285243	--
gene10332	rna14736	15300588-15300986;15301090-15301245	15300987-15301089
gene10333	rna14737	15315153-15315529;15315624-15315711;15315817-15315903;15316002-15316232;15316394-15316617;15316702-15316956	15315530-15315623;15315530-15315816;15315530-15316001;15315530-15316393;15315530-15316701
gene10334	rna14738	15318872-15320050;15317492-15318716	15320051-15317491
gene10335	rna14739	15326218-15326979	--
gene10336	rna14740	15342445-15343104	--
gene10337	rna14741	15372595-15372723;15372251-15372475	15372724-15372250
gene10338	rna14742	15373061-15373511;15374498-15374542;15374670-15374799;15375812-15375881;15375985-15376033;15376362-15376459;15379045-15379183;15379437-15379800	15373512-15374497;15373512-15374669;15373512-15375811;15373512-15375984;15373512-15376361;15373512-15379044;15373512-15379436
gene10339	rna14743	15403980-15404547;15403698-15403865;15402636-15402848;15402037-15402303;15401235-15401767	15404548-15403697;15404548-15402635;15404548-15402036;15404548-15401234
gene1034	rna1422	9091174-9091859;9090739-9090882;9089728-9090553	9091860-9090738;9091860-9089727
gene10340	rna14744	15430287-15431147	--
gene10342	rna14745	15444956-15446422;15443644-15443652	15446423-15443643
gene10344	rna14747	15451309-15453285;15453387-15453458	15453286-15453386
gene10346	rna14749	15459346-15459483;15459571-15459912	15459484-15459570
gene10347	rna14750	15461281-15461845;15460521-15461071	15461846-15460520
gene10348	rna14751	15462693-15462909;15463018-15463110;15463430-15463596;15463739-15463785;15465497-15465566;15465885-15466111;15466206-15466304;15466633-15466708;15466851-15467079;15467392-15467883	15462910-15463017;15462910-15463429;15462910-15463738;15462910-15465496;15462910-15465884;15462910-15466205;15462910-15466632;15462910-15466850;15462910-15467391
gene10348	rna14752	15462695-15462909;15463018-15463110;15463430-15463596;15463739-15463785;15465497-15465566;15465885-15466111;15466206-15466304;15466633-15466708;15466851-15467079;15467382-15467908	15462910-15463017;15462910-15463429;15462910-15463738;15462910-15465496;15462910-15465884;15462910-15466205;15462910-15466632;15462910-15466850;15462910-15467381
gene10348	rna14753	15462695-15462909;15463018-15463110;15463422-15463596;15463739-15463785;15465497-15465566;15465885-15466111;15466206-15466304;15466633-15466708;15466851-15467079;15467382-15467883	15462910-15463017;15462910-15463421;15462910-15463738;15462910-15465496;15462910-15465884;15462910-15466205;15462910-15466632;15462910-15466850;15462910-15467381
gene10349	rna14754	15469492-15470670;15470826-15471457;15472035-15472097	15470671-15470825;15470671-15472034
gene1035	rna1423	9095890-9095910;9094594-9094803;9094417-9094510;9094139-9094237;9093340-9093529	9095911-9094593;9095911-9094416;9095911-9094138;9095911-9093339
gene10351	rna14756	15514326-15514616;15513279-15513374;15512258-15512342;15511570-15511691;15511402-15511426;15511235-15511318;15511116-15511145;15510926-15511031;15510757-15510821;15509486-15509794	15514617-15513278;15514617-15512257;15514617-15511569;15514617-15511401;15514617-15511234;15514617-15511115;15514617-15510925;15514617-15510756;15514617-15509485
gene10352	rna14757	15525357-15525536;15523355-15523473;15523195-15523240;15522847-15522924;15520130-15522677;15518688-15519094;15518437-15518561;15517760-15517981;15517208-15517490	15525537-15523354;15525537-15523194;15525537-15522846;15525537-15520129;15525537-15518687;15525537-15518436;15525537-15517759;15525537-15517207
gene10352	rna14758	15525357-15525534;15523355-15523473;15523195-15523240;15522847-15522924;15520130-15522755;15518688-15519094;15518437-15518561;15517760-15517976;15517208-15517490	15525535-15523354;15525535-15523194;15525535-15522846;15525535-15520129;15525535-15518687;15525535-15518436;15525535-15517759;15525535-15517207
gene10352	rna14759	15525357-15525534;15523355-15523473;15523195-15523240;15522847-15522924;15520130-15522755;15518688-15519094;15518437-15518561;15517760-15517981;15517208-15517490	15525535-15523354;15525535-15523194;15525535-15522846;15525535-15520129;15525535-15518687;15525535-15518436;15525535-15517759;15525535-15517207
gene10352	rna14760	15525357-15525534;15523355-15523473;15523195-15523240;15522847-15522924;15520130-15522755;15518688-15519094;15518437-15518561;15517744-15517981;15517208-15517490	15525535-15523354;15525535-15523194;15525535-15522846;15525535-15520129;15525535-15518687;15525535-15518436;15525535-15517743;15525535-15517207
gene10352	rna14761	15523355-15523468;15523195-15523240;15522847-15522919;15520130-15522755;15518688-15519094;15518437-15518561;15517760-15517981;15517208-15517490	15523469-15523194;15523469-15522846;15523469-15520129;15523469-15518687;15523469-15518436;15523469-15517759;15523469-15517207
gene10352	rna14762	15525357-15525534;15523355-15523473;15523195-15523240;15522847-15522924;15520130-15522755;15518688-15519094;15518437-15518561;15517969-15518058	15525535-15523354;15525535-15523194;15525535-15522846;15525535-15520129;15525535-15518687;15525535-15518436;15525535-15517968
gene10352	rna14763	15525357-15525534;15523355-15523473;15523195-15523240;15522847-15522924;15520130-15522755;15519002-15519370	15525535-15523354;15525535-15523194;15525535-15522846;15525535-15520129;15525535-15519001
gene10352	rna14764	15525357-15525534;15523355-15523473;15523195-15523240;15522847-15522924;15519928-15522755;15519002-15519370	15525535-15523354;15525535-15523194;15525535-15522846;15525535-15519927;15525535-15519001
gene10352	rna14765	15525357-15525534;15523355-15523473;15523195-15523240;15522847-15522924;15520130-15522755;15519165-15519370;15519006-15519094	15525535-15523354;15525535-15523194;15525535-15522846;15525535-15520129;15525535-15519164;15525535-15519005
gene10352	rna14766	15525357-15525534;15523355-15523473;15523195-15523240;15522847-15522924;15520130-15522755;15519275-15519370;15519007-15519094	15525535-15523354;15525535-15523194;15525535-15522846;15525535-15520129;15525535-15519274;15525535-15519006
gene10352	rna14767	15525357-15525534;15523355-15523473;15523195-15523240;15522847-15522924;15519928-15522755;15519010-15519094	15525535-15523354;15525535-15523194;15525535-15522846;15525535-15519927;15525535-15519009
gene10353	rna14768	15525626-15525767;15525855-15525894;15526242-15526315;15526408-15526501;15526643-15526725;15527074-15527512	15525768-15525854;15525768-15526241;15525768-15526407;15525768-15526642;15525768-15527073
gene10354	rna14769	15549117-15549608	--
gene10355	rna14770	15562365-15564702	--
gene10356	rna14771	15574383-15575331;15575463-15575527;15575646-15577430;15578647-15578758;15578945-15579827	15575332-15575462;15575332-15575645;15575332-15578646;15575332-15578944
gene10357	rna14772	15580176-15581375	--
gene10358	rna14773	15587313-15587467;15586663-15586879;15586494-15586578;15586327-15586394;15585544-15585594;15585357-15585430;15583653-15583711;15583471-15583547;15582682-15582953	15587468-15586662;15587468-15586493;15587468-15586326;15587468-15585543;15587468-15585356;15587468-15583652;15587468-15583470;15587468-15582681
gene10359	rna14774	15606457-15609988	--
gene1036	rna1424	9105254-9105567;9104905-9104962;9104316-9104387;9103240-9103359;9103057-9103158;9102358-9102765	9105568-9104904;9105568-9104315;9105568-9103239;9105568-9103056;9105568-9102357
gene10360	rna14775	15610706-15610864;15610985-15611816	15610865-15610984
gene10361	rna14776	15626347-15626501;15626607-15627457	15626502-15626606
gene10362	rna14777	15634941-15635095;15635214-15636048	15635096-15635213
gene10363	rna14778	15653932-15654922;15653704-15653843	15654923-15653703
gene10364	rna14779	15680717-15681826	--
gene10365	rna14785	15687079-15687681;15688405-15688476;15688819-15689076	15687682-15688404;15687682-15688818
gene10366	rna14786	15734821-15736033	--
gene10367	rna14787	15757257-15757713;15758013-15758283;15758895-15759009;15759230-15759297;15759653-15759785;15759870-15759969;15760061-15760173;15761323-15761416;15761559-15761712;15761793-15761939;15762035-15762108;15762988-15763076;15763182-15763296;15763816-15764260	15757714-15758012;15757714-15758894;15757714-15759229;15757714-15759652;15757714-15759869;15757714-15760060;15757714-15761322;15757714-15761558;15757714-15761792;15757714-15762034;15757714-15762987;15757714-15763181;15757714-15763815
gene10368	rna14788	15770124-15770567;15769396-15769456;15769126-15769315;15767628-15767981	15770568-15769395;15770568-15769125;15770568-15767627
gene10369	rna14789	15815854-15816848;15819056-15819823	15816849-15819055
gene1037	rna1425	9112436-9113830	--
gene10370	rna14790	15822080-15822970	--
gene10371	rna14791	15840030-15840458;15841940-15842245;15843988-15844646	15840459-15841939;15840459-15843987
gene10372	rna14792	15845361-15846421;15847022-15847550;15847703-15847833;15848383-15848727;15848817-15848973;15850170-15850462;15850558-15850617;15850903-15851064;15852828-15853658;15853747-15853906;15854669-15854804;15855340-15855441;15856201-15856788	15846422-15847021;15846422-15847702;15846422-15848382;15846422-15848816;15846422-15850169;15846422-15850557;15846422-15850902;15846422-15852827;15846422-15853746;15846422-15854668;15846422-15855339;15846422-15856200
gene10372	rna14793	15845361-15846421;15847022-15847550;15847703-15847833;15848383-15848727;15848817-15848973;15850170-15850462;15850558-15850617;15851989-15853658;15853747-15853906;15854669-15854804;15855340-15855441;15855571-15855705;15856201-15856788	15846422-15847021;15846422-15847702;15846422-15848382;15846422-15848816;15846422-15850169;15846422-15850557;15846422-15851988;15846422-15853746;15846422-15854668;15846422-15855339;15846422-15855570;15846422-15856200
gene10372	rna14794	15845361-15846421;15847022-15847550;15847703-15847833;15848383-15848727;15848817-15848973;15850170-15850462;15850558-15850617;15851989-15853658;15853747-15853906;15854669-15854804;15855340-15855441;15856201-15856788	15846422-15847021;15846422-15847702;15846422-15848382;15846422-15848816;15846422-15850169;15846422-15850557;15846422-15851988;15846422-15853746;15846422-15854668;15846422-15855339;15846422-15856200
gene10372	rna14795	15845361-15846421;15847022-15847550;15847703-15847833;15848383-15848727;15848817-15848973;15850170-15850462;15850558-15850617;15851989-15853453;15853532-15853658;15853747-15853906;15854669-15854804;15855340-15855441;15856201-15856788	15846422-15847021;15846422-15847702;15846422-15848382;15846422-15848816;15846422-15850169;15846422-15850557;15846422-15851988;15846422-15853531;15846422-15853746;15846422-15854668;15846422-15855339;15846422-15856200
gene10372	rna14796	15845361-15846421;15847022-15847550;15847703-15847833;15848383-15848727;15848817-15848973;15850170-15850462;15850558-15850617;15851989-15853066;15853184-15853658;15853747-15853906;15854669-15854804;15855340-15855441;15856201-15856788	15846422-15847021;15846422-15847702;15846422-15848382;15846422-15848816;15846422-15850169;15846422-15850557;15846422-15851988;15846422-15853183;15846422-15853746;15846422-15854668;15846422-15855339;15846422-15856200
gene10372	rna14797	15845361-15846421;15847022-15847550;15847703-15847833;15848383-15848727;15848817-15848973;15850170-15850462;15850558-15850617;15851989-15853066;15853195-15853658;15853747-15853906;15854669-15854804;15855340-15855441;15856201-15856788	15846422-15847021;15846422-15847702;15846422-15848382;15846422-15848816;15846422-15850169;15846422-15850557;15846422-15851988;15846422-15853194;15846422-15853746;15846422-15854668;15846422-15855339;15846422-15856200
gene10372	rna14798	15845361-15846421;15847022-15847550;15847703-15847833;15848383-15848727;15848817-15848973;15850170-15850462;15850558-15850617;15851989-15852320;15852828-15853658;15853747-15853906;15854669-15854804;15855340-15855441;15856201-15856788	15846422-15847021;15846422-15847702;15846422-15848382;15846422-15848816;15846422-15850169;15846422-15850557;15846422-15851988;15846422-15852827;15846422-15853746;15846422-15854668;15846422-15855339;15846422-15856200
gene10372	rna14799	15845361-15846421;15847022-15847550;15847703-15847833;15848383-15848727;15848817-15848973;15850170-15850462;15850558-15850617;15851989-15852167;15852259-15853658;15853747-15853906;15854669-15854804;15855340-15855441;15856201-15856788	15846422-15847021;15846422-15847702;15846422-15848382;15846422-15848816;15846422-15850169;15846422-15850557;15846422-15851988;15846422-15852258;15846422-15853746;15846422-15854668;15846422-15855339;15846422-15856200
gene10372	rna14800	15845361-15846421;15847022-15847550;15847703-15847833;15848383-15848727;15848817-15848973;15850170-15850462;15850558-15850617;15851989-15852167;15852259-15852320;15852828-15853658;15853747-15853906;15854669-15854804;15855340-15855441;15856201-15856788	15846422-15847021;15846422-15847702;15846422-15848382;15846422-15848816;15846422-15850169;15846422-15850557;15846422-15851988;15846422-15852258;15846422-15852827;15846422-15853746;15846422-15854668;15846422-15855339;15846422-15856200
gene10372	rna14801	15845361-15846421;15847022-15847550;15847703-15847833;15848383-15848727;15848817-15848973;15850170-15850462;15850558-15850617;15851989-15852167;15852828-15853658;15853747-15853906;15854669-15854804;15855340-15855441;15856201-15856788	15846422-15847021;15846422-15847702;15846422-15848382;15846422-15848816;15846422-15850169;15846422-15850557;15846422-15851988;15846422-15852827;15846422-15853746;15846422-15854668;15846422-15855339;15846422-15856200
gene10372	rna14802	15845361-15846421;15847022-15847550;15847703-15847833;15848383-15848727;15848817-15848973;15850170-15850462;15850558-15850617;15852828-15853658;15853747-15853906;15854669-15854804;15855340-15855441;15856201-15856788	15846422-15847021;15846422-15847702;15846422-15848382;15846422-15848816;15846422-15850169;15846422-15850557;15846422-15852827;15846422-15853746;15846422-15854668;15846422-15855339;15846422-15856200
gene10372	rna14803	15845361-15846421;15847022-15847550;15847703-15847833;15848383-15848727;15848817-15848973;15850170-15850462;15850558-15850617;15851989-15853658;15853747-15853906;15854669-15854804;15855340-15855441;15855571-15855885	15846422-15847021;15846422-15847702;15846422-15848382;15846422-15848816;15846422-15850169;15846422-15850557;15846422-15851988;15846422-15853746;15846422-15854668;15846422-15855339;15846422-15855570
gene10372	rna14804	15845361-15846421;15847022-15847550;15847703-15847833;15848383-15848727;15848817-15848973;15850170-15850462;15850558-15850617;15850903-15851068;15851989-15852076	15846422-15847021;15846422-15847702;15846422-15848382;15846422-15848816;15846422-15850169;15846422-15850557;15846422-15850902;15846422-15851988
gene10372	rna14805	15845361-15846421;15847022-15847550;15847703-15847833;15848383-15848727;15848817-15848973;15850170-15850462;15850558-15850617;15850903-15851064;15851989-15852074	15846422-15847021;15846422-15847702;15846422-15848382;15846422-15848816;15846422-15850169;15846422-15850557;15846422-15850902;15846422-15851988
gene10372	rna14806	15845361-15846421;15847022-15847550;15847703-15847833;15848383-15848727;15848817-15848973;15850170-15850462;15850558-15850617;15850903-15851064;15851971-15852057	15846422-15847021;15846422-15847702;15846422-15848382;15846422-15848816;15846422-15850169;15846422-15850557;15846422-15850902;15846422-15851970
gene10374	rna14807	15886157-15886438;15881526-15881700;15881016-15881434	15886439-15881525;15886439-15881015
gene10376	rna14808	15894939-15895795;15894528-15894936	15895796-15894527
gene10377	rna14809	15901619-15902526;15899037-15900313	15902527-15899036
gene10377	rna14810	15901619-15902526;15900973-15900990;15899037-15900313	15902527-15900972;15902527-15899036
gene10378	rna14811	15915936-15916802;15911881-15913223	15916803-15911880
gene10378	rna14812	15915936-15916801;15913422-15913445;15911881-15913223	15916802-15913421;15916802-15911880
gene1038	rna1426	9119823-9119916;9119617-9119751;9118758-9119245;9116024-9116376	9119917-9119616;9119917-9118757;9119917-9116023
gene10380	rna14813	15980960-15981777;15979423-15979446;15977938-15979218;15977498-15977592	15981778-15979422;15981778-15977937;15981778-15977497
gene10382	rna14815	15999851-16000877;15998832-15998855;15997114-15998456	16000878-15998831;16000878-15997113
gene10383	rna14816	16007250-16008129;16003349-16003385;16002395-16002631;16002266-16002313;16001638-16001702;16001103-16001547	16008130-16003348;16008130-16002394;16008130-16002265;16008130-16001637;16008130-16001102
gene10383	rna14817	16007250-16008125;16003349-16003385;16002395-16002631;16002266-16002313;16001103-16001702	16008126-16003348;16008126-16002394;16008126-16002265;16008126-16001102
gene10384	rna14818	16019391-16020491	--
gene10385	rna14819	16025051-16027005;16024416-16025049;16023607-16023630;16023188-16023523;16022181-16023082;16021336-16021728	16027006-16024415;16027006-16023606;16027006-16023187;16027006-16022180;16027006-16021335
gene10386	rna14820	16027063-16028886;16026919-16026945	16028887-16026918
gene10387	rna14821	16030951-16032079	--
gene10388	rna14822	16038323-16038763	--
gene10390	rna14823	16049820-16050622;16050745-16050951;16051162-16051403;16051517-16051883	16050623-16050744;16050623-16051161;16050623-16051516
gene10391	rna14824	16054664-16055018;16053785-16054548;16053473-16053685;16052848-16053362	16055019-16053784;16055019-16053472;16055019-16052847
gene10393	rna14825	16091364-16091569;16091100-16091209;16090913-16091010;16090656-16090820;16090387-16090428;16089718-16089826;16087923-16088457;16087626-16087723;16087286-16087531;16086888-16087002;16086591-16086804;16085737-16086463	16091570-16091099;16091570-16090912;16091570-16090655;16091570-16090386;16091570-16089717;16091570-16087922;16091570-16087625;16091570-16087285;16091570-16086887;16091570-16086590;16091570-16085736
gene10393	rna14826	16091364-16091568;16091100-16091209;16090913-16091010;16090656-16090820;16089718-16089826;16087923-16088457;16087626-16087723;16087286-16087531;16086888-16087002;16086591-16086804;16085737-16086463	16091569-16091099;16091569-16090912;16091569-16090655;16091569-16089717;16091569-16087922;16091569-16087625;16091569-16087285;16091569-16086887;16091569-16086590;16091569-16085736
gene10394	rna14827	16093960-16093986;16094096-16094422;16094861-16094981;16095072-16095246;16095426-16095496;16095585-16096492	16093987-16094095;16093987-16094860;16093987-16095071;16093987-16095425;16093987-16095584
gene10396	rna14834	16124066-16124164;16124740-16125062;16125174-16125308;16125384-16125552;16125766-16125994;16126082-16126177;16126275-16127092	16124165-16124739;16124165-16125173;16124165-16125383;16124165-16125765;16124165-16126081;16124165-16126274
gene10397	rna14835	16140356-16141004;16138908-16139705;16138558-16138734;16138192-16138283;16137012-16137110;16136402-16136880;16136269-16136312;16135924-16136178;16135653-16135800;16134877-16134993;16133573-16133673;16133317-16133440;16133033-16133145;16131792-16131903;16131515-16131619;16131356-16131422;16131136-16131256;16130858-16131031;16129522-16129639;16128700-16129433	16141005-16138907;16141005-16138557;16141005-16138191;16141005-16137011;16141005-16136401;16141005-16136268;16141005-16135923;16141005-16135652;16141005-16134876;16141005-16133572;16141005-16133316;16141005-16133032;16141005-16131791;16141005-16131514;16141005-16131355;16141005-16131135;16141005-16130857;16141005-16129521;16141005-16128699
gene10397	rna14836	16140356-16141004;16138908-16139705;16138558-16138734;16138192-16138283;16137012-16137110;16136622-16136880;16136402-16136531;16136269-16136312;16135924-16136178;16135653-16135800;16134877-16134993;16133573-16133673;16133317-16133440;16133033-16133145;16131792-16131903;16131515-16131619;16131356-16131422;16131136-16131256;16130858-16131031;16129522-16129639;16128940-16129433	16141005-16138907;16141005-16138557;16141005-16138191;16141005-16137011;16141005-16136621;16141005-16136401;16141005-16136268;16141005-16135923;16141005-16135652;16141005-16134876;16141005-16133572;16141005-16133316;16141005-16133032;16141005-16131791;16141005-16131514;16141005-16131355;16141005-16131135;16141005-16130857;16141005-16129521;16141005-16128939
gene10398	rna14837	16142699-16143301;16143437-16143574;16143628-16144032	16143302-16143436;16143302-16143627
gene10399	rna14838	16168549-16168964	--
gene104	rna157	894341-894560;894160-894225;893963-894060;893718-893843;893431-893640;893174-893239;892257-892783	894561-894159;894561-893962;894561-893717;894561-893430;894561-893173;894561-892256
gene1040	rna1428	9126963-9127593;9128453-9128535;9128634-9128743;9129462-9129561;9129653-9130012	9127594-9128452;9127594-9128633;9127594-9129461;9127594-9129652
gene1040	rna1429	9126968-9127593;9128031-9128153;9128453-9128535;9128634-9128743;9129462-9129561;9129653-9130012	9127594-9128030;9127594-9128452;9127594-9128633;9127594-9129461;9127594-9129652
gene10401	rna14840	16183013-16183588	--
gene10402	rna14841	16185082-16185726	--
gene10403	rna14842	16190487-16192388;16192495-16192878	16192389-16192494
gene10404	rna14843	16205823-16206297;16203760-16203912;16203115-16203293;16201957-16202064;16200871-16201041;16200221-16200787;16199894-16199968;16199212-16199340;16199051-16199125;16198747-16198956;16198380-16198532;16198067-16198281;16197776-16197893;16197553-16197685;16197280-16197475;16197087-16197192;16196859-16196999;16196644-16196767;16196428-16196541;16195298-16196045	16206298-16203759;16206298-16203114;16206298-16201956;16206298-16200870;16206298-16200220;16206298-16199893;16206298-16199211;16206298-16199050;16206298-16198746;16206298-16198379;16206298-16198066;16206298-16197775;16206298-16197552;16206298-16197279;16206298-16197086;16206298-16196858;16206298-16196643;16206298-16196427;16206298-16195297
gene10404	rna14844	16205823-16206295;16203760-16203912;16203115-16203305;16201957-16202064;16200871-16201041;16200221-16200787;16199894-16199968;16199212-16199340;16199051-16199125;16198747-16198956;16198380-16198532;16198067-16198281;16197776-16197893;16197553-16197685;16197280-16197475;16197087-16197192;16196859-16196999;16196644-16196767;16196428-16196541;16195298-16196045	16206296-16203759;16206296-16203114;16206296-16201956;16206296-16200870;16206296-16200220;16206296-16199893;16206296-16199211;16206296-16199050;16206296-16198746;16206296-16198379;16206296-16198066;16206296-16197775;16206296-16197552;16206296-16197279;16206296-16197086;16206296-16196858;16206296-16196643;16206296-16196427;16206296-16195297
gene10405	rna14845	16213372-16213561;16212964-16213124;16211742-16211837;16210734-16210941	16213562-16212963;16213562-16211741;16213562-16210733
gene10405	rna14846	16213321-16213561;16212964-16213124;16211742-16211837;16210734-16210941	16213562-16212963;16213562-16211741;16213562-16210733
gene10405	rna14847	16213276-16213561;16212964-16213124;16211742-16211837;16210734-16210941	16213562-16212963;16213562-16211741;16213562-16210733
gene10406	rna14848	16214802-16214952;16213838-16214689	16214953-16213837
gene10407	rna14849	16221213-16221398;16218845-16218945;16218529-16218600;16218030-16218196;16217491-16217602;16216811-16217277	16221399-16218844;16221399-16218528;16221399-16218029;16221399-16217490;16221399-16216810
gene10407	rna14850	16221213-16221397;16218845-16218935;16218529-16218600;16218030-16218196;16217491-16217602;16216811-16217277	16221398-16218844;16221398-16218528;16221398-16218029;16221398-16217490;16221398-16216810
gene10408	rna14851	16224888-16225090;16225316-16225451;16225609-16227669	16225091-16225315;16225091-16225608
gene10408	rna14852	16224889-16225090;16225316-16225451;16225612-16227669	16225091-16225315;16225091-16225611
gene10409	rna14853	16231331-16232990;16233931-16234815	16232991-16233930
gene1041	rna1430	9130568-9131623	--
gene10410	rna14854	16237039-16238361;16235580-16236804	16238362-16235579
gene10411	rna14855	16235580-16236743	--
gene10412	rna14856	16251867-16252064;16253722-16253814;16256136-16256357;16256467-16256554;16256671-16256780;16256894-16256984;16257320-16257367;16257449-16257508;16258051-16258483	16252065-16253721;16252065-16256135;16252065-16256466;16252065-16256670;16252065-16256893;16252065-16257319;16252065-16257448;16252065-16258050
gene10412	rna14857	16251872-16252064;16253722-16253814;16256136-16256357;16256467-16256554;16256671-16256780;16256894-16256984;16257179-16257367;16257449-16257508;16258051-16258483	16252065-16253721;16252065-16256135;16252065-16256466;16252065-16256670;16252065-16256893;16252065-16257178;16252065-16257448;16252065-16258050
gene10412	rna14858	16251872-16252064;16256136-16256357;16256467-16256554;16256671-16256780;16256894-16256984;16257179-16257367;16257449-16257508;16258051-16258483	16252065-16256135;16252065-16256466;16252065-16256670;16252065-16256893;16252065-16257178;16252065-16257448;16252065-16258050
gene10413	rna14859	16266563-16267732	--
gene10414	rna14860	16268291-16269005	--
gene10415	rna14861	16274713-16275913;16276010-16277865	16275914-16276009
gene10416	rna14862	16293350-16294292;16293032-16293238;16292605-16292846;16292331-16292505	16294293-16293031;16294293-16292604;16294293-16292330
gene10417	rna14863	16304117-16305546;16305664-16306289	16305547-16305663
gene10417	rna14864	16304119-16305546;16305661-16306289	16305547-16305660
gene10418	rna14865	16309105-16309180;16309330-16309432;16311169-16311239;16311365-16311578;16311660-16312163	16309181-16309329;16309181-16311168;16309181-16311364;16309181-16311659
gene10418	rna14866	16309105-16309180;16309330-16309432;16311169-16311239;16311365-16311578;16311786-16312163	16309181-16309329;16309181-16311168;16309181-16311364;16309181-16311785
gene1042	rna1431	9140334-9140762;9139970-9140164;9139755-9139829;9139480-9139650;9139095-9139258;9138280-9138498;9138041-9138167;9137653-9137841;9137283-9137369;9136963-9137117;9136421-9136540;9135603-9135828;9135370-9135429;9135116-9135289;9134922-9135031;9134319-9134776	9140763-9139969;9140763-9139754;9140763-9139479;9140763-9139094;9140763-9138279;9140763-9138040;9140763-9137652;9140763-9137282;9140763-9136962;9140763-9136420;9140763-9135602;9140763-9135369;9140763-9135115;9140763-9134921;9140763-9134318
gene10420	rna14868	16341467-16341762;16341978-16342041;16342379-16342452;16342627-16342712;16343052-16343135;16343274-16343358;16343459-16343538;16343924-16344025;16344384-16344442;16344520-16344897	16341763-16341977;16341763-16342378;16341763-16342626;16341763-16343051;16341763-16343273;16341763-16343458;16341763-16343923;16341763-16344383;16341763-16344519
gene10421	rna14869	16348126-16348192;16348286-16348521	16348193-16348285
gene10422	rna14870	16359239-16359555;16358194-16358572;16357669-16357758;16357333-16357571;16356762-16356967;16356285-16356650	16359556-16358193;16359556-16357668;16359556-16357332;16359556-16356761;16359556-16356284
gene10422	rna14871	16359239-16359555;16358194-16358572;16357823-16357909;16357669-16357725;16357333-16357571;16356762-16356967;16356285-16356650	16359556-16358193;16359556-16357822;16359556-16357668;16359556-16357332;16359556-16356761;16359556-16356284
gene10422	rna14872	16359239-16359334;16358194-16358738;16357823-16357909;16357669-16357725;16357333-16357571;16356762-16356967;16356285-16356650	16359335-16358193;16359335-16357822;16359335-16357668;16359335-16357332;16359335-16356761;16359335-16356284
gene10422	rna14873	16359239-16359555;16358194-16358572;16357823-16357909;16357669-16357725;16357333-16357571;16357010-16357073;16356814-16356901	16359556-16358193;16359556-16357822;16359556-16357668;16359556-16357332;16359556-16357009;16359556-16356813
gene10423	rna14874	16366642-16366676;16365346-16365619;16363768-16364312;16363397-16363483;16363237-16363293;16362861-16363099;16362469-16362674;16361495-16361765	16366677-16365345;16366677-16363767;16366677-16363396;16366677-16363236;16366677-16362860;16366677-16362468;16366677-16361494
gene10424	rna14875	16372652-16374367;16368646-16369292	16374368-16368645
gene10425	rna14876	16376386-16378602	--
gene10426	rna14877	16404489-16404987;16405110-16405160;16406267-16406514;16407443-16407565;16407658-16407711;16407798-16408193	16404988-16405109;16404988-16406266;16404988-16407442;16404988-16407657;16404988-16407797
gene10427	rna14878	16411168-16411464;16409627-16409742;16408710-16409528	16411465-16409626;16411465-16408709
gene10428	rna14879	16423632-16426036;16423415-16423532;16423220-16423301;16422472-16422574;16422214-16422310;16421172-16421274;16420065-16420193;16419834-16419881;16418599-16418696;16418429-16418494;16417639-16417798;16417403-16417510;16417058-16417107;16415771-16415805;16415601-16415662;16415332-16415493;16415144-16415232;16414788-16414887;16412114-16412636	16426037-16423414;16426037-16423219;16426037-16422471;16426037-16422213;16426037-16421171;16426037-16420064;16426037-16419833;16426037-16418598;16426037-16418428;16426037-16417638;16426037-16417402;16426037-16417057;16426037-16415770;16426037-16415600;16426037-16415331;16426037-16415143;16426037-16414787;16426037-16412113
gene10428	rna14880	16423632-16426069;16423415-16423532;16423220-16423301;16422472-16422574;16422214-16422310;16421172-16421274;16420065-16420193;16419834-16419881;16418599-16418696;16418429-16418494;16417639-16417798;16417403-16417510;16417058-16417107;16415897-16415985;16415771-16415805	16426070-16423414;16426070-16423219;16426070-16422471;16426070-16422213;16426070-16421171;16426070-16420064;16426070-16419833;16426070-16418598;16426070-16418428;16426070-16417638;16426070-16417402;16426070-16417057;16426070-16415896;16426070-16415770
gene10428	rna14881	16423632-16426071;16423415-16423532;16423220-16423301;16422472-16422574;16422214-16422310;16421172-16421274;16420065-16420193;16419834-16419881;16418599-16418696;16418429-16418494;16417639-16417798;16417403-16417510;16417058-16417107;16415992-16416420	16426072-16423414;16426072-16423219;16426072-16422471;16426072-16422213;16426072-16421171;16426072-16420064;16426072-16419833;16426072-16418598;16426072-16418428;16426072-16417638;16426072-16417402;16426072-16417057;16426072-16415991
gene10428	rna14882	16423632-16426069;16423415-16423532;16423220-16423301;16422472-16422574;16422214-16422310;16421172-16421274;16420065-16420193;16419834-16419881;16418599-16418696;16418429-16418494;16417639-16417798;16417403-16417510;16417058-16417107;16416679-16416941	16426070-16423414;16426070-16423219;16426070-16422471;16426070-16422213;16426070-16421171;16426070-16420064;16426070-16419833;16426070-16418598;16426070-16418428;16426070-16417638;16426070-16417402;16426070-16417057;16426070-16416678
gene10428	rna14883	16423632-16426070;16423415-16423532;16423220-16423301;16422472-16422574;16422214-16422310;16421172-16421274;16420065-16420193;16419834-16419881;16418599-16418696;16418429-16418494;16417639-16417798;16417403-16417510;16417117-16417248	16426071-16423414;16426071-16423219;16426071-16422471;16426071-16422213;16426071-16421171;16426071-16420064;16426071-16419833;16426071-16418598;16426071-16418428;16426071-16417638;16426071-16417402;16426071-16417116
gene10429	rna14884	16413322-16414762	--
gene1043	rna1432	9147702-9148566;9146820-9147190;9146166-9146402;9144984-9145607	9148567-9146819;9148567-9146165;9148567-9144983
gene10430	rna14885	16455690-16456040;16456128-16456173;16456376-16456779;16456876-16457048;16457294-16457383;16458042-16458216;16458457-16458641;16459218-16459343;16460258-16460346;16461390-16461763	16456041-16456127;16456041-16456375;16456041-16456875;16456041-16457293;16456041-16458041;16456041-16458456;16456041-16459217;16456041-16460257;16456041-16461389
gene10430	rna14886	16455690-16456040;16456148-16456173;16456376-16456779;16456876-16457048;16457294-16457383;16458042-16458216;16458457-16458641;16459218-16459343;16460258-16460346;16461390-16461763	16456041-16456147;16456041-16456375;16456041-16456875;16456041-16457293;16456041-16458041;16456041-16458456;16456041-16459217;16456041-16460257;16456041-16461389
gene10430	rna14887	16455690-16456040;16456376-16456779;16456876-16457048;16457294-16457383;16458042-16458216;16458457-16458641;16459218-16459343;16460258-16460346;16461390-16461763	16456041-16456375;16456041-16456875;16456041-16457293;16456041-16458041;16456041-16458456;16456041-16459217;16456041-16460257;16456041-16461389
gene10431	rna14888	16464300-16465463	--
gene10432	rna14889	16470202-16470627;16469322-16469411;16469116-16469202;16468702-16468793;16468439-16468559;16468059-16468138;16467574-16467636;16467208-16467296;16467041-16467129;16466607-16466719;16465851-16466195	16470628-16469321;16470628-16469115;16470628-16468701;16470628-16468438;16470628-16468058;16470628-16467573;16470628-16467207;16470628-16467040;16470628-16466606;16470628-16465850
gene10433	rna14890	16492673-16493022;16492456-16492581;16491077-16491118;16490816-16490875;16490628-16490690;16490040-16490120;16488892-16488960;16488765-16488812;16488394-16488462;16488174-16488307;16487016-16487091;16486327-16486520;16485537-16485617;16485062-16485272;16484719-16484955;16484546-16484626;16484289-16484408;16484112-16484171;16482876-16483003;16480328-16480424;16480107-16480235;16479781-16479884;164…	16493023-16492455;16493023-16491076;16493023-16490815;16493023-16490627;16493023-16490039;16493023-16488891;16493023-16488764;16493023-16488393;16493023-16488173;16493023-16487015;16493023-16486326;16493023-16485536;16493023-16485061;16493023-16484718;16493023-16484545;16493023-16484288;16493023-16484111;16493023-16482875;16493023-16480327;16493023-16480106;16493023-16479780;16493023-16479199;164…
gene10433	rna14891	16492673-16493022;16492456-16492581;16491077-16491118;16490816-16490875;16490628-16490690;16490040-16490120;16488892-16488960;16488765-16488812;16488394-16488462;16488174-16488307;16487016-16487091;16486327-16486520;16485537-16485617;16485062-16485272;16484719-16484955;16484546-16484626;16484289-16484408;16484112-16484171;16482876-16483003;16480328-16480424;16480107-16480235;16479781-16479884;164…	16493023-16492455;16493023-16491076;16493023-16490815;16493023-16490627;16493023-16490039;16493023-16488891;16493023-16488764;16493023-16488393;16493023-16488173;16493023-16487015;16493023-16486326;16493023-16485536;16493023-16485061;16493023-16484718;16493023-16484545;16493023-16484288;16493023-16484111;16493023-16482875;16493023-16480327;16493023-16480106;16493023-16479780;16493023-16479199;164…
gene10434	rna14892	16505048-16505242;16505305-16506141	16505243-16505304
gene10435	rna14893	16514239-16514907	--
gene10436	rna14894	16518887-16519177;16519437-16519562;16520555-16520755;16521957-16522053;16522513-16522616;16522801-16522852;16524530-16524991	16519178-16519436;16519178-16520554;16519178-16521956;16519178-16522512;16519178-16522800;16519178-16524529
gene10437	rna14895	16546850-16546977;16547747-16549654	16546978-16547746
gene10437	rna14896	16546857-16546977;16547758-16549654	16546978-16547757
gene10438	rna14897	16557912-16557933;16557675-16557792;16555953-16556199;16554708-16554779;16554537-16554604;16554242-16554395;16553622-16553702;16553433-16553522;16552607-16553081	16557934-16557674;16557934-16555952;16557934-16554707;16557934-16554536;16557934-16554241;16557934-16553621;16557934-16553432;16557934-16552606
gene10438	rna14898	16557675-16557898;16556751-16556796;16555953-16556199;16554708-16554779;16554537-16554604;16554242-16554395;16553622-16553702;16553433-16553522;16552607-16553081	16557899-16556750;16557899-16555952;16557899-16554707;16557899-16554536;16557899-16554241;16557899-16553621;16557899-16553432;16557899-16552606
gene10438	rna14899	16557254-16557411;16556751-16557137;16555953-16556199;16554708-16554779;16554537-16554604;16554242-16554395;16553622-16553702;16553433-16553522;16552607-16553081	16557412-16556750;16557412-16555952;16557412-16554707;16557412-16554536;16557412-16554241;16557412-16553621;16557412-16553432;16557412-16552606
gene10438	rna14900	16557062-16557411;16556751-16556796;16555953-16556199;16554708-16554779;16554537-16554604;16554242-16554395;16553622-16553702;16553433-16553522;16552607-16553081	16557412-16556750;16557412-16555952;16557412-16554707;16557412-16554536;16557412-16554241;16557412-16553621;16557412-16553432;16557412-16552606
gene10439	rna14901	16561096-16561189;16560918-16561001;16559118-16560382	16561190-16560917;16561190-16559117
gene10439	rna14902	16560918-16561045;16559118-16560774	16561046-16559117
gene1044	rna1433	9149896-9152931	--
gene10440	rna14903	16565680-16566337	--
gene10441	rna14904	16571437-16571761;16569303-16569827	16571762-16569302
gene10442	rna14905	16571843-16572133;16572453-16572820;16573554-16573596;16574186-16575092	16572134-16572452;16572134-16573553;16572134-16574185
gene10442	rna14906	16571843-16572133;16572453-16572820;16573554-16573596;16574192-16575092	16572134-16572452;16572134-16573553;16572134-16574191
gene10443	rna14907	16582266-16582474;16581531-16581670;16579688-16580013	16582475-16581530;16582475-16579687
gene10444	rna14908	16588373-16589030;16592261-16593217	16589031-16592260
gene10445	rna14909	16596283-16596577;16597784-16597920;16598018-16598075;16598177-16598311;16598388-16598990;16599075-16599218;16599289-16599417;16599991-16600026;16600825-16601123	16596578-16597783;16596578-16598017;16596578-16598176;16596578-16598387;16596578-16599074;16596578-16599288;16596578-16599990;16596578-16600824
gene10445	rna14910	16596283-16596577;16597784-16597920;16598018-16598075;16598177-16598311;16598388-16598990;16599075-16599218;16599289-16599417;16599991-16600026;16600828-16601123	16596578-16597783;16596578-16598017;16596578-16598176;16596578-16598387;16596578-16599074;16596578-16599288;16596578-16599990;16596578-16600827
gene10445	rna14911	16596285-16596577;16597746-16597920;16598018-16598075;16598177-16598311;16598388-16598990;16599075-16599218;16599289-16599417;16599991-16600026;16600595-16601758	16596578-16597745;16596578-16598017;16596578-16598176;16596578-16598387;16596578-16599074;16596578-16599288;16596578-16599990;16596578-16600594
gene10445	rna14912	16596285-16596577;16597784-16597920;16598018-16598075;16598177-16598311;16598388-16598990;16599075-16599218;16599289-16599417;16599991-16600026;16600595-16601758	16596578-16597783;16596578-16598017;16596578-16598176;16596578-16598387;16596578-16599074;16596578-16599288;16596578-16599990;16596578-16600594
gene10446	rna14913	16603589-16603624;16603349-16603424;16602282-16602892	16603625-16603348;16603625-16602281
gene10447	rna14914	16611054-16611308;16610866-16610941;16609540-16610102	16611309-16610865;16611309-16609539
gene10448	rna14915	16623387-16623901;16623222-16623284;16622359-16622493;16621926-16622028;16620845-16620915;16620622-16620726;16618664-16618697;16617868-16617968;16617665-16617724;16617402-16617605;16616580-16616883	16623902-16623221;16623902-16622358;16623902-16621925;16623902-16620844;16623902-16620621;16623902-16618663;16623902-16617867;16623902-16617664;16623902-16617401;16623902-16616579
gene10449	rna14918	16635583-16635830;16635410-16635486;16633813-16634738	16635831-16635409;16635831-16633812
gene1045	rna1434	9155074-9155703;9154690-9154972;9153837-9154389	9155704-9154689;9155704-9153836
gene1045	rna1435	9155074-9155718;9154690-9154972;9154324-9154415	9155719-9154689;9155719-9154323
gene10450	rna14919	16637288-16638692	--
gene10451	rna14920	16641262-16642703	--
gene10452	rna14921	16645038-16645333;16645922-16646201;16646360-16648065	16645334-16645921;16645334-16646359
gene10452	rna14922	16645038-16645333;16645928-16646201;16646360-16648065	16645334-16645927;16645334-16646359
gene10454	rna14924	16652497-16652839;16653067-16653677;16653919-16654946	16652840-16653066;16652840-16653918
gene10455	rna14925	16686076-16686555	--
gene10456	rna14926	16693165-16693641	--
gene10457	rna14927	16697728-16698207	--
gene10459	rna14932	16719268-16719744	--
gene1046	rna1436	9157825-9158244;9157606-9157736;9157272-9157517;9156932-9157187;9156411-9156843	9158245-9157605;9158245-9157271;9158245-9156931;9158245-9156410
gene10461	rna14934	16764688-16764775;16764778-16765185	16764776-16764777
gene10462	rna14935	16766880-16767353	--
gene10463	rna14936	16835696-16836577	--
gene10464	rna14937	16895799-16896472;16897198-16897386;16898090-16898269;16899141-16900045;16901522-16902054;16902948-16903879	16896473-16897197;16896473-16898089;16896473-16899140;16896473-16901521;16896473-16902947
gene10464	rna14938	16897306-16897386;16898134-16898269;16899141-16900045;16901522-16902054;16902948-16903879	16897387-16898133;16897387-16899140;16897387-16901521;16897387-16902947
gene10465	rna14939	16971971-16972266;16978059-16978218	16972267-16978058
gene10466	rna14940	16984267-16984575;16984665-16985376;16986817-16987346;17012759-17013799	16984576-16984664;16984576-16986816;16984576-17012758
gene10466	rna14941	16984267-16984575;16984701-16985376;16986817-16987346;17012759-17013799	16984576-16984700;16984576-16986816;16984576-17012758
gene10466	rna14943	16984267-16984575;16984665-16985376;16986817-16987346;17012267-17012351;17012759-17012833	16984576-16984664;16984576-16986816;16984576-17012266;16984576-17012758
gene10466	rna14944	16984267-16984575;16984665-16985376;16986817-16987346;17012267-17012589	16984576-16984664;16984576-16986816;16984576-17012266
gene10467	rna14945	17029784-17029920;17028112-17029675;17026944-17027408	17029921-17028111;17029921-17026943
gene10468	rna14946	17057986-17058277;17058452-17058459	17058278-17058451
gene10469	rna14947	17110788-17111563;17113010-17113539;17128957-17130080	17111564-17113009;17111564-17128956
gene10469	rna14948	17110788-17111563;17113013-17113539;17128957-17130080	17111564-17113012;17111564-17128956
gene10469	rna14950	17110788-17111563;17113010-17113539;17128486-17128710	17111564-17113009;17111564-17128485
gene1047	rna1437	9167607-9167841;9161287-9161417;9160849-9161072;9160507-9160778;9160210-9160433	9167842-9161286;9167842-9160848;9167842-9160506;9167842-9160209
gene10472	rna14952	17232702-17232784;17232866-17233335;17233417-17233566;17234341-17234406	17232785-17232865;17232785-17233416;17232785-17234340
gene10473	rna14953	17235075-17236583	--
gene10475	rna14955	17313675-17313708;17316107-17316868;17317298-17317827;17318384-17319495	17313709-17316106;17313709-17317297;17313709-17318383
gene10475	rna14956	17315249-17315957;17316107-17316868;17317298-17317827;17318384-17319495	17315958-17316106;17315958-17317297;17315958-17318383
gene10475	rna14957	17315249-17315957;17316107-17316868;17317298-17317827;17318294-17318469	17315958-17316106;17315958-17317297;17315958-17318293
gene10476	rna14958	17335052-17336278	--
gene10477	rna14959	17365827-17366352;17366899-17367426	17366353-17366898
gene10479	rna14961	17367922-17368288;17370148-17370247;17370361-17370441;17370554-17370658;17372678-17372866;17373232-17373536	17368289-17370147;17368289-17370360;17368289-17370553;17368289-17372677;17368289-17373231
gene1048	rna1438	9170586-9170842;9170308-9170438;9169872-9170102;9169490-9169745;9168811-9169366	9170843-9170307;9170843-9169871;9170843-9169489;9170843-9168810
gene10480	rna14962	17378294-17378612;17378918-17379218;17379420-17379549;17380172-17380720	17378613-17378917;17378613-17379419;17378613-17380171
gene10482	rna14963	17395749-17396772;17395189-17395342;17394175-17395074	17396773-17395188;17396773-17394174
gene10483	rna14964	17410004-17410350;17410593-17410895;17411167-17411631	17410351-17410592;17410351-17411166
gene10484	rna14965	17414672-17414922;17414346-17414518;17413654-17413752;17413403-17413554;17411945-17412500	17414923-17414345;17414923-17413653;17414923-17413402;17414923-17411944
gene10484	rna14966	17414646-17414878;17414346-17414518;17413654-17413752;17413403-17413554;17411945-17412500	17414879-17414345;17414879-17413653;17414879-17413402;17414879-17411944
gene10485	rna14967	17430488-17430683;17430895-17431163;17431269-17431698;17431792-17432174;17432518-17433186	17430684-17430894;17430684-17431268;17430684-17431791;17430684-17432517
gene10486	rna14968	17454060-17454893;17455060-17455377;17455862-17456489	17454894-17455059;17454894-17455861
gene10489	rna14972	17490643-17490776;17491710-17491771;17492715-17493047	17490777-17491709;17490777-17492714
gene1049	rna1439	9180309-9180632;9179750-9180110;9179142-9179625	9180633-9179749;9180633-9179141
gene10490	rna14975	17501909-17502293;17500173-17500387;17499360-17499530;17499001-17499236;17498324-17498861	17502294-17500172;17502294-17499359;17502294-17499000;17502294-17498323
gene10490	rna14976	17500490-17500755;17500173-17500387;17499360-17499530;17499001-17499236;17498791-17498861;17498324-17498688	17500756-17500172;17500756-17499359;17500756-17499000;17500756-17498790;17500756-17498323
gene10490	rna14977	17500490-17500755;17500173-17500387;17499360-17499530;17499001-17499236;17498324-17498861	17500756-17500172;17500756-17499359;17500756-17499000;17500756-17498323
gene10491	rna14978	17515903-17516066;17515606-17515820;17504363-17504533;17504003-17504241;17503476-17503891	17516067-17515605;17516067-17504362;17516067-17504002;17516067-17503475
gene10491	rna14979	17515903-17516097;17515606-17515820;17512504-17512674;17512144-17512382;17511622-17512032	17516098-17515605;17516098-17512503;17516098-17512143;17516098-17511621
gene10492	rna14980	17510520-17510872;17509496-17509556;17509179-17509393;17508390-17508560;17508031-17508266;17507371-17507891	17510873-17509495;17510873-17509178;17510873-17508389;17510873-17508030;17510873-17507370
gene10492	rna14981	17509496-17509760;17509179-17509393;17508390-17508560;17508031-17508266;17507371-17507891	17509761-17509178;17509761-17508389;17509761-17508030;17509761-17507370
gene10493	rna14982	17530652-17531309;17530321-17530535;17528336-17528506;17528004-17528239;17527301-17527896	17531310-17530320;17531310-17528335;17531310-17528003;17531310-17527300
gene10493	rna14983	17530652-17531321;17530321-17530535;17528336-17528506;17528004-17528239;17527803-17527916	17531322-17530320;17531322-17528335;17531322-17528003;17531322-17527802
gene10494	rna14984	17534671-17535122;17531724-17533521	17535123-17531723
gene10495	rna14985	17543004-17547294	--
gene10496	rna14986	17560883-17563728	--
gene10497	rna14987	17573557-17573900;17574269-17574403;17574502-17574969	17573901-17574268;17573901-17574501
gene10498	rna14988	17589402-17589664;17588424-17588623;17588270-17588336;17587138-17587820	17589665-17588423;17589665-17588269;17589665-17587137
gene10498	rna14989	17589402-17589508;17588424-17588623;17588270-17588333;17587138-17587820	17589509-17588423;17589509-17588269;17589509-17587137
gene10499	rna14990	17594740-17595011;17595119-17595318;17595798-17595827;17596590-17596716;17596809-17596955;17598508-17598638;17598734-17598871;17599112-17599210;17599840-17600412	17595012-17595118;17595012-17595797;17595012-17596589;17595012-17596808;17595012-17598507;17595012-17598733;17595012-17599111;17595012-17599839
gene10499	rna14991	17594977-17595011;17595124-17595318;17595798-17595827;17596590-17596716;17596809-17596955;17598508-17598638;17598734-17598871;17599112-17599210;17599840-17600412	17595012-17595123;17595012-17595797;17595012-17596589;17595012-17596808;17595012-17598507;17595012-17598733;17595012-17599111;17595012-17599839
gene105	rna158	900491-901013;899879-899945;899699-899793;899491-899593;899137-899225;898858-899014;898684-898759;898529-898587;898178-898314;897743-898060	901014-899878;901014-899698;901014-899490;901014-899136;901014-898857;901014-898683;901014-898528;901014-898177;901014-897742
gene1050	rna1440	9185057-9185319;9185419-9185581;9185730-9185936;9186045-9186295;9186553-9186805	9185320-9185418;9185320-9185729;9185320-9186044;9185320-9186552
gene10500	rna14992	17600517-17600750;17600872-17600987;17601583-17601802;17602952-17603052;17603260-17603388;17603482-17603570;17603642-17604204	17600751-17600871;17600751-17601582;17600751-17602951;17600751-17603259;17600751-17603481;17600751-17603641
gene10502	rna14994	17623991-17624254;17624549-17624602;17624929-17625213;17625346-17625492;17626041-17626226;17626320-17626388;17626540-17626646;17626968-17627046;17627453-17627626;17627767-17627915;17628066-17628161;17628287-17628389;17628584-17628646;17629103-17629164;17629347-17629443;17629653-17629771;17629851-17629893;17630033-17630134;17630487-17630585;17630693-17631233	17624255-17624548;17624255-17624928;17624255-17625345;17624255-17626040;17624255-17626319;17624255-17626539;17624255-17626967;17624255-17627452;17624255-17627766;17624255-17628065;17624255-17628286;17624255-17628583;17624255-17629102;17624255-17629346;17624255-17629652;17624255-17629850;17624255-17630032;17624255-17630486;17624255-17630692
gene10503	rna14995	17637859-17638138;17638309-17638919;17639330-17640065	17638139-17638308;17638139-17639329
gene10504	rna14996	17642195-17644624	--
gene10505	rna14997	17665313-17668870;17669136-17669716	17668871-17669135
gene10505	rna14998	17665313-17668870;17669139-17669716	17668871-17669138
gene10507	rna15000	17693394-17693599;17693733-17693847;17695033-17695126;17695279-17695383;17696116-17696199;17696960-17697033;17697340-17697404;17697598-17697661;17698714-17698779;17699235-17699291;17700475-17700519;17700617-17700670;17701645-17702190	17693600-17693732;17693600-17695032;17693600-17695278;17693600-17696115;17693600-17696959;17693600-17697339;17693600-17697597;17693600-17698713;17693600-17699234;17693600-17700474;17693600-17700616;17693600-17701644
gene10507	rna15001	17693395-17693599;17693729-17693847;17695033-17695126;17695279-17695383;17696116-17696199;17696960-17697033;17697340-17697404;17697598-17697661;17698714-17698779;17699235-17699291;17700475-17700519;17700617-17700670;17701645-17702190	17693600-17693728;17693600-17695032;17693600-17695278;17693600-17696115;17693600-17696959;17693600-17697339;17693600-17697597;17693600-17698713;17693600-17699234;17693600-17700474;17693600-17700616;17693600-17701644
gene10508	rna15002	17703235-17703539;17703679-17703761;17703915-17703972;17704099-17704158;17704560-17704689;17706154-17706377;17706514-17706606;17706688-17706759;17707718-17707750;17708422-17708550;17708774-17708830;17709798-17709893;17709991-17710342	17703540-17703678;17703540-17703914;17703540-17704098;17703540-17704559;17703540-17706153;17703540-17706513;17703540-17706687;17703540-17707717;17703540-17708421;17703540-17708773;17703540-17709797;17703540-17709990
gene10509	rna15003	17712119-17713553	--
gene10510	rna15004	17713837-17715405	--
gene10511	rna15005	17727109-17727315;17727448-17727577;17727779-17728711	17727316-17727447;17727316-17727778
gene10512	rna15006	17741563-17742289;17743987-17744309	17742290-17743986
gene10513	rna15007	17756341-17757146	--
gene10514	rna15008	17758124-17758634	--
gene10515	rna15009	17781350-17781650;17779492-17780973;17777506-17777697;17776516-17776564;17775229-17775361;17774587-17775052;17773453-17773533;17773242-17773361;17772286-17772355;17770354-17770451;17770167-17770271;17768843-17768896;17767720-17767863;17767517-17767570;17767360-17767434;17766566-17766649;17765658-17766477	17781651-17779491;17781651-17777505;17781651-17776515;17781651-17775228;17781651-17774586;17781651-17773452;17781651-17773241;17781651-17772285;17781651-17770353;17781651-17770166;17781651-17768842;17781651-17767719;17781651-17767516;17781651-17767359;17781651-17766565;17781651-17765657
gene10515	rna15010	17781350-17781653;17779492-17780973;17777506-17777697;17776516-17776564;17775229-17775361;17774587-17775052;17773453-17773533;17773242-17773361;17772286-17772355;17770421-17770509	17781654-17779491;17781654-17777505;17781654-17776515;17781654-17775228;17781654-17774586;17781654-17773452;17781654-17773241;17781654-17772285;17781654-17770420
gene10516	rna15011	17814027-17814557;17815258-17815328;17816384-17816518;17816618-17816676;17817892-17817928;17819702-17819827;17819936-17820025;17820501-17820566;17820668-17820724;17820830-17820895;17821422-17821529;17822704-17822784;17823158-17823207;17823921-17824086;17825013-17825525;17825867-17826049;17826127-17826232;17827552-17827722;17827813-17827892;17827994-17828221;17830108-17830323;17830533-17830690;178…	17814558-17815257;17814558-17816383;17814558-17816617;17814558-17817891;17814558-17819701;17814558-17819935;17814558-17820500;17814558-17820667;17814558-17820829;17814558-17821421;17814558-17822703;17814558-17823157;17814558-17823920;17814558-17825012;17814558-17825866;17814558-17826126;17814558-17827551;17814558-17827812;17814558-17827993;17814558-17830107;17814558-17830532;17814558-17831343;178…
gene10516	rna15012	17814135-17814557;17815258-17815328;17816384-17816518;17816618-17816676;17817892-17817928;17819702-17819827;17819936-17820025;17820501-17820566;17820668-17820724;17820830-17820895;17821422-17821529;17822704-17822784;17823158-17823207;17823921-17824086;17825013-17825525;17825867-17826049;17826127-17826232;17827552-17827722;17827813-17827939;17828011-17828221;17830108-17830323;17830533-17830690;178…	17814558-17815257;17814558-17816383;17814558-17816617;17814558-17817891;17814558-17819701;17814558-17819935;17814558-17820500;17814558-17820667;17814558-17820829;17814558-17821421;17814558-17822703;17814558-17823157;17814558-17823920;17814558-17825012;17814558-17825866;17814558-17826126;17814558-17827551;17814558-17827812;17814558-17828010;17814558-17830107;17814558-17830532;17814558-17831343;178…
gene10517	rna15013	17834966-17835392;17834580-17834801;17833756-17833953;17833581-17833642;17833202-17833408	17835393-17834579;17835393-17833755;17835393-17833580;17835393-17833201
gene10518	rna15014	17837726-17838458;17835494-17836622	17838459-17835493
gene10519	rna15015	17843449-17843991;17843099-17843206;17842909-17842974;17842748-17842813;17842289-17842654	17843992-17843098;17843992-17842908;17843992-17842747;17843992-17842288
gene1052	rna1442	9210223-9210577;9210928-9211286	9210578-9210927
gene10520	rna15016	17849596-17850054;17850649-17851593	17850055-17850648
gene10522	rna15018	17880265-17881069	--
gene10523	rna15019	17883264-17883401;17882849-17883025;17882648-17882716;17882433-17882551;17882135-17882195;17881370-17881573	17883402-17882848;17883402-17882647;17883402-17882432;17883402-17882134;17883402-17881369
gene10524	rna15020	17888555-17890587	--
gene10525	rna15021	17894460-17896982	--
gene10526	rna15022	17903837-17903968;17903444-17903567;17901927-17902197;17901159-17901821;17900911-17901075;17900489-17900830;17900222-17900392;17900026-17900139;17899830-17899910;17899211-17899679	17903969-17903443;17903969-17901926;17903969-17901158;17903969-17900910;17903969-17900488;17903969-17900221;17903969-17900025;17903969-17899829;17903969-17899210
gene10526	rna15023	17901927-17902294;17901159-17901821;17900911-17901075;17900489-17900830;17900222-17900392;17900026-17900139;17899830-17899910;17899211-17899679	17902295-17901158;17902295-17900910;17902295-17900488;17902295-17900221;17902295-17900025;17902295-17899829;17902295-17899210
gene10527	rna15024	17917029-17918049;17918131-17918388;17918472-17918644;17918777-17918856;17918962-17919109;17919567-17920239	17918050-17918130;17918050-17918471;17918050-17918776;17918050-17918961;17918050-17919566
gene10528	rna15025	17920830-17921486	--
gene10529	rna15026	17931905-17932391;17929410-17929618;17928649-17928861;17927980-17928177;17927698-17927835;17926045-17926161;17922913-17923286	17932392-17929409;17932392-17928648;17932392-17927979;17932392-17927697;17932392-17926044;17932392-17922912
gene1053	rna1443	9217186-9218089;9216475-9216889;9215739-9216399;9215390-9215430;9214799-9214867;9214404-9214504;9214181-9214259;9214005-9214103;9213802-9213870;9213636-9213685;9213438-9213519;9213043-9213137;9212008-9212621	9218090-9216474;9218090-9215738;9218090-9215389;9218090-9214798;9218090-9214403;9218090-9214180;9218090-9214004;9218090-9213801;9218090-9213635;9218090-9213437;9218090-9213042;9218090-9212007
gene10530	rna15027	17937778-17938573	--
gene10531	rna15028	17964467-17964778;17963798-17964367	17964779-17963797
gene10532	rna15029	17973210-17973602;17972430-17972705;17971950-17972093;17971787-17971855;17970790-17970977;17969242-17969298;17966581-17967348	17973603-17972429;17973603-17971949;17973603-17971786;17973603-17970789;17973603-17969241;17973603-17966580
gene10532	rna15030	17973210-17973599;17972430-17972705;17971950-17972093;17971787-17971855;17970790-17970977;17969242-17969298;17966581-17967351	17973600-17972429;17973600-17971949;17973600-17971786;17973600-17970789;17973600-17969241;17973600-17966580
gene10532	rna15031	17973210-17973610;17972430-17972705;17971950-17972093;17971787-17971855;17970790-17970977;17969306-17969899	17973611-17972429;17973611-17971949;17973611-17971786;17973611-17970789;17973611-17969305
gene10533	rna15032	17988839-17989113;17989721-17989833;17989927-17990229;17990341-17990433;17990746-17990838;17990951-17991049;17991283-17991332;17992012-17992779;17994838-17995105;17995197-17995391;17995509-17995661;17996037-17996246;17996511-17997214	17989114-17989720;17989114-17989926;17989114-17990340;17989114-17990745;17989114-17990950;17989114-17991282;17989114-17992011;17989114-17994837;17989114-17995196;17989114-17995508;17989114-17996036;17989114-17996510
gene10534	rna15033	17999493-17999794;17998071-17998798	17999795-17998070
gene10535	rna15034	18010249-18011812;18009982-18010146;18008276-18009724;18007063-18007586	18011813-18009981;18011813-18008275;18011813-18007062
gene10535	rna15035	18010249-18011811;18009982-18010146;18008276-18009715;18007063-18007572	18011812-18009981;18011812-18008275;18011812-18007062
gene10535	rna15036	18010249-18011811;18009982-18010146;18008276-18009724;18007063-18007572	18011812-18009981;18011812-18008275;18011812-18007062
gene10536	rna15037	18020461-18020604;18018843-18019242;18016268-18016414;18015813-18015886;18015393-18015469;18015209-18015280;18014850-18014918;18014683-18014729;18014445-18014574;18014289-18014357;18014084-18014187;18013653-18013728;18013198-18013570	18020605-18018842;18020605-18016267;18020605-18015812;18020605-18015392;18020605-18015208;18020605-18014849;18020605-18014682;18020605-18014444;18020605-18014288;18020605-18014083;18020605-18013652;18020605-18013197
gene10536	rna15038	18018843-18019274;18016268-18016414;18015813-18015886;18015393-18015469;18015209-18015280;18014850-18014918;18014683-18014729;18014445-18014574;18014289-18014357;18014084-18014187;18013653-18013728;18013198-18013570	18019275-18016267;18019275-18015812;18019275-18015392;18019275-18015208;18019275-18014849;18019275-18014682;18019275-18014444;18019275-18014288;18019275-18014083;18019275-18013652;18019275-18013197
gene10537	rna15039	18053546-18053717;18053301-18053325;18052744-18053195	18053718-18053300;18053718-18052743
gene10538	rna15040	18059479-18060139;18059199-18059336;18058526-18058714;18057184-18057321;18056974-18057095;18056694-18056826;18056433-18056562;18056230-18056309;18055986-18056120;18055168-18055853	18060140-18059198;18060140-18058525;18060140-18057183;18060140-18056973;18060140-18056693;18060140-18056432;18060140-18056229;18060140-18055985;18060140-18055167
gene1054	rna1444	9224627-9227390;9223165-9223972;9222719-9223012;9221366-9222164	9227391-9223164;9227391-9222718;9227391-9221365
gene10540	rna15042	18073581-18074841	--
gene10541	rna15043	18095761-18096335;18095399-18095483;18094032-18094158;18092390-18092473;18091910-18092004;18090341-18090432;18089389-18089442;18088548-18088600;18088378-18088445;18087768-18087843;18086977-18087060;18085701-18085849;18085480-18085597;18085243-18085359;18084552-18084772;18083794-18083883;18082772-18082883;18081771-18081881;18081452-18081589;18080029-18080079;18079832-18079944;18078389-18078536;180…	18096336-18095398;18096336-18094031;18096336-18092389;18096336-18091909;18096336-18090340;18096336-18089388;18096336-18088547;18096336-18088377;18096336-18087767;18096336-18086976;18096336-18085700;18096336-18085479;18096336-18085242;18096336-18084551;18096336-18083793;18096336-18082771;18096336-18081770;18096336-18081451;18096336-18080028;18096336-18079831;18096336-18078388;18096336-18077212;180…
gene10541	rna15044	18095399-18095417;18092390-18092473;18091910-18092004;18090341-18090432;18089389-18089442;18088548-18088600;18088378-18088445;18087768-18087843;18086977-18087060;18085701-18085849;18085480-18085597;18085243-18085359;18084552-18084772;18083794-18083883;18082772-18082883;18081771-18081881;18081452-18081589;18080029-18080079;18079832-18079944;18078389-18078536;18077213-18077317;18076967-18077068;180…	18095418-18092389;18095418-18091909;18095418-18090340;18095418-18089388;18095418-18088547;18095418-18088377;18095418-18087767;18095418-18086976;18095418-18085700;18095418-18085479;18095418-18085242;18095418-18084551;18095418-18083793;18095418-18082771;18095418-18081770;18095418-18081451;18095418-18080028;18095418-18079831;18095418-18078388;18095418-18077212;18095418-18076966;18095418-18076245;180…
gene10541	rna15045	18094022-18094057;18092390-18092473;18091910-18092004;18090341-18090432;18089389-18089442;18088548-18088600;18088378-18088445;18087768-18087843;18086977-18087060;18085701-18085849;18085480-18085597;18085243-18085359;18084552-18084772;18083794-18083883;18082772-18082883;18081771-18081881;18081452-18081589;18080029-18080079;18079832-18079944;18078389-18078536;18077213-18077317;18076967-18077068;180…	18094058-18092389;18094058-18091909;18094058-18090340;18094058-18089388;18094058-18088547;18094058-18088377;18094058-18087767;18094058-18086976;18094058-18085700;18094058-18085479;18094058-18085242;18094058-18084551;18094058-18083793;18094058-18082771;18094058-18081770;18094058-18081451;18094058-18080028;18094058-18079831;18094058-18078388;18094058-18077212;18094058-18076966;18094058-18076245;180…
gene10541	rna15046	18092390-18092474;18090349-18090432;18089389-18089442;18088548-18088600;18088378-18088445;18087768-18087843;18086977-18087060;18085701-18085849;18085480-18085597;18085243-18085359;18084552-18084772;18083794-18083883;18082772-18082883;18081771-18081881;18081452-18081589;18080029-18080079;18079832-18079944;18078389-18078536;18077213-18077317;18076967-18077068;18076246-18076318;18075943-18076109;180…	18092475-18090348;18092475-18089388;18092475-18088547;18092475-18088377;18092475-18087767;18092475-18086976;18092475-18085700;18092475-18085479;18092475-18085242;18092475-18084551;18092475-18083793;18092475-18082771;18092475-18081770;18092475-18081451;18092475-18080028;18092475-18079831;18092475-18078388;18092475-18077212;18092475-18076966;18092475-18076245;18092475-18075942;18092475-18074891
gene10541	rna15047	18091910-18092274;18090349-18090432;18089389-18089442;18088548-18088600;18088378-18088445;18087768-18087843;18086977-18087060;18085701-18085849;18085480-18085597;18085243-18085359;18084552-18084772;18083794-18083883;18082772-18082883;18081771-18081881;18081452-18081589;18080029-18080079;18079832-18079944;18078389-18078536;18077213-18077317;18076967-18077068;18076246-18076318;18075943-18076109;180…	18092275-18090348;18092275-18089388;18092275-18088547;18092275-18088377;18092275-18087767;18092275-18086976;18092275-18085700;18092275-18085479;18092275-18085242;18092275-18084551;18092275-18083793;18092275-18082771;18092275-18081770;18092275-18081451;18092275-18080028;18092275-18079831;18092275-18078388;18092275-18077212;18092275-18076966;18092275-18076245;18092275-18075942;18092275-18074891
gene10542	rna15048	18110355-18110750	--
gene10543	rna15049	18114481-18115844	--
gene10544	rna15050	18118207-18120559;18117720-18118085;18117520-18117607;18116179-18117117	18120560-18117719;18120560-18117519;18120560-18116178
gene10544	rna15051	18118207-18120559;18117701-18118085;18117520-18117607;18116179-18117117	18120560-18117700;18120560-18117519;18120560-18116178
gene10544	rna15052	18118207-18120559;18117520-18118085;18116179-18117117	18120560-18117519;18120560-18116178
gene10544	rna15053	18118207-18120559;18117520-18118085;18116179-18117194	18120560-18117519;18120560-18116178
gene10545	rna15054	18131142-18131574;18130403-18130493;18130099-18130242;18128040-18128157;18127532-18127672;18126922-18127325	18131575-18130402;18131575-18130098;18131575-18128039;18131575-18127531;18131575-18126921
gene10546	rna15055	18144390-18147000	--
gene10547	rna15056	18166356-18167102;18165821-18166201	18167103-18165820
gene10548	rna15057	18172041-18172185;18175299-18175414;18176291-18176880	18172186-18175298;18172186-18176290
gene10549	rna15058	18172180-18172317;18172469-18173083	18172318-18172468
gene1055	rna1445	9232788-9233176;9232103-9232230;9231906-9232008;9231625-9231690;9231427-9231550;9231204-9231338;9230758-9230818;9230587-9230663;9230323-9230478;9230100-9230228;9229855-9229987;9229634-9229761;9229379-9229484;9229187-9229263;9229017-9229087;9228612-9228896;9227768-9228199	9233177-9232102;9233177-9231905;9233177-9231624;9233177-9231426;9233177-9231203;9233177-9230757;9233177-9230586;9233177-9230322;9233177-9230099;9233177-9229854;9233177-9229633;9233177-9229378;9233177-9229186;9233177-9229016;9233177-9228611;9233177-9227767
gene10550	rna15059	18178225-18178621;18179117-18179212;18179304-18179886	18178622-18179116;18178622-18179303
gene10550	rna15060	18178225-18178393;18178488-18178621;18179117-18179212;18179304-18179886	18178394-18178487;18178394-18179116;18178394-18179303
gene10551	rna15061	18185344-18185577;18184991-18185120;18183358-18184043	18185578-18184990;18185578-18183357
gene10552	rna15062	18222550-18222805;18222112-18222241;18220432-18221281	18222806-18222111;18222806-18220431
gene10553	rna15063	18255897-18256017;18254686-18254815;18253868-18254513	18256018-18254685;18256018-18253867
gene10554	rna15064	18283699-18284118;18287368-18287605;18288244-18288712	18284119-18287367;18284119-18288243
gene10555	rna15065	18294035-18295516;18293822-18293898;18293216-18293261;18292702-18292870;18289687-18289780;18288897-18289493	18295517-18293821;18295517-18293215;18295517-18292701;18295517-18289686;18295517-18288896
gene10555	rna15066	18294035-18295516;18293822-18293898;18293216-18293261;18292702-18292870;18289687-18289783;18288897-18289493	18295517-18293821;18295517-18293215;18295517-18292701;18295517-18289686;18295517-18288896
gene10556	rna15067	18302848-18302916;18307110-18307168;18307270-18307546	18302917-18307109;18302917-18307269
gene10557	rna15068	18310485-18311562;18311644-18312454	18311563-18311643
gene10558	rna15069	18312729-18312978;18312981-18314824	18312979-18312980
gene10559	rna15070	18316875-18317349;18316202-18316789;18316000-18316126;18315719-18315905;18315473-18315620;18314963-18315391	18317350-18316201;18317350-18315999;18317350-18315718;18317350-18315472;18317350-18314962
gene1056	rna1446	9244681-9244926;9244393-9244538;9244249-9244297;9243991-9244137;9243531-9243667;9243354-9243423;9243146-9243236;9242951-9243020;9242733-9242828;9242516-9242615;9242349-9242435;9242183-9242271;9241511-9242011	9244927-9244392;9244927-9244248;9244927-9243990;9244927-9243530;9244927-9243353;9244927-9243145;9244927-9242950;9244927-9242732;9244927-9242515;9244927-9242348;9244927-9242182;9244927-9241510
gene10562	rna15072	18332691-18333171;18330135-18331382	18333172-18330134
gene10562	rna15073	18332691-18333171;18332425-18332508;18330135-18331377	18333172-18332424;18333172-18330134
gene10562	rna15074	18332691-18333170;18330135-18331377	18333171-18330134
gene10563	rna15075	18337740-18339355	--
gene10564	rna15076	18344384-18347146;18342671-18343413	18347147-18342670
gene10565	rna15077	18347907-18348393	--
gene10567	rna15079	18359833-18361303	--
gene10568	rna15080	18362565-18362689;18366521-18366790;18366906-18367064	18362690-18366520;18362690-18366905
gene10569	rna15081	18370550-18370938;18369292-18369535;18367569-18369203	18370939-18369291;18370939-18367568
gene10571	rna15084	18405632-18406001;18405196-18405509;18402245-18402469;18401829-18401892;18400858-18401197;18399527-18399822;18399017-18399097;18398447-18398545;18397367-18397588;18397039-18397218;18396657-18396732;18396273-18396567;18395295-18395416;18394333-18394794	18406002-18405195;18406002-18402244;18406002-18401828;18406002-18400857;18406002-18399526;18406002-18399016;18406002-18398446;18406002-18397366;18406002-18397038;18406002-18396656;18406002-18396272;18406002-18395294;18406002-18394332
gene10572	rna15085	18410915-18411198;18411292-18411335;18411462-18411537;18411972-18412119;18412904-18413116;18414075-18414209;18414599-18414733;18414965-18415180;18415994-18416118;18416247-18416304;18416913-18417247	18411199-18411291;18411199-18411461;18411199-18411971;18411199-18412903;18411199-18414074;18411199-18414598;18411199-18414964;18411199-18415993;18411199-18416246;18411199-18416912
gene10573	rna15086	18418602-18419630;18419729-18419809;18420410-18420517;18420618-18420905;18421118-18421204;18421322-18421592	18419631-18419728;18419631-18420409;18419631-18420617;18419631-18421117;18419631-18421321
gene10574	rna15087	18431994-18432268;18431119-18431232;18430759-18430873;18429849-18429931;18429523-18429599;18429099-18429176;18427563-18427634;18427371-18427444;18426906-18427038;18426756-18426827;18424936-18425055;18424447-18424518;18423859-18423999;18423006-18423090;18422465-18422906;18421619-18422056	18432269-18431118;18432269-18430758;18432269-18429848;18432269-18429522;18432269-18429098;18432269-18427562;18432269-18427370;18432269-18426905;18432269-18426755;18432269-18424935;18432269-18424446;18432269-18423858;18432269-18423005;18432269-18422464;18432269-18421618
gene10575	rna15088	18444662-18445224;18445740-18445986;18447287-18447581;18449291-18449665;18449864-18451027	18445225-18445739;18445225-18447286;18445225-18449290;18445225-18449863
gene10576	rna15089	18452842-18453157;18452495-18452743;18451618-18451929	18453158-18452494;18453158-18451617
gene10577	rna15090	18468204-18470083;18466041-18466809	18470084-18466040
gene10577	rna15091	18467093-18468184;18466041-18466809	18468185-18466040
gene10577	rna15092	18467029-18468184;18466041-18466809	18468185-18466040
gene10578	rna15093	18479553-18479703;18480064-18480322;18480800-18480995;18481094-18481268;18481338-18481455;18481577-18481689;18481803-18481925;18482082-18482186;18482312-18482398;18482477-18482584;18482984-18483056;18483477-18484265	18479704-18480063;18479704-18480799;18479704-18481093;18479704-18481337;18479704-18481576;18479704-18481802;18479704-18482081;18479704-18482311;18479704-18482476;18479704-18482983;18479704-18483476
gene10579	rna15094	18487047-18488780	--
gene1058	rna1448	9258591-9260098	--
gene10580	rna15095	18492672-18495542	--
gene10582	rna15101	18512704-18512910;18513029-18513136;18513853-18514043;18514148-18514252;18514546-18514646;18516724-18516802;18517237-18517248;18517332-18517397;18517834-18517902;18517980-18518036;18518755-18518832;18519605-18519702;18519786-18519831;18520496-18520623;18521385-18521493;18522442-18522504;18523004-18523072;18523560-18524041	18512911-18513028;18512911-18513852;18512911-18514147;18512911-18514545;18512911-18516723;18512911-18517236;18512911-18517331;18512911-18517833;18512911-18517979;18512911-18518754;18512911-18519604;18512911-18519785;18512911-18520495;18512911-18521384;18512911-18522441;18512911-18523003;18512911-18523559
gene10582	rna15102	18512704-18512910;18513029-18513136;18513853-18514043;18514148-18514252;18514546-18514646;18516724-18516802;18517237-18517248;18517332-18517397;18517834-18517902;18517980-18518036;18518755-18518832;18519605-18519702;18519786-18519831;18520496-18520623;18521385-18521493;18522442-18522504;18523007-18523072;18523560-18524041	18512911-18513028;18512911-18513852;18512911-18514147;18512911-18514545;18512911-18516723;18512911-18517236;18512911-18517331;18512911-18517833;18512911-18517979;18512911-18518754;18512911-18519604;18512911-18519785;18512911-18520495;18512911-18521384;18512911-18522441;18512911-18523006;18512911-18523559
gene10582	rna15103	18512704-18512910;18513029-18513136;18513889-18514043;18514148-18514252;18514546-18514646;18516724-18516802;18517237-18517248;18517332-18517397;18517834-18517902;18517980-18518036;18518755-18518832;18519605-18519702;18519786-18519831;18520496-18520623;18521385-18521493;18522442-18522504;18523004-18523072;18523560-18524041	18512911-18513028;18512911-18513888;18512911-18514147;18512911-18514545;18512911-18516723;18512911-18517236;18512911-18517331;18512911-18517833;18512911-18517979;18512911-18518754;18512911-18519604;18512911-18519785;18512911-18520495;18512911-18521384;18512911-18522441;18512911-18523003;18512911-18523559
gene10583	rna15104	18525870-18527223	--
gene10584	rna15105	18533649-18533836;18532693-18532732;18532491-18532594;18532318-18532366;18532083-18532189;18531843-18531930;18531480-18531608;18531282-18531356;18531141-18531194;18530938-18530975;18530690-18530849;18530095-18530585	18533837-18532692;18533837-18532490;18533837-18532317;18533837-18532082;18533837-18531842;18533837-18531479;18533837-18531281;18533837-18531140;18533837-18530937;18533837-18530689;18533837-18530094
gene10585	rna15106	18550730-18553902;18550139-18550173;18549951-18550025;18549727-18549822;18549099-18549163;18548593-18548949	18553903-18550138;18553903-18549950;18553903-18549726;18553903-18549098;18553903-18548592
gene10585	rna15107	18550139-18553902;18549951-18550025;18549727-18549822;18549099-18549163;18548593-18548949	18553903-18549950;18553903-18549726;18553903-18549098;18553903-18548592
gene10585	rna15108	18550139-18553902;18549951-18550025;18549727-18549822;18549095-18549163;18548593-18548949	18553903-18549950;18553903-18549726;18553903-18549094;18553903-18548592
gene10586	rna15109	18564507-18566091	--
gene10587	rna15110	18569206-18569317;18568917-18569119;18568317-18568425;18568149-18568230;18567840-18567925;18567272-18567375;18567030-18567160;18566833-18566926;18566603-18566658;18566076-18566402	18569318-18568916;18569318-18568316;18569318-18568148;18569318-18567839;18569318-18567271;18569318-18567029;18569318-18566832;18569318-18566602;18569318-18566075
gene10587	rna15111	18569179-18569267;18568917-18569063;18568317-18568425;18568149-18568230;18567840-18567925;18567272-18567375;18567030-18567160;18566833-18566926;18566603-18566658;18566076-18566402	18569268-18568916;18569268-18568316;18569268-18568148;18569268-18567839;18569268-18567271;18569268-18567029;18569268-18566832;18569268-18566602;18569268-18566075
gene10587	rna15112	18569206-18569249;18568917-18569063;18568317-18568425;18568149-18568230;18567840-18567925;18567272-18567375;18567030-18567160;18566833-18566926;18566603-18566658;18566076-18566402	18569250-18568916;18569250-18568316;18569250-18568148;18569250-18567839;18569250-18567271;18569250-18567029;18569250-18566832;18569250-18566602;18569250-18566075
gene10588	rna15113	18572910-18573480;18572700-18572780;18571397-18571501;18571067-18571216;18570058-18570490	18573481-18572699;18573481-18571396;18573481-18571066;18573481-18570057
gene10589	rna15114	18573656-18573853;18574317-18574545;18574722-18574784;18574948-18575084;18575610-18575647;18575745-18575790;18576920-18577084;18577837-18578224	18573854-18574316;18573854-18574721;18573854-18574947;18573854-18575609;18573854-18575744;18573854-18576919;18573854-18577836
gene1059	rna1449	9262050-9264664	--
gene10590	rna15115	18582976-18584166;18582434-18582742;18582049-18582339;18581781-18581894;18580629-18581693	18584167-18582433;18584167-18582048;18584167-18581780;18584167-18580628
gene10591	rna15116	18603820-18604668	--
gene10592	rna15117	18615290-18617236;18617715-18619302	18617237-18617714
gene10592	rna15118	18616817-18617236;18617718-18619302	18617237-18617717
gene10593	rna15119	18621363-18621634;18623253-18623517	18621635-18623252
gene10594	rna15120	18630072-18630500;18630759-18630856;18631703-18632750;18632850-18633365;18634362-18634550;18635198-18635334;18635587-18636056	18630501-18630758;18630501-18631702;18630501-18632849;18630501-18634361;18630501-18635197;18630501-18635586
gene10595	rna15121	18648819-18649856	--
gene10596	rna15122	18672772-18673122	--
gene10597	rna15123	18678517-18681601;18677767-18678430	18681602-18677766
gene10598	rna15124	18693102-18696817;18692028-18693026;18691338-18691941	18696818-18692027;18696818-18691337
gene10598	rna15125	18692028-18696817;18691338-18691941	18696818-18691337
gene10599	rna15126	18700625-18701087;18700453-18700528;18699993-18700122;18699684-18699798;18699333-18699424;18699147-18699216;18698943-18699025;18697593-18698063	18701088-18700452;18701088-18699992;18701088-18699683;18701088-18699332;18701088-18699146;18701088-18698942;18701088-18697592
gene106	rna159	903718-903841;904322-904384;904491-904537;904633-904693;904828-904866;904995-905062;905239-905317;905400-905436;905775-905891;906017-906102;906239-906328;906495-906555;906654-906981	903842-904321;903842-904490;903842-904632;903842-904827;903842-904994;903842-905238;903842-905399;903842-905774;903842-906016;903842-906238;903842-906494;903842-906653
gene1060	rna1450	9273737-9274340;9273464-9273607;9272811-9273116;9272635-9272694;9272207-9272452;9271592-9271702;9271176-9271352;9270461-9271059	9274341-9273463;9274341-9272810;9274341-9272634;9274341-9272206;9274341-9271591;9274341-9271175;9274341-9270460
gene10600	rna15127	18705186-18706303;18703766-18704142;18703431-18703541;18703241-18703336;18702157-18703142	18706304-18703765;18706304-18703430;18706304-18703240;18706304-18702156
gene10601	rna15128	18713689-18713993;18711443-18712958;18711049-18711335	18713994-18711442;18713994-18711048
gene10602	rna15129	18714220-18714346;18714636-18714818;18714899-18715094;18715648-18716103;18716797-18717244	18714347-18714635;18714347-18714898;18714347-18715647;18714347-18716796
gene10602	rna15130	18714220-18714346;18714636-18714818;18714899-18715094;18715648-18716103;18716827-18717244	18714347-18714635;18714347-18714898;18714347-18715647;18714347-18716826
gene10602	rna15131	18714220-18714346;18714636-18714818;18714899-18715094;18715648-18716103;18716817-18716997	18714347-18714635;18714347-18714898;18714347-18715647;18714347-18716816
gene10603	rna15132	18720597-18722338	--
gene10604	rna15133	18740088-18740370;18738933-18740012	18740371-18738932
gene10605	rna15134	18744612-18744714;18744806-18745017;18745588-18745854;18746170-18746237;18746329-18746357;18746998-18747194;18747313-18747525;18747929-18748063;18749030-18749146;18749223-18749276;18749461-18749577;18749995-18750088;18750331-18750780	18744715-18744805;18744715-18745587;18744715-18746169;18744715-18746328;18744715-18746997;18744715-18747312;18744715-18747928;18744715-18749029;18744715-18749222;18744715-18749460;18744715-18749994;18744715-18750330
gene10605	rna15135	18744686-18745017;18745588-18745854;18746170-18746237;18746329-18746357;18746998-18747194;18747313-18747525;18747929-18748063;18749030-18749146;18749223-18749276;18749461-18749577;18749995-18750088;18750331-18750780	18745018-18745587;18745018-18746169;18745018-18746328;18745018-18746997;18745018-18747312;18745018-18747928;18745018-18749029;18745018-18749222;18745018-18749460;18745018-18749994;18745018-18750330
gene10605	rna15136	18744686-18745017;18745588-18745854;18746170-18746237;18746329-18746357;18746998-18747194;18747313-18747525;18747929-18748063;18749030-18749146;18749223-18749276;18749461-18749577;18749995-18750088;18750331-18750369;18750511-18750780	18745018-18745587;18745018-18746169;18745018-18746328;18745018-18746997;18745018-18747312;18745018-18747928;18745018-18749029;18745018-18749222;18745018-18749460;18745018-18749994;18745018-18750330;18745018-18750510
gene10605	rna15137	18744721-18745017;18745095-18745134;18745588-18745854;18746170-18746237;18746329-18746357;18746998-18747194;18747313-18747525;18747929-18748063;18749030-18749146;18749223-18749276;18749461-18749577;18749995-18750088;18750331-18750780	18745018-18745094;18745018-18745587;18745018-18746169;18745018-18746328;18745018-18746997;18745018-18747312;18745018-18747928;18745018-18749029;18745018-18749222;18745018-18749460;18745018-18749994;18745018-18750330
gene10606	rna15138	18752407-18752822;18752908-18753100;18759278-18759453;18759592-18759750;18760200-18760770	18752823-18752907;18752823-18759277;18752823-18759591;18752823-18760199
gene10607	rna15139	18761367-18762141;18762496-18762667;18762845-18763026;18763158-18763316;18764310-18764746	18762142-18762495;18762142-18762844;18762142-18763157;18762142-18764309
gene10609	rna15140	18776699-18777019;18777424-18777604;18777913-18777984;18778115-18778183;18778271-18778342;18778694-18778765;18778879-18778950;18779267-18779338;18779423-18779494;18779575-18779646;18779730-18779801;18779924-18779995;18780065-18780130;18780214-18780279;18780372-18780410;18780536-18780594;18780811-18781196;18781279-18781474;18781891-18782037;18782210-18782328;18782750-18782960;18783068-18783308;187…	18777020-18777423;18777020-18777912;18777020-18778114;18777020-18778270;18777020-18778693;18777020-18778878;18777020-18779266;18777020-18779422;18777020-18779574;18777020-18779729;18777020-18779923;18777020-18780064;18777020-18780213;18777020-18780371;18777020-18780535;18777020-18780810;18777020-18781278;18777020-18781890;18777020-18782209;18777020-18782749;18777020-18783067;18777020-18783469;187…
gene1061	rna1452	9281162-9281587;9280626-9280837;9280271-9280397;9280010-9280075;9279782-9279913;9279592-9279693;9279326-9279504;9277508-9279227;9275984-9277043	9281588-9280625;9281588-9280270;9281588-9280009;9281588-9279781;9281588-9279591;9281588-9279325;9281588-9277507;9281588-9275983
gene10610	rna15141	18794166-18794657;18795807-18795897;18796314-18796483;18796557-18796628;18797364-18797514;18798897-18799103;18800212-18800320;18800412-18800529;18800861-18801008;18801366-18801614;18801775-18801900;18802012-18802112;18802458-18802532;18802706-18803302	18794658-18795806;18794658-18796313;18794658-18796556;18794658-18797363;18794658-18798896;18794658-18800211;18794658-18800411;18794658-18800860;18794658-18801365;18794658-18801774;18794658-18802011;18794658-18802457;18794658-18802705
gene10610	rna15142	18794174-18794657;18795807-18795897;18796314-18796483;18796557-18796628;18797364-18797514;18800212-18800320;18800412-18800529;18800861-18801008;18801366-18801614;18801775-18801900;18802012-18802112;18802458-18802532;18802706-18803302	18794658-18795806;18794658-18796313;18794658-18796556;18794658-18797363;18794658-18800211;18794658-18800411;18794658-18800860;18794658-18801365;18794658-18801774;18794658-18802011;18794658-18802457;18794658-18802705
gene10611	rna15143	18803837-18803919;18805111-18805236;18805347-18805991;18806082-18806249;18806351-18806740;18806845-18808060	18803920-18805110;18803920-18805346;18803920-18806081;18803920-18806350;18803920-18806844
gene10611	rna15144	18803837-18803919;18805111-18805236;18805347-18805991;18806082-18806249;18806351-18806740;18806845-18807673;18807783-18808060	18803920-18805110;18803920-18805346;18803920-18806081;18803920-18806350;18803920-18806844;18803920-18807782
gene10611	rna15145	18803960-18805236;18805347-18805991;18806082-18806249;18806351-18806740;18806845-18808060	18805237-18805346;18805237-18806081;18805237-18806350;18805237-18806844
gene10611	rna15146	18803960-18804782;18805111-18805236;18805347-18805991;18806082-18806249;18806351-18806740;18806845-18808060	18804783-18805110;18804783-18805346;18804783-18806081;18804783-18806350;18804783-18806844
gene10612	rna15147	18808964-18810993;18811105-18811272	18810994-18811104
gene10614	rna15149	18828268-18828750;18828892-18828981;18829197-18829275;18829513-18829590;18829718-18829766;18829869-18829918;18830082-18830231;18830917-18830997;18831096-18831288	18828751-18828891;18828751-18829196;18828751-18829512;18828751-18829717;18828751-18829868;18828751-18830081;18828751-18830916;18828751-18831095
gene10615	rna15150	18832195-18832659;18832897-18833077;18833402-18833487;18833609-18833713;18833840-18833902;18834202-18834311;18834518-18834637;18834708-18834783;18834987-18835060;18835153-18835273;18835469-18835566;18835660-18835783;18836494-18836966	18832660-18832896;18832660-18833401;18832660-18833608;18832660-18833839;18832660-18834201;18832660-18834517;18832660-18834707;18832660-18834986;18832660-18835152;18832660-18835468;18832660-18835659;18832660-18836493
gene10616	rna15151	18845608-18845908;18846773-18847846	18845909-18846772
gene10617	rna15152	18850464-18850659;18849729-18849910;18849505-18849642;18849245-18849323;18849087-18849152;18848885-18848957;18848565-18848621;18848011-18848475	18850660-18849728;18850660-18849504;18850660-18849244;18850660-18849086;18850660-18848884;18850660-18848564;18850660-18848010
gene10617	rna15153	18850464-18850659;18849729-18849935;18849505-18849642;18849245-18849323;18849087-18849152;18848885-18848957;18848565-18848621;18848011-18848475	18850660-18849728;18850660-18849504;18850660-18849244;18850660-18849086;18850660-18848884;18850660-18848564;18850660-18848010
gene10617	rna15154	18850464-18850659;18849729-18849938;18849505-18849642;18849245-18849323;18849087-18849152;18848885-18848957;18848565-18848621;18848011-18848475	18850660-18849728;18850660-18849504;18850660-18849244;18850660-18849086;18850660-18848884;18850660-18848564;18850660-18848010
gene10618	rna15155	18858279-18859039;18857628-18857939;18856970-18857149;18856754-18856848;18856459-18856534;18856223-18856300;18855734-18855827;18855595-18855644;18854748-18854861;18854121-18854520	18859040-18857627;18859040-18856969;18859040-18856753;18859040-18856458;18859040-18856222;18859040-18855733;18859040-18855594;18859040-18854747;18859040-18854120
gene10619	rna15156	18864792-18865083;18864253-18864338;18863602-18863678;18863311-18863405;18863147-18863216;18862945-18863014;18862336-18862409;18862193-18862235;18861456-18861537;18861200-18861288;18861001-18861086;18860862-18860925;18860134-18860240;18859886-18859944;18859435-18859781	18865084-18864252;18865084-18863601;18865084-18863310;18865084-18863146;18865084-18862944;18865084-18862335;18865084-18862192;18865084-18861455;18865084-18861199;18865084-18861000;18865084-18860861;18865084-18860133;18865084-18859885;18865084-18859434
gene1062	rna1453	9286617-9286884;9286332-9286518;9286175-9286247;9285934-9286078;9285717-9285826;9285346-9285477;9285132-9285273;9284915-9285058;9284356-9284516;9284172-9284246;9283840-9283978;9282970-9283236;9282564-9282745	9286885-9286331;9286885-9286174;9286885-9285933;9286885-9285716;9286885-9285345;9286885-9285131;9286885-9284914;9286885-9284355;9286885-9284171;9286885-9283839;9286885-9282969;9286885-9282563
gene1062	rna1454	9286617-9286884;9286332-9286518;9286175-9286247;9285934-9286078;9285717-9285826;9285346-9285477;9285132-9285273;9284915-9285058;9284356-9284516;9284172-9284246;9283840-9283978;9283243-9283568	9286885-9286331;9286885-9286174;9286885-9285933;9286885-9285716;9286885-9285345;9286885-9285131;9286885-9284914;9286885-9284355;9286885-9284171;9286885-9283839;9286885-9283242
gene10620	rna15157	18882803-18883305;18883423-18883497;18883583-18883678;18884276-18884361;18884501-18884621;18884941-18885020;18885895-18885957;18886384-18886502;18886902-18886987;18887264-18887385;18887760-18887871;18888014-18888380	18883306-18883422;18883306-18883582;18883306-18884275;18883306-18884500;18883306-18884940;18883306-18885894;18883306-18886383;18883306-18886901;18883306-18887263;18883306-18887759;18883306-18888013
gene10620	rna15158	18882804-18883305;18883423-18883497;18883583-18883678;18884276-18884361;18884501-18884621;18884941-18885020;18885895-18885957;18886384-18886502;18886902-18886987;18887264-18887385;18887760-18887871;18888014-18888112;18888382-18888647	18883306-18883422;18883306-18883582;18883306-18884275;18883306-18884500;18883306-18884940;18883306-18885894;18883306-18886383;18883306-18886901;18883306-18887263;18883306-18887759;18883306-18888013;18883306-18888381
gene10621	rna15159	18890768-18891050;18888768-18890615	18891051-18888767
gene10622	rna15160	18902992-18903506;18903598-18904384;18906605-18909687;18909788-18910093	18903507-18903597;18903507-18906604;18903507-18909787
gene10623	rna15161	18911975-18912146;18911259-18911285;18911034-18911156;18910646-18910863;18910296-18910515	18912147-18911258;18912147-18911033;18912147-18910645;18912147-18910295
gene10623	rna15162	18911975-18912146;18911259-18911285;18911034-18911156;18910610-18910863;18910296-18910515	18912147-18911258;18912147-18911033;18912147-18910609;18912147-18910295
gene10623	rna15163	18911975-18912142;18911259-18911285;18911034-18911156;18910614-18910863;18910296-18910515	18912143-18911258;18912143-18911033;18912143-18910613;18912143-18910295
gene10624	rna15164	18925903-18926634;18929159-18931502	18926635-18929158
gene10625	rna15165	18936103-18936533;18936693-18936983;18941337-18941418;18941816-18941877;18941962-18942061;18942160-18942201;18942333-18942374;18942530-18942705;18942822-18943202	18936534-18936692;18936534-18941336;18936534-18941815;18936534-18941961;18936534-18942159;18936534-18942332;18936534-18942529;18936534-18942821
gene10625	rna15166	18936226-18936533;18936700-18936983;18941337-18941418;18941816-18941877;18941962-18942061;18942160-18942201;18942333-18942374;18942530-18942705;18942822-18943202	18936534-18936699;18936534-18941336;18936534-18941815;18936534-18941961;18936534-18942159;18936534-18942332;18936534-18942529;18936534-18942821
gene10626	rna15167	18954998-18955595;18954560-18954603;18953593-18953745;18951754-18952335;18951363-18951665;18950471-18951116	18955596-18954559;18955596-18953592;18955596-18951753;18955596-18951362;18955596-18950470
gene10627	rna15168	18977701-18977845;18975112-18976699;18974224-18975011	18977846-18975111;18977846-18974223
gene10628	rna15169	18984978-18985086;18985806-18987217	18985087-18985805
gene10628	rna15170	18984982-18985086;18985635-18985649;18985806-18987217	18985087-18985634;18985087-18985805
gene10629	rna15171	18990197-18990414;18989350-18989785;18988581-18989151	18990415-18989349;18990415-18988580
gene1063	rna1455	9292104-9292371;9291827-9292002;9291655-9291694;9291486-9291530;9290901-9290986;9290146-9290283;9289906-9290056;9289382-9289811	9292372-9291826;9292372-9291654;9292372-9291485;9292372-9290900;9292372-9290145;9292372-9289905;9292372-9289381
gene1063	rna1456	9292104-9292308;9291827-9291993;9291655-9291694;9291486-9291530;9290901-9290986;9290146-9290283;9289906-9290056;9289382-9289811	9292309-9291826;9292309-9291654;9292309-9291485;9292309-9290900;9292309-9290145;9292309-9289905;9292309-9289381
gene10630	rna15172	18993867-18994773;18994901-18995088;18995182-18995588	18994774-18994900;18994774-18995181
gene10631	rna15173	18996337-18998936;18995597-18996229	18998937-18995596
gene10632	rna15174	19007084-19009712;19006406-19006867	19009713-19006405
gene10633	rna15175	19013980-19014827;19012565-19012631;19012317-19012390;19012119-19012226;19010884-19011108	19014828-19012564;19014828-19012316;19014828-19012118;19014828-19010883
gene10634	rna15176	19016161-19016549;19015815-19016008;19015130-19015698	19016550-19015814;19016550-19015129
gene10635	rna15177	19021818-19022186;19021512-19021705;19020782-19021403	19022187-19021511;19022187-19020781
gene10636	rna15178	19023504-19023856;19023969-19024162;19024289-19024885	19023857-19023968;19023857-19024288
gene10637	rna15179	19028300-19028715;19028828-19029021;19029148-19029735	19028716-19028827;19028716-19029147
gene10638	rna15180	19032136-19032532;19032675-19032868;19032986-19033660	19032533-19032674;19032533-19032985
gene10639	rna15181	19034338-19034616;19034742-19034935;19035203-19035808	19034617-19034741;19034617-19035202
gene1064	rna1457	9294462-9295711;9294239-9294314;9293109-9294097	9295712-9294238;9295712-9293108
gene1064	rna1458	9294462-9295711;9293109-9294314	9295712-9293108
gene1064	rna1459	9294239-9295711;9293109-9294097	9295712-9293108
gene10641	rna15183	19043464-19045729	--
gene10642	rna15184	19054202-19055145;19055250-19055348;19056003-19056364	19055146-19055249;19055146-19056002
gene10643	rna15185	19059318-19059531;19057842-19059128	19059532-19057841
gene10644	rna15186	19062604-19063518	--
gene10645	rna15187	19071570-19071934;19069912-19070320;19069469-19069596;19069286-19069345;19068689-19068838;19068415-19068570;19068027-19068238;19067816-19067917;19067264-19067430;19066385-19067173	19071935-19069911;19071935-19069468;19071935-19069285;19071935-19068688;19071935-19068414;19071935-19068026;19071935-19067815;19071935-19067263;19071935-19066384
gene10645	rna15188	19072118-19072286;19071570-19071886;19069912-19070320;19069469-19069596;19069286-19069345;19068689-19068838;19068415-19068570;19068027-19068238;19067816-19067917;19067264-19067430;19066446-19067173	19072287-19071569;19072287-19069911;19072287-19069468;19072287-19069285;19072287-19068688;19072287-19068414;19072287-19068026;19072287-19067815;19072287-19067263;19072287-19066445
gene10646	rna15189	19080624-19081110;19082270-19082323;19082456-19082599;19082689-19083158;19084217-19084375;19084468-19084584;19084713-19084864;19085693-19085784;19085896-19086829;19086929-19087013;19087102-19087170;19087372-19087551;19087680-19088371	19081111-19082269;19081111-19082455;19081111-19082688;19081111-19084216;19081111-19084467;19081111-19084712;19081111-19085692;19081111-19085895;19081111-19086928;19081111-19087101;19081111-19087371;19081111-19087679
gene10646	rna15190	19080649-19081110;19082270-19082323;19082456-19082605;19082689-19083158;19084217-19084375;19084468-19084584;19084713-19084864;19085693-19085784;19085896-19086829;19086929-19087013;19087102-19087170;19087372-19087551;19087680-19088383	19081111-19082269;19081111-19082455;19081111-19082688;19081111-19084216;19081111-19084467;19081111-19084712;19081111-19085692;19081111-19085895;19081111-19086928;19081111-19087101;19081111-19087371;19081111-19087679
gene10646	rna15191	19081116-19081184;19082270-19082323;19082456-19082605;19082689-19083158;19084217-19084375;19084468-19084584;19084713-19084864;19085693-19085784;19085896-19086829;19086929-19087013;19087102-19087170;19087372-19087551;19087680-19088371	19081185-19082269;19081185-19082455;19081185-19082688;19081185-19084216;19081185-19084467;19081185-19084712;19081185-19085692;19081185-19085895;19081185-19086928;19081185-19087101;19081185-19087371;19081185-19087679
gene10647	rna15192	19091876-19092257;19090979-19091294;19090248-19090343;19090033-19090101;19089816-19089944;19089339-19089435;19088836-19089250	19092258-19090978;19092258-19090247;19092258-19090032;19092258-19089815;19092258-19089338;19092258-19088835
gene10647	rna15193	19091876-19092251;19090979-19091294;19090248-19090343;19090033-19090101;19089816-19089944;19089339-19089435;19088836-19089253	19092252-19090978;19092252-19090247;19092252-19090032;19092252-19089815;19092252-19089338;19092252-19088835
gene10649	rna15195	19097075-19098290;19098769-19099926	19098291-19098768
gene1065	rna1460	9299417-9300087;9300261-9300391;9300658-9301850	9300088-9300260;9300088-9300657
gene10650	rna15196	19101020-19102415	--
gene10652	rna15198	19105030-19105856;19103447-19103950;19103331-19103361;19102846-19103224	19105857-19103446;19105857-19103330;19105857-19102845
gene10653	rna15199	19107242-19109427	--
gene10654	rna15200	19109579-19110847	--
gene10655	rna15201	19117182-19117567;19116314-19116357;19115793-19115910;19115579-19115678;19114781-19115457;19113252-19113838;19112438-19112566;19111834-19112265;19110901-19111419	19117568-19116313;19117568-19115792;19117568-19115578;19117568-19114780;19117568-19113251;19117568-19112437;19117568-19111833;19117568-19110900
gene10655	rna15202	19117182-19117258;19115793-19115910;19115579-19115678;19114781-19115457;19113252-19113838;19112438-19112566;19111834-19112265;19110901-19111419	19117259-19115792;19117259-19115578;19117259-19114780;19117259-19113251;19117259-19112437;19117259-19111833;19117259-19110900
gene10656	rna15203	19121278-19121555;19122318-19122937;19123259-19123447;19123547-19123638;19123901-19123960;19124073-19124142;19124798-19125001;19125314-19125738;19125836-19126033	19121556-19122317;19121556-19123258;19121556-19123546;19121556-19123900;19121556-19124072;19121556-19124797;19121556-19125313;19121556-19125835
gene10656	rna15204	19121279-19121555;19122293-19122937;19123259-19123447;19123547-19123638;19123901-19123960;19124073-19124142;19124798-19125001;19125314-19125738;19125836-19126033	19121556-19122292;19121556-19123258;19121556-19123546;19121556-19123900;19121556-19124072;19121556-19124797;19121556-19125313;19121556-19125835
gene10658	rna15205	19133327-19134734;19134865-19135263	19134735-19134864
gene10659	rna15208	19138708-19138997;19138024-19138223;19136833-19137308;19136587-19136658;19135365-19135813	19138998-19138023;19138998-19136832;19138998-19136586;19138998-19135364
gene10659	rna15209	19138708-19138996;19138024-19138223;19136833-19137308;19136587-19136658;19135365-19135817	19138997-19138023;19138997-19136832;19138997-19136586;19138997-19135364
gene10659	rna15210	19138708-19138997;19138024-19138223;19136833-19137308;19136587-19136658;19136084-19136428	19138998-19138023;19138998-19136832;19138998-19136586;19138998-19136083
gene1066	rna1461	9306781-9307154;9306664-9306707;9306236-9306340;9305915-9306042;9305593-9305715;9305197-9305350;9304857-9304960;9304683-9304761;9304141-9304236;9303856-9303993;9303541-9303756;9303252-9303443;9302442-9302585;9301957-9302347	9307155-9306663;9307155-9306235;9307155-9305914;9307155-9305592;9307155-9305196;9307155-9304856;9307155-9304682;9307155-9304140;9307155-9303855;9307155-9303540;9307155-9303251;9307155-9302441;9307155-9301956
gene10660	rna15211	19146011-19147130;19147583-19147723;19148575-19149366	19147131-19147582;19147131-19148574
gene10661	rna15212	19160419-19161054;19159056-19159806;19158844-19158948;19158524-19158646;19158252-19158422;19158035-19158164;19157658-19157867;19156570-19157170	19161055-19159055;19161055-19158843;19161055-19158523;19161055-19158251;19161055-19158034;19161055-19157657;19161055-19156569
gene10662	rna15213	19163783-19164860;19165184-19165484	19164861-19165183
gene10663	rna15214	19182991-19183086;19179017-19179958	19183087-19179016
gene10664	rna15215	19182013-19183077	--
gene10666	rna15216	19188128-19188472;19186001-19186685	19188473-19186000
gene10667	rna15217	19205930-19206480;19205311-19205411;19204674-19204786;19204508-19204595;19204297-19204407;19204021-19204182;19203017-19203106;19202805-19202896;19202549-19202672;19201264-19201398;19201093-19201169;19200926-19201013;19200493-19200615;19199891-19200008;19199414-19199745;19199227-19199279;19198996-19199056;19197984-19198065;19197841-19197890;19197650-19197736;19197404-19197514;19197098-19197192;191…	19206481-19205310;19206481-19204673;19206481-19204507;19206481-19204296;19206481-19204020;19206481-19203016;19206481-19202804;19206481-19202548;19206481-19201263;19206481-19201092;19206481-19200925;19206481-19200492;19206481-19199890;19206481-19199413;19206481-19199226;19206481-19198995;19206481-19197983;19206481-19197840;19206481-19197649;19206481-19197403;19206481-19197097;19206481-19196932;192…
gene10667	rna15218	19205930-19206131;19205311-19205411;19204674-19204786;19204508-19204595;19204297-19204407;19204021-19204182;19203017-19203106;19202805-19202896;19202549-19202672;19201264-19201398;19201093-19201169;19200926-19201013;19200493-19200615;19199891-19200008;19199414-19199745;19199227-19199279;19198996-19199056;19197984-19198065;19197841-19197890;19197650-19197736;19197404-19197514;19197098-19197192;191…	19206132-19205310;19206132-19204673;19206132-19204507;19206132-19204296;19206132-19204020;19206132-19203016;19206132-19202804;19206132-19202548;19206132-19201263;19206132-19201092;19206132-19200925;19206132-19200492;19206132-19199890;19206132-19199413;19206132-19199226;19206132-19198995;19206132-19197983;19206132-19197840;19206132-19197649;19206132-19197403;19206132-19197097;19206132-19196932;192…
gene10668	rna15219	19213137-19213481;19212462-19212512;19212016-19212049;19211226-19211276;19211069-19211120;19210242-19210419;19210021-19210116;19209354-19209414;19208552-19208616;19208286-19208360;19208108-19208183;19207814-19207980;19207108-19207682	19213482-19212461;19213482-19212015;19213482-19211225;19213482-19211068;19213482-19210241;19213482-19210020;19213482-19209353;19213482-19208551;19213482-19208285;19213482-19208107;19213482-19207813;19213482-19207107
gene10668	rna15220	19213137-19213481;19212462-19212512;19212016-19212049;19211226-19211312;19211069-19211120;19210242-19210419;19210021-19210116;19209354-19209414;19208552-19208616;19208286-19208360;19208108-19208183;19207814-19207980;19207108-19207682	19213482-19212461;19213482-19212015;19213482-19211225;19213482-19211068;19213482-19210241;19213482-19210020;19213482-19209353;19213482-19208551;19213482-19208285;19213482-19208107;19213482-19207813;19213482-19207107
gene10669	rna15221	19217288-19217883	--
gene1067	rna1462	9308615-9308781;9310123-9312110	9308782-9310122
gene10670	rna15222	19218386-19219823;19220460-19220933;19221551-19222508;19222619-19222863	19219824-19220459;19219824-19221550;19219824-19222618
gene10670	rna15223	19218387-19219823;19220460-19220933;19221551-19222503;19222588-19222863	19219824-19220459;19219824-19221550;19219824-19222587
gene10670	rna15224	19218388-19219823;19220460-19220933;19221551-19222508;19222588-19222843	19219824-19220459;19219824-19221550;19219824-19222587
gene10671	rna15225	19234551-19236656;19233929-19234300	19236657-19233928
gene10672	rna15226	19239567-19240907;19241013-19241190;19241586-19241890	19240908-19241012;19240908-19241585
gene10673	rna15227	19239688-19239900;19239975-19240658	19239901-19239974
gene10674	rna15228	19249804-19250253	--
gene10675	rna15229	19256687-19257385	--
gene10676	rna15230	19278873-19280300;19280408-19280552;19280674-19280817;19280920-19281063;19281594-19281670;19282029-19282119;19282381-19282429;19282797-19282815;19284188-19284265;19284871-19284958;19285476-19285577;19285676-19286218	19280301-19280407;19280301-19280673;19280301-19280919;19280301-19281593;19280301-19282028;19280301-19282380;19280301-19282796;19280301-19284187;19280301-19284870;19280301-19285475;19280301-19285675
gene10677	rna15231	19311295-19311400;19310571-19311162;19310321-19310479;19307910-19308603	19311401-19310570;19311401-19310320;19311401-19307909
gene10678	rna15232	19312937-19314207;19314313-19314463;19314618-19314761;19314892-19314999;19315889-19315965;19316335-19316458;19316632-19316680;19317036-19317057;19318664-19318741;19319439-19319529;19320051-19320152;19320249-19320751	19314208-19314312;19314208-19314617;19314208-19314891;19314208-19315888;19314208-19316334;19314208-19316631;19314208-19317035;19314208-19318663;19314208-19319438;19314208-19320050;19314208-19320248
gene10679	rna15233	19345689-19347606;19330363-19330453;19330214-19330268	19347607-19330362;19347607-19330213
gene1068	rna1463	9312210-9312513;9312745-9312854;9312977-9313095;9313450-9313837	9312514-9312744;9312514-9312976;9312514-9313449
gene10680	rna15236	19348759-19350751;19350857-19351079;19351201-19351344;19351447-19351608;19352161-19352237;19352386-19352448;19353049-19353172;19353319-19353367;19353732-19353750;19354037-19354085;19356885-19356962	19350752-19350856;19350752-19351200;19350752-19351446;19350752-19352160;19350752-19352385;19350752-19353048;19350752-19353318;19350752-19353731;19350752-19354036;19350752-19356884
gene10680	rna15237	19348759-19350751;19350857-19351079;19351201-19351344;19351447-19351608;19352161-19352237;19352386-19352448;19353049-19353172;19353319-19353367;19353732-19353750;19354037-19354164	19350752-19350856;19350752-19351200;19350752-19351446;19350752-19352160;19350752-19352385;19350752-19353048;19350752-19353318;19350752-19353731;19350752-19354036
gene10680	rna15238	19348770-19350751;19350935-19351079;19351201-19351344;19351447-19351608;19352161-19352237;19352386-19352448;19353049-19353172;19353319-19353367;19354037-19354085;19356885-19356962;19357834-19357921;19358431-19358532;19358626-19359157	19350752-19350934;19350752-19351200;19350752-19351446;19350752-19352160;19350752-19352385;19350752-19353048;19350752-19353318;19350752-19354036;19350752-19356884;19350752-19357833;19350752-19358430;19350752-19358625
gene10680	rna15239	19348771-19350751;19350857-19351079;19351447-19351608;19352161-19352237;19352386-19352448;19353049-19353172;19353319-19353367;19354037-19354085;19356885-19356962;19357834-19357921;19358431-19358532;19358626-19359157	19350752-19350856;19350752-19351446;19350752-19352160;19350752-19352385;19350752-19353048;19350752-19353318;19350752-19354036;19350752-19356884;19350752-19357833;19350752-19358430;19350752-19358625
gene10680	rna15240	19348772-19350751;19350857-19351079;19351201-19351344;19351447-19351608;19352161-19352237;19352386-19352448;19353049-19353172;19353319-19353367;19354037-19354085;19356885-19356962;19357834-19357921;19358431-19358532;19358626-19359157	19350752-19350856;19350752-19351200;19350752-19351446;19350752-19352160;19350752-19352385;19350752-19353048;19350752-19353318;19350752-19354036;19350752-19356884;19350752-19357833;19350752-19358430;19350752-19358625
gene10680	rna15241	19348774-19350751;19350857-19351079;19351201-19351344;19351447-19351608;19352161-19352237;19352386-19352448;19353049-19353172;19353319-19353367;19353732-19353750;19356885-19356962;19357834-19357921;19358431-19358532;19358626-19359157	19350752-19350856;19350752-19351200;19350752-19351446;19350752-19352160;19350752-19352385;19350752-19353048;19350752-19353318;19350752-19353731;19350752-19356884;19350752-19357833;19350752-19358430;19350752-19358625
gene10680	rna15242	19348774-19350751;19350857-19351079;19351201-19351344;19351447-19351608;19352161-19352237;19353049-19353172;19353319-19353367;19354037-19354085;19356885-19356962;19357834-19357921;19358431-19358532;19358626-19359157	19350752-19350856;19350752-19351200;19350752-19351446;19350752-19352160;19350752-19353048;19350752-19353318;19350752-19354036;19350752-19356884;19350752-19357833;19350752-19358430;19350752-19358625
gene10681	rna15243	19361648-19362065;19359499-19360701	19362066-19359498
gene10682	rna15244	19365252-19365541;19365950-19366024;19366123-19366484	19365542-19365949;19365542-19366122
gene10683	rna15245	19368851-19369788;19368611-19368775;19367930-19368078;19366994-19367645	19369789-19368610;19369789-19367929;19369789-19366993
gene10683	rna15246	19368851-19369581;19368611-19368772;19367930-19368078;19366994-19367645	19369582-19368610;19369582-19367929;19369582-19366993
gene10684	rna15247	19372145-19373045;19373301-19373591;19373809-19373948;19374701-19374806;19374897-19374989;19375301-19375390;19375492-19375605;19375799-19375906;19376012-19376085;19376218-19376272;19376863-19377044;19377366-19377495;19377709-19377811;19377986-19378083;19378179-19378634	19373046-19373300;19373046-19373808;19373046-19374700;19373046-19374896;19373046-19375300;19373046-19375491;19373046-19375798;19373046-19376011;19373046-19376217;19373046-19376862;19373046-19377365;19373046-19377708;19373046-19377985;19373046-19378178
gene10685	rna15248	19382237-19383454;19381956-19382024;19381766-19381849;19381608-19381676;19381399-19381462;19381245-19381318;19380828-19380912;19380665-19380750;19380336-19380457;19380167-19380227;19379953-19380051;19379633-19379734;19379473-19379514;19379226-19379332;19378861-19379136	19383455-19381955;19383455-19381765;19383455-19381607;19383455-19381398;19383455-19381244;19383455-19380827;19383455-19380664;19383455-19380335;19383455-19380166;19383455-19379952;19383455-19379632;19383455-19379472;19383455-19379225;19383455-19378860
gene10685	rna15249	19382237-19383454;19381956-19382024;19381766-19381849;19381608-19381676;19381399-19381462;19381245-19381318;19381033-19381116;19380828-19380912;19380665-19380750;19380336-19380457;19380167-19380227;19379953-19380051;19379633-19379734;19379473-19379514;19379226-19379332;19378861-19379136	19383455-19381955;19383455-19381765;19383455-19381607;19383455-19381398;19383455-19381244;19383455-19381032;19383455-19380827;19383455-19380664;19383455-19380335;19383455-19380166;19383455-19379952;19383455-19379632;19383455-19379472;19383455-19379225;19383455-19378860
gene10686	rna15250	19391051-19391425;19390877-19390960;19390709-19390777;19390510-19390573;19390356-19390429;19390144-19390227;19389957-19390041;19389794-19389879;19389466-19389587;19389297-19389357;19389083-19389181;19388796-19388897;19388636-19388677;19388379-19388485;19388000-19388289	19391426-19390876;19391426-19390708;19391426-19390509;19391426-19390355;19391426-19390143;19391426-19389956;19391426-19389793;19391426-19389465;19391426-19389296;19391426-19389082;19391426-19388795;19391426-19388635;19391426-19388378;19391426-19387999
gene10687	rna15251	19421642-19423865;19421036-19421042;19417948-19418096;19417621-19417736;19417156-19417219;19416166-19416682	19423866-19421035;19423866-19417947;19423866-19417620;19423866-19417155;19423866-19416165
gene10688	rna15252	19433572-19434066;19433362-19433490;19433073-19433180;19432144-19432278;19431903-19431944;19431738-19431797;19431603-19431656;19431090-19431114;19430514-19430960	19434067-19433361;19434067-19433072;19434067-19432143;19434067-19431902;19434067-19431737;19434067-19431602;19434067-19431089;19434067-19430513
gene10688	rna15253	19433572-19433915;19433362-19433490;19433073-19433180;19432144-19432278;19431903-19431944;19431603-19431686;19431090-19431114;19430514-19430960	19433916-19433361;19433916-19433072;19433916-19432143;19433916-19431902;19433916-19431602;19433916-19431089;19433916-19430513
gene10689	rna15254	19435112-19435558;19435686-19435944;19436040-19436187;19436506-19436643;19437104-19437166;19437480-19437601;19437894-19438134;19438729-19438940;19439136-19439236;19439335-19439416;19439544-19439605;19439676-19439740;19439881-19439968	19435559-19435685;19435559-19436039;19435559-19436505;19435559-19437103;19435559-19437479;19435559-19437893;19435559-19438728;19435559-19439135;19435559-19439334;19435559-19439543;19435559-19439675;19435559-19439880
gene10689	rna15255	19435116-19435558;19435686-19435944;19436040-19436187;19436506-19436643;19437104-19437166;19437480-19437601;19437894-19438138;19438781-19438940;19439136-19439236;19439335-19439416;19439544-19439605;19439881-19440323	19435559-19435685;19435559-19436039;19435559-19436505;19435559-19437103;19435559-19437479;19435559-19437893;19435559-19438780;19435559-19439135;19435559-19439334;19435559-19439543;19435559-19439880
gene10689	rna15256	19435117-19435558;19435686-19435944;19436040-19436187;19436506-19436643;19437104-19437166;19437480-19437601;19437894-19438134;19438729-19438940;19439136-19439236;19439335-19439416;19439544-19439605;19439881-19440323	19435559-19435685;19435559-19436039;19435559-19436505;19435559-19437103;19435559-19437479;19435559-19437893;19435559-19438728;19435559-19439135;19435559-19439334;19435559-19439543;19435559-19439880
gene1069	rna1464	9313979-9315650	--
gene10690	rna15257	19440778-19441549	--
gene10691	rna15258	19446625-19447240;19447363-19447852;19448227-19449019	19447241-19447362;19447241-19448226
gene10692	rna15259	19449858-19451310;19449224-19449678	19451311-19449223
gene10693	rna15260	19460383-19460787;19460136-19460295;19459921-19460042;19459502-19459751;19458757-19458934;19458584-19458662;19458399-19458484;19457870-19457999;19457722-19457754;19457271-19457519;19456974-19457051;19456600-19456859;19455935-19455994;19455742-19455809;19454753-19454858;19454525-19454666;19454321-19454419;19453617-19453881;19453344-19453411;19452786-19453207	19460788-19460135;19460788-19459920;19460788-19459501;19460788-19458756;19460788-19458583;19460788-19458398;19460788-19457869;19460788-19457721;19460788-19457270;19460788-19456973;19460788-19456599;19460788-19455934;19460788-19455741;19460788-19454752;19460788-19454524;19460788-19454320;19460788-19453616;19460788-19453343;19460788-19452785
gene10694	rna15261	19463662-19463952;19464048-19464152;19464518-19464579;19464659-19464742;19464849-19464880;19465018-19465099;19465840-19466068;19466410-19466637;19466813-19467105;19467220-19468000	19463953-19464047;19463953-19464517;19463953-19464658;19463953-19464848;19463953-19465017;19463953-19465839;19463953-19466409;19463953-19466812;19463953-19467219
gene10695	rna15262	19472770-19473064;19471679-19471986;19470562-19470948;19470340-19470560	19473065-19471678;19473065-19470561;19473065-19470339
gene10696	rna15263	19480721-19481120;19477422-19477588;19477255-19477303;19476498-19477073	19481121-19477421;19481121-19477254;19481121-19476497
gene10696	rna15264	19480721-19481120;19477422-19477610;19477255-19477303;19476498-19477073	19481121-19477421;19481121-19477254;19481121-19476497
gene10697	rna15265	19482428-19482719;19482252-19482300;19481395-19481994	19482720-19482251;19482720-19481394
gene10698	rna15266	19486790-19487870;19486628-19486676;19485143-19485957	19487871-19486627;19487871-19485142
gene10699	rna15267	19491401-19491816;19490974-19491022;19490786-19490865;19490030-19490277;19489487-19489688;19488932-19489405;19488762-19488844;19488255-19488683	19491817-19490973;19491817-19490785;19491817-19490029;19491817-19489486;19491817-19488931;19491817-19488761;19491817-19488254
gene10699	rna15268	19491401-19491815;19490974-19491022;19490786-19490865;19490030-19490277;19488932-19489688;19488762-19488844;19488255-19488683	19491816-19490973;19491816-19490785;19491816-19490029;19491816-19488931;19491816-19488761;19491816-19488254
gene107	rna160	909576-910487;911761-912145;912359-912472;912629-913167;913276-913609	910488-911760;910488-912358;910488-912628;910488-913275
gene1070	rna1465	9315930-9316144;9316559-9316949;9317290-9317896;9318000-9318097;9318174-9318263;9318352-9318479;9318589-9318957	9316145-9316558;9316145-9317289;9316145-9317999;9316145-9318173;9316145-9318351;9316145-9318588
gene1070	rna1466	9315930-9316144;9316563-9316949;9317290-9317896;9318000-9318097;9318174-9318263;9318352-9318479;9318589-9318957	9316145-9316562;9316145-9317289;9316145-9317999;9316145-9318173;9316145-9318351;9316145-9318588
gene1070	rna1467	9315930-9316144;9316566-9316949;9317290-9317896;9318000-9318097;9318174-9318263;9318352-9318479;9318589-9318957	9316145-9316565;9316145-9317289;9316145-9317999;9316145-9318173;9316145-9318351;9316145-9318588
gene1070	rna1468	9315930-9316140;9316559-9316949;9317290-9317896;9318000-9318097;9318174-9318263;9318352-9318479;9318589-9318957	9316141-9316558;9316141-9317289;9316141-9317999;9316141-9318173;9316141-9318351;9316141-9318588
gene1070	rna1469	9315930-9316140;9316563-9316949;9317290-9317896;9318000-9318097;9318174-9318263;9318352-9318479;9318589-9318957	9316141-9316562;9316141-9317289;9316141-9317999;9316141-9318173;9316141-9318351;9316141-9318588
gene1070	rna1470	9315930-9316140;9316566-9316949;9317290-9317896;9318000-9318097;9318174-9318263;9318352-9318479;9318589-9318957	9316141-9316565;9316141-9317289;9316141-9317999;9316141-9318173;9316141-9318351;9316141-9318588
gene1070	rna1471	9316157-9316438;9316563-9316949;9317290-9317896;9318000-9318097;9318174-9318263;9318352-9318479;9318589-9318957	9316439-9316562;9316439-9317289;9316439-9317999;9316439-9318173;9316439-9318351;9316439-9318588
gene10700	rna15269	19498733-19499280;19499840-19499890;19500207-19500379;19500476-19500711;19500817-19501384	19499281-19499839;19499281-19500206;19499281-19500475;19499281-19500816
gene10701	rna15270	19510236-19510535;19510678-19510754;19511902-19511990;19512218-19512335;19512556-19512940	19510536-19510677;19510536-19511901;19510536-19512217;19510536-19512555
gene10701	rna15271	19510239-19510535;19510678-19510754;19511902-19511990;19512218-19512383;19512556-19512940	19510536-19510677;19510536-19511901;19510536-19512217;19510536-19512555
gene10701	rna15272	19510454-19510535;19511902-19511990;19512218-19512383;19512556-19512940	19510536-19511901;19510536-19512217;19510536-19512555
gene10702	rna15273	19515590-19516128;19515283-19515371;19515043-19515181;19514594-19514668;19514330-19514451;19514175-19514250;19513947-19514006;19513022-19513769	19516129-19515282;19516129-19515042;19516129-19514593;19516129-19514329;19516129-19514174;19516129-19513946;19516129-19513021
gene10703	rna15274	19529392-19530705;19527373-19528126;19526771-19526968;19525709-19526299	19530706-19527372;19530706-19526770;19530706-19525708
gene10703	rna15275	19530404-19530677;19529392-19530308;19527373-19528126;19526771-19526968;19525939-19526299	19530678-19529391;19530678-19527372;19530678-19526770;19530678-19525938
gene10704	rna15276	19541120-19541498;19540804-19540894;19540321-19540633;19540131-19540205;19539829-19539873;19539090-19539180;19538918-19538976;19538213-19538374;19537926-19537978;19537564-19537597;19537354-19537443;19536236-19537237;19534412-19535515;19532139-19534281	19541499-19540803;19541499-19540320;19541499-19540130;19541499-19539828;19541499-19539089;19541499-19538917;19541499-19538212;19541499-19537925;19541499-19537563;19541499-19537353;19541499-19536235;19541499-19534411;19541499-19532138
gene10705	rna15277	19542424-19542532;19543908-19544799;19545964-19546065;19546946-19547575;19548169-19548504	19542533-19543907;19542533-19545963;19542533-19546945;19542533-19548168
gene10705	rna15278	19542443-19542951;19543908-19544799;19545964-19546065;19546946-19547575;19548169-19548538	19542952-19543907;19542952-19545963;19542952-19546945;19542952-19548168
gene10705	rna15279	19542474-19542532;19543149-19543190;19543908-19544799;19545964-19546065;19546946-19547575;19548169-19548538	19542533-19543148;19542533-19543907;19542533-19545963;19542533-19546945;19542533-19548168
gene10706	rna15280	19550630-19551169;19550208-19550440;19550031-19550081;19549319-19549788	19551170-19550207;19551170-19550030;19551170-19549318
gene10707	rna15281	19552273-19552479;19553982-19554170;19554283-19554463;19554573-19554714;19555929-19556301	19552480-19553981;19552480-19554282;19552480-19554572;19552480-19555928
gene10707	rna15282	19552276-19552479;19553977-19554170;19554283-19554463;19554573-19554714;19555096-19555165;19555929-19556301	19552480-19553976;19552480-19554282;19552480-19554572;19552480-19555095;19552480-19555928
gene10707	rna15283	19552277-19552479;19553982-19554170;19554283-19554463;19554573-19554714;19555096-19555165;19555929-19556301	19552480-19553981;19552480-19554282;19552480-19554572;19552480-19555095;19552480-19555928
gene10708	rna15284	19567812-19568421;19568875-19568966;19569062-19569102;19569236-19569400;19569478-19569500;19569650-19569721;19569906-19570073;19570999-19571081;19571162-19571224;19571591-19571921	19568422-19568874;19568422-19569061;19568422-19569235;19568422-19569477;19568422-19569649;19568422-19569905;19568422-19570998;19568422-19571161;19568422-19571590
gene10709	rna15285	19574199-19575064;19575241-19575330;19575442-19576342;19576425-19576523;19576618-19576683;19576862-19576927;19577013-19577330;19577482-19577608;19578198-19578623	19575065-19575240;19575065-19575441;19575065-19576424;19575065-19576617;19575065-19576861;19575065-19577012;19575065-19577481;19575065-19578197
gene10709	rna15286	19574199-19574608;19575241-19575330;19575442-19576342;19576425-19576523;19576618-19576683;19576862-19576927;19577013-19577330;19577482-19577608;19578198-19578623	19574609-19575240;19574609-19575441;19574609-19576424;19574609-19576617;19574609-19576861;19574609-19577012;19574609-19577481;19574609-19578197
gene10709	rna15287	19574200-19575330;19575442-19576342;19576425-19576523;19576618-19576683;19576862-19576927;19577013-19577330;19577482-19577608;19578198-19578623	19575331-19575441;19575331-19576424;19575331-19576617;19575331-19576861;19575331-19577012;19575331-19577481;19575331-19578197
gene10709	rna15288	19574201-19575330;19575442-19576342;19576425-19576523;19576618-19576683;19576862-19576927;19577013-19577330;19577482-19577608;19578218-19578623	19575331-19575441;19575331-19576424;19575331-19576617;19575331-19576861;19575331-19577012;19575331-19577481;19575331-19578217
gene1071	rna1472	9321461-9321747;9320997-9321128;9320818-9320902;9320134-9320297;9319332-9320046	9321748-9320996;9321748-9320817;9321748-9320133;9321748-9319331
gene10710	rna15289	19590749-19591280;19591434-19591564;19591656-19591744;19591865-19591978;19592375-19592462;19592602-19592687;19592795-19592897;19593059-19593156;19593253-19593682;19593787-19594525	19591281-19591433;19591281-19591655;19591281-19591864;19591281-19592374;19591281-19592601;19591281-19592794;19591281-19593058;19591281-19593252;19591281-19593786
gene10711	rna15290	19600558-19600820;19599742-19599972;19599120-19599372;19597807-19599017;19597273-19597420;19596626-19596964;19596174-19596540	19600821-19599741;19600821-19599119;19600821-19597806;19600821-19597272;19600821-19596625;19600821-19596173
gene10714	rna15296	19607806-19608011;19608598-19608910;19609312-19609602;19610131-19610379;19611294-19611418;19611834-19611932;19612935-19613722	19608012-19608597;19608012-19609311;19608012-19610130;19608012-19611293;19608012-19611833;19608012-19612934
gene10714	rna15297	19607806-19607975;19608598-19608910;19609312-19609602;19610131-19610379;19611294-19611418;19611834-19611932;19612935-19613630	19607976-19608597;19607976-19609311;19607976-19610130;19607976-19611293;19607976-19611833;19607976-19612934
gene10715	rna15298	19616221-19616623;19615565-19616109;19615214-19615300;19615039-19615095;19614709-19614947;19614499-19614617;19614323-19614409;19613978-19614228	19616624-19615564;19616624-19615213;19616624-19615038;19616624-19614708;19616624-19614498;19616624-19614322;19616624-19613977
gene10716	rna15299	19619392-19620097;19620259-19620366;19620458-19620591	19620098-19620258;19620098-19620457
gene10718	rna15301	19633536-19633941;19632870-19633414;19632517-19632603;19632343-19632399;19632013-19632251;19631803-19631921;19631627-19631713;19631165-19631527	19633942-19632869;19633942-19632516;19633942-19632342;19633942-19632012;19633942-19631802;19633942-19631626;19633942-19631164
gene10719	rna15302	19636894-19637770;19636519-19636671;19635011-19636382	19637771-19636518;19637771-19635010
gene1072	rna1473	9323342-9325141	--
gene10720	rna15303	19641716-19642631;19640017-19640187;19638456-19639877	19642632-19640016;19642632-19638455
gene10722	rna15304	19677269-19677690;19676401-19676945;19675949-19676035;19675797-19675853;19675454-19675692;19675232-19675350;19675063-19675149;19674587-19674959	19677691-19676400;19677691-19675948;19677691-19675796;19677691-19675453;19677691-19675231;19677691-19675062;19677691-19674586
gene10724	rna15305	19691526-19692673;19691000-19691116;19689323-19690597	19692674-19690999;19692674-19689322
gene10725	rna15306	19698800-19698891;19697805-19698682;19697408-19697527;19695911-19697264	19698892-19697804;19698892-19697407;19698892-19695910
gene10726	rna15307	19724689-19725484;19724557-19724625;19724188-19724253;19724135-19724185;19722990-19723996;19717026-19717452	19725485-19724556;19725485-19724187;19725485-19724134;19725485-19722989;19725485-19717025
gene10728	rna15309	19729607-19730542;19730641-19730646	19730543-19730640
gene1073	rna1474	9326642-9327967	--
gene10730	rna15310	19759459-19759471;19757478-19758688	19759472-19757477
gene10731	rna15311	19775298-19775599;19775710-19776344	19775600-19775709
gene10731	rna15312	19775298-19775599;19775710-19775874;19776074-19776344	19775600-19775709;19775600-19776073
gene10732	rna15313	19780843-19781866;19780525-19780653;19778713-19780057	19781867-19780524;19781867-19778712
gene10733	rna15314	19784486-19785499;19784008-19784127;19782371-19783750	19785500-19784007;19785500-19782370
gene10734	rna15315	19791106-19792054;19790346-19790567;19788971-19790058	19792055-19790345;19792055-19788970
gene10735	rna15316	19795390-19796137;19795159-19795341;19794529-19794630;19792945-19794032	19796138-19795158;19796138-19794528;19796138-19792944
gene10736	rna15317	19798816-19799536;19798618-19798716;19798249-19798482;19796992-19798070	19799537-19798617;19799537-19798248;19799537-19796991
gene10738	rna15318	19805319-19806241;19804963-19805202;19802517-19803792	19806242-19804962;19806242-19802516
gene1074	rna1475	9329105-9329543;9328701-9328986	9329544-9328700
gene10740	rna15319	19830764-19830985;19829698-19830301	19830986-19829697
gene10741	rna15320	19839268-19839543;19838842-19839147	19839544-19838841
gene10742	rna15321	19843994-19844970;19843672-19843878;19840825-19842159	19844971-19843671;19844971-19840824
gene10744	rna15322	19866044-19866776;19865367-19865479;19864795-19864893;19864658-19864714;19864418-19864576;19864229-19864313;19863125-19863215;19862799-19862963;19862602-19862724;19862435-19862510;19862140-19862287;19860853-19862042;19860500-19860690;19859395-19860039	19866777-19865366;19866777-19864794;19866777-19864657;19866777-19864417;19866777-19864228;19866777-19863124;19866777-19862798;19866777-19862601;19866777-19862434;19866777-19862139;19866777-19860852;19866777-19860499;19866777-19859394
gene10745	rna15323	19867998-19868975;19867764-19867846	19868976-19867763
gene10746	rna15324	19872509-19873066;19872268-19872415;19871878-19872069;19871169-19871297;19870354-19870523;19869811-19869941;19869101-19869433	19873067-19872267;19873067-19871877;19873067-19871168;19873067-19870353;19873067-19869810;19873067-19869100
gene10747	rna15325	19875620-19876621;19873530-19874028	19876622-19873529
gene10748	rna15326	19880266-19880926;19881037-19881112;19881753-19881847;19881965-19882048;19882137-19882224;19882348-19882472;19882562-19882660;19882774-19883151	19880927-19881036;19880927-19881752;19880927-19881964;19880927-19882136;19880927-19882347;19880927-19882561;19880927-19882773
gene10749	rna15327	19889350-19889678;19888967-19888988;19887214-19888242;19887062-19887117;19886904-19886970;19886737-19886792;19886489-19886582;19885964-19886052;19885795-19885885;19885581-19885676;19884636-19884761;19884290-19884550;19883537-19884131	19889679-19888966;19889679-19887213;19889679-19887061;19889679-19886903;19889679-19886736;19889679-19886488;19889679-19885963;19889679-19885794;19889679-19885580;19889679-19884635;19889679-19884289;19889679-19883536
gene10749	rna15328	19889350-19889678;19888967-19888988;19887214-19888249;19887062-19887117;19886904-19886970;19886737-19886792;19886489-19886582;19885964-19886052;19885795-19885885;19885581-19885676;19884636-19884761;19884290-19884550;19883537-19884131	19889679-19888966;19889679-19887213;19889679-19887061;19889679-19886903;19889679-19886736;19889679-19886488;19889679-19885963;19889679-19885794;19889679-19885580;19889679-19884635;19889679-19884289;19889679-19883536
gene10749	rna15329	19889350-19889678;19888967-19888988;19888813-19888849;19887214-19888249;19887062-19887117;19886904-19886970;19886737-19886792;19886489-19886582;19885964-19886052;19885795-19885885;19885581-19885676;19884636-19884761;19884290-19884550;19883537-19884131	19889679-19888966;19889679-19888812;19889679-19887213;19889679-19887061;19889679-19886903;19889679-19886736;19889679-19886488;19889679-19885963;19889679-19885794;19889679-19885580;19889679-19884635;19889679-19884289;19889679-19883536
gene10749	rna15330	19889350-19889678;19889178-19889225;19888967-19888988;19887214-19888242;19887062-19887117;19886904-19886970;19886737-19886792;19886489-19886582;19885964-19886052;19885795-19885885;19885581-19885676;19884636-19884761;19884290-19884550;19883537-19884131	19889679-19889177;19889679-19888966;19889679-19887213;19889679-19887061;19889679-19886903;19889679-19886736;19889679-19886488;19889679-19885963;19889679-19885794;19889679-19885580;19889679-19884635;19889679-19884289;19889679-19883536
gene10749	rna15331	19889350-19889678;19889178-19889225;19888967-19888988;19887214-19888249;19887062-19887117;19886904-19886970;19886737-19886792;19886489-19886582;19885964-19886052;19885795-19885885;19885581-19885676;19884636-19884761;19884290-19884550;19883537-19884131	19889679-19889177;19889679-19888966;19889679-19887213;19889679-19887061;19889679-19886903;19889679-19886736;19889679-19886488;19889679-19885963;19889679-19885794;19889679-19885580;19889679-19884635;19889679-19884289;19889679-19883536
gene10749	rna15332	19889350-19889678;19889178-19889225;19888967-19888988;19888813-19888849;19887214-19888242;19887062-19887117;19886904-19886970;19886737-19886792;19886489-19886582;19885964-19886052;19885795-19885885;19885581-19885676;19884636-19884761;19884290-19884550;19883537-19884131	19889679-19889177;19889679-19888966;19889679-19888812;19889679-19887213;19889679-19887061;19889679-19886903;19889679-19886736;19889679-19886488;19889679-19885963;19889679-19885794;19889679-19885580;19889679-19884635;19889679-19884289;19889679-19883536
gene10749	rna15333	19889350-19889678;19889178-19889225;19888967-19888988;19888813-19888849;19887582-19888249;19887214-19887405;19887062-19887117;19886904-19886970;19886737-19886792;19886489-19886582;19885964-19886052;19885795-19885885;19885581-19885676;19884636-19884761;19884290-19884550;19883537-19884131	19889679-19889177;19889679-19888966;19889679-19888812;19889679-19887581;19889679-19887213;19889679-19887061;19889679-19886903;19889679-19886736;19889679-19886488;19889679-19885963;19889679-19885794;19889679-19885580;19889679-19884635;19889679-19884289;19889679-19883536
gene10749	rna15334	19889350-19889678;19889178-19889225;19888967-19888988;19888813-19888849;19887214-19888249;19887062-19887117;19886904-19886970;19886737-19886792;19886489-19886579;19885964-19886052;19885795-19885885;19885581-19885676;19884636-19884761;19884290-19884550;19883537-19884131	19889679-19889177;19889679-19888966;19889679-19888812;19889679-19887213;19889679-19887061;19889679-19886903;19889679-19886736;19889679-19886488;19889679-19885963;19889679-19885794;19889679-19885580;19889679-19884635;19889679-19884289;19889679-19883536
gene10749	rna15335	19889350-19889678;19889178-19889225;19888967-19888988;19888813-19888849;19887214-19888249;19887062-19887117;19886904-19886970;19886737-19886792;19886489-19886582;19885964-19886052;19885795-19885885;19885581-19885676;19884636-19884761;19884290-19884550;19883537-19884131	19889679-19889177;19889679-19888966;19889679-19888812;19889679-19887213;19889679-19887061;19889679-19886903;19889679-19886736;19889679-19886488;19889679-19885963;19889679-19885794;19889679-19885580;19889679-19884635;19889679-19884289;19889679-19883536
gene10749	rna15336	19889350-19889678;19889178-19889225;19888967-19888988;19888813-19888849;19887214-19888266;19887062-19887117;19886904-19886970;19886737-19886792;19886489-19886582;19885964-19886052;19885795-19885885;19885581-19885676;19884636-19884761;19884290-19884550;19883537-19884131	19889679-19889177;19889679-19888966;19889679-19888812;19889679-19887213;19889679-19887061;19889679-19886903;19889679-19886736;19889679-19886488;19889679-19885963;19889679-19885794;19889679-19885580;19889679-19884635;19889679-19884289;19889679-19883536
gene10749	rna15337	19889350-19889677;19889178-19889225;19888967-19888988;19888813-19888849;19888151-19888249;19887214-19887405;19887062-19887117;19886904-19886970;19886737-19886792;19886489-19886582;19885964-19886052;19885795-19885885;19885581-19885676;19884636-19884761;19884290-19884550;19883537-19884131	19889678-19889177;19889678-19888966;19889678-19888812;19889678-19888150;19889678-19887213;19889678-19887061;19889678-19886903;19889678-19886736;19889678-19886488;19889678-19885963;19889678-19885794;19889678-19885580;19889678-19884635;19889678-19884289;19889678-19883536
gene1075	rna1476	9333189-9333473;9333633-9333853;9334309-9334950	9333474-9333632;9333474-9334308
gene1075	rna1477	9333222-9333473;9333633-9333853;9334309-9334687;9335285-9335914	9333474-9333632;9333474-9334308;9333474-9335284
gene1075	rna1478	9333222-9333473;9333633-9333853;9334309-9334687;9335345-9335914	9333474-9333632;9333474-9334308;9333474-9335344
gene1075	rna1479	9333222-9333473;9333633-9333853;9334309-9334687;9335348-9335914	9333474-9333632;9333474-9334308;9333474-9335347
gene1075	rna1480	9333222-9333473;9333633-9333853;9334309-9334687;9334980-9335278	9333474-9333632;9333474-9334308;9333474-9334979
gene10750	rna15338	19892004-19892230;19891728-19891790;19891504-19891620;19891136-19891373;19890870-19891028;19890636-19890787;19890155-19890542	19892231-19891727;19892231-19891503;19892231-19891135;19892231-19890869;19892231-19890635;19892231-19890154
gene10751	rna15339	19893396-19894391;19894875-19895014;19895265-19895459;19895939-19896067;19896179-19896334;19896803-19896983;19897057-19897591	19894392-19894874;19894392-19895264;19894392-19895938;19894392-19896178;19894392-19896802;19894392-19897056
gene10752	rna15341	19899235-19900983	--
gene10753	rna15342	19909760-19910718;19908950-19909648	19910719-19908949
gene10753	rna15343	19909721-19910718;19908950-19909648	19910719-19908949
gene10753	rna15344	19908950-19910718	--
gene10754	rna15345	19914279-19914786;19913457-19914185;19912230-19912633	19914787-19913456;19914787-19912229
gene10755	rna15346	19923229-19924203;19922200-19923036	19924204-19922199
gene10756	rna15347	19940363-19941466;19941840-19942014	19941467-19941839
gene10757	rna15348	19942171-19943898	--
gene10758	rna15349	19946648-19949767	--
gene10759	rna15350	19949795-19949920;19950769-19950917;19951193-19953178	19949921-19950768;19949921-19951192
gene1076	rna1481	9380746-9380913;9381145-9381435;9381847-9382326	9380914-9381144;9380914-9381846
gene10760	rna15351	19961683-19963384	--
gene10761	rna15352	19969625-19971689	--
gene10762	rna15353	19971795-19973672	--
gene10763	rna15354	19974049-19975798	--
gene10764	rna15355	19976352-19977938	--
gene10765	rna15356	19980717-19982290	--
gene10767	rna15357	19996951-19998759;19996683-19996832;19996126-19996592	19998760-19996682;19998760-19996125
gene10769	rna15358	20013068-20014045;20012821-20012970;20012217-20012730	20014046-20012820;20014046-20012216
gene10770	rna15359	20021858-20022316;20021092-20021205;20020794-20020889;20020510-20020552;20020262-20020417;20020029-20020109;20018210-20018308;20017635-20018105	20022317-20021091;20022317-20020793;20022317-20020509;20022317-20020261;20022317-20020028;20022317-20018209;20022317-20017634
gene10771	rna15360	20029767-20030262;20029477-20029648;20029185-20029391;20028563-20028822;20028045-20028438	20030263-20029476;20030263-20029184;20030263-20028562;20030263-20028044
gene10772	rna15361	20034364-20035499	--
gene10773	rna15362	20039913-20040341;20040895-20041075;20041425-20041532;20042120-20042204;20042370-20042608;20043017-20043190;20043353-20043400;20043520-20043579;20043884-20043970;20044109-20044197;20044654-20044745;20044899-20044960;20045172-20045318;20045413-20045886	20040342-20040894;20040342-20041424;20040342-20042119;20040342-20042369;20040342-20043016;20040342-20043352;20040342-20043519;20040342-20043883;20040342-20044108;20040342-20044653;20040342-20044898;20040342-20045171;20040342-20045412
gene10773	rna15363	20039913-20040341;20040895-20041075;20041425-20041532;20042120-20042204;20042370-20042608;20043017-20043190;20043353-20043400;20043520-20043579;20043884-20043970;20044109-20044197;20044654-20044745;20044899-20044960;20045172-20045318;20045413-20045675;20045765-20045886	20040342-20040894;20040342-20041424;20040342-20042119;20040342-20042369;20040342-20043016;20040342-20043352;20040342-20043519;20040342-20043883;20040342-20044108;20040342-20044653;20040342-20044898;20040342-20045171;20040342-20045412;20040342-20045764
gene10774	rna15364	20050064-20050382;20047567-20049727;20047421-20047477;20047250-20047315;20047056-20047121;20046909-20046971;20046760-20046825;20046586-20046654;20046202-20046491	20050383-20047566;20050383-20047420;20050383-20047249;20050383-20047055;20050383-20046908;20050383-20046759;20050383-20046585;20050383-20046201
gene10774	rna15365	20050241-20050381;20050064-20050143;20047567-20049727;20047421-20047477;20047250-20047315;20047056-20047121;20046909-20046971;20046760-20046825;20046586-20046654;20046202-20046497	20050382-20050063;20050382-20047566;20050382-20047420;20050382-20047249;20050382-20047055;20050382-20046908;20050382-20046759;20050382-20046585;20050382-20046201
gene10774	rna15366	20050064-20050381;20047567-20049727;20047421-20047477;20047250-20047309;20047056-20047121;20046909-20046971;20046760-20046825;20046586-20046654;20046202-20046497	20050382-20047566;20050382-20047420;20050382-20047249;20050382-20047055;20050382-20046908;20050382-20046759;20050382-20046585;20050382-20046201
gene10774	rna15367	20050064-20050381;20047567-20049727;20047421-20047477;20047250-20047315;20047056-20047121;20046909-20046971;20046760-20046825;20046586-20046654;20046202-20046497	20050382-20047566;20050382-20047420;20050382-20047249;20050382-20047055;20050382-20046908;20050382-20046759;20050382-20046585;20050382-20046201
gene10775	rna15368	20056755-20057057;20053481-20055709;20053343-20053399;20053007-20053075;20052844-20052912;20052672-20052740;20052522-20052569;20051798-20052417	20057058-20053480;20057058-20053342;20057058-20053006;20057058-20052843;20057058-20052671;20057058-20052521;20057058-20051797
gene10775	rna15369	20055824-20055947;20053481-20055709;20053343-20053399;20053007-20053075;20052844-20052912;20052672-20052740;20052522-20052569;20051798-20052417	20055948-20053480;20055948-20053342;20055948-20053006;20055948-20052843;20055948-20052671;20055948-20052521;20055948-20051797
gene10776	rna15370	20063724-20064157;20061489-20061639;20059135-20061351;20058997-20059053;20058720-20058788;20058562-20058630;20058401-20058469;20058259-20058309;20058113-20058170;20057671-20057993	20064158-20061488;20064158-20059134;20064158-20058996;20064158-20058719;20064158-20058561;20064158-20058400;20064158-20058258;20064158-20058112;20064158-20057670
gene10776	rna15371	20063724-20064156;20061489-20061639;20059135-20061351;20058997-20059053;20058720-20058788;20058562-20058630;20058401-20058469;20058259-20058309;20058073-20058170;20057671-20057993	20064157-20061488;20064157-20059134;20064157-20058996;20064157-20058719;20064157-20058561;20064157-20058400;20064157-20058258;20064157-20058072;20064157-20057670
gene10777	rna15372	20066293-20066804;20067346-20067459;20067718-20068119;20068469-20068537;20068639-20068710;20068795-20068923;20069029-20069109;20069234-20069443;20070342-20071874	20066805-20067345;20066805-20067717;20066805-20068468;20066805-20068638;20066805-20068794;20066805-20069028;20066805-20069233;20066805-20070341
gene10778	rna15373	20073860-20074028;20075102-20075241;20075463-20075547;20075696-20075768;20076195-20076292;20076557-20076649;20077039-20077112;20077206-20077244;20077320-20077408;20077485-20077561;20077650-20077724;20078178-20078225;20078321-20078404;20078496-20078583;20078654-20078732;20079047-20079137;20079235-20079313;20079629-20079744;20079893-20080137	20074029-20075101;20074029-20075462;20074029-20075695;20074029-20076194;20074029-20076556;20074029-20077038;20074029-20077205;20074029-20077319;20074029-20077484;20074029-20077649;20074029-20078177;20074029-20078320;20074029-20078495;20074029-20078653;20074029-20079046;20074029-20079234;20074029-20079628;20074029-20079892
gene10779	rna15374	20080706-20081159;20080241-20080549	20081160-20080240
gene1078	rna1483	9455401-9456357;9456455-9457028	9456358-9456454
gene10781	rna15375	20087167-20087302;20089854-20089969;20090134-20093385;20093479-20093721;20093881-20094039;20094216-20094374;20094631-20095224	20087303-20089853;20087303-20090133;20087303-20093478;20087303-20093880;20087303-20094215;20087303-20094630
gene10782	rna15376	20099351-20099610;20097087-20099227;20096575-20096776;20096287-20096483;20095673-20096202	20099611-20097086;20099611-20096574;20099611-20096286;20099611-20095672
gene10782	rna15377	20099351-20099610;20097087-20099235;20096575-20096776;20096287-20096483;20095673-20096202	20099611-20097086;20099611-20096574;20099611-20096286;20099611-20095672
gene10782	rna15378	20097087-20099610;20096575-20096776;20096287-20096483;20096129-20096202;20095673-20095966	20099611-20096574;20099611-20096286;20099611-20096128;20099611-20095672
gene10782	rna15380	20097087-20099610;20096575-20096776;20096287-20096483;20095673-20096202	20099611-20096574;20099611-20096286;20099611-20095672
gene10783	rna15381	20103430-20105682	--
gene10784	rna15382	20108178-20108871	--
gene10786	rna15384	20118692-20119544;20120499-20121521	20119545-20120498
gene10787	rna15385	20123194-20123424;20123498-20123693;20123951-20124430;20125363-20125439;20125994-20126048;20126310-20126384;20126717-20126790;20126910-20126958;20127589-20127673;20127755-20127783;20127908-20127964;20128092-20128422	20123425-20123497;20123425-20123950;20123425-20125362;20123425-20125993;20123425-20126309;20123425-20126716;20123425-20126909;20123425-20127588;20123425-20127754;20123425-20127907;20123425-20128091
gene10787	rna15386	20123201-20123424;20123498-20123693;20123951-20124430;20125363-20125439;20125994-20126048;20126310-20126384;20126717-20126790;20126910-20126958;20127589-20127673;20127908-20127964;20128092-20128422	20123425-20123497;20123425-20123950;20123425-20125362;20123425-20125993;20123425-20126309;20123425-20126716;20123425-20126909;20123425-20127588;20123425-20127907;20123425-20128091
gene10787	rna15387	20123201-20123424;20123498-20123693;20123951-20124144;20124230-20124430;20125363-20125439;20125994-20126048;20126310-20126384;20126717-20126790;20126910-20126958;20127589-20127673;20127908-20127964;20128092-20128422	20123425-20123497;20123425-20123950;20123425-20124229;20123425-20125362;20123425-20125993;20123425-20126309;20123425-20126716;20123425-20126909;20123425-20127588;20123425-20127907;20123425-20128091
gene10787	rna15388	20123201-20123424;20123598-20123693;20123951-20124430;20125363-20125439;20125994-20126048;20126310-20126384;20126717-20126790;20126910-20126958;20127589-20127673;20127908-20127964;20128092-20128422	20123425-20123597;20123425-20123950;20123425-20125362;20123425-20125993;20123425-20126309;20123425-20126716;20123425-20126909;20123425-20127588;20123425-20127907;20123425-20128091
gene10787	rna15389	20123202-20123424;20123498-20123693;20124230-20124430;20125363-20125439;20125994-20126048;20126310-20126384;20126717-20126790;20126910-20126958;20127589-20127673;20127908-20127964;20128092-20128422	20123425-20123497;20123425-20124229;20123425-20125362;20123425-20125993;20123425-20126309;20123425-20126716;20123425-20126909;20123425-20127588;20123425-20127907;20123425-20128091
gene10787	rna15390	20123202-20123424;20123598-20123693;20124230-20124430;20125363-20125439;20125994-20126048;20126310-20126384;20126717-20126790;20126910-20126958;20127589-20127673;20127908-20127964;20128092-20128422	20123425-20123597;20123425-20124229;20123425-20125362;20123425-20125993;20123425-20126309;20123425-20126716;20123425-20126909;20123425-20127588;20123425-20127907;20123425-20128091
gene10788	rna15391	20129517-20129639;20130047-20130847;20131206-20131438;20131554-20131713;20132085-20132330;20132432-20132568;20132704-20133040;20133134-20133295;20133799-20133873;20133963-20134063;20134198-20134267;20134784-20134840;20134977-20135038;20135628-20135700;20135808-20136429	20129640-20130046;20129640-20131205;20129640-20131553;20129640-20132084;20129640-20132431;20129640-20132703;20129640-20133133;20129640-20133798;20129640-20133962;20129640-20134197;20129640-20134783;20129640-20134976;20129640-20135627;20129640-20135807
gene10789	rna15392	20136535-20139199;20139505-20139597	20139200-20139504
gene1079	rna1485	9458729-9459156;9461878-9462805	9459157-9461877
gene10790	rna15393	20149241-20149310;20142179-20142261;20141787-20141914;20141579-20141692;20141303-20141410;20141105-20141196;20140877-20141018;20140539-20140633;20140264-20140393;20140015-20140159;20139364-20139920	20149311-20142178;20149311-20141786;20149311-20141578;20149311-20141302;20149311-20141104;20149311-20140876;20149311-20140538;20149311-20140263;20149311-20140014;20149311-20139363
gene10790	rna15394	20142354-20142761;20142179-20142261;20141787-20141914;20141579-20141692;20141303-20141410;20141105-20141196;20140877-20141018;20140539-20140633;20140264-20140393;20140015-20140159;20139364-20139920	20142762-20142178;20142762-20141786;20142762-20141578;20142762-20141302;20142762-20141104;20142762-20140876;20142762-20140538;20142762-20140263;20142762-20140014;20142762-20139363
gene10791	rna15395	20151272-20151730;20152422-20152570;20152940-20152996;20153557-20153632;20154651-20157245	20151731-20152421;20151731-20152939;20151731-20153556;20151731-20154650
gene10791	rna15396	20151282-20151721;20152422-20152570;20152940-20152996;20153557-20153632;20154651-20157245	20151722-20152421;20151722-20152939;20151722-20153556;20151722-20154650
gene10792	rna15397	20162841-20163110;20162305-20162377;20162172-20162215;20161711-20161753;20161286-20161510;20160691-20160762;20160506-20160550;20160334-20160413;20160104-20160168;20159953-20160019;20159702-20159815;20159124-20159197;20158879-20158976;20158736-20158795;20158577-20158645;20158438-20158491;20157796-20158077	20163111-20162304;20163111-20162171;20163111-20161710;20163111-20161285;20163111-20160690;20163111-20160505;20163111-20160333;20163111-20160103;20163111-20159952;20163111-20159701;20163111-20159123;20163111-20158878;20163111-20158735;20163111-20158576;20163111-20158437;20163111-20157795
gene10792	rna15398	20162841-20163101;20162305-20162377;20162172-20162215;20161711-20161753;20161286-20161510;20161023-20161139;20160691-20160762;20160506-20160550;20160334-20160413;20160104-20160168;20159953-20160019;20159702-20159815;20159124-20159197;20158879-20158976;20158736-20158795;20158577-20158645;20158438-20158491;20157796-20158077	20163102-20162304;20163102-20162171;20163102-20161710;20163102-20161285;20163102-20161022;20163102-20160690;20163102-20160505;20163102-20160333;20163102-20160103;20163102-20159952;20163102-20159701;20163102-20159123;20163102-20158878;20163102-20158735;20163102-20158576;20163102-20158437;20163102-20157795
gene10793	rna15399	20164668-20164846;20164302-20164386;20163695-20164070	20164847-20164301;20164847-20163694
gene10793	rna15400	20164668-20164723;20164302-20164431;20163695-20164070	20164724-20164301;20164724-20163694
gene10794	rna15401	20168298-20168663	--
gene10795	rna15402	20172326-20172848;20172945-20173880	20172849-20172944
gene10796	rna15403	20174420-20174998;20175119-20176260	20174999-20175118
gene10797	rna15404	20180838-20180957;20181278-20181713;20181824-20182929	20180958-20181277;20180958-20181823
gene10799	rna15405	20218098-20219266;20219390-20219991	20219267-20219389
gene108	rna161	915361-916266;917085-917469;917559-917672;917988-918526;918765-919074	916267-917084;916267-917558;916267-917987;916267-918764
gene1080	rna1486	9475546-9476630	--
gene10801	rna15407	20231736-20232182;20237214-20237392;20237516-20238655	20232183-20237213;20232183-20237515
gene10801	rna15408	20231738-20232211;20237243-20237392;20237516-20238655	20232212-20237242;20232212-20237515
gene10801	rna15409	20231738-20232124;20237156-20237392;20237516-20238655	20232125-20237155;20232125-20237515
gene10802	rna15410	20242057-20242708;20242828-20243861	20242709-20242827
gene10803	rna15411	20245300-20245445;20245550-20245697;20245895-20246052;20246141-20246225;20246601-20246708;20246798-20246885;20247673-20247776;20247862-20247933;20248016-20248105;20248190-20248347;20249026-20249113;20249186-20249320;20249396-20249517;20249796-20250327	20245446-20245549;20245446-20245894;20245446-20246140;20245446-20246600;20245446-20246797;20245446-20247672;20245446-20247861;20245446-20248015;20245446-20248189;20245446-20249025;20245446-20249185;20245446-20249395;20245446-20249795
gene10803	rna15412	20245300-20245445;20245550-20245697;20245895-20246052;20246141-20246225;20246798-20246885;20247673-20247776;20247862-20247933;20248016-20248105;20248190-20248347;20249026-20249113;20249186-20249320;20249396-20249517;20249796-20250327	20245446-20245549;20245446-20245894;20245446-20246140;20245446-20246797;20245446-20247672;20245446-20247861;20245446-20248015;20245446-20248189;20245446-20249025;20245446-20249185;20245446-20249395;20245446-20249795
gene10803	rna15413	20245300-20245445;20245550-20245697;20245895-20246052;20246141-20246225;20246601-20246708;20246798-20246885;20247673-20247776;20247862-20247933;20248016-20248105;20248190-20248347;20249026-20249113;20249186-20249320;20249396-20249517;20249745-20249885	20245446-20245549;20245446-20245894;20245446-20246140;20245446-20246600;20245446-20246797;20245446-20247672;20245446-20247861;20245446-20248015;20245446-20248189;20245446-20249025;20245446-20249185;20245446-20249395;20245446-20249744
gene10805	rna15414	20254854-20255404;20255594-20256732	20255405-20255593
gene10806	rna15415	20258493-20259108;20259209-20261035	20259109-20259208
gene10807	rna15416	20275847-20276134;20276788-20279217	20276135-20276787
gene10808	rna15417	20279387-20279522;20279724-20280049	20279523-20279723
gene10809	rna15418	20284453-20285056;20285140-20286820	20285057-20285139
gene10811	rna15419	20296665-20296911;20297747-20298411;20298634-20299739	20296912-20297746;20296912-20298633
gene10812	rna15420	20300288-20300963;20301065-20301295;20301484-20301966	20300964-20301064;20300964-20301483
gene10813	rna15421	20302441-20302960;20303054-20303991	20302961-20303053
gene10815	rna15422	20311988-20312606;20312742-20313780	20312607-20312741
gene10816	rna15423	20315645-20316367;20316476-20317251;20322260-20322627	20316368-20316475;20316368-20322259
gene10817	rna15424	20342320-20342928;20343037-20344118	20342929-20343036
gene10819	rna15427	20345051-20345839;20345943-20347941;20348051-20349253	20345840-20345942;20345840-20348050
gene1082	rna1488	9478886-9479431	--
gene10820	rna15428	20364144-20364255;20363943-20364020;20363609-20363682;20363394-20363464;20363237-20363303;20362741-20363110	20364256-20363942;20364256-20363608;20364256-20363393;20364256-20363236;20364256-20362740
gene10820	rna15429	20364144-20364254;20363943-20364020;20363609-20363682;20363394-20363464;20363250-20363303;20362741-20363110	20364255-20363942;20364255-20363608;20364255-20363393;20364255-20363249;20364255-20362740
gene10821	rna15430	20370463-20370571;20370686-20370857;20372129-20372166	20370572-20370685;20370572-20372128
gene10821	rna15431	20370463-20370571;20370689-20370857;20372129-20372166	20370572-20370688;20370572-20372128
gene10822	rna15432	20378369-20378414;20378458-20378513;20378598-20379017;20379119-20379180;20379321-20379900	20378415-20378457;20378415-20378597;20378415-20379118;20378415-20379320
gene10823	rna15433	20390438-20390898;20389895-20390324;20389464-20389718;20389153-20389365;20388917-20389048;20388701-20388830;20388564-20388610;20388385-20388486;20388134-20388241;20387702-20387844;20387533-20387627;20387335-20387413;20387190-20387241;20386979-20387059;20386647-20386742;20386450-20386553;20385551-20386028;20384925-20384960;20384631-20384832;20384412-20384545;20384017-20384197;20383690-20383919;203…	20390899-20389894;20390899-20389463;20390899-20389152;20390899-20388916;20390899-20388700;20390899-20388563;20390899-20388384;20390899-20388133;20390899-20387701;20390899-20387532;20390899-20387334;20390899-20387189;20390899-20386978;20390899-20386646;20390899-20386449;20390899-20385550;20390899-20384924;20390899-20384630;20390899-20384411;20390899-20384016;20390899-20383689;20390899-20383478;203…
gene10824	rna15434	20395605-20395739;20391748-20393541;20391165-20391438	20395740-20391747;20395740-20391164
gene10824	rna15435	20395605-20395736;20394128-20395321;20393168-20393541	20395737-20394127;20395737-20393167
gene10824	rna15436	20395605-20395731;20394128-20395345;20393168-20393541	20395732-20394127;20395732-20393167
gene10824	rna15437	20395605-20395731;20394128-20395389;20393168-20393541	20395732-20394127;20395732-20393167
gene10825	rna15438	20401456-20401644;20401144-20401220;20400839-20400910;20400526-20400563;20400245-20400288;20399559-20399605;20398689-20398863;20397963-20398404	20401645-20401143;20401645-20400838;20401645-20400525;20401645-20400244;20401645-20399558;20401645-20398688;20401645-20397962
gene10826	rna15439	20402195-20402305;20402515-20402648;20402750-20402832;20403090-20403165;20403284-20403351;20403994-20404075;20404753-20404877;20404986-20405069;20405589-20405735;20406441-20406549;20406630-20406749;20407173-20407658	20402306-20402514;20402306-20402749;20402306-20403089;20402306-20403283;20402306-20403993;20402306-20404752;20402306-20404985;20402306-20405588;20402306-20406440;20402306-20406629;20402306-20407172
gene10827	rna15440	20412658-20413027;20411881-20412348;20411611-20411782;20410841-20411138;20410168-20410240;20409698-20409788;20409270-20409349;20408695-20409129;20407855-20408265	20413028-20411880;20413028-20411610;20413028-20410840;20413028-20410167;20413028-20409697;20413028-20409269;20413028-20408694;20413028-20407854
gene10828	rna15441	20414298-20414533;20414643-20414737;20414834-20414890;20415039-20415189;20415326-20415396;20415799-20415923;20416193-20416353;20416461-20416602;20417163-20417226;20418176-20418358;20418456-20418491;20418620-20418724;20418833-20418892;20418999-20419076;20419576-20419683;20419774-20419839;20420454-20420531;20420612-20420745;20420832-20420925;20421017-20421094;20421461-20421523;20421628-20421696;204…	20414534-20414642;20414534-20414833;20414534-20415038;20414534-20415325;20414534-20415798;20414534-20416192;20414534-20416460;20414534-20417162;20414534-20418175;20414534-20418455;20414534-20418619;20414534-20418832;20414534-20418998;20414534-20419575;20414534-20419773;20414534-20420453;20414534-20420611;20414534-20420831;20414534-20421016;20414534-20421460;20414534-20421627;20414534-20421779;204…
gene10828	rna15442	20414834-20414890;20415035-20415189;20415326-20415396;20415799-20415923;20416193-20416353;20416461-20416602;20417163-20417226;20418176-20418358;20418456-20418491;20418620-20418724;20418833-20418892;20418999-20419076;20419576-20419683;20419774-20419839;20420454-20420531;20420612-20420745;20420832-20420925;20421017-20421094;20421461-20421523;20421628-20421696;20421780-20421875;20422230-20422729	20414891-20415034;20414891-20415325;20414891-20415798;20414891-20416192;20414891-20416460;20414891-20417162;20414891-20418175;20414891-20418455;20414891-20418619;20414891-20418832;20414891-20418998;20414891-20419575;20414891-20419773;20414891-20420453;20414891-20420611;20414891-20420831;20414891-20421016;20414891-20421460;20414891-20421627;20414891-20421779;20414891-20422229
gene10829	rna15443	20426979-20427516;20426724-20426851;20426160-20426571;20425610-20425708;20425301-20425525;20424839-20425000;20423798-20424316;20423204-20423667	20427517-20426723;20427517-20426159;20427517-20425609;20427517-20425300;20427517-20424838;20427517-20423797;20427517-20423203
gene10829	rna15444	20426979-20427512;20426724-20426851;20426160-20426571;20425610-20425708;20425301-20425525;20424839-20425000;20423798-20424316;20423204-20423651	20427513-20426723;20427513-20426159;20427513-20425609;20427513-20425300;20427513-20424838;20427513-20423797;20427513-20423203
gene1083	rna1489	9496829-9497293	--
gene10830	rna15445	20429704-20429942;20430041-20430102;20430429-20431240	20429943-20430040;20429943-20430428
gene10831	rna15446	20432077-20432322;20432647-20435151	20432323-20432646
gene10832	rna15447	20437989-20438457;20437514-20437902;20437336-20437412;20437192-20437246;20436814-20436880;20436611-20436683;20435517-20436454	20438458-20437513;20438458-20437335;20438458-20437191;20438458-20436813;20438458-20436610;20438458-20435516
gene10832	rna15448	20437514-20438457;20437336-20437412;20437192-20437246;20436814-20436880;20436611-20436683;20435517-20436454	20438458-20437335;20438458-20437191;20438458-20436813;20438458-20436610;20438458-20435516
gene10833	rna15449	20439130-20439548;20439689-20440219;20440331-20440605;20440734-20440823;20441119-20441253;20441357-20441478;20441776-20441940;20442184-20442298;20442502-20442607;20442710-20442820;20442900-20443063;20443168-20443285;20443476-20443700;20443804-20443994;20444138-20444305;20444466-20444571;20444668-20444805;20444894-20445052;20445223-20445432;20445514-20445708;20445792-20445863;20446032-20446370	20439549-20439688;20439549-20440330;20439549-20440733;20439549-20441118;20439549-20441356;20439549-20441775;20439549-20442183;20439549-20442501;20439549-20442709;20439549-20442899;20439549-20443167;20439549-20443475;20439549-20443803;20439549-20444137;20439549-20444465;20439549-20444667;20439549-20444893;20439549-20445222;20439549-20445513;20439549-20445791;20439549-20446031
gene10833	rna15450	20439130-20439548;20439689-20440219;20440331-20440605;20440734-20440823;20441119-20441253;20441357-20441478;20441776-20441940;20442193-20442298;20442502-20442607;20442710-20442820;20442900-20443063;20443168-20443285;20443476-20443700;20443804-20443994;20444138-20444305;20444466-20444571;20444668-20444805;20444894-20445052;20445223-20445432;20445514-20445708;20445792-20445863;20446032-20446370	20439549-20439688;20439549-20440330;20439549-20440733;20439549-20441118;20439549-20441356;20439549-20441775;20439549-20442192;20439549-20442501;20439549-20442709;20439549-20442899;20439549-20443167;20439549-20443475;20439549-20443803;20439549-20444137;20439549-20444465;20439549-20444667;20439549-20444893;20439549-20445222;20439549-20445513;20439549-20445791;20439549-20446031
gene10833	rna15451	20439130-20439548;20439689-20440219;20440334-20440605;20440734-20440823;20441119-20441253;20441357-20441478;20441776-20441940;20442184-20442298;20442502-20442607;20442710-20442820;20442900-20443063;20443168-20443285;20443476-20443700;20443804-20443994;20444138-20444305;20444466-20444571;20444668-20444805;20444894-20445052;20445223-20445432;20445514-20445708;20445792-20445863;20446032-20446370	20439549-20439688;20439549-20440333;20439549-20440733;20439549-20441118;20439549-20441356;20439549-20441775;20439549-20442183;20439549-20442501;20439549-20442709;20439549-20442899;20439549-20443167;20439549-20443475;20439549-20443803;20439549-20444137;20439549-20444465;20439549-20444667;20439549-20444893;20439549-20445222;20439549-20445513;20439549-20445791;20439549-20446031
gene10834	rna15452	20454974-20455389;20454501-20454833;20448787-20450027;20446628-20448134	20455390-20454500;20455390-20448786;20455390-20446627
gene10835	rna15453	20462401-20462981;20461847-20462003;20461504-20461752;20461345-20461412;20461008-20461036;20460657-20460853;20460325-20460537;20459694-20459828;20459377-20459493;20459235-20459288;20458837-20458953;20457984-20458080;20457233-20457668	20462982-20461846;20462982-20461503;20462982-20461344;20462982-20461007;20462982-20460656;20462982-20460324;20462982-20459693;20462982-20459376;20462982-20459234;20462982-20458836;20462982-20457983;20462982-20457232
gene10835	rna15454	20462401-20462981;20461847-20462003;20461504-20461752;20461345-20461412;20461008-20461036;20460657-20460853;20460325-20460537;20459694-20459828;20459377-20459493;20459235-20459288;20458837-20458953;20457675-20458080	20462982-20461846;20462982-20461503;20462982-20461344;20462982-20461007;20462982-20460656;20462982-20460324;20462982-20459693;20462982-20459376;20462982-20459234;20462982-20458836;20462982-20457674
gene10835	rna15455	20461847-20462373;20461504-20461752;20461345-20461412;20461008-20461036;20460657-20460853;20460325-20460537;20459694-20459828;20459377-20459493;20459235-20459288;20458837-20458953;20457675-20458080	20462374-20461503;20462374-20461344;20462374-20461007;20462374-20460656;20462374-20460324;20462374-20459693;20462374-20459376;20462374-20459234;20462374-20458836;20462374-20457674
gene10836	rna15456	20463041-20463198;20463319-20464260;20464422-20464491;20464836-20465003;20466134-20466387	20463199-20463318;20463199-20464421;20463199-20464835;20463199-20466133
gene10837	rna15457	20469652-20470196;20469257-20469553;20468889-20469158;20468613-20468792;20468120-20468223;20467887-20467998;20467595-20467693;20467324-20467443;20466455-20466815	20470197-20469256;20470197-20468888;20470197-20468612;20470197-20468119;20470197-20467886;20470197-20467594;20470197-20467323;20470197-20466454
gene10838	rna15458	20473046-20473183;20472845-20472944;20471825-20472208;20471365-20471702	20473184-20472844;20473184-20471824;20473184-20471364
gene10839	rna15459	20474184-20475113	--
gene1084	rna1490	9501459-9502043	--
gene10840	rna15460	20479837-20480285;20478930-20479038;20478651-20478843;20478316-20478452;20477937-20478225;20477702-20477826;20477446-20477611;20477169-20477364;20476842-20477079;20476266-20476708	20480286-20478929;20480286-20478650;20480286-20478315;20480286-20477936;20480286-20477701;20480286-20477445;20480286-20477168;20480286-20476841;20480286-20476265
gene10840	rna15461	20479837-20480284;20478930-20479038;20478651-20478843;20478316-20478452;20477937-20478225;20477702-20477808;20477446-20477611;20477169-20477364;20476842-20477079;20476266-20476708	20480285-20478929;20480285-20478650;20480285-20478315;20480285-20477936;20480285-20477701;20480285-20477445;20480285-20477168;20480285-20476841;20480285-20476265
gene10841	rna15462	20481991-20482553;20482765-20482969;20483429-20483903;20484125-20484287;20485062-20485105;20485257-20485366;20485493-20485586	20482554-20482764;20482554-20483428;20482554-20484124;20482554-20485061;20482554-20485256;20482554-20485492
gene10841	rna15463	20481994-20482553;20482765-20482969;20483432-20483903;20484125-20484287;20485062-20485105;20485257-20485317;20485493-20485586;20485698-20486019	20482554-20482764;20482554-20483431;20482554-20484124;20482554-20485061;20482554-20485256;20482554-20485492;20482554-20485697
gene10841	rna15464	20481996-20482553;20482765-20482969;20483429-20483903;20484125-20484287;20485062-20485105;20485257-20485317;20485493-20485586;20485698-20486019	20482554-20482764;20482554-20483428;20482554-20484124;20482554-20485061;20482554-20485256;20482554-20485492;20482554-20485697
gene10843	rna15465	20495639-20495841;20496011-20496215;20496746-20497360	20495842-20496010;20495842-20496745
gene10844	rna15466	20497970-20498117;20498212-20498416;20498833-20499488	20498118-20498211;20498118-20498832
gene10845	rna15467	20499754-20499979;20500090-20500325;20500428-20500776;20500918-20501581	20499980-20500089;20499980-20500427;20499980-20500917
gene10846	rna15468	20504225-20504419;20504534-20504612;20504766-20505091	20504420-20504533;20504420-20504765
gene10847	rna15469	20513172-20513390;20513502-20513583;20513740-20514185	20513391-20513501;20513391-20513739
gene10848	rna15470	20520075-20520141;20519636-20519962;20519093-20519213;20518827-20519001;20518577-20518647;20517601-20518488	20520142-20519635;20520142-20519092;20520142-20518826;20520142-20518576;20520142-20517600
gene10849	rna15471	20523827-20523833;20521046-20523401	20523834-20521045
gene1085	rna1491	9541676-9542254	--
gene10850	rna15472	20525769-20525939;20526089-20526198;20526288-20526385;20526476-20526640;20527432-20527540;20528234-20528768;20528973-20529070;20529165-20529410;20529684-20529798;20529882-20530095;20530223-20530916	20525940-20526088;20525940-20526287;20525940-20526475;20525940-20527431;20525940-20528233;20525940-20528972;20525940-20529164;20525940-20529683;20525940-20529881;20525940-20530222
gene10851	rna15473	20533944-20534215;20533510-20533834;20533128-20533280;20532548-20532808;20532330-20532416;20532026-20532104;20531762-20531868;20531430-20531560;20530952-20531303	20534216-20533509;20534216-20533127;20534216-20532547;20534216-20532329;20534216-20532025;20534216-20531761;20534216-20531429;20534216-20530951
gene10852	rna15474	20548181-20548394;20547963-20548076;20547591-20547821;20547145-20547430;20546837-20546987;20546265-20546743	20548395-20547962;20548395-20547590;20548395-20547144;20548395-20546836;20548395-20546264
gene10853	rna15475	20565727-20566621;20566918-20567615;20567954-20569042;20569347-20570165;20570285-20570356;20570491-20570571;20570713-20570744;20570846-20570933;20571023-20571175;20571909-20572100;20572182-20572261;20572390-20572462;20572545-20572646;20572818-20572923;20573049-20573136;20573687-20574052	20566622-20566917;20566622-20567953;20566622-20569346;20566622-20570284;20566622-20570490;20566622-20570712;20566622-20570845;20566622-20571022;20566622-20571908;20566622-20572181;20566622-20572389;20566622-20572544;20566622-20572817;20566622-20573048;20566622-20573686
gene10853	rna15476	20565727-20566621;20566918-20567615;20567954-20569042;20569347-20570165;20570285-20570356;20570491-20570571;20570713-20570744;20570846-20570933;20571023-20571175;20571909-20572100;20572182-20572261;20572390-20572462;20572818-20572923;20573049-20573136;20573687-20574048	20566622-20566917;20566622-20567953;20566622-20569346;20566622-20570284;20566622-20570490;20566622-20570712;20566622-20570845;20566622-20571022;20566622-20571908;20566622-20572181;20566622-20572389;20566622-20572817;20566622-20573048;20566622-20573686
gene10856	rna15477	20605484-20605728;20606570-20607285;20607423-20607650;20608438-20608742;20609090-20609225;20609341-20610054	20605729-20606569;20605729-20607422;20605729-20608437;20605729-20609089;20605729-20609340
gene10856	rna15478	20605512-20605728;20606570-20607285;20607423-20607650;20608438-20608742;20609090-20609204;20609341-20610054	20605729-20606569;20605729-20607422;20605729-20608437;20605729-20609089;20605729-20609340
gene10856	rna15479	20605513-20605728;20606570-20607285;20607423-20607650;20608438-20608742;20609090-20609225;20609367-20610054	20605729-20606569;20605729-20607422;20605729-20608437;20605729-20609089;20605729-20609366
gene10856	rna15480	20605815-20606401;20606570-20607285;20607423-20607650;20608438-20608742;20609090-20609225;20609341-20610054	20606402-20606569;20606402-20607422;20606402-20608437;20606402-20609089;20606402-20609340
gene10857	rna15481	20613483-20613589;20612874-20613365;20612681-20612782;20612494-20612575;20612347-20612366;20612166-20612226;20611319-20611398;20610891-20610998;20610458-20610728	20613590-20612873;20613590-20612680;20613590-20612493;20613590-20612346;20613590-20612165;20613590-20611318;20613590-20610890;20613590-20610457
gene10857	rna15482	20613483-20613587;20612874-20613397;20612681-20612782;20612494-20612575;20612347-20612366;20612166-20612226;20611319-20611398;20610891-20610998;20610458-20610728	20613588-20612873;20613588-20612680;20613588-20612493;20613588-20612346;20613588-20612165;20613588-20611318;20613588-20610890;20613588-20610457
gene10859	rna15484	20644767-20644924;20645811-20646767	20644925-20645810
gene10860	rna15485	20648381-20648997;20649587-20649690;20649927-20650108;20650442-20650694;20650782-20651968;20652070-20652387;20652524-20652565;20652822-20652946;20653066-20653213;20653449-20653581;20654162-20654261	20648998-20649586;20648998-20649926;20648998-20650441;20648998-20650781;20648998-20652069;20648998-20652523;20648998-20652821;20648998-20653065;20648998-20653448;20648998-20654161
gene10860	rna15486	20648382-20648997;20649587-20649690;20649927-20650108;20650442-20650694;20650782-20651968;20652070-20652387;20652524-20652565;20652822-20652946;20653066-20653213;20653449-20653552;20654162-20654274	20648998-20649586;20648998-20649926;20648998-20650441;20648998-20650781;20648998-20652069;20648998-20652523;20648998-20652821;20648998-20653065;20648998-20653448;20648998-20654161
gene10860	rna15488	20648410-20648997;20649587-20649690;20649927-20650108;20650442-20650694;20650782-20651968;20652070-20652387;20652524-20652565;20652822-20652946;20653066-20653213;20653480-20653552;20654162-20654274;20654515-20654634;20654805-20654960;20655205-20655704	20648998-20649586;20648998-20649926;20648998-20650441;20648998-20650781;20648998-20652069;20648998-20652523;20648998-20652821;20648998-20653065;20648998-20653479;20648998-20654161;20648998-20654514;20648998-20654804;20648998-20655204
gene10861	rna15489	20658039-20658215;20655818-20657823	20658216-20655817
gene10862	rna15490	20661983-20662122;20661349-20661843;20659072-20660133	20662123-20661348;20662123-20659071
gene10863	rna15491	20672126-20672572;20671109-20671152;20670760-20670856;20670185-20670314;20669714-20670078;20669393-20669572;20668256-20668658;20667185-20667485;20666461-20666619;20665888-20666376;20664476-20665411	20672573-20671108;20672573-20670759;20672573-20670184;20672573-20669713;20672573-20669392;20672573-20668255;20672573-20667184;20672573-20666460;20672573-20665887;20672573-20664475
gene10863	rna15492	20672126-20672572;20671109-20671152;20670760-20670856;20670185-20670314;20669714-20670078;20669393-20669572;20668256-20668655;20667185-20667485;20666461-20666619;20665888-20666376;20664503-20665411	20672573-20671108;20672573-20670759;20672573-20670184;20672573-20669713;20672573-20669392;20672573-20668255;20672573-20667184;20672573-20666460;20672573-20665887;20672573-20664502
gene10864	rna15493	20674430-20674967;20675072-20675112;20675468-20675631;20676769-20676868;20676975-20677144;20677432-20678407	20674968-20675071;20674968-20675467;20674968-20676768;20674968-20676974;20674968-20677431
gene10865	rna15494	20679275-20679378;20680269-20680871;20680984-20681064;20681197-20681466;20681836-20681967;20682038-20682211;20682315-20682544;20682822-20682939;20683305-20683436;20683565-20683699;20683807-20684013;20684103-20684489	20679379-20680268;20679379-20680983;20679379-20681196;20679379-20681835;20679379-20682037;20679379-20682314;20679379-20682821;20679379-20683304;20679379-20683564;20679379-20683806;20679379-20684102
gene10865	rna15495	20680254-20680871;20680984-20681064;20681197-20681466;20681836-20681967;20682038-20682211;20682315-20682544;20682822-20682939;20683305-20683436;20683565-20683699;20683807-20684013;20684103-20684444	20680872-20680983;20680872-20681196;20680872-20681835;20680872-20682037;20680872-20682314;20680872-20682821;20680872-20683304;20680872-20683564;20680872-20683806;20680872-20684102
gene10866	rna15496	20686866-20687363;20686113-20686258;20685669-20685837;20685396-20685494;20685107-20685189;20684587-20685011	20687364-20686112;20687364-20685668;20687364-20685395;20687364-20685106;20687364-20684586
gene10868	rna15499	20692916-20696398	--
gene10869	rna15500	20699237-20699649;20699808-20699971;20700094-20700177;20700331-20700388;20700760-20700813;20701369-20701440;20701527-20701607;20701787-20701959;20702109-20702211;20702286-20702417;20702539-20702661;20702906-20703253	20699650-20699807;20699650-20700093;20699650-20700330;20699650-20700759;20699650-20701368;20699650-20701526;20699650-20701786;20699650-20702108;20699650-20702285;20699650-20702538;20699650-20702905
gene1087	rna1493	9561316-9562054	--
gene10870	rna15501	20703719-20704045;20704154-20704396;20704580-20704756;20705530-20705604;20705731-20705775;20705876-20706040;20706252-20706330;20706580-20707072	20704046-20704153;20704046-20704579;20704046-20705529;20704046-20705730;20704046-20705875;20704046-20706251;20704046-20706579
gene10871	rna15502	20715010-20715491;20717324-20717611;20719056-20719462;20719836-20719949;20720193-20720262	20715492-20717323;20715492-20719055;20715492-20719835;20715492-20720192
gene10871	rna15503	20715010-20715491;20717324-20717611;20719056-20719462;20719881-20719949;20720193-20720262	20715492-20717323;20715492-20719055;20715492-20719880;20715492-20720192
gene10871	rna15504	20715010-20715491;20717324-20717611;20719056-20719462;20720193-20720262	20715492-20717323;20715492-20719055;20715492-20720192
gene10871	rna15505	20715011-20715491;20717324-20717611;20719056-20719105;20719166-20719462;20720193-20720262	20715492-20717323;20715492-20719055;20715492-20719165;20715492-20720192
gene10871	rna15506	20715011-20715491;20717324-20717611;20719056-20719105;20719180-20719462;20720193-20720262	20715492-20717323;20715492-20719055;20715492-20719179;20715492-20720192
gene10871	rna15507	20715011-20715491;20717324-20717611;20719056-20719102;20719178-20719462;20720193-20720262	20715492-20717323;20715492-20719055;20715492-20719177;20715492-20720192
gene10871	rna15508	20715017-20715491;20717324-20717611;20720193-20720262	20715492-20717323;20715492-20720192
gene10871	rna15509	20715018-20715491;20717324-20717611;20722297-20722709	20715492-20717323;20715492-20722296
gene10872	rna15510	20724755-20725256;20725361-20725612;20726136-20726175;20726304-20726556;20726782-20726860;20727553-20728042	20725257-20725360;20725257-20726135;20725257-20726303;20725257-20726781;20725257-20727552
gene10873	rna15511	20729125-20729304;20729456-20729682;20730088-20730274;20730382-20730489;20730748-20731058	20729305-20729455;20729305-20730087;20729305-20730381;20729305-20730747
gene10873	rna15512	20729169-20729304;20729459-20729682;20730088-20730274;20730382-20730489;20730748-20731058	20729305-20729458;20729305-20730087;20729305-20730381;20729305-20730747
gene10874	rna15513	20734004-20734466;20732872-20733054;20731510-20731940	20734467-20732871;20734467-20731509
gene10874	rna15514	20734240-20734464;20732872-20733054;20731510-20731940	20734465-20732871;20734465-20731509
gene10874	rna15515	20734004-20734233;20732872-20733054;20731510-20731937	20734234-20732871;20734234-20731509
gene10875	rna15516	20740979-20741083;20740197-20740265;20739795-20739893;20739508-20739681;20739288-20739393;20739069-20739207;20738830-20738973;20738228-20738313;20737812-20737911;20737584-20737694;20737454-20737495;20737191-20737277;20736863-20736974;20736520-20736686	20741084-20740196;20741084-20739794;20741084-20739507;20741084-20739287;20741084-20739068;20741084-20738829;20741084-20738227;20741084-20737811;20741084-20737583;20741084-20737453;20741084-20737190;20741084-20736862;20741084-20736519
gene10876	rna15517	20751255-20751514;20749932-20750510;20749600-20749743;20749343-20749468;20749044-20749131;20748735-20748828;20748289-20748382;20748111-20748165;20747851-20747942;20747492-20747662;20747294-20747350;20747106-20747189;20746787-20746871;20746405-20746466;20746217-20746291;20745972-20746076;20745673-20745814;20745150-20745564	20751515-20749931;20751515-20749599;20751515-20749342;20751515-20749043;20751515-20748734;20751515-20748288;20751515-20748110;20751515-20747850;20751515-20747491;20751515-20747293;20751515-20747105;20751515-20746786;20751515-20746404;20751515-20746216;20751515-20745971;20751515-20745672;20751515-20745149
gene10877	rna15518	20754411-20754653;20755263-20755492;20755609-20755674;20756019-20756156;20756722-20756799;20756890-20756940;20757039-20757073;20757270-20757378;20757570-20758013	20754654-20755262;20754654-20755608;20754654-20756018;20754654-20756721;20754654-20756889;20754654-20757038;20754654-20757269;20754654-20757569
gene10878	rna15519	20759420-20759561;20760054-20761237	20759562-20760053
gene10879	rna15520	20762888-20763661;20761574-20762409	20763662-20761573
gene1088	rna1494	9563406-9563569;9562099-9563197	9563570-9562098
gene10881	rna15521	20775508-20775663;20775086-20775416;20773196-20774211	20775664-20775085;20775664-20773195
gene10882	rna15522	20779831-20780149;20780373-20780521;20781159-20781319;20781420-20781582;20782792-20783306	20780150-20780372;20780150-20781158;20780150-20781419;20780150-20782791
gene10882	rna15523	20779831-20780069;20780373-20780521;20781159-20781319;20781420-20781582;20782792-20783306	20780070-20780372;20780070-20781158;20780070-20781419;20780070-20782791
gene10883	rna15524	20784157-20784389;20783932-20784001;20783423-20783797	20784390-20783931;20784390-20783422
gene10884	rna15525	20796873-20798915;20799204-20799560	20798916-20799203
gene10885	rna15526	20800766-20801288;20801651-20801867;20802010-20804123;20804808-20805642;20805810-20806106;20806383-20807180	20801289-20801650;20801289-20802009;20801289-20804807;20801289-20805809;20801289-20806382
gene10885	rna15527	20800766-20801288;20801651-20801867;20801970-20804123;20804808-20805642;20805810-20806106;20806383-20807096	20801289-20801650;20801289-20801969;20801289-20804807;20801289-20805809;20801289-20806382
gene10885	rna15528	20800766-20801288;20801651-20801863;20802010-20804123;20804808-20805642;20805810-20806106;20806383-20807096	20801289-20801650;20801289-20802009;20801289-20804807;20801289-20805809;20801289-20806382
gene10885	rna15529	20800767-20801288;20801651-20801867;20801970-20804123;20804826-20805642;20805810-20806106;20806383-20807096	20801289-20801650;20801289-20801969;20801289-20804825;20801289-20805809;20801289-20806382
gene10885	rna15530	20800767-20801288;20801651-20801867;20802010-20804123;20804826-20805642;20805810-20806106;20806383-20807096	20801289-20801650;20801289-20802009;20801289-20804825;20801289-20805809;20801289-20806382
gene10886	rna15531	20807766-20811587	--
gene10887	rna15532	20812174-20812260;20812395-20812459;20812936-20814002;20814080-20814523;20814607-20816265	20812261-20812394;20812261-20812935;20812261-20814079;20812261-20814606
gene10888	rna15533	20817417-20818499	--
gene10889	rna15534	20820953-20821430;20821915-20822093;20822185-20822279;20822368-20822482;20822991-20823196;20823283-20823432;20823508-20823628;20823769-20823998;20824108-20824308;20824646-20825292	20821431-20821914;20821431-20822184;20821431-20822367;20821431-20822990;20821431-20823282;20821431-20823507;20821431-20823768;20821431-20824107;20821431-20824645
gene10889	rna15535	20821083-20821403;20821915-20822093;20822185-20822279;20822368-20822482;20822991-20823196;20823283-20823432;20823508-20823628;20823769-20823998;20824108-20824308;20824646-20825199	20821404-20821914;20821404-20822184;20821404-20822367;20821404-20822990;20821404-20823282;20821404-20823507;20821404-20823768;20821404-20824107;20821404-20824645
gene1089	rna1495	9569839-9570191;9570923-9571283;9572534-9572688;9573019-9573258;9574142-9574251;9574325-9574402;9574525-9574631;9575553-9575647;9575738-9575853;9576071-9576174;9576259-9576336;9576495-9576573;9576728-9576896;9577051-9577121;9577700-9577780;9577868-9577938;9578367-9578463;9578626-9578685;9579238-9579292;9579379-9579779;9579870-9581753;9582067-9582639;9582766-9582824;9582987-9583523	9570192-9570922;9570192-9572533;9570192-9573018;9570192-9574141;9570192-9574324;9570192-9574524;9570192-9575552;9570192-9575737;9570192-9576070;9570192-9576258;9570192-9576494;9570192-9576727;9570192-9577050;9570192-9577699;9570192-9577867;9570192-9578366;9570192-9578625;9570192-9579237;9570192-9579378;9570192-9579869;9570192-9582066;9570192-9582765;9570192-9582986
gene1089	rna1496	9570207-9570510;9570923-9571283;9572534-9572688;9573019-9573258;9574142-9574251;9574325-9574402;9574525-9574631;9575553-9575647;9575738-9575853;9576071-9576174;9576259-9576336;9576495-9576573;9576728-9576896;9577051-9577121;9577700-9577780;9577868-9577938;9578367-9578463;9578626-9578685;9579238-9579292;9579379-9579779;9579870-9581753;9582067-9582639;9582766-9582824;9582987-9583523	9570511-9570922;9570511-9572533;9570511-9573018;9570511-9574141;9570511-9574324;9570511-9574524;9570511-9575552;9570511-9575737;9570511-9576070;9570511-9576258;9570511-9576494;9570511-9576727;9570511-9577050;9570511-9577699;9570511-9577867;9570511-9578366;9570511-9578625;9570511-9579237;9570511-9579378;9570511-9579869;9570511-9582066;9570511-9582765;9570511-9582986
gene10890	rna15536	20828152-20828913;20832609-20833229;20833231-20834304	20828914-20832608;20828914-20833230
gene10891	rna15537	20838572-20838820;20838196-20838448;20837562-20837627;20837320-20837445;20837134-20837209;20836717-20836777;20836559-20836614;20836361-20836450;20836025-20836247;20835547-20835757;20835048-20835320;20834627-20834965	20838821-20838195;20838821-20837561;20838821-20837319;20838821-20837133;20838821-20836716;20838821-20836558;20838821-20836360;20838821-20836024;20838821-20835546;20838821-20835047;20838821-20834626
gene10891	rna15538	20838572-20838715;20838196-20838445;20837562-20837627;20837320-20837445;20837134-20837209;20836717-20836777;20836559-20836614;20836361-20836450;20836025-20836247;20835547-20835757;20835048-20835320;20834627-20834965	20838716-20838195;20838716-20837561;20838716-20837319;20838716-20837133;20838716-20836716;20838716-20836558;20838716-20836360;20838716-20836024;20838716-20835546;20838716-20835047;20838716-20834626
gene10891	rna15539	20838196-20838327;20837562-20837596;20837320-20837445;20837134-20837209;20836717-20836777;20836559-20836614;20836361-20836450;20836025-20836247;20835547-20835757;20835048-20835320;20834627-20834965	20838328-20837561;20838328-20837319;20838328-20837133;20838328-20836716;20838328-20836558;20838328-20836360;20838328-20836024;20838328-20835546;20838328-20835047;20838328-20834626
gene10892	rna15540	20838930-20838967;20839051-20839120;20839558-20839685;20839830-20839886;20840029-20840121;20840388-20840466;20840617-20840741;20840886-20841029;20841117-20841536	20838968-20839050;20838968-20839557;20838968-20839829;20838968-20840028;20838968-20840387;20838968-20840616;20838968-20840885;20838968-20841116
gene10893	rna15541	20843612-20843838;20841677-20843511	20843839-20841676
gene10893	rna15542	20843612-20843838;20841677-20843527	20843839-20841676
gene10894	rna15543	20849306-20849638;20856496-20859357	20849639-20856495
gene10895	rna15544	20860801-20861294;20862822-20863516;20864122-20865711	20861295-20862821;20861295-20864121
gene10895	rna15545	20860807-20861294;20862822-20865711	20861295-20862821
gene10897	rna15547	20873761-20873902;20874059-20874915	20873903-20874058
gene10898	rna15548	20901944-20902257;20905672-20906227	20902258-20905671
gene10899	rna15549	20905965-20909384;20913886-20914590	20909385-20913885
gene109	rna162	921183-922448;920956-921069;920071-920615;919232-919619	922449-920955;922449-920070;922449-919231
gene1090	rna1497	9585947-9586116;9585744-9585819;9584995-9585153;9583752-9584171	9586117-9585743;9586117-9584994;9586117-9583751
gene1090	rna1498	9585947-9586109;9585744-9585819;9584995-9585153;9584143-9584171;9583752-9584018	9586110-9585743;9586110-9584994;9586110-9584142;9586110-9583751
gene10900	rna15550	20916182-20917941	--
gene10901	rna15551	20921177-20921669;20922266-20924802	20921670-20922265
gene10902	rna15552	20925101-20925266;20925354-20925424;20925535-20925615;20925846-20925889;20926560-20927189	20925267-20925353;20925267-20925534;20925267-20925845;20925267-20926559
gene10903	rna15553	20933487-20933857;20931360-20932275;20931112-20931279;20930787-20930966;20930022-20930098;20929752-20929922;20929529-20929655;20928704-20929412	20933858-20931359;20933858-20931111;20933858-20930786;20933858-20930021;20933858-20929751;20933858-20929528;20933858-20928703
gene10903	rna15554	20933491-20933856;20931360-20932275;20931112-20931279;20930787-20930966;20930022-20930098;20929752-20929922;20929529-20929655;20928704-20929409	20933857-20931359;20933857-20931111;20933857-20930786;20933857-20930021;20933857-20929751;20933857-20929528;20933857-20928703
gene10903	rna15555	20933491-20933855;20931360-20932275;20931112-20931279;20930787-20930966;20930022-20930098;20929752-20929922;20929529-20929655;20929311-20929412;20928704-20929201	20933856-20931359;20933856-20931111;20933856-20930786;20933856-20930021;20933856-20929751;20933856-20929528;20933856-20929310;20933856-20928703
gene10903	rna15556	20933491-20933855;20931360-20932275;20931112-20931279;20930787-20930966;20930022-20930098;20929752-20929922;20929529-20929655;20928704-20929412	20933856-20931359;20933856-20931111;20933856-20930786;20933856-20930021;20933856-20929751;20933856-20929528;20933856-20928703
gene10904	rna15557	20937630-20938110;20938317-20938496;20938589-20938912;20938992-20940764;20941603-20942296	20938111-20938316;20938111-20938588;20938111-20938991;20938111-20941602
gene10905	rna15558	20946843-20947005;20946529-20946610;20945055-20945247;20944089-20944532	20947006-20946528;20947006-20945054;20947006-20944088
gene10905	rna15559	20946743-20946819;20946529-20946610;20945055-20945247;20944089-20944532	20946820-20946528;20946820-20945054;20946820-20944088
gene10906	rna15560	20948925-20949196;20949366-20949481;20949579-20951408;20951871-20952592;20952707-20952862;20953323-20953659;20954167-20954234;20954885-20955722	20949197-20949365;20949197-20949578;20949197-20951870;20949197-20952706;20949197-20953322;20949197-20954166;20949197-20954884
gene10906	rna15561	20948925-20949196;20949366-20949481;20949579-20951408;20951871-20952592;20952710-20952862;20953323-20953659;20954167-20954234;20954885-20955722	20949197-20949365;20949197-20949578;20949197-20951870;20949197-20952709;20949197-20953322;20949197-20954166;20949197-20954884
gene10907	rna15562	20958382-20959157;20959242-20959624;20959765-20962656	20959158-20959241;20959158-20959764
gene10907	rna15563	20958383-20959624;20959765-20962656	20959625-20959764
gene10907	rna15564	20958393-20959624;20959765-20962656	20959625-20959764
gene10907	rna15565	20958393-20959157;20959242-20962656	20959158-20959241
gene10908	rna15566	20963283-20963542;20963896-20964712	20963543-20963895
gene10909	rna15567	20965861-20968056;20964623-20964724	20968057-20964622
gene1091	rna1499	9588717-9588935;9586694-9587901	9588936-9586693
gene10910	rna15568	20968156-20968481;20969044-20969147;20969257-20969373;20969975-20970960	20968482-20969043;20968482-20969256;20968482-20969974
gene10910	rna15569	20968421-20968481;20969257-20969373;20969975-20970960	20968482-20969256;20968482-20969974
gene10912	rna15571	20975554-20978762	--
gene10913	rna15572	20984688-20985034;20985130-20985318;20985405-20985478;20985717-20985842;20985932-20986025;20986115-20986198;20986403-20986546;20986655-20986768;20986867-20987004;20987097-20987201;20987581-20987721;20987820-20987912;20988002-20988079;20988314-20988568;20988656-20988758;20988870-20989044;20989137-20989242;20989340-20989429;20989759-20990354	20985035-20985129;20985035-20985404;20985035-20985716;20985035-20985931;20985035-20986114;20985035-20986402;20985035-20986654;20985035-20986866;20985035-20987096;20985035-20987580;20985035-20987819;20985035-20988001;20985035-20988313;20985035-20988655;20985035-20988869;20985035-20989136;20985035-20989339;20985035-20989758
gene10914	rna15573	20991154-20991270;20991548-20991636;20992193-20993351;20993572-20994401	20991271-20991547;20991271-20992192;20991271-20993571
gene10914	rna15574	20991154-20991270;20992199-20993351;20993572-20994401	20991271-20992198;20991271-20993571
gene10914	rna15575	20991169-20991270;20992193-20993351;20993572-20994401	20991271-20992192;20991271-20993571
gene10914	rna15576	20991297-20991448;20991548-20991636;20992193-20993351;20993572-20994197	20991449-20991547;20991449-20992192;20991449-20993571
gene10914	rna15577	20991297-20991448;20992193-20993351;20993572-20994197	20991449-20992192;20991449-20993571
gene10914	rna15578	20991297-20991448;20992199-20993351;20993572-20994197	20991449-20992198;20991449-20993571
gene10915	rna15579	21003511-21004723;21005678-21005941;21006480-21006998;21007196-21007471;21008069-21008238;21008358-21008570;21008665-21008851;21009028-21009079;21009169-21009398;21009502-21009600;21009972-21010636;21011200-21011703;21012261-21012674;21012915-21013491	21004724-21005677;21004724-21006479;21004724-21007195;21004724-21008068;21004724-21008357;21004724-21008664;21004724-21009027;21004724-21009168;21004724-21009501;21004724-21009971;21004724-21011199;21004724-21012260;21004724-21012914
gene10916	rna15580	21016169-21016301;21016597-21016848;21017284-21017683	21016302-21016596;21016302-21017283
gene10917	rna15581	21021589-21022097;21022209-21022314;21023206-21025255	21022098-21022208;21022098-21023205
gene10917	rna15582	21021589-21022097;21023139-21025255	21022098-21023138
gene10917	rna15583	21021589-21022097;21023206-21025255	21022098-21023205
gene10917	rna15584	21022104-21022314;21023139-21025255	21022315-21023138
gene10917	rna15585	21022104-21022314;21023206-21025255	21022315-21023205
gene10918	rna15586	21029132-21029370;21027592-21028347;21027356-21027506;21027096-21027254;21025307-21026274	21029371-21027591;21029371-21027355;21029371-21027095;21029371-21025306
gene10918	rna15587	21029132-21029370;21027592-21028390;21027356-21027506;21027096-21027254;21025307-21026274	21029371-21027591;21029371-21027355;21029371-21027095;21029371-21025306
gene10918	rna15588	21029132-21029388;21027592-21028343;21027356-21027506;21027096-21027254;21025316-21026274	21029389-21027591;21029389-21027355;21029389-21027095;21029389-21025315
gene10918	rna15589	21029132-21029370;21027592-21028301;21027356-21027506;21027096-21027254;21025316-21026274	21029371-21027591;21029371-21027355;21029371-21027095;21029371-21025315
gene10919	rna15590	21032343-21034400	--
gene1092	rna1500	9592666-9592983;9592449-9592500;9592096-9592170;9591892-9591923;9591529-9591562;9591267-9591334;9590708-9591158	9592984-9592448;9592984-9592095;9592984-9591891;9592984-9591528;9592984-9591266;9592984-9590707
gene10920	rna15591	21035415-21035835;21036532-21036658;21036885-21037402;21038069-21038763	21035836-21036531;21035836-21036884;21035836-21038068
gene10920	rna15592	21035416-21035835;21036532-21037402;21038069-21038763	21035836-21036531;21035836-21038068
gene10920	rna15593	21035417-21035835;21036885-21037402;21038069-21038763	21035836-21036884;21035836-21038068
gene10921	rna15594	21039179-21040322;21040438-21040507;21040607-21041752;21041961-21042828	21040323-21040437;21040323-21040606;21040323-21041960
gene10922	rna15595	21044465-21044793;21044161-21044305;21043578-21043699;21042930-21043449	21044794-21044160;21044794-21043577;21044794-21042929
gene10923	rna15596	21053575-21054149;21054237-21054357;21054671-21054897;21055251-21056445;21058655-21059247	21054150-21054236;21054150-21054670;21054150-21055250;21054150-21058654
gene10923	rna15597	21053575-21054144;21054237-21054357;21054671-21054897;21055251-21056445;21058655-21059247	21054145-21054236;21054145-21054670;21054145-21055250;21054145-21058654
gene10923	rna15598	21053575-21054140;21054237-21054357;21054671-21054897;21055251-21056445;21058655-21059247	21054141-21054236;21054141-21054670;21054141-21055250;21054141-21058654
gene10925	rna15600	21060634-21062622	--
gene10926	rna15601	21062740-21063001;21063245-21063316;21063793-21063880;21064094-21064226;21064398-21064436;21064897-21065197	21063002-21063244;21063002-21063792;21063002-21064093;21063002-21064397;21063002-21064896
gene10927	rna15602	21068771-21069368;21069492-21069610;21069940-21070166;21070524-21071718;21074617-21075219	21069369-21069491;21069369-21069939;21069369-21070523;21069369-21074616
gene10927	rna15603	21069375-21069610;21069940-21070166;21070524-21071718;21074617-21075219	21069611-21069939;21069611-21070523;21069611-21074616
gene10928	rna15604	21079051-21079362;21078486-21078647;21078246-21078364;21078080-21078157;21077886-21077979;21077729-21077788;21077402-21077470;21077162-21077260;21077011-21077055;21076799-21076901;21076124-21076707	21079363-21078485;21079363-21078245;21079363-21078079;21079363-21077885;21079363-21077728;21079363-21077401;21079363-21077161;21079363-21077010;21079363-21076798;21079363-21076123
gene10929	rna15605	21080353-21080881;21081469-21081615;21081715-21081862;21082301-21082554;21082682-21083059;21083140-21083448;21083686-21083886;21084300-21085089	21080882-21081468;21080882-21081714;21080882-21082300;21080882-21082681;21080882-21083139;21080882-21083685;21080882-21084299
gene10929	rna15606	21080353-21080881;21081469-21081615;21081715-21081862;21082301-21082554;21082682-21083059;21083140-21083448;21084300-21085089	21080882-21081468;21080882-21081714;21080882-21082300;21080882-21082681;21080882-21083139;21080882-21084299
gene1093	rna1501	9605956-9606299;9603938-9604018;9603696-9603795;9603499-9603583;9603361-9603410;9602449-9602528;9602219-9602278;9601925-9602024;9601750-9601827;9601537-9601604;9601336-9601404;9601179-9601256;9601004-9601099;9600515-9600585;9600274-9600351;9600070-9600163;9599421-9599519;9598027-9598211;9597822-9597936;9597200-9597331;9597009-9597116;9596829-9596938;9596625-9596732;9595283-9596534	9606300-9603937;9606300-9603695;9606300-9603498;9606300-9603360;9606300-9602448;9606300-9602218;9606300-9601924;9606300-9601749;9606300-9601536;9606300-9601335;9606300-9601178;9606300-9601003;9606300-9600514;9606300-9600273;9606300-9600069;9606300-9599420;9606300-9598026;9606300-9597821;9606300-9597199;9606300-9597008;9606300-9596828;9606300-9596624;9606300-9595282
gene1093	rna1502	9602160-9602198;9601925-9602024;9601750-9601827;9601537-9601604;9601336-9601404;9601179-9601256;9601004-9601099;9600515-9600585;9600274-9600351;9600070-9600163;9599421-9599519;9598027-9598211;9597822-9597936;9597200-9597331;9597009-9597116;9596829-9596938;9596625-9596732;9595283-9596534	9602199-9601924;9602199-9601749;9602199-9601536;9602199-9601335;9602199-9601178;9602199-9601003;9602199-9600514;9602199-9600273;9602199-9600069;9602199-9599420;9602199-9598026;9602199-9597821;9602199-9597199;9602199-9597008;9602199-9596828;9602199-9596624;9602199-9595282
gene10930	rna15607	21085500-21085734;21085873-21086184;21086290-21087246	21085735-21085872;21085735-21086289
gene10931	rna15608	21088282-21088435;21088543-21088854;21089034-21089552;21089669-21090106	21088436-21088542;21088436-21089033;21088436-21089668
gene10933	rna15609	21129567-21129811;21131219-21131385;21131502-21131648	21129812-21131218;21129812-21131501
gene10934	rna15610	21160007-21160160;21160268-21160579;21160759-21161277;21161394-21161831	21160161-21160267;21160161-21160758;21160161-21161393
gene10936	rna15611	21191352-21191558;21198429-21198692	21191559-21198428
gene10937	rna15612	21201146-21201299;21201407-21201718;21201892-21202410;21202531-21202973	21201300-21201406;21201300-21201891;21201300-21202530
gene10939	rna15613	21213315-21213468;21213576-21213887;21214067-21214585;21214702-21215128	21213469-21213575;21213469-21214066;21213469-21214701
gene1094	rna1503	9607922-9608455;9609076-9609222;9609348-9609482;9609678-9609786;9609902-9610026;9610327-9610452;9610537-9610617;9610974-9611036;9611134-9611208;9611289-9611367;9611480-9611580;9611721-9611834;9611939-9612052;9612154-9612225;9612325-9612722	9608456-9609075;9608456-9609347;9608456-9609677;9608456-9609901;9608456-9610326;9608456-9610536;9608456-9610973;9608456-9611133;9608456-9611288;9608456-9611479;9608456-9611720;9608456-9611938;9608456-9612153;9608456-9612324
gene10940	rna15614	21239967-21240367;21240479-21240790;21240967-21241485;21241583-21243140	21240368-21240478;21240368-21240966;21240368-21241582
gene10941	rna15615	21244009-21244012;21244293-21244702;21244813-21245976	21244013-21244292;21244013-21244812
gene10942	rna15616	21247421-21247437;21247590-21248058;21248166-21248966	21247438-21247589;21247438-21248165
gene10943	rna15617	21249989-21250171;21250919-21251459;21251562-21252149;21252241-21252367;21252460-21252794;21252901-21253270	21250172-21250918;21250172-21251561;21250172-21252240;21250172-21252459;21250172-21252900
gene10944	rna15618	21256988-21257764	--
gene10945	rna15619	21263046-21264355	--
gene10946	rna15620	21265416-21267033	--
gene10947	rna15621	21268900-21269266;21268058-21268139;21267816-21267974;21267299-21267682	21269267-21268057;21269267-21267815;21269267-21267298
gene10948	rna15622	21271170-21271309;21270082-21271011	21271310-21270081
gene10949	rna15623	21282133-21283010;21283130-21283196;21284295-21284513;21284602-21284726;21284880-21285224	21283011-21283129;21283011-21284294;21283011-21284601;21283011-21284879
gene1095	rna1504	9616598-9616713;9616374-9616477;9615926-9616264	9616714-9616373;9616714-9615925
gene10950	rna15624	21287796-21288108;21288959-21289999	21288109-21288958
gene10950	rna15625	21288155-21288647;21288959-21289999	21288648-21288958
gene10951	rna15626	21290854-21291265;21291587-21291714;21291847-21292017;21292257-21292489;21292581-21292752;21292841-21292879;21293013-21293081;21293208-21293324;21293639-21293850;21294150-21294246;21294248-21294286;21294288-21294307;21294405-21294604;21294986-21295152;21295263-21295359;21295648-21295739;21296233-21296814	21291266-21291586;21291266-21291846;21291266-21292256;21291266-21292580;21291266-21292840;21291266-21293012;21291266-21293207;21291266-21293638;21291266-21294149;21291266-21294247;21291266-21294287;21291266-21294404;21291266-21294985;21291266-21295262;21291266-21295647;21291266-21296232
gene10952	rna15627	21299702-21300413;21298276-21299035;21297972-21298008;21297691-21297824;21297098-21297564	21300414-21298275;21300414-21297971;21300414-21297690;21300414-21297097
gene10953	rna15628	21304398-21305065;21303417-21304095;21302899-21303015;21301919-21302097;21301743-21301836;21301538-21301615;21301289-21301390;21300585-21301049	21305066-21303416;21305066-21302898;21305066-21301918;21305066-21301742;21305066-21301537;21305066-21301288;21305066-21300584
gene10953	rna15629	21303417-21305065;21302899-21303015;21301919-21302097;21301743-21301836;21301538-21301615;21301289-21301390;21300585-21301049	21305066-21302898;21305066-21301918;21305066-21301742;21305066-21301537;21305066-21301288;21305066-21300584
gene10954	rna15630	21319811-21320012;21318919-21319582	21320013-21318918
gene10955	rna15631	21323397-21323553;21322656-21323014	21323554-21322655
gene10956	rna15632	21325335-21325441;21324777-21325178	21325442-21324776
gene10957	rna15633	21327488-21328556;21328643-21329841	21328557-21328642
gene10958	rna15634	21330912-21331530	--
gene10959	rna15635	21336764-21337275;21336459-21336651;21336055-21336141;21335866-21335967;21335671-21335779;21335170-21335273;21334945-21335082;21334756-21334851;21334120-21334244;21333570-21333702;21332863-21332988;21332675-21332783;21331506-21332043	21337276-21336458;21337276-21336054;21337276-21335865;21337276-21335670;21337276-21335169;21337276-21334944;21337276-21334755;21337276-21334119;21337276-21333569;21337276-21332862;21337276-21332674;21337276-21331505
gene1096	rna1505	9617643-9618034;9618133-9618264;9620005-9620532	9618035-9618132;9618035-9620004
gene10960	rna15636	21338061-21338152;21338276-21338400;21338505-21338855;21339112-21339318;21339622-21339735;21339818-21340192;21340387-21340725	21338153-21338275;21338153-21338504;21338153-21339111;21338153-21339621;21338153-21339817;21338153-21340386
gene10960	rna15637	21338077-21338400;21338505-21338855;21339112-21339318;21339622-21339735;21339818-21340192;21340387-21340725	21338401-21338504;21338401-21339111;21338401-21339621;21338401-21339817;21338401-21340386
gene10961	rna15638	21342483-21342650;21340947-21341619	21342651-21340946
gene10961	rna15639	21342483-21342597;21340947-21341613	21342598-21340946
gene10962	rna15640	21346554-21346683;21345788-21345921;21345305-21345386;21345028-21345098;21344804-21344905;21344622-21344711;21344201-21344275;21344066-21344098;21343885-21343965;21343658-21343717;21343116-21343571	21346684-21345787;21346684-21345304;21346684-21345027;21346684-21344803;21346684-21344621;21346684-21344200;21346684-21344065;21346684-21343884;21346684-21343657;21346684-21343115
gene10963	rna15641	21346766-21347250;21348049-21348188;21348442-21348790;21348920-21349168;21349307-21349432;21349522-21349998	21347251-21348048;21347251-21348441;21347251-21348919;21347251-21349306;21347251-21349521
gene10964	rna15642	21350155-21350753;21351096-21351258;21351332-21351402;21351692-21351787;21351862-21351975;21352302-21352370;21352496-21352570;21352708-21353034	21350754-21351095;21350754-21351331;21350754-21351691;21350754-21351861;21350754-21352301;21350754-21352495;21350754-21352707
gene10964	rna15643	21350177-21350753;21351096-21351258;21351332-21351402;21351692-21351787;21351862-21351975;21352302-21352370;21352496-21352570;21352743-21353048	21350754-21351095;21350754-21351331;21350754-21351691;21350754-21351861;21350754-21352301;21350754-21352495;21350754-21352742
gene10965	rna15644	21357402-21357779;21357101-21357330;21356878-21356985;21356730-21356801;21356504-21356590;21355826-21355977;21355524-21355604;21355392-21355425;21355219-21355285;21355056-21355132;21354647-21354707;21354442-21354524;21354254-21354325;21353293-21353923	21357780-21357100;21357780-21356877;21357780-21356729;21357780-21356503;21357780-21355825;21357780-21355523;21357780-21355391;21357780-21355218;21357780-21355055;21357780-21354646;21357780-21354441;21357780-21354253;21357780-21353292
gene10966	rna15645	21358240-21358789;21358981-21359263;21360122-21360221;21361046-21361103;21361325-21361431;21361769-21362325	21358790-21358980;21358790-21360121;21358790-21361045;21358790-21361324;21358790-21361768
gene10968	rna15646	21373587-21373700;21372761-21373009;21372252-21372458;21372075-21372155;21371864-21371950;21371669-21371764;21371462-21371515;21370252-21371357;21369906-21369954;21369763-21369802;21369132-21369556	21373701-21372760;21373701-21372251;21373701-21372074;21373701-21371863;21373701-21371668;21373701-21371461;21373701-21370251;21373701-21369905;21373701-21369762;21373701-21369131
gene10968	rna15647	21373587-21373700;21372761-21373009;21372252-21372458;21372075-21372155;21371864-21371950;21371669-21371764;21371462-21371515;21370252-21371357;21369906-21369965;21369763-21369802;21369132-21369556	21373701-21372760;21373701-21372251;21373701-21372074;21373701-21371863;21373701-21371668;21373701-21371461;21373701-21370251;21373701-21369905;21373701-21369762;21373701-21369131
gene10969	rna15648	21375259-21375436;21374741-21374839;21374595-21374647;21374412-21374485;21374005-21374312	21375437-21374740;21375437-21374594;21375437-21374411;21375437-21374004
gene10969	rna15649	21375259-21375457;21374595-21374839;21374408-21374485	21375458-21374594;21375458-21374407
gene1097	rna1506	9621370-9621816;9621918-9622049;9622577-9623213	9621817-9621917;9621817-9622576
gene10971	rna15651	21383253-21383870	--
gene10972	rna15652	21395237-21395707;21395802-21396416	21395708-21395801
gene10973	rna15654	21396779-21397696;21397849-21397957;21398088-21398180;21398291-21398951;21399323-21399520;21400008-21400127;21400351-21400440;21400611-21400669;21401014-21401085;21401166-21401794	21397697-21397848;21397697-21398087;21397697-21398290;21397697-21399322;21397697-21400007;21397697-21400350;21397697-21400610;21397697-21401013;21397697-21401165
gene10973	rna15660	21396779-21397696;21397849-21397957;21398088-21398180;21398291-21398951;21399323-21399520;21400008-21400127;21400351-21400510;21400611-21400669;21401014-21401085	21397697-21397848;21397697-21398087;21397697-21398290;21397697-21399322;21397697-21400007;21397697-21400350;21397697-21400610;21397697-21401013
gene10973	rna15661	21396779-21397696;21397849-21397957;21398088-21398180;21398291-21398951;21399323-21399520;21400008-21400127;21400351-21400468;21400611-21400669;21401014-21401085	21397697-21397848;21397697-21398087;21397697-21398290;21397697-21399322;21397697-21400007;21397697-21400350;21397697-21400610;21397697-21401013
gene10973	rna15662	21396779-21397696;21397849-21397957;21398088-21398180;21398291-21398951;21399323-21399520;21400008-21400127;21400351-21400510;21400611-21400669;21400934-21401049	21397697-21397848;21397697-21398087;21397697-21398290;21397697-21399322;21397697-21400007;21397697-21400350;21397697-21400610;21397697-21400933
gene10973	rna15663	21396779-21397696;21397849-21397957;21398088-21398180;21398291-21398951;21399323-21399520;21400008-21400127;21400351-21400468;21400611-21400669;21400934-21401049	21397697-21397848;21397697-21398087;21397697-21398290;21397697-21399322;21397697-21400007;21397697-21400350;21397697-21400610;21397697-21400933
gene10974	rna15664	21404216-21404492;21403629-21403727;21403367-21403419;21403157-21403230;21402815-21403067	21404493-21403628;21404493-21403366;21404493-21403156;21404493-21402814
gene10976	rna15666	21418517-21419035;21417888-21417986;21417544-21417596;21417329-21417402;21416974-21417234	21419036-21417887;21419036-21417543;21419036-21417328;21419036-21416973
gene10976	rna15667	21418517-21419048;21417888-21417986;21417544-21417596;21417329-21417409;21417219-21417234	21419049-21417887;21419049-21417543;21419049-21417328;21419049-21417218
gene10977	rna15668	21420505-21421506	--
gene10978	rna15669	21425341-21425587;21424686-21424939;21424289-21424388;21424016-21424121;21423709-21423932;21423473-21423545;21422882-21423120;21422222-21422448;21421685-21422119	21425588-21424685;21425588-21424288;21425588-21424015;21425588-21423708;21425588-21423472;21425588-21422881;21425588-21422221;21425588-21421684
gene10978	rna15670	21425341-21425587;21424686-21424939;21424283-21424388;21424016-21424121;21423709-21423932;21423473-21423545;21422882-21423120;21422222-21422448;21421685-21422119	21425588-21424685;21425588-21424282;21425588-21424015;21425588-21423708;21425588-21423472;21425588-21422881;21425588-21422221;21425588-21421684
gene10978	rna15671	21425341-21425587;21424686-21424977;21424283-21424388;21424016-21424121;21423709-21423932;21423473-21423545;21422882-21423120;21422222-21422448;21421685-21422119	21425588-21424685;21425588-21424282;21425588-21424015;21425588-21423708;21425588-21423472;21425588-21422881;21425588-21422221;21425588-21421684
gene10979	rna15672	21428032-21428687;21429038-21429530;21430627-21431250	21428688-21429037;21428688-21430626
gene1098	rna1507	9631901-9632185;9631691-9631815;9630822-9630947;9630224-9630339;9629269-9629357;9629086-9629131;9628535-9628673;9627756-9627857;9627601-9627659;9627001-9627417;9625504-9626198;9624566-9625112;9623828-9624136;9623361-9623741	9632186-9631690;9632186-9630821;9632186-9630223;9632186-9629268;9632186-9629085;9632186-9628534;9632186-9627755;9632186-9627600;9632186-9627000;9632186-9625503;9632186-9624565;9632186-9623827;9632186-9623360
gene1098	rna1508	9631901-9632090;9631691-9631815;9630822-9630947;9630224-9630339;9629269-9629357;9629086-9629131;9628535-9628667;9627756-9627857;9627601-9627659;9627001-9627417;9625504-9626198;9624566-9625112;9623828-9624136;9623361-9623741	9632091-9631690;9632091-9630821;9632091-9630223;9632091-9629268;9632091-9629085;9632091-9628534;9632091-9627755;9632091-9627600;9632091-9627000;9632091-9625503;9632091-9624565;9632091-9623827;9632091-9623360
gene10980	rna15673	21435002-21435447;21435840-21436329;21436538-21437181	21435448-21435839;21435448-21436537
gene10981	rna15674	21447433-21448013;21448970-21449459;21449705-21450290	21448014-21448969;21448014-21449704
gene10982	rna15675	21452256-21453465	--
gene10983	rna15676	21454999-21455950;21456133-21456270;21456460-21456633;21456886-21457047;21457606-21457839;21457917-21458054;21458528-21458620;21458738-21458833;21459165-21459293;21459410-21459487;21459608-21459766;21459857-21460004;21460110-21460192;21460278-21460625	21455951-21456132;21455951-21456459;21455951-21456885;21455951-21457605;21455951-21457916;21455951-21458527;21455951-21458737;21455951-21459164;21455951-21459409;21455951-21459607;21455951-21459856;21455951-21460109;21455951-21460277
gene10984	rna15677	21464351-21464651;21463592-21463750;21462807-21462920;21462415-21462572;21462183-21462282;21461885-21462061;21461649-21461794;21461340-21461486;21460789-21461249	21464652-21463591;21464652-21462806;21464652-21462414;21464652-21462182;21464652-21461884;21464652-21461648;21464652-21461339;21464652-21460788
gene10985	rna15678	21467973-21468224;21467738-21467848;21467499-21467639;21467297-21467407;21467054-21467197;21466911-21466948;21466719-21466795;21466550-21466645;21465852-21466381	21468225-21467737;21468225-21467498;21468225-21467296;21468225-21467053;21468225-21466910;21468225-21466718;21468225-21466549;21468225-21465851
gene10987	rna15679	21477531-21477948;21477309-21477381;21476336-21476400;21475946-21476055;21475720-21475830;21474108-21474219;21473876-21474016;21473656-21473766;21473406-21473549;21473282-21473322;21472897-21472976;21472723-21472818;21472121-21472596	21477949-21477308;21477949-21476335;21477949-21475945;21477949-21475719;21477949-21474107;21477949-21473875;21477949-21473655;21477949-21473405;21477949-21473281;21477949-21472896;21477949-21472722;21477949-21472120
gene10987	rna15680	21474307-21474540;21474108-21474218;21473876-21474016;21473656-21473766;21473406-21473549;21473282-21473322;21472897-21472976;21472723-21472818;21472121-21472596	21474541-21474107;21474541-21473875;21474541-21473655;21474541-21473405;21474541-21473281;21474541-21472896;21474541-21472722;21474541-21472120
gene10988	rna15681	21479667-21481136	--
gene10989	rna15682	21495008-21495491;21494153-21494322;21493825-21493878;21492923-21493039;21492524-21492817;21491493-21491750;21490614-21491347	21495492-21494152;21495492-21493824;21495492-21492922;21495492-21492523;21495492-21491492;21495492-21490613
gene1099	rna1509	9637610-9638084;9638534-9638693;9638921-9639697	9638085-9638533;9638085-9638920
gene10990	rna15683	21506714-21506869;21505068-21505311;21504779-21504984;21504483-21504677;21504243-21504379;21504047-21504144;21503857-21503954;21503600-21503768;21503391-21503507;21503203-21503310;21503011-21503073;21502751-21502864;21502500-21502665;21502302-21502414;21502075-21502212;21501857-21501987;21501484-21501549;21500696-21500759;21500197-21500311;21499996-21500069;21499781-21499875;21499658-21499689;214…	21506870-21505067;21506870-21504778;21506870-21504482;21506870-21504242;21506870-21504046;21506870-21503856;21506870-21503599;21506870-21503390;21506870-21503202;21506870-21503010;21506870-21502750;21506870-21502499;21506870-21502301;21506870-21502074;21506870-21501856;21506870-21501483;21506870-21500695;21506870-21500196;21506870-21499995;21506870-21499780;21506870-21499657;21506870-21499005
gene10990	rna15684	21506714-21506869;21505068-21505319;21504779-21504984;21504483-21504677;21504243-21504379;21504047-21504144;21503857-21503954;21503600-21503768;21503391-21503507;21503203-21503310;21503011-21503073;21502751-21502864;21502500-21502665;21502302-21502414;21502075-21502212;21501857-21501987;21501484-21501549;21500696-21500759;21500197-21500311;21499996-21500069;21499781-21499875;21499658-21499689;214…	21506870-21505067;21506870-21504778;21506870-21504482;21506870-21504242;21506870-21504046;21506870-21503856;21506870-21503599;21506870-21503390;21506870-21503202;21506870-21503010;21506870-21502750;21506870-21502499;21506870-21502301;21506870-21502074;21506870-21501856;21506870-21501483;21506870-21500695;21506870-21500196;21506870-21499995;21506870-21499780;21506870-21499657;21506870-21499005
gene10991	rna15686	21522393-21522936;21523086-21523179;21524661-21524718;21524811-21524854;21524964-21525381	21522937-21523085;21522937-21524660;21522937-21524810;21522937-21524963
gene10992	rna15687	21534191-21534283;21531075-21531299;21530297-21530616	21534284-21531074;21534284-21530296
gene10993	rna15688	21549261-21549460;21548916-21549142;21548465-21548798;21547825-21548386	21549461-21548915;21549461-21548464;21549461-21547824
gene10994	rna15689	21559193-21559723;21558479-21559116;21558142-21558305;21557951-21558011;21557496-21557561;21557209-21557294;21556696-21556759;21556170-21556382;21555760-21555825;21555596-21555675;21555388-21555513;21554880-21554937;21554279-21554726	21559724-21558478;21559724-21558141;21559724-21557950;21559724-21557495;21559724-21557208;21559724-21556695;21559724-21556169;21559724-21555759;21559724-21555595;21559724-21555387;21559724-21554879;21559724-21554278
gene10994	rna15690	21559193-21559723;21558479-21559116;21558142-21558305;21557951-21558011;21557496-21557561;21557209-21557294;21556696-21556759;21556170-21556382;21555760-21555825;21555596-21555675;21555388-21555513;21554880-21554946;21554279-21554726	21559724-21558478;21559724-21558141;21559724-21557950;21559724-21557495;21559724-21557208;21559724-21556695;21559724-21556169;21559724-21555759;21559724-21555595;21559724-21555387;21559724-21554879;21559724-21554278
gene10994	rna15691	21559193-21559723;21558479-21559116;21558142-21558305;21557951-21558011;21557496-21557561;21557209-21557294;21556696-21556759;21556170-21556382;21555760-21555825;21555596-21555675;21555388-21555513;21555263-21555297;21554880-21554946;21554279-21554726	21559724-21558478;21559724-21558141;21559724-21557950;21559724-21557495;21559724-21557208;21559724-21556695;21559724-21556169;21559724-21555759;21559724-21555595;21559724-21555387;21559724-21555262;21559724-21554879;21559724-21554278
gene10994	rna15692	21559193-21559723;21558479-21559116;21558142-21558305;21557951-21558011;21557496-21557561;21557209-21557294;21556696-21556759;21556170-21556382;21555760-21555825;21555596-21555675;21555388-21555513;21555245-21555297;21554880-21554937;21554279-21554726	21559724-21558478;21559724-21558141;21559724-21557950;21559724-21557495;21559724-21557208;21559724-21556695;21559724-21556169;21559724-21555759;21559724-21555595;21559724-21555387;21559724-21555244;21559724-21554879;21559724-21554278
gene10994	rna15693	21559193-21559723;21558479-21559116;21558142-21558305;21557951-21558011;21557496-21557561;21557209-21557294;21556696-21556759;21556170-21556382;21555760-21555825;21555596-21555675;21555388-21555513;21555245-21555297;21554880-21554946;21554279-21554726	21559724-21558478;21559724-21558141;21559724-21557950;21559724-21557495;21559724-21557208;21559724-21556695;21559724-21556169;21559724-21555759;21559724-21555595;21559724-21555387;21559724-21555244;21559724-21554879;21559724-21554278
gene10995	rna15694	21562656-21564841;21565490-21566029	21564842-21565489
gene10996	rna15695	21568275-21571240	--
gene10997	rna15696	21573601-21573933;21574085-21574228;21574528-21574671;21575032-21575138;21575259-21575555	21573934-21574084;21573934-21574527;21573934-21575031;21573934-21575258
gene10998	rna15697	21578072-21578403;21578563-21578703;21578803-21578946;21579038-21579144;21579255-21579614	21578404-21578562;21578404-21578802;21578404-21579037;21578404-21579254
gene10999	rna15698	21582244-21582604;21582007-21582147;21581721-21581864;21581534-21581640;21580956-21581448	21582605-21582006;21582605-21581720;21582605-21581533;21582605-21580955
gene11	rna17	185223-185430;186023-187041;190132-190703	185431-186022;185431-190131
gene110	rna163	925692-925863;927188-929152	925864-927187
gene1100	rna1510	9642731-9643033;9644280-9644870;9645407-9646624	9643034-9644279;9643034-9645406
gene11002	rna15699	21591123-21591315;21589696-21591018;21589125-21589412	21591316-21589695;21591316-21589124
gene11003	rna15700	21592951-21593132;21593989-21594138;21594282-21594613	21593133-21593988;21593133-21594281
gene11004	rna15701	21599695-21600245;21599477-21599568;21598952-21599084;21598565-21598834;21598288-21598477;21596835-21598061;21596477-21596715;21596307-21596380;21595494-21595602;21594831-21595263	21600246-21599476;21600246-21598951;21600246-21598564;21600246-21598287;21600246-21596834;21600246-21596476;21600246-21596306;21600246-21595493;21600246-21594830
gene11004	rna15702	21599695-21600254;21599477-21599568;21598952-21599084;21598565-21598834;21598288-21598477;21596835-21598061;21596477-21596715;21596307-21596380;21595797-21595866;21595494-21595602	21600255-21599476;21600255-21598951;21600255-21598564;21600255-21598287;21600255-21596834;21600255-21596476;21600255-21596306;21600255-21595796;21600255-21595493
gene11005	rna15703	21606173-21607400;21605687-21605812;21605494-21605598;21604393-21604461;21603984-21604097;21602895-21603537	21607401-21605686;21607401-21605493;21607401-21604392;21607401-21603983;21607401-21602894
gene11006	rna15704	21613962-21614137;21612773-21612870;21612484-21612660;21611782-21611882;21611622-21611697;21611083-21611142;21610804-21610991;21610621-21610717;21610333-21610419;21610057-21610115;21609872-21609963;21609442-21609519;21609197-21609357;21608806-21609018	21614138-21612772;21614138-21612483;21614138-21611781;21614138-21611621;21614138-21611082;21614138-21610803;21614138-21610620;21614138-21610332;21614138-21610056;21614138-21609871;21614138-21609441;21614138-21609196;21614138-21608805
gene11007	rna15705	21621222-21621690;21620594-21620747;21620227-21620401;21619611-21619726;21619391-21619450;21618745-21618883;21618189-21618255;21617493-21617564;21617280-21617345;21616690-21616959	21621691-21620593;21621691-21620226;21621691-21619610;21621691-21619390;21621691-21618744;21621691-21618188;21621691-21617492;21621691-21617279;21621691-21616689
gene11008	rna15706	21633315-21633599;21633097-21633217;21632801-21633001;21632557-21632656;21631915-21632027;21631443-21631536;21631199-21631355;21630742-21630888;21630590-21630663;21630268-21630356;21629887-21630001;21629154-21629667	21633600-21633096;21633600-21632800;21633600-21632556;21633600-21631914;21633600-21631442;21633600-21631198;21633600-21630741;21633600-21630589;21633600-21630267;21633600-21629886;21633600-21629153
gene11009	rna15707	21637095-21637588;21637712-21637924;21638062-21638262;21638388-21638642;21639735-21640546	21637589-21637711;21637589-21638061;21637589-21638387;21637589-21639734
gene1101	rna1511	9651114-9651799;9653287-9653568;9653666-9653835;9653923-9654371;9654464-9654877;9654979-9655792	9651800-9653286;9651800-9653665;9651800-9653922;9651800-9654463;9651800-9654978
gene11010	rna15708	21643167-21643349;21643384-21643427;21643543-21643663;21643744-21643961;21644045-21644592;21644753-21645777	21643350-21643383;21643350-21643542;21643350-21643743;21643350-21644044;21643350-21644752
gene11011	rna15709	21647521-21647626;21646402-21646605;21645900-21646309	21647627-21646401;21647627-21645899
gene11011	rna15710	21647491-21647613;21646402-21646605;21645900-21646309	21647614-21646401;21647614-21645899
gene11011	rna15711	21647521-21647603;21647237-21647306;21646402-21646605;21645900-21646309	21647604-21647236;21647604-21646401;21647604-21645899
gene11012	rna15712	21647938-21648400;21648827-21648988;21649086-21649207;21649415-21649468;21649590-21649696;21649845-21649950;21650069-21650132;21650677-21650765;21651203-21651334;21651447-21651617;21651713-21651828;21651977-21652088;21652242-21652326;21652560-21652604;21652730-21652798;21652937-21653324	21648401-21648826;21648401-21649085;21648401-21649414;21648401-21649589;21648401-21649844;21648401-21650068;21648401-21650676;21648401-21651202;21648401-21651446;21648401-21651712;21648401-21651976;21648401-21652241;21648401-21652559;21648401-21652729;21648401-21652936
gene11013	rna15713	21653652-21653869;21653957-21654025;21654233-21654339;21654425-21654547;21655162-21655365	21653870-21653956;21653870-21654232;21653870-21654424;21653870-21655161
gene11013	rna15714	21653652-21653869;21653957-21654025;21654233-21654339;21654425-21654547;21655180-21655365	21653870-21653956;21653870-21654232;21653870-21654424;21653870-21655179
gene11014	rna15715	21658367-21658960;21659505-21659793;21660393-21660488;21660576-21661179	21658961-21659504;21658961-21660392;21658961-21660575
gene11015	rna15716	21664260-21664544;21664767-21665016;21665444-21665697;21665908-21666329	21664545-21664766;21664545-21665443;21664545-21665907
gene11016	rna15717	21668719-21669348;21669664-21670006;21670128-21670196;21671064-21671202;21671854-21671908;21672697-21672795	21669349-21669663;21669349-21670127;21669349-21671063;21669349-21671853;21669349-21672696
gene11016	rna15718	21668723-21669348;21669664-21670006;21670128-21670196;21671064-21671202;21671854-21672214	21669349-21669663;21669349-21670127;21669349-21671063;21669349-21671853
gene11017	rna15719	21674225-21676131;21676972-21677851	21676132-21676971
gene11018	rna15720	21679432-21679530;21678110-21678813	21679531-21678109
gene11019	rna15721	21679669-21679749;21679841-21679930;21680074-21680191;21680281-21680468;21680570-21680677;21681027-21681091;21681313-21681418;21681715-21681798;21682037-21682183;21682288-21682416;21682511-21682578;21682883-21682916;21683004-21683088;21683255-21683322;21683431-21683544;21683642-21683677;21683803-21683889;21684028-21684119;21684204-21684531	21679750-21679840;21679750-21680073;21679750-21680280;21679750-21680569;21679750-21681026;21679750-21681312;21679750-21681714;21679750-21682036;21679750-21682287;21679750-21682510;21679750-21682882;21679750-21683003;21679750-21683254;21679750-21683430;21679750-21683641;21679750-21683802;21679750-21684027;21679750-21684203
gene11019	rna15726	21679700-21679930;21680074-21680191;21680281-21680468;21680570-21680677;21681027-21681091;21681313-21681418;21681715-21681798;21682037-21682183;21682288-21682416;21682511-21682578;21682883-21682916;21683004-21683088;21683255-21683322;21683426-21683538	21679931-21680073;21679931-21680280;21679931-21680569;21679931-21681026;21679931-21681312;21679931-21681714;21679931-21682036;21679931-21682287;21679931-21682510;21679931-21682882;21679931-21683003;21679931-21683254;21679931-21683425
gene11019	rna15727	21679702-21679930;21680074-21680191;21680281-21680468;21680570-21680677;21681027-21681091;21681313-21681418;21681715-21681798;21682037-21682183;21682288-21682416;21682511-21682578;21682883-21682916;21683004-21683088;21683255-21683322;21683431-21683544;21683642-21683677;21683803-21683889;21684028-21684119;21684204-21684531	21679931-21680073;21679931-21680280;21679931-21680569;21679931-21681026;21679931-21681312;21679931-21681714;21679931-21682036;21679931-21682287;21679931-21682510;21679931-21682882;21679931-21683003;21679931-21683254;21679931-21683430;21679931-21683641;21679931-21683802;21679931-21684027;21679931-21684203
gene1102	rna1512	9656957-9657082;9657385-9657446;9659013-9659075;9659165-9659212;9659311-9659373;9659503-9659570;9659681-9659928	9657083-9657384;9657083-9659012;9657083-9659164;9657083-9659310;9657083-9659502;9657083-9659680
gene1102	rna1513	9657124-9657235;9657385-9657446;9659013-9659075;9659165-9659212;9659311-9659373;9659503-9659570;9659681-9659928	9657236-9657384;9657236-9659012;9657236-9659164;9657236-9659310;9657236-9659502;9657236-9659680
gene11020	rna15728	21686293-21686811;21685826-21685950;21685230-21685321;21684997-21685083;21684481-21684907	21686812-21685825;21686812-21685229;21686812-21684996;21686812-21684480
gene11021	rna15729	21696470-21696483;21697051-21697144;21697225-21697376;21697460-21698241;21698352-21698447;21698534-21699053	21696484-21697050;21696484-21697224;21696484-21697459;21696484-21698351;21696484-21698533
gene11021	rna15730	21696470-21696483;21697051-21697144;21697225-21697376;21697460-21698241;21698352-21698447;21698534-21698718;21698786-21699053	21696484-21697050;21696484-21697224;21696484-21697459;21696484-21698351;21696484-21698533;21696484-21698785
gene11021	rna15731	21696470-21696483;21697051-21697144;21697225-21697376;21697460-21698241;21698352-21698447;21698534-21698664;21698786-21699053	21696484-21697050;21696484-21697224;21696484-21697459;21696484-21698351;21696484-21698533;21696484-21698785
gene11021	rna15732	21696470-21696483;21697051-21697144;21697225-21697376;21697460-21698241;21698352-21698447;21698534-21698635;21698690-21699053	21696484-21697050;21696484-21697224;21696484-21697459;21696484-21698351;21696484-21698533;21696484-21698689
gene11022	rna15733	21709728-21710521;21711883-21711916;21712032-21712036;21712146-21712301;21712672-21712862;21713429-21713518;21714182-21714278;21714369-21714520;21714603-21714694;21715279-21715417;21715546-21715644;21715733-21716094	21710522-21711882;21710522-21712031;21710522-21712145;21710522-21712671;21710522-21713428;21710522-21714181;21710522-21714368;21710522-21714602;21710522-21715278;21710522-21715545;21710522-21715732
gene11023	rna15734	21718034-21719032;21719551-21719694;21719785-21720247	21719033-21719550;21719033-21719784
gene11024	rna15735	21724262-21724611;21725204-21726505;21726632-21727126	21724612-21725203;21724612-21726631
gene11025	rna15736	21728096-21728350;21729418-21729766;21730317-21730463;21730943-21731078;21731511-21731612;21731738-21731857;21731942-21732022;21732423-21732763;21732837-21733082;21733337-21733661;21733787-21734020;21734179-21734666	21728351-21729417;21728351-21730316;21728351-21730942;21728351-21731510;21728351-21731737;21728351-21731941;21728351-21732422;21728351-21732836;21728351-21733336;21728351-21733786;21728351-21734178
gene11025	rna15737	21729685-21729766;21730312-21730463;21730943-21731078;21731511-21731612;21731738-21731857;21731942-21732022;21732423-21732763;21732837-21733082;21733337-21733661;21733787-21734020;21734179-21734666	21729767-21730311;21729767-21730942;21729767-21731510;21729767-21731737;21729767-21731941;21729767-21732422;21729767-21732836;21729767-21733336;21729767-21733786;21729767-21734178
gene11026	rna15738	21734971-21735331;21735460-21735616;21735703-21735753;21735934-21736026;21736633-21737083	21735332-21735459;21735332-21735702;21735332-21735933;21735332-21736632
gene11027	rna15739	21737443-21737709;21737803-21737919;21738351-21738451;21738549-21738620;21738733-21738814;21738956-21739031;21739120-21739214;21739309-21739368;21739854-21740027	21737710-21737802;21737710-21738350;21737710-21738548;21737710-21738732;21737710-21738955;21737710-21739119;21737710-21739308;21737710-21739853
gene11028	rna15740	21740587-21740979;21741210-21741311;21741485-21741602;21741798-21741871;21741949-21742006;21742098-21742298;21742415-21742701;21742826-21742970;21743067-21743311;21743410-21743440;21743584-21743723;21744110-21744220;21744853-21745129	21740980-21741209;21740980-21741484;21740980-21741797;21740980-21741948;21740980-21742097;21740980-21742414;21740980-21742825;21740980-21743066;21740980-21743409;21740980-21743583;21740980-21744109;21740980-21744852
gene11029	rna15741	21745710-21746496;21747553-21747934;21748268-21749105	21746497-21747552;21746497-21748267
gene1103	rna1514	9660751-9660912;9661033-9661148;9661253-9661478;9661575-9661803	9660913-9661032;9660913-9661252;9660913-9661574
gene11030	rna15742	21751831-21752275;21751478-21751501;21750040-21750717	21752276-21751477;21752276-21750039
gene11031	rna15743	21759170-21759659;21760304-21761409;21761596-21761982	21759660-21760303;21759660-21761595
gene11032	rna15744	21765586-21766078;21765073-21765144;21764733-21764825;21764439-21764481;21763873-21763979;21763651-21763746;21763072-21763262;21762906-21762978;21762527-21762750	21766079-21765072;21766079-21764732;21766079-21764438;21766079-21763872;21766079-21763650;21766079-21763071;21766079-21762905;21766079-21762526
gene11033	rna15745	21770481-21770811;21770071-21770395;21769806-21769925;21769620-21769748;21769248-21769460;21768873-21768978;21768585-21768766;21767952-21768302;21766984-21767741	21770812-21770070;21770812-21769805;21770812-21769619;21770812-21769247;21770812-21768872;21770812-21768584;21770812-21767951;21770812-21766983
gene11033	rna15746	21770481-21770811;21770071-21770395;21769620-21769925;21769248-21769460;21768873-21768978;21768585-21768766;21767952-21768302;21766984-21767741	21770812-21770070;21770812-21769619;21770812-21769247;21770812-21768872;21770812-21768584;21770812-21767951;21770812-21766983
gene11033	rna15747	21770481-21770810;21770071-21770395;21769806-21769925;21769620-21769739;21769248-21769460;21768873-21768978;21768585-21768766;21767952-21768302;21766984-21767741	21770811-21770070;21770811-21769805;21770811-21769619;21770811-21769247;21770811-21768872;21770811-21768584;21770811-21767951;21770811-21766983
gene11034	rna15748	21782146-21782471;21781623-21781953;21781293-21781418;21780113-21780229;21779793-21780008;21779584-21779683;21779319-21779500;21778827-21779177;21772234-21772465	21782472-21781622;21782472-21781292;21782472-21780112;21782472-21779792;21782472-21779583;21782472-21779318;21782472-21778826;21782472-21772233
gene11034	rna15749	21782146-21782471;21781623-21781953;21781293-21781418;21780113-21780229;21779793-21780008;21779584-21779683;21779319-21779500;21778827-21779177;21773037-21773232	21782472-21781622;21782472-21781292;21782472-21780112;21782472-21779792;21782472-21779583;21782472-21779318;21782472-21778826;21782472-21773036
gene11034	rna15750	21782146-21782519;21781623-21781953;21781293-21781418;21780113-21780229;21779793-21780008;21779584-21779683;21779319-21779500;21778827-21779177;21777603-21778188	21782520-21781622;21782520-21781292;21782520-21780112;21782520-21779792;21782520-21779583;21782520-21779318;21782520-21778826;21782520-21777602
gene11035	rna15751	21790075-21790459;21789619-21789952;21789335-21789460;21789061-21789177;21788656-21788868;21788121-21788235;21787842-21788011;21787249-21787599;21786133-21787009	21790460-21789618;21790460-21789334;21790460-21789060;21790460-21788655;21790460-21788120;21790460-21787841;21790460-21787248;21790460-21786132
gene11036	rna15752	21791029-21792700	--
gene11037	rna15753	21792685-21792914;21793767-21793909;21794015-21794144;21794814-21795005;21795244-21795777	21792915-21793766;21792915-21794014;21792915-21794813;21792915-21795243
gene11038	rna15754	21802380-21803505;21803677-21803775;21803899-21804459;21804557-21804670;21804815-21805820	21803506-21803676;21803506-21803898;21803506-21804556;21803506-21804814
gene11039	rna15755	21807134-21807258;21807652-21808034;21808144-21808204;21808446-21808540;21808618-21808730;21808939-21809107;21809228-21809267;21809373-21809437;21809652-21809765;21809946-21810010;21810116-21810272;21810348-21810467;21810942-21811030;21811150-21811446	21807259-21807651;21807259-21808143;21807259-21808445;21807259-21808617;21807259-21808938;21807259-21809227;21807259-21809372;21807259-21809651;21807259-21809945;21807259-21810115;21807259-21810347;21807259-21810941;21807259-21811149
gene1104	rna1515	9684027-9685248;9685343-9686191	9685249-9685342
gene11040	rna15756	21814825-21816523	--
gene11041	rna15757	21817746-21818431	--
gene11042	rna15758	21818651-21819462	--
gene11043	rna15759	21823308-21823777;21821504-21822625;21820465-21821035	21823778-21821503;21823778-21820464
gene11044	rna15760	21829044-21830522	--
gene11045	rna15761	21831314-21833621	--
gene11046	rna15762	21836489-21836655;21835532-21835842;21834278-21834863	21836656-21835531;21836656-21834277
gene11046	rna15763	21836479-21836655;21835532-21835841;21834278-21834863	21836656-21835531;21836656-21834277
gene11047	rna15764	21838052-21838232;21838599-21838660;21838824-21838901;21839094-21839154;21839261-21839285;21839450-21839520;21839642-21839716;21839917-21839972;21840091-21840135;21840266-21840538;21840690-21840784;21840942-21841032;21841187-21841297;21841419-21841613;21841732-21842333	21838233-21838598;21838233-21838823;21838233-21839093;21838233-21839260;21838233-21839449;21838233-21839641;21838233-21839916;21838233-21840090;21838233-21840265;21838233-21840689;21838233-21840941;21838233-21841186;21838233-21841418;21838233-21841731
gene11048	rna15765	21849661-21850083;21849326-21849430;21847957-21849008;21847522-21847644;21847357-21847430;21847024-21847087;21846771-21846917;21846603-21846688;21846149-21846218;21845885-21846010;21845125-21845355;21844589-21844693;21844326-21844478;21844113-21844201;21843946-21844026;21843509-21843845	21850084-21849325;21850084-21847956;21850084-21847521;21850084-21847356;21850084-21847023;21850084-21846770;21850084-21846602;21850084-21846148;21850084-21845884;21850084-21845124;21850084-21844588;21850084-21844325;21850084-21844112;21850084-21843945;21850084-21843508
gene11049	rna15766	21854386-21854844;21854119-21854228;21853442-21853712;21853098-21853200;21852659-21853004;21852014-21852379;21851830-21851908;21851214-21851734	21854845-21854118;21854845-21853441;21854845-21853097;21854845-21852658;21854845-21852013;21854845-21851829;21854845-21851213
gene1105	rna1516	9696344-9698704	--
gene11050	rna15767	21856790-21857899	--
gene11051	rna15768	21861018-21861173;21859771-21860264;21859170-21859677	21861174-21859770;21861174-21859169
gene11052	rna15769	21865965-21866369;21865373-21865763	21866370-21865372
gene11053	rna15770	21874796-21876964	--
gene11054	rna15771	21881186-21881542;21882119-21883070;21883336-21883610	21881543-21882118;21881543-21883335
gene11055	rna15772	21888121-21888372;21887858-21888041;21887318-21887484;21886517-21886599;21886314-21886440;21885890-21886144	21888373-21887857;21888373-21887317;21888373-21886516;21888373-21886313;21888373-21885889
gene11056	rna15773	21899132-21899142;21890978-21891220;21890703-21890886;21890253-21890419;21889527-21889609;21889307-21889433;21888540-21889044	21899143-21890977;21899143-21890702;21899143-21890252;21899143-21889526;21899143-21889306;21899143-21888539
gene11058	rna15775	21895740-21895842;21895579-21895625;21894772-21894827;21894641-21894693;21894183-21894301;21893788-21894079	21895843-21895578;21895843-21894771;21895843-21894640;21895843-21894182;21895843-21893787
gene11059	rna15776	21904554-21905035;21904125-21904221;21903899-21903972;21903593-21903804;21903402-21903465;21902941-21903013;21902684-21902804;21902320-21902407;21902090-21902215;21901870-21901979;21900806-21901404	21905036-21904124;21905036-21903898;21905036-21903592;21905036-21903401;21905036-21902940;21905036-21902683;21905036-21902319;21905036-21902089;21905036-21901869;21905036-21900805
gene11059	rna15777	21904554-21905032;21904125-21904221;21903899-21903963;21903593-21903804;21903402-21903465;21902941-21903013;21902684-21902804;21902320-21902407;21902090-21902215;21901870-21901979;21900806-21901404	21905033-21904124;21905033-21903898;21905033-21903592;21905033-21903401;21905033-21902940;21905033-21902683;21905033-21902319;21905033-21902089;21905033-21901869;21905033-21900805
gene11060	rna15778	21916915-21917250;21917353-21917600;21917680-21917778;21917936-21918019;21918123-21918209;21918437-21918557;21919057-21919241;21919731-21919769;21920056-21920558;21920640-21920762;21920764-21921136;21921437-21922095;21922214-21922832	21917251-21917352;21917251-21917679;21917251-21917935;21917251-21918122;21917251-21918436;21917251-21919056;21917251-21919730;21917251-21920055;21917251-21920639;21917251-21920763;21917251-21921436;21917251-21922213
gene11061	rna15779	21927763-21927973;21927397-21927569;21927151-21927314;21926912-21927022;21926487-21926566;21926108-21926258;21925911-21926004;21925540-21925628;21924906-21924979;21924644-21924806;21924424-21924509;21923912-21923995;21923651-21923831;21923412-21923529;21922935-21923317	21927974-21927396;21927974-21927150;21927974-21926911;21927974-21926486;21927974-21926107;21927974-21925910;21927974-21925539;21927974-21924905;21927974-21924643;21927974-21924423;21927974-21923911;21927974-21923650;21927974-21923411;21927974-21922934
gene11062	rna15780	21929916-21930544	--
gene11063	rna15781	21942843-21943399;21943817-21943921;21944015-21944175;21944281-21944373;21944490-21944675;21944803-21944964;21945128-21945272;21945365-21945507;21945594-21945650;21945750-21945829;21945911-21945986;21946224-21946409;21946536-21946603;21946682-21946800;21946981-21947102;21947844-21947942;21948036-21948515;21948908-21949006;21949102-21949344;21949576-21950005	21943400-21943816;21943400-21944014;21943400-21944280;21943400-21944489;21943400-21944802;21943400-21945127;21943400-21945364;21943400-21945593;21943400-21945749;21943400-21945910;21943400-21946223;21943400-21946535;21943400-21946681;21943400-21946980;21943400-21947843;21943400-21948035;21943400-21948907;21943400-21949101;21943400-21949575
gene11064	rna15782	21951318-21951740	--
gene11065	rna15783	21955483-21955726;21956216-21956365;21956742-21957341;21957543-21957788;21957917-21957928;21958453-21958596;21958688-21958732;21959606-21960134	21955727-21956215;21955727-21956741;21955727-21957542;21955727-21957916;21955727-21958452;21955727-21958687;21955727-21959605
gene11065	rna15784	21955485-21955726;21956216-21956365;21956742-21957341;21957543-21957788;21957917-21957928;21958453-21958596;21958688-21958732;21959035-21959259	21955727-21956215;21955727-21956741;21955727-21957542;21955727-21957916;21955727-21958452;21955727-21958687;21955727-21959034
gene11065	rna15785	21955489-21955726;21956216-21956365;21956742-21957341;21957543-21957788;21957917-21957928;21958453-21958596;21958688-21958732;21959266-21959626	21955727-21956215;21955727-21956741;21955727-21957542;21955727-21957916;21955727-21958452;21955727-21958687;21955727-21959265
gene11066	rna15786	21960673-21961078;21961196-21961827;21963048-21963104;21963188-21963426;21963518-21963636;21963728-21963814;21963924-21964409	21961079-21961195;21961079-21963047;21961079-21963187;21961079-21963517;21961079-21963727;21961079-21963923
gene11067	rna15787	21967334-21967975;21968563-21969908;21970132-21970409;21970539-21970570;21970990-21971396;21971518-21972125	21967976-21968562;21967976-21970131;21967976-21970538;21967976-21970989;21967976-21971517
gene11068	rna15788	21977386-21977757;21978297-21978703;21979675-21981011;21981272-21981567;21981668-21981699;21981792-21982201;21982350-21983074	21977758-21978296;21977758-21979674;21977758-21981271;21977758-21981667;21977758-21981791;21977758-21982349
gene11068	rna15789	21977386-21977757;21978322-21978703;21979675-21981011;21981272-21981567;21981668-21981699;21981792-21982201;21982350-21983074	21977758-21978321;21977758-21979674;21977758-21981271;21977758-21981667;21977758-21981791;21977758-21982349
gene11068	rna15790	21977389-21977757;21978297-21978703;21979675-21981011;21981272-21981549;21981668-21981699;21981792-21982201;21982350-21983074	21977758-21978296;21977758-21979674;21977758-21981271;21977758-21981667;21977758-21981791;21977758-21982349
gene11068	rna15791	21977863-21978110;21978322-21978703;21979675-21981011;21981272-21981567;21981668-21981699;21981792-21982201;21982350-21983074	21978111-21978321;21978111-21979674;21978111-21981271;21978111-21981667;21978111-21981791;21978111-21982349
gene11068	rna15792	21978121-21978139;21978322-21978703;21979675-21981011;21981272-21981567;21981668-21981699;21981792-21982201;21982350-21983074	21978140-21978321;21978140-21979674;21978140-21981271;21978140-21981667;21978140-21981791;21978140-21982349
gene11069	rna15793	21984706-21985546;21985708-21985834;21985935-21986031;21986140-21986179;21986277-21986360;21987211-21987676	21985547-21985707;21985547-21985934;21985547-21986139;21985547-21986276;21985547-21987210
gene1107	rna1517	9718835-9718878;9718954-9719016;9719119-9719181;9719390-9720409	9718879-9718953;9718879-9719118;9718879-9719389
gene11070	rna15794	21989600-21989815;21988499-21988578;21987839-21988353	21989816-21988498;21989816-21987838
gene11071	rna15795	21990312-21990828;21991017-21991199	21990829-21991016
gene11072	rna15796	21991645-21991973;21992322-21992842	21991974-21992321
gene11073	rna15797	21994596-21995038;21995876-21996338	21995039-21995875
gene11074	rna15798	22003334-22003936;22002645-22003194;22001816-22002030;22001572-22001689;22001282-22001470;22000682-22001125;22000469-22000570;22000140-22000343;21999829-22000003;21999350-21999621;21998894-21998983;21998388-21998769;21997930-21998289	22003937-22002644;22003937-22001815;22003937-22001571;22003937-22001281;22003937-22000681;22003937-22000468;22003937-22000139;22003937-21999828;22003937-21999349;22003937-21998893;22003937-21998387;22003937-21997929
gene11074	rna15799	22003334-22003934;22002645-22002759;22001816-22002030;22001572-22001689;22001282-22001470;22000682-22001125;22000469-22000570;22000140-22000343;21999829-22000003;21999350-21999621;21998888-21998983;21998388-21998769;21997930-21998289	22003935-22002644;22003935-22001815;22003935-22001571;22003935-22001281;22003935-22000681;22003935-22000468;22003935-22000139;22003935-21999828;22003935-21999349;22003935-21998887;22003935-21998387;22003935-21997929
gene11074	rna15800	22003334-22003934;22002645-22003194;22001816-22002030;22001572-22001689;22001282-22001470;22000682-22001125;22000469-22000570;22000140-22000343;21999829-22000003;21999350-21999621;21998888-21998983;21998388-21998769;21997930-21998289	22003935-22002644;22003935-22001815;22003935-22001571;22003935-22001281;22003935-22000681;22003935-22000468;22003935-22000139;22003935-21999828;22003935-21999349;22003935-21998887;22003935-21998387;22003935-21997929
gene11074	rna15801	22002645-22002744;22001816-22002102;22001572-22001689;22001282-22001470;22000682-22001125;22000469-22000570;22000140-22000343;21999829-22000003;21999350-21999621;21998888-21998983;21998388-21998769;21997930-21998289	22002745-22001815;22002745-22001571;22002745-22001281;22002745-22000681;22002745-22000468;22002745-22000139;22002745-21999828;22002745-21999349;22002745-21998887;22002745-21998387;22002745-21997929
gene11075	rna15802	22016686-22017341;22017522-22017593;22017733-22018127	22017342-22017521;22017342-22017732
gene11076	rna15803	22025286-22025861	--
gene11077	rna15804	22026910-22027220;22028061-22028171;22028458-22028514;22028942-22028990;22029281-22029369;22029467-22029540;22029640-22029682;22029769-22029829;22029953-22029978;22030064-22030141;22030254-22030334;22030415-22030480;22030596-22031154	22027221-22028060;22027221-22028457;22027221-22028941;22027221-22029280;22027221-22029466;22027221-22029639;22027221-22029768;22027221-22029952;22027221-22030063;22027221-22030253;22027221-22030414;22027221-22030595
gene11078	rna15805	22036070-22036277;22033764-22035366;22033293-22033664	22036278-22033763;22036278-22033292
gene11079	rna15806	22043588-22043884;22043185-22043269;22042618-22043077	22043885-22043184;22043885-22042617
gene1108	rna1518	9720448-9720532;9720627-9720714;9720820-9720906;9721005-9721235;9721397-9721694	9720533-9720626;9720533-9720819;9720533-9721004;9720533-9721396
gene11080	rna15807	22048061-22048183;22047545-22047654;22047209-22047414;22046758-22046811;22046349-22046656	22048184-22047544;22048184-22047208;22048184-22046757;22048184-22046348
gene11080	rna15808	22048061-22048378;22047545-22047651;22047209-22047414;22046758-22046811;22046366-22046656	22048379-22047544;22048379-22047208;22048379-22046757;22048379-22046365
gene11081	rna15809	22053534-22053730;22055018-22056187	22053731-22055017
gene11081	rna15810	22053542-22053730;22054168-22054460;22055018-22056187	22053731-22054167;22053731-22055017
gene11082	rna15811	22056245-22057014	--
gene11083	rna15812	22069848-22070116;22070297-22070485;22070586-22070751;22070860-22071447	22070117-22070296;22070117-22070585;22070117-22070859
gene11084	rna15813	22074934-22075283;22075392-22075583;22075692-22075854;22076650-22077280	22075284-22075391;22075284-22075691;22075284-22076649
gene11085	rna15814	22096045-22096604;22095894-22095941;22095720-22095779;22095568-22095651;22095341-22095445;22094717-22094830;22094508-22094608;22093851-22093962;22093135-22093604	22096605-22095893;22096605-22095719;22096605-22095567;22096605-22095340;22096605-22094716;22096605-22094507;22096605-22093850;22096605-22093134
gene11086	rna15815	22096676-22096846;22098231-22098341;22098600-22098636;22098841-22098985;22099090-22099146;22099603-22099700;22099819-22099890;22099998-22100218;22100652-22100851;22101219-22101425;22101594-22101924	22096847-22098230;22096847-22098599;22096847-22098840;22096847-22099089;22096847-22099602;22096847-22099818;22096847-22099997;22096847-22100651;22096847-22101218;22096847-22101593
gene11086	rna15816	22096695-22096846;22098231-22098341;22098603-22098636;22098841-22098985;22099090-22099146;22099603-22099700;22099819-22099890;22099998-22100218;22100652-22100851;22101219-22101425;22101594-22101924	22096847-22098230;22096847-22098602;22096847-22098840;22096847-22099089;22096847-22099602;22096847-22099818;22096847-22099997;22096847-22100651;22096847-22101218;22096847-22101593
gene11087	rna15817	22110277-22112695;22112791-22112845;22112923-22113456	22112696-22112790;22112696-22112922
gene11087	rna15818	22110277-22110748;22111580-22112695;22112791-22112845;22112923-22113456	22110749-22111579;22110749-22112790;22110749-22112922
gene1109	rna1519	9724180-9725287;9722974-9724025	9725288-9722973
gene11090	rna15822	22132038-22132476;22131854-22131939;22131435-22131748;22131156-22131268;22131011-22131042;22130554-22130699;22130180-22130267;22129623-22129671;22129470-22129524;22129233-22129302;22129085-22129154;22128629-22128705;22128464-22128520;22127890-22128364	22132477-22131853;22132477-22131434;22132477-22131155;22132477-22131010;22132477-22130553;22132477-22130179;22132477-22129622;22132477-22129469;22132477-22129232;22132477-22129084;22132477-22128628;22132477-22128463;22132477-22127889
gene11092	rna15824	22136333-22136369;22136187-22136241;22135950-22136019;22135785-22135869;22135388-22135509;22134969-22135273;22134526-22134811	22136370-22136186;22136370-22135949;22136370-22135784;22136370-22135387;22136370-22134968;22136370-22134525
gene11093	rna15825	22142959-22143310;22141921-22142154;22141752-22141799;22141429-22141485;22141222-22141323;22140958-22141023;22139977-22140078;22139370-22139852	22143311-22141920;22143311-22141751;22143311-22141428;22143311-22141221;22143311-22140957;22143311-22139976;22143311-22139369
gene11094	rna15826	22145217-22145919;22144326-22144863	22145920-22144325
gene11095	rna15827	22152677-22152937;22151735-22151867;22151485-22151618;22151147-22151185;22150914-22151006;22150698-22150814;22150132-22150227;22149337-22149450;22148579-22148632;22148234-22148281;22147805-22147955;22147124-22147289;22146685-22146754;22145994-22146504	22152938-22151734;22152938-22151484;22152938-22151146;22152938-22150913;22152938-22150697;22152938-22150131;22152938-22149336;22152938-22148578;22152938-22148233;22152938-22147804;22152938-22147123;22152938-22146684;22152938-22145993
gene11095	rna15828	22152677-22152786;22151762-22151867;22151485-22151618;22151147-22151185;22150914-22151006;22150698-22150814;22150132-22150227;22149337-22149450;22148579-22148632;22148234-22148281;22147805-22147955;22147124-22147289;22146685-22146754;22145994-22146504	22152787-22151761;22152787-22151484;22152787-22151146;22152787-22150913;22152787-22150697;22152787-22150131;22152787-22149336;22152787-22148578;22152787-22148233;22152787-22147804;22152787-22147123;22152787-22146684;22152787-22145993
gene11095	rna15829	22152677-22152751;22151997-22152115;22151735-22151867;22151485-22151618;22151147-22151185;22150914-22151006;22150698-22150814;22150132-22150227;22149337-22149450;22148579-22148632;22148234-22148281;22147805-22147955;22147124-22147289;22146685-22146754;22145994-22146504	22152752-22151996;22152752-22151734;22152752-22151484;22152752-22151146;22152752-22150913;22152752-22150697;22152752-22150131;22152752-22149336;22152752-22148578;22152752-22148233;22152752-22147804;22152752-22147123;22152752-22146684;22152752-22145993
gene11096	rna15830	22158361-22159029;22159726-22159950;22160374-22160708;22160822-22160948	22159030-22159725;22159030-22160373;22159030-22160821
gene11097	rna15831	22177319-22177692;22176697-22176940;22175519-22176616;22175369-22175423;22174995-22175291	22177693-22176696;22177693-22175518;22177693-22175368;22177693-22174994
gene11097	rna15832	22177319-22177692;22176697-22176940;22175519-22176616;22175368-22175423;22174995-22175302	22177693-22176696;22177693-22175518;22177693-22175367;22177693-22174994
gene11097	rna15833	22177148-22177224;22176697-22176940;22175519-22176616;22175368-22175423;22174995-22175302	22177225-22176696;22177225-22175518;22177225-22175367;22177225-22174994
gene11098	rna15834	22180119-22181258;22182731-22183264;22183350-22183553;22183889-22184364	22181259-22182730;22181259-22183349;22181259-22183888
gene11099	rna15835	22184766-22185765;22185864-22186394;22186508-22187034	22185766-22185863;22185766-22186507
gene1110	rna1520	9741034-9742306;9742401-9743218	9742307-9742400
gene11101	rna15836	22233388-22234210;22234384-22234506;22234690-22234829;22234908-22235118;22235224-22235461;22235549-22235690;22235796-22236146	22234211-22234383;22234211-22234689;22234211-22234907;22234211-22235223;22234211-22235548;22234211-22235795
gene11102	rna15837	22238147-22238503;22238632-22239380	22238504-22238631
gene11103	rna15838	22241963-22243035	--
gene11104	rna15839	22244260-22244575;22245148-22245216;22245338-22245736;22245830-22245994;22246089-22246352;22246450-22246659;22247048-22247287;22247367-22247760	22244576-22245147;22244576-22245337;22244576-22245829;22244576-22246088;22244576-22246449;22244576-22247047;22244576-22247366
gene11105	rna15840	22247729-22250141	--
gene11107	rna15842	22250354-22251671;22252338-22253193;22253278-22253728;22253816-22254018;22254418-22254653;22254806-22256044	22251672-22252337;22251672-22253277;22251672-22253815;22251672-22254417;22251672-22254805
gene11108	rna15843	22256667-22258240	--
gene11109	rna15844	22262880-22263167;22263287-22263569;22263680-22264067;22264174-22264392;22264637-22264775;22265556-22265810;22266023-22266836	22263168-22263286;22263168-22263679;22263168-22264173;22263168-22264636;22263168-22265555;22263168-22266022
gene1111	rna1521	9751047-9752093;9752349-9753155	9752094-9752348
gene11110	rna15845	22268331-22268447;22267504-22267749	22268448-22267503
gene11111	rna15846	22271638-22271925;22272045-22272326;22272633-22272823;22272930-22273148;22273393-22273531;22274312-22274566;22274779-22275493	22271926-22272044;22271926-22272632;22271926-22272929;22271926-22273392;22271926-22274311;22271926-22274778
gene11112	rna15847	22276370-22276829;22276076-22276281;22275678-22275993	22276830-22276075;22276830-22275677
gene11114	rna15848	22298591-22299139;22295952-22298398;22295700-22295756;22294245-22295426;22293650-22294023;22293006-22293563;22292745-22292845;22291516-22292572;22291301-22291372;22290945-22291055;22290767-22290867;22290141-22290240;22289951-22290046;22289641-22289808;22289420-22289545;22289229-22289282;22288505-22288752;22288304-22288412;22287907-22288209;22286599-22287085	22299140-22295951;22299140-22295699;22299140-22294244;22299140-22293649;22299140-22293005;22299140-22292744;22299140-22291515;22299140-22291300;22299140-22290944;22299140-22290766;22299140-22290140;22299140-22289950;22299140-22289640;22299140-22289419;22299140-22289228;22299140-22288504;22299140-22288303;22299140-22287906;22299140-22286598
gene11115	rna15849	22303283-22303682;22302815-22303175	22303683-22302814
gene11116	rna15850	22307582-22309734	--
gene11118	rna15852	22313446-22314166;22315171-22316280;22316541-22317230	22314167-22315170;22314167-22316540
gene11118	rna15853	22313446-22313534;22314082-22314166;22315171-22316280;22316541-22317230	22313535-22314081;22313535-22315170;22313535-22316540
gene11118	rna15854	22314942-22315014;22315171-22316280;22316541-22317230	22315015-22315170;22315015-22316540
gene11119	rna15855	22326171-22326298;22326448-22326492;22326720-22326773;22326852-22327002;22327124-22327240;22327489-22327555;22327704-22327852;22328324-22328460;22328550-22328648;22328796-22328871;22329115-22329538	22326299-22326447;22326299-22326719;22326299-22326851;22326299-22327123;22326299-22327488;22326299-22327703;22326299-22328323;22326299-22328549;22326299-22328795;22326299-22329114
gene1112	rna1522	9763401-9764222;9764318-9764417;9765323-9765432;9765506-9765648;9765742-9766177;9766276-9766454;9766527-9766700;9766787-9766885;9767127-9767228;9767375-9767533;9767814-9768423	9764223-9764317;9764223-9765322;9764223-9765505;9764223-9765741;9764223-9766275;9764223-9766526;9764223-9766786;9764223-9767126;9764223-9767374;9764223-9767813
gene1112	rna1523	9763402-9764222;9764318-9764417;9765323-9765432;9765506-9765648;9765742-9766177;9766279-9766454;9766527-9766700;9766787-9766885;9767127-9767228;9767375-9767533;9767814-9768509	9764223-9764317;9764223-9765322;9764223-9765505;9764223-9765741;9764223-9766278;9764223-9766526;9764223-9766786;9764223-9767126;9764223-9767374;9764223-9767813
gene11120	rna15856	22333385-22333757;22333964-22334064;22334614-22334807;22335588-22336216	22333758-22333963;22333758-22334613;22333758-22335587
gene11121	rna15857	22338731-22338917;22339771-22340567	22338918-22339770
gene11123	rna15858	22350869-22351599	--
gene11124	rna15859	22353134-22355800	--
gene11125	rna15860	22356830-22357620;22355107-22355799	22357621-22355106
gene11126	rna15862	22357643-22360514	--
gene11126	rna15863	22357643-22358100;22358227-22360514	22358101-22358226
gene11127	rna15864	22362483-22363706;22364957-22365130;22365235-22365807	22363707-22364956;22363707-22365234
gene11129	rna15866	22378127-22379011	--
gene1113	rna1524	9783848-9783881;9770166-9771372	9783882-9770165
gene11130	rna15867	22386609-22386692;22386959-22387141;22387547-22387732;22387995-22388318	22386693-22386958;22386693-22387546;22386693-22387994
gene11131	rna15868	22394321-22394530;22395740-22395922;22396029-22396325	22394531-22395739;22394531-22396028
gene11132	rna15869	22397541-22398899;22399103-22399159;22401008-22401578;22401822-22402007;22402172-22402471;22403089-22404120;22404394-22404576;22404710-22405012	22398900-22399102;22398900-22401007;22398900-22401821;22398900-22402171;22398900-22403088;22398900-22404393;22398900-22404709
gene11133	rna15870	22406834-22407734	--
gene11135	rna15872	22419188-22419569;22417820-22419070;22417621-22417723;22417397-22417529;22417050-22417260;22416602-22416839;22416353-22416503;22415566-22416274	22419570-22417819;22419570-22417620;22419570-22417396;22419570-22417049;22419570-22416601;22419570-22416352;22419570-22415565
gene11135	rna15873	22418981-22419162;22417820-22418872;22417621-22417723;22417397-22417529;22417050-22417260;22416602-22416839;22416353-22416503;22415566-22416274	22419163-22417819;22419163-22417620;22419163-22417396;22419163-22417049;22419163-22416601;22419163-22416352;22419163-22415565
gene11135	rna15874	22417820-22419162;22417621-22417723;22417397-22417529;22417050-22417260;22416602-22416839;22416353-22416503;22415566-22416274	22419163-22417620;22419163-22417396;22419163-22417049;22419163-22416601;22419163-22416352;22419163-22415565
gene11135	rna15875	22418449-22418824;22417820-22418320;22417621-22417723;22417397-22417529;22417050-22417260;22416602-22416839;22416353-22416503;22415566-22416274	22418825-22417819;22418825-22417620;22418825-22417396;22418825-22417049;22418825-22416601;22418825-22416352;22418825-22415565
gene11137	rna15876	22430789-22431574	--
gene11138	rna15877	22437612-22439039;22437353-22437464;22437203-22437250;22436942-22437107;22436615-22436825;22436195-22436432;22435944-22436094;22435349-22435817	22439040-22437352;22439040-22437202;22439040-22436941;22439040-22436614;22439040-22436194;22439040-22435943;22439040-22435348
gene11138	rna15878	22437552-22439039;22437353-22437464;22437203-22437250;22436942-22437107;22436615-22436825;22436195-22436432;22435944-22436094;22435349-22435817	22439040-22437352;22439040-22437202;22439040-22436941;22439040-22436614;22439040-22436194;22439040-22435943;22439040-22435348
gene1114	rna1525	9778272-9778649;9778770-9779470	9778650-9778769
gene11142	rna15880	22471653-22473271;22473355-22473675	22473272-22473354
gene11143	rna15881	22479282-22480004	--
gene11144	rna15882	22483224-22483552;22483054-22483138;22482880-22482981;22482374-22482780;22481616-22482278	22483553-22483053;22483553-22482879;22483553-22482373;22483553-22481615
gene11145	rna15883	22484645-22485430;22484408-22484560;22484174-22484314;22484050-22484073	22485431-22484407;22485431-22484173;22485431-22484049
gene11147	rna15884	22491350-22491652;22491853-22491867	22491653-22491852
gene1115	rna1526	9807962-9808502;9809123-9809364;9809483-9809717;9814929-9815384;9816416-9816657;9816795-9817203	9808503-9809122;9808503-9809482;9808503-9814928;9808503-9816415;9808503-9816794
gene11151	rna15885	22527785-22529315;22526987-22527481;22526560-22526712;22526253-22526464;22525958-22526168;22525607-22525844;22525317-22525467;22524725-22525239	22529316-22526986;22529316-22526559;22529316-22526252;22529316-22525957;22529316-22525606;22529316-22525316;22529316-22524724
gene11153	rna15886	22554197-22554943	--
gene11155	rna15887	22567020-22568376;22566231-22566710;22565530-22565595;22565241-22565431;22564892-22565102;22564547-22564784;22564248-22564398;22563608-22564146	22568377-22566230;22568377-22565529;22568377-22565240;22568377-22564891;22568377-22564546;22568377-22564247;22568377-22563607
gene11155	rna15888	22567020-22568376;22566231-22566710;22565530-22565664;22565241-22565431;22564892-22565102;22564547-22564784;22564248-22564398;22563608-22564146	22568377-22566230;22568377-22565529;22568377-22565240;22568377-22564891;22568377-22564546;22568377-22564247;22568377-22563607
gene11156	rna15889	22568846-22569043;22571547-22571636;22574154-22574190;22574507-22574581;22574982-22575306	22569044-22571546;22569044-22574153;22569044-22574506;22569044-22574981
gene11156	rna15891	22569077-22569586;22570405-22570732;22571547-22571636;22574154-22574190;22574507-22574581;22574982-22575306	22569587-22570404;22569587-22571546;22569587-22574153;22569587-22574506;22569587-22574981
gene11156	rna15892	22569077-22569586;22570441-22570732;22571547-22571636;22574154-22574190;22574507-22574581;22574982-22575306	22569587-22570440;22569587-22571546;22569587-22574153;22569587-22574506;22569587-22574981
gene11158	rna15905	22596906-22597034;22595744-22595893;22595395-22595605;22595056-22595293;22594757-22594907;22594434-22594655	22597035-22595743;22597035-22595394;22597035-22595055;22597035-22594756;22597035-22594433
gene11159	rna15906	22602556-22603476	--
gene1116	rna1527	9823395-9823486;9822121-9822290;9821761-9821981;9820185-9821666	9823487-9822120;9823487-9821760;9823487-9820184
gene11160	rna15907	22628523-22630094;22627681-22628187;22627294-22627422;22627004-22627194;22626726-22626850;22626298-22626543;22625999-22626149;22625613-22625907;22614185-22614816;22613514-22614141;22612888-22613037;22612608-22612792;22612249-22612459;22611890-22612127;22611598-22611748;22611201-22611520	22630095-22627680;22630095-22627293;22630095-22627003;22630095-22626725;22630095-22626297;22630095-22625998;22630095-22625612;22630095-22614184;22630095-22613513;22630095-22612887;22630095-22612607;22630095-22612248;22630095-22611889;22630095-22611597;22630095-22611200
gene11161	rna15908	22632832-22633509;22633602-22634158	22633510-22633601
gene11162	rna15909	22639967-22640312;22639598-22639670;22639410-22639457;22639226-22639320;22637440-22637957	22640313-22639597;22640313-22639409;22640313-22639225;22640313-22637439
gene11163	rna15910	22641076-22641559;22642100-22642560;22642667-22643930;22644025-22644171;22644278-22645018	22641560-22642099;22641560-22642666;22641560-22644024;22641560-22644277
gene11164	rna15911	22645433-22646897;22645131-22645334	22646898-22645130
gene11165	rna15912	22656992-22657246;22657282-22659979	22657247-22657281
gene11165	rna15913	22656994-22657246;22657282-22658014;22658123-22659979	22657247-22657281;22657247-22658122
gene11165	rna15914	22656995-22657161;22657400-22659979	22657162-22657399
gene11165	rna15915	22656997-22657246;22657282-22657489;22657817-22659979	22657247-22657281;22657247-22657816
gene11166	rna15916	22674863-22677866	--
gene11167	rna15917	22682639-22682712;22682990-22684977;22685532-22685633;22685719-22685896;22686393-22686799	22682713-22682989;22682713-22685531;22682713-22685718;22682713-22686392
gene11168	rna15918	22689209-22689768;22688240-22689099	22689769-22688239
gene11169	rna15919	22696080-22696269;22696392-22696521;22696621-22697290	22696270-22696391;22696270-22696620
gene1117	rna1528	9832606-9833201;9834227-9834468;9834607-9835124	9833202-9834226;9833202-9834606
gene11170	rna15920	22700847-22701056;22701153-22701282;22701431-22702139	22701057-22701152;22701057-22701430
gene11171	rna15921	22712880-22713278;22712640-22712690;22712330-22712425;22712048-22712249;22711807-22711937;22711063-22711697	22713279-22712639;22713279-22712329;22713279-22712047;22713279-22711806;22713279-22711062
gene11171	rna15922	22712880-22713277;22712640-22712720;22712330-22712425;22712048-22712249;22711807-22711937;22711063-22711697	22713278-22712639;22713278-22712329;22713278-22712047;22713278-22711806;22713278-22711062
gene11172	rna15923	22719071-22719263;22719360-22719601;22720168-22720285;22720516-22720698;22720951-22721211	22719264-22719359;22719264-22720167;22719264-22720515;22719264-22720950
gene11173	rna15924	22721578-22723177	--
gene11174	rna15925	22725691-22726183;22726760-22726826;22726924-22727028;22727212-22727367;22727461-22727604;22727726-22727831;22728008-22728180;22728271-22728431;22728505-22728763;22728851-22729067	22726184-22726759;22726184-22726923;22726184-22727211;22726184-22727460;22726184-22727725;22726184-22728007;22726184-22728270;22726184-22728504;22726184-22728850
gene11175	rna15926	22730674-22731909;22730044-22730584	22731910-22730043
gene11176	rna15927	22738214-22738458;22737992-22738121;22736805-22737901	22738459-22737991;22738459-22736804
gene11177	rna15928	22743867-22744396;22744792-22745009;22745163-22745285;22745389-22745517;22746017-22746102;22746408-22746531;22747042-22747090;22747335-22747417;22747971-22748038;22748129-22748206;22748588-22748672;22748761-22748877;22748986-22749822	22744397-22744791;22744397-22745162;22744397-22745388;22744397-22746016;22744397-22746407;22744397-22747041;22744397-22747334;22744397-22747970;22744397-22748128;22744397-22748587;22744397-22748760;22744397-22748985
gene11177	rna15929	22743877-22743967;22744792-22745009;22745163-22745285;22745389-22745517;22746017-22746102;22746408-22746531;22747042-22747090;22747335-22747417;22747971-22748038;22748129-22748206;22748588-22748672;22748761-22748877;22748986-22749822	22743968-22744791;22743968-22745162;22743968-22745388;22743968-22746016;22743968-22746407;22743968-22747041;22743968-22747334;22743968-22747970;22743968-22748128;22743968-22748587;22743968-22748760;22743968-22748985
gene11177	rna15930	22744567-22744663;22744792-22745009;22745163-22745285;22745389-22745517;22746017-22746102;22746408-22746531;22747042-22747090;22747335-22747417;22747971-22748038;22748129-22748206;22748588-22748672;22748761-22748877;22748986-22749822	22744664-22744791;22744664-22745162;22744664-22745388;22744664-22746016;22744664-22746407;22744664-22747041;22744664-22747334;22744664-22747970;22744664-22748128;22744664-22748587;22744664-22748760;22744664-22748985
gene11178	rna15931	22752752-22753059;22751936-22752203;22750880-22751096;22750470-22750585;22749735-22750130	22753060-22751935;22753060-22750879;22753060-22750469;22753060-22749734
gene11179	rna15932	22756404-22756887	--
gene1118	rna1529	9841331-9841496;9841652-9841872;9842042-9843571	9841497-9841651;9841497-9842041
gene11180	rna15933	22758038-22758940	--
gene11181	rna15934	22768615-22768770;22773612-22773948	22768771-22773611
gene11182	rna15935	22774962-22775404	--
gene11183	rna15936	22779230-22780109	--
gene11184	rna15937	22784935-22784973;22784681-22784755;22782758-22782967;22782582-22782675;22782304-22782402;22781639-22781694	22784974-22784680;22784974-22782757;22784974-22782581;22784974-22782303;22784974-22781638
gene11185	rna15938	22786941-22787694	--
gene11186	rna15939	22788329-22789072	--
gene11187	rna15940	22789771-22791109	--
gene11188	rna15941	22792034-22792622;22793208-22793278;22793516-22793597;22793739-22793857;22794306-22794383;22794498-22794617;22794728-22795074	22792623-22793207;22792623-22793515;22792623-22793738;22792623-22794305;22792623-22794497;22792623-22794727
gene11189	rna15942	22801993-22802125;22802239-22802631	22802126-22802238
gene1119	rna1530	9858420-9858711;9858072-9858292;9856205-9857761	9858712-9858071;9858712-9856204
gene11190	rna15943	22820436-22820571;22820702-22821131	22820572-22820701
gene11190	rna15944	22820436-22820565;22820702-22821131	22820566-22820701
gene11191	rna15945	22824268-22824367;22824480-22824902	22824368-22824479
gene11192	rna15946	22827480-22828845	--
gene11193	rna15947	22843004-22843424;22842326-22842538;22842081-22842220;22841883-22841978;22841202-22841269;22840925-22841026;22840614-22840758;22840230-22840373;22840012-22840131;22839778-22839834;22838841-22838900;22838635-22838742;22838198-22838340;22837873-22837951;22837683-22837745;22837444-22837574;22836798-22836903;22836169-22836357;22835533-22835760;22834972-22835127;22834422-22834583;22833750-22833866;228…	22843425-22842325;22843425-22842080;22843425-22841882;22843425-22841201;22843425-22840924;22843425-22840613;22843425-22840229;22843425-22840011;22843425-22839777;22843425-22838840;22843425-22838634;22843425-22838197;22843425-22837872;22843425-22837682;22843425-22837443;22843425-22836797;22843425-22836168;22843425-22835532;22843425-22834971;22843425-22834421;22843425-22833749;22843425-22833068
gene11194	rna15948	22843634-22846036	--
gene11195	rna15949	22847490-22849147	--
gene11196	rna15950	22852396-22852567;22851849-22852128;22851538-22851747;22851135-22851385;22850814-22851033;22850612-22850716;22850229-22850492;22850005-22850126;22849723-22849842;22849381-22849644	22852568-22851848;22852568-22851537;22852568-22851134;22852568-22850813;22852568-22850611;22852568-22850228;22852568-22850004;22852568-22849722;22852568-22849380
gene11197	rna15951	22856952-22857331;22855952-22856231;22855562-22855768;22855111-22855361;22854630-22854849;22854355-22854459;22853893-22854156;22853652-22853773;22853301-22853420;22852900-22853207	22857332-22855951;22857332-22855561;22857332-22855110;22857332-22854629;22857332-22854354;22857332-22853892;22857332-22853651;22857332-22853300;22857332-22852899
gene11197	rna15952	22856952-22857090;22856158-22856231;22855952-22856062;22855562-22855768;22855111-22855361;22854630-22854849;22854355-22854459;22853893-22854156;22853652-22853773;22853301-22853420;22852900-22853207	22857091-22856157;22857091-22855951;22857091-22855561;22857091-22855110;22857091-22854629;22857091-22854354;22857091-22853892;22857091-22853651;22857091-22853300;22857091-22852899
gene11198	rna15953	22865811-22865964;22865548-22865655;22865389-22865493;22864975-22865174	22865965-22865547;22865965-22865388;22865965-22864974
gene11199	rna15954	22871978-22872423;22869926-22870921	22872424-22869925
gene11200	rna15955	22872783-22874548	--
gene11201	rna15956	22875550-22876821;22875173-22875451	22876822-22875172
gene11202	rna15957	22878644-22878819;22879232-22879574;22879850-22880041;22880230-22880328;22880501-22880638;22880712-22880960;22881433-22881687;22881829-22881974;22882512-22882589;22882691-22882820;22883037-22883283;22883382-22883532;22883714-22884120	22878820-22879231;22878820-22879849;22878820-22880229;22878820-22880500;22878820-22880711;22878820-22881432;22878820-22881828;22878820-22882511;22878820-22882690;22878820-22883036;22878820-22883381;22878820-22883713
gene11202	rna15958	22879092-22879116;22879232-22879574;22879850-22880041;22880230-22880328;22880501-22880638;22880712-22880960;22881433-22881687;22881829-22881974;22882512-22882589;22882691-22882820;22883037-22883283;22883382-22883532;22883714-22884120	22879117-22879231;22879117-22879849;22879117-22880229;22879117-22880500;22879117-22880711;22879117-22881432;22879117-22881828;22879117-22882511;22879117-22882690;22879117-22883036;22879117-22883381;22879117-22883713
gene11203	rna15959	22885123-22885241;22886372-22886511;22886795-22887730	22885242-22886371;22885242-22886794
gene11204	rna15960	22889714-22890329;22891362-22893219	22890330-22891361
gene11206	rna15962	22895290-22896696;22896826-22896945;22897064-22897180;22897262-22897351;22897445-22897552;22897688-22897997	22896697-22896825;22896697-22897063;22896697-22897261;22896697-22897444;22896697-22897687
gene11207	rna15963	22898271-22899671	--
gene11208	rna15964	22900251-22900479;22900586-22900656;22901252-22901338;22902232-22902522	22900480-22900585;22900480-22901251;22900480-22902231
gene11209	rna15965	22904996-22905250;22902831-22904376	22905251-22902830
gene1121	rna1531	9864997-9865341;9864710-9864875;9864532-9864584;9863976-9864038;9863221-9863271;9863006-9863123;9862346-9862904	9865342-9864709;9865342-9864531;9865342-9863975;9865342-9863220;9865342-9863005;9865342-9862345
gene11210	rna15966	22906251-22906370;22907582-22907998;22908222-22908890	22906371-22907581;22906371-22908221
gene11210	rna15967	22907061-22907149;22907582-22907998;22908222-22908890	22907150-22907581;22907150-22908221
gene11211	rna15968	22906377-22907351	--
gene11212	rna15969	22910529-22910670;22911480-22911894;22911995-22912692	22910671-22911479;22910671-22911994
gene11213	rna15970	22916536-22916807;22915257-22916239;22914224-22914299;22914021-22914136;22912575-22913218	22916808-22915256;22916808-22914223;22916808-22914020;22916808-22912574
gene11213	rna15971	22915257-22916807;22914224-22914299;22914021-22914136;22912575-22913218	22916808-22914223;22916808-22914020;22916808-22912574
gene11214	rna15972	22922920-22923783;22925252-22925576;22926154-22926592	22923784-22925251;22923784-22926153
gene11215	rna15973	22929476-22930599;22928750-22928827;22927026-22928605	22930600-22928749;22930600-22927025
gene11216	rna15974	22935193-22935628	--
gene11217	rna15975	22938043-22940170	--
gene11218	rna15976	22940361-22943796	--
gene11219	rna15977	22947675-22948180;22946834-22946896;22946477-22946510;22946265-22946387;22945985-22946047;22945806-22945899;22945577-22945622;22945414-22945481;22945108-22945156;22944815-22944880;22944374-22944710	22948181-22946833;22948181-22946476;22948181-22946264;22948181-22945984;22948181-22945805;22948181-22945576;22948181-22945413;22948181-22945107;22948181-22944814;22948181-22944373
gene11219	rna15978	22947675-22948180;22947037-22947138;22946834-22946896;22946477-22946510;22946265-22946387;22945985-22946047;22945806-22945899;22945577-22945622;22945414-22945481;22945108-22945156;22944815-22944880;22944374-22944710	22948181-22947036;22948181-22946833;22948181-22946476;22948181-22946264;22948181-22945984;22948181-22945805;22948181-22945576;22948181-22945413;22948181-22945107;22948181-22944814;22948181-22944373
gene11220	rna15979	22955925-22956047;22955220-22955410;22954714-22954843;22954550-22954621;22953932-22953997;22953730-22953801;22953576-22953647;22953413-22953484;22953268-22953333;22953077-22953142;22952438-22952856;22951911-22952326;22950930-22951201;22950672-22950810;22949958-22950094;22949703-22949859;22948853-22949420	22956048-22955219;22956048-22954713;22956048-22954549;22956048-22953931;22956048-22953729;22956048-22953575;22956048-22953412;22956048-22953267;22956048-22953076;22956048-22952437;22956048-22951910;22956048-22950929;22956048-22950671;22956048-22949957;22956048-22949702;22956048-22948852
gene11220	rna15980	22955852-22956047;22955220-22955410;22954714-22954843;22954550-22954621;22953932-22953997;22953730-22953801;22953576-22953647;22953413-22953484;22953268-22953333;22953077-22953142;22952438-22952856;22951911-22952326;22950930-22951201;22950672-22950810;22949958-22950094;22949703-22949859;22948853-22949420	22956048-22955219;22956048-22954713;22956048-22954549;22956048-22953931;22956048-22953729;22956048-22953575;22956048-22953412;22956048-22953267;22956048-22953076;22956048-22952437;22956048-22951910;22956048-22950929;22956048-22950671;22956048-22949957;22956048-22949702;22956048-22948852
gene11220	rna15981	22955613-22955813;22955220-22955410;22954714-22954843;22954550-22954621;22953932-22953997;22953730-22953801;22953576-22953647;22953413-22953484;22953268-22953333;22953077-22953142;22952438-22952856;22951911-22952326;22950930-22951201;22950672-22950810;22949958-22950094;22949703-22949859;22948853-22949420	22955814-22955219;22955814-22954713;22955814-22954549;22955814-22953931;22955814-22953729;22955814-22953575;22955814-22953412;22955814-22953267;22955814-22953076;22955814-22952437;22955814-22951910;22955814-22950929;22955814-22950671;22955814-22949957;22955814-22949702;22955814-22948852
gene11221	rna15982	22959927-22960496;22960594-22960805;22961085-22961464;22961903-22962294	22960497-22960593;22960497-22961084;22960497-22961902
gene11222	rna15983	22962367-22964681	--
gene11223	rna15984	22967988-22968053;22967116-22967456;22965488-22965905	22968054-22967115;22968054-22965487
gene11224	rna15985	22971601-22971705;22971077-22971426;22970769-22970870;22969764-22970584;22968196-22969095	22971706-22971076;22971706-22970768;22971706-22969763;22971706-22968195
gene11224	rna15986	22971077-22971581;22970769-22970870;22969764-22970584;22968196-22969095	22971582-22970768;22971582-22969763;22971582-22968195
gene11225	rna15987	22976034-22978441;22975742-22975931;22974402-22975235	22978442-22975741;22978442-22974401
gene11225	rna15988	22975742-22978204;22974632-22975235	22978205-22974631
gene11227	rna15990	22987731-22988049;22988344-22988542;22989012-22989181;22989495-22989618;22989734-22989852;22990031-22990263;22990398-22990513;22990606-22990707;22990804-22991019;22991159-22991288;22991404-22991649;22991731-22992997	22988050-22988343;22988050-22989011;22988050-22989494;22988050-22989733;22988050-22990030;22988050-22990397;22988050-22990605;22988050-22990803;22988050-22991158;22988050-22991403;22988050-22991730
gene11228	rna15991	23010884-23011202;23011321-23011510;23011584-23011744;23011991-23012126;23012237-23012355;23012454-23012686;23013925-23014040;23014128-23014235;23014383-23014512;23014626-23014865;23014952-23015206	23011203-23011320;23011203-23011583;23011203-23011990;23011203-23012236;23011203-23012453;23011203-23013924;23011203-23014127;23011203-23014382;23011203-23014625;23011203-23014951
gene11229	rna15992	23019067-23019385;23019652-23019841;23019967-23020136;23020394-23020517;23020626-23020744;23021556-23021788;23022299-23022414;23022525-23022623;23022720-23022935;23023141-23023270;23023384-23023623;23023710-23024267	23019386-23019651;23019386-23019966;23019386-23020393;23019386-23020625;23019386-23021555;23019386-23022298;23019386-23022524;23019386-23022719;23019386-23023140;23019386-23023383;23019386-23023709
gene1123	rna1533	9872740-9872743;9874080-9874183;9874631-9874695;9874792-9874867;9874962-9875159;9875354-9875451;9875549-9875654;9875734-9875780;9876005-9876332;9876486-9876575;9876662-9876724;9876990-9877064;9877164-9877226;9877349-9877401;9877517-9877857	9872744-9874079;9872744-9874630;9872744-9874791;9872744-9874961;9872744-9875353;9872744-9875548;9872744-9875733;9872744-9876004;9872744-9876485;9872744-9876661;9872744-9876989;9872744-9877163;9872744-9877348;9872744-9877516
gene11230	rna15993	23025240-23025629;23025695-23025813;23026069-23026396	23025630-23025694;23025630-23026068
gene11231	rna15994	23028450-23029126;23029537-23029677;23029773-23029886;23029964-23030137;23030751-23030866;23031065-23031149;23031294-23031756	23029127-23029536;23029127-23029772;23029127-23029963;23029127-23030750;23029127-23031064;23029127-23031293
gene11231	rna15995	23028450-23029126;23029537-23029677;23029773-23029886;23029964-23030137;23030751-23030866;23031065-23031149;23031297-23031756	23029127-23029536;23029127-23029772;23029127-23029963;23029127-23030750;23029127-23031064;23029127-23031296
gene11233	rna15997	23034356-23035321	--
gene11234	rna15998	23041713-23041955;23038818-23039312;23038385-23038732;23038189-23038306;23037868-23038091;23036236-23036931	23041956-23038817;23041956-23038384;23041956-23038188;23041956-23037867;23041956-23036235
gene11234	rna15999	23040962-23041326;23038818-23039312;23038385-23038732;23038189-23038306;23037868-23038091;23036236-23036931	23041327-23038817;23041327-23038384;23041327-23038188;23041327-23037867;23041327-23036235
gene11234	rna16000	23039971-23040517;23038818-23039312;23038385-23038732;23038189-23038306;23037868-23038091;23036236-23036931	23040518-23038817;23040518-23038384;23040518-23038188;23040518-23037867;23040518-23036235
gene11234	rna16001	23039850-23040517;23038818-23039312;23038385-23038732;23038189-23038306;23037868-23038091;23036236-23036931	23040518-23038817;23040518-23038384;23040518-23038188;23040518-23037867;23040518-23036235
gene11235	rna16002	23046778-23047630	--
gene11236	rna16003	23056122-23057358;23057476-23057696;23058124-23058343;23059622-23059707;23060047-23060138;23060270-23060942	23057359-23057475;23057359-23058123;23057359-23059621;23057359-23060046;23057359-23060269
gene11237	rna16004	23066645-23067612;23066063-23066510	23067613-23066062
gene11238	rna16005	23080763-23081685;23080267-23080677	23081686-23080266
gene11239	rna16006	23083764-23083803;23083932-23083993;23084208-23084727	23083804-23083931;23083804-23084207
gene1124	rna1534	9879673-9879837;9879989-9880118;9880913-9882001	9879838-9879988;9879838-9880912
gene11240	rna16007	23085253-23085272;23085369-23085804;23085910-23086132;23086414-23086668	23085273-23085368;23085273-23085909;23085273-23086413
gene11241	rna16008	23092855-23093222;23091695-23091797;23090727-23090827;23090246-23090314;23089751-23089866;23089566-23089620;23089297-23089417;23088928-23088975;23088696-23088790;23088240-23088563	23093223-23091694;23093223-23090726;23093223-23090245;23093223-23089750;23093223-23089565;23093223-23089296;23093223-23088927;23093223-23088695;23093223-23088239
gene11241	rna16009	23092306-23092796;23091695-23091797;23090727-23090827;23090246-23090314;23089751-23089866;23089566-23089620;23089297-23089417;23088928-23088975;23088696-23088790;23088240-23088563	23092797-23091694;23092797-23090726;23092797-23090245;23092797-23089750;23092797-23089565;23092797-23089296;23092797-23088927;23092797-23088695;23092797-23088239
gene11241	rna16010	23092306-23092803;23091695-23091797;23090727-23090827;23090246-23090314;23089751-23089866;23089566-23089620;23089297-23089417;23088906-23088975;23088695-23088790	23092804-23091694;23092804-23090726;23092804-23090245;23092804-23089750;23092804-23089565;23092804-23089296;23092804-23088905;23092804-23088694
gene11242	rna16011	23094159-23094421;23093587-23094058	23094422-23093586
gene11243	rna16012	23097805-23098541	--
gene11244	rna16013	23098998-23099747	--
gene11245	rna16014	23101915-23102449;23102575-23102707;23103062-23103165;23103296-23103467;23103577-23103708;23103787-23105127	23102450-23102574;23102450-23103061;23102450-23103295;23102450-23103576;23102450-23103786
gene11246	rna16015	23107001-23107581;23105935-23106902	23107582-23105934
gene11247	rna16016	23124068-23124343;23124448-23124966;23125633-23125740;23125876-23125923;23126025-23126455;23126563-23127291	23124344-23124447;23124344-23125632;23124344-23125875;23124344-23126024;23124344-23126562
gene11247	rna16017	23124069-23124343;23124448-23124966;23125070-23125219;23125633-23125740;23125876-23125923;23126025-23126455;23126563-23127291	23124344-23124447;23124344-23125069;23124344-23125632;23124344-23125875;23124344-23126024;23124344-23126562
gene11248	rna16018	23165476-23166066;23165197-23165295	23166067-23165196
gene11249	rna16019	23174055-23174121;23175203-23175709;23175810-23175962;23176344-23176451;23176667-23176714;23176808-23177229;23177337-23177891	23174122-23175202;23174122-23175809;23174122-23176343;23174122-23176666;23174122-23176807;23174122-23177336
gene1125	rna1535	9887410-9887677;9886297-9886421;9886122-9886180;9884191-9886017;9883842-9883995;9882916-9883744	9887678-9886296;9887678-9886121;9887678-9884190;9887678-9883841;9887678-9882915
gene1125	rna1536	9887410-9887677;9886297-9886505;9886122-9886180;9884191-9886017;9883842-9883995;9882916-9883744	9887678-9886296;9887678-9886121;9887678-9884190;9887678-9883841;9887678-9882915
gene1125	rna1537	9887410-9887677;9886297-9886511;9886122-9886180;9884191-9886017;9883842-9883995;9882916-9883744	9887678-9886296;9887678-9886121;9887678-9884190;9887678-9883841;9887678-9882915
gene11250	rna16020	23192997-23193188;23193554-23193764;23194317-23194820;23194925-23195077;23195457-23195564;23195791-23195833;23195927-23196357;23196466-23197090	23193189-23193553;23193189-23194316;23193189-23194924;23193189-23195456;23193189-23195790;23193189-23195926;23193189-23196465
gene11251	rna16021	23206147-23206879;23208380-23208895;23208990-23209139;23209534-23209641;23209835-23209882;23209979-23210142	23206880-23208379;23206880-23208989;23206880-23209533;23206880-23209834;23206880-23209978
gene11252	rna16022	23210120-23210418;23210637-23211412	23210419-23210636
gene11252	rna16023	23210120-23210418;23210637-23210859;23210983-23211412	23210419-23210636;23210419-23210982
gene11253	rna16024	23221126-23221378;23222409-23222947	23221379-23222408
gene11254	rna16025	23234461-23234992;23236186-23236695;23236807-23236956;23237378-23237476;23237670-23237717;23237800-23238230;23238449-23239222	23234993-23236185;23234993-23236806;23234993-23237377;23234993-23237669;23234993-23237799;23234993-23238448
gene11255	rna16027	23244383-23244495;23244581-23244900;23245961-23246455;23246603-23246664;23247113-23247253;23247417-23247648	23244496-23244580;23244496-23245960;23244496-23246602;23244496-23247112;23244496-23247416
gene11255	rna16028	23244383-23244495;23244581-23244900;23245961-23246455;23246603-23246664;23247417-23247648	23244496-23244580;23244496-23245960;23244496-23246602;23244496-23247416
gene11256	rna16029	23249751-23249798;23249886-23250205;23251195-23251254;23251432-23251935;23252018-23252167;23253281-23253382;23255329-23255376;23255508-23255938;23256054-23256851	23249799-23249885;23249799-23251194;23249799-23251431;23249799-23252017;23249799-23253280;23249799-23255328;23249799-23255507;23249799-23256053
gene11256	rna16030	23249808-23250205;23251195-23251254;23251432-23251935;23252018-23252167;23253281-23253382;23255329-23255376;23255508-23255938;23256054-23256851	23250206-23251194;23250206-23251431;23250206-23252017;23250206-23253280;23250206-23255328;23250206-23255507;23250206-23256053
gene11256	rna16031	23249808-23250205;23251195-23251254;23251432-23251935;23252018-23252167;23253281-23253382;23255508-23255938;23256054-23256851	23250206-23251194;23250206-23251431;23250206-23252017;23250206-23253280;23250206-23255507;23250206-23256053
gene11257	rna16032	23275671-23276101;23276314-23276502;23276676-23277375;23277620-23278090;23278258-23278503;23278610-23278825;23279225-23279280;23279367-23279466;23280224-23280986	23276102-23276313;23276102-23276675;23276102-23277619;23276102-23278257;23276102-23278609;23276102-23279224;23276102-23279366;23276102-23280223
gene11257	rna16033	23275671-23276101;23276318-23276502;23276676-23277375;23277620-23278090;23278258-23278503;23278610-23278825;23279225-23279280;23279367-23279466;23280224-23280986	23276102-23276317;23276102-23276675;23276102-23277619;23276102-23278257;23276102-23278609;23276102-23279224;23276102-23279366;23276102-23280223
gene11257	rna16034	23275671-23276101;23276403-23276502;23276676-23277375;23277620-23278090;23278258-23278503;23278610-23278825;23279225-23279280;23279367-23279466;23280224-23280986	23276102-23276402;23276102-23276675;23276102-23277619;23276102-23278257;23276102-23278609;23276102-23279224;23276102-23279366;23276102-23280223
gene11258	rna16035	23293185-23293643;23292857-23293083;23292497-23292741;23291768-23292146;23290626-23291259	23293644-23292856;23293644-23292496;23293644-23291767;23293644-23290625
gene11259	rna16036	23301198-23302946	--
gene1126	rna1538	9905908-9906274;9906430-9906575;9907176-9908127;9908621-9909064;9909210-9910189	9906275-9906429;9906275-9907175;9906275-9908620;9906275-9909209
gene1126	rna1539	9905908-9906153;9906430-9906575;9907140-9908127;9908621-9909064;9909210-9910189	9906154-9906429;9906154-9907139;9906154-9908620;9906154-9909209
gene1126	rna1540	9905908-9906153;9906430-9906575;9907176-9908127;9908621-9909064;9909210-9910189	9906154-9906429;9906154-9907175;9906154-9908620;9906154-9909209
gene11260	rna16037	23303727-23303949;23304581-23304742;23305016-23305069;23305760-23305833;23306140-23306187;23306358-23306535;23307089-23307244;23307319-23307384;23307469-23307516;23307615-23307724;23307809-23307887;23307978-23308349	23303950-23304580;23303950-23305015;23303950-23305759;23303950-23306139;23303950-23306357;23303950-23307088;23303950-23307318;23303950-23307468;23303950-23307614;23303950-23307808;23303950-23307977
gene11261	rna16038	23309687-23310128;23308695-23309149	23310129-23308694
gene11262	rna16039	23315525-23315790;23315321-23315398;23315099-23315203;23314899-23314990;23314629-23314813;23314195-23314292;23313941-23314018;23313731-23313841;23313400-23313519;23312935-23313054;23312635-23312851;23311652-23312537	23315791-23315320;23315791-23315098;23315791-23314898;23315791-23314628;23315791-23314194;23315791-23313940;23315791-23313730;23315791-23313399;23315791-23312934;23315791-23312634;23315791-23311651
gene11262	rna16040	23314629-23314646;23314195-23314269;23313941-23314018;23313731-23313841;23313400-23313519;23312935-23313054;23312635-23312851;23311652-23312537	23314647-23314194;23314647-23313940;23314647-23313730;23314647-23313399;23314647-23312934;23314647-23312634;23314647-23311651
gene11262	rna16041	23313389-23313476;23312935-23313054;23312635-23312851;23311652-23312537	23313477-23312934;23313477-23312634;23313477-23311651
gene11263	rna16042	23327777-23329162	--
gene11264	rna16043	23330168-23331423	--
gene11266	rna16048	23337703-23338061;23337191-23337307;23337036-23337095;23336549-23336620;23336191-23336424	23338062-23337190;23338062-23337035;23338062-23336548;23338062-23336190
gene11267	rna16049	23339516-23339779;23339862-23339925;23340301-23340436;23340618-23340769;23340917-23340964;23341111-23341203;23341679-23341785;23342188-23342302;23342406-23342492;23343001-23343205;23343376-23343470;23343642-23343710;23343810-23343917;23344008-23344126;23344241-23344664	23339780-23339861;23339780-23340300;23339780-23340617;23339780-23340916;23339780-23341110;23339780-23341678;23339780-23342187;23339780-23342405;23339780-23343000;23339780-23343375;23339780-23343641;23339780-23343809;23339780-23344007;23339780-23344240
gene11268	rna16050	23347081-23347253;23346816-23346963;23345395-23345711	23347254-23346815;23347254-23345394
gene11269	rna16051	23348409-23348534;23349233-23349631;23349633-23349744;23349840-23349962;23350778-23350894;23351353-23351722	23348535-23349232;23348535-23349632;23348535-23349839;23348535-23350777;23348535-23351352
gene1127	rna1541	9911691-9911920;9912025-9912284;9912550-9913029	9911921-9912024;9911921-9912549
gene11270	rna16052	23361155-23361323;23361458-23361602;23361795-23361905;23362005-23362065;23362370-23362488;23362619-23362704;23362895-23363096;23363840-23363893;23364138-23364251;23364624-23364680;23364905-23365252	23361324-23361457;23361324-23361794;23361324-23362004;23361324-23362369;23361324-23362618;23361324-23362894;23361324-23363839;23361324-23364137;23361324-23364623;23361324-23364904
gene11271	rna16053	23366100-23366725;23365796-23365973;23365639-23365687;23365303-23365556	23366726-23365795;23366726-23365638;23366726-23365302
gene11272	rna16054	23369420-23369614;23368547-23368991;23368249-23368462;23367965-23368130;23367577-23367747;23367326-23367480;23366929-23367219	23369615-23368546;23369615-23368248;23369615-23367964;23369615-23367576;23369615-23367325;23369615-23366928
gene11273	rna16055	23372721-23373387;23373612-23373712;23373797-23373883;23373985-23374153;23374267-23374620;23375065-23375216;23375323-23375529;23375623-23375710;23375791-23375965;23376198-23376311;23376401-23376503;23376621-23377347	23373388-23373611;23373388-23373796;23373388-23373984;23373388-23374266;23373388-23375064;23373388-23375322;23373388-23375622;23373388-23375790;23373388-23376197;23373388-23376400;23373388-23376620
gene11274	rna16056	23377868-23378367;23378446-23378492;23378618-23378720;23379025-23379111;23379610-23379693;23379947-23380000;23380448-23380528;23380708-23380753;23380875-23381097	23378368-23378445;23378368-23378617;23378368-23379024;23378368-23379609;23378368-23379946;23378368-23380447;23378368-23380707;23378368-23380874
gene11275	rna16057	23383712-23384222;23383587-23383631;23383170-23383460;23382871-23383046;23381301-23381752	23384223-23383586;23384223-23383169;23384223-23382870;23384223-23381300
gene11276	rna16058	23390415-23391540;23388027-23388320;23387597-23387722;23387235-23387315;23386785-23386844;23386631-23386707;23386423-23386544;23385779-23386234	23391541-23388026;23391541-23387596;23391541-23387234;23391541-23386784;23391541-23386630;23391541-23386422;23391541-23385778
gene11276	rna16059	23390415-23391551;23388027-23388320;23387398-23387722;23387230-23387315	23391552-23388026;23391552-23387397;23391552-23387229
gene11277	rna16060	23393258-23393642;23393019-23393140;23392344-23392926	23393643-23393018;23393643-23392343
gene11279	rna16062	23394838-23396251	--
gene1128	rna1542	9913995-9914610;9914774-9914870;9914983-9915074;9915162-9915293;9915411-9915596;9915690-9915853;9915943-9916021;9916189-9916317;9916764-9916891;9916985-9917359;9917473-9918033	9914611-9914773;9914611-9914982;9914611-9915161;9914611-9915410;9914611-9915689;9914611-9915942;9914611-9916188;9914611-9916763;9914611-9916984;9914611-9917472
gene11280	rna16063	23400460-23401041	--
gene11281	rna16064	23413497-23413521;23413641-23414875;23414967-23415083	23413522-23413640;23413522-23414966
gene11282	rna16065	23423417-23423630;23423732-23423832;23424745-23424842;23425401-23425727	23423631-23423731;23423631-23424744;23423631-23425400
gene11283	rna16066	23430576-23431328;23431433-23431567;23431697-23432064;23432160-23432904;23433011-23433104;23433221-23433275;23433474-23433866	23431329-23431432;23431329-23431696;23431329-23432159;23431329-23433010;23431329-23433220;23431329-23433473
gene11284	rna16067	23436098-23436441;23435605-23435653;23434909-23435108;23434337-23434805	23436442-23435604;23436442-23434908;23436442-23434336
gene11286	rna16068	23453301-23454003;23454946-23455155;23455658-23455911;23456086-23456356;23456434-23456517;23456965-23459078;23459339-23459498;23459804-23460424	23454004-23454945;23454004-23455657;23454004-23456085;23454004-23456433;23454004-23456964;23454004-23459338;23454004-23459803
gene11287	rna16069	23471371-23471471;23470294-23470522;23470081-23470183;23469488-23469746;23469121-23469396;23466917-23468424;23466504-23466785;23466142-23466420;23465523-23465651;23465175-23465375;23464930-23465072;23464462-23464765;23463822-23463961;23463185-23463263;23462595-23462984;23462054-23462363;23461370-23461966	23471472-23470293;23471472-23470080;23471472-23469487;23471472-23469120;23471472-23466916;23471472-23466503;23471472-23466141;23471472-23465522;23471472-23465174;23471472-23464929;23471472-23464461;23471472-23463821;23471472-23463184;23471472-23462594;23471472-23462053;23471472-23461369
gene11287	rna16070	23471091-23471353;23470294-23470522;23470081-23470183;23469488-23469746;23469121-23469396;23466917-23468424;23466504-23466785;23466142-23466420;23465523-23465651;23465175-23465375;23464930-23465072;23464462-23464765;23463822-23463961;23463185-23463263;23462595-23462984;23462071-23462363;23461370-23461966	23471354-23470293;23471354-23470080;23471354-23469487;23471354-23469120;23471354-23466916;23471354-23466503;23471354-23466141;23471354-23465522;23471354-23465174;23471354-23464929;23471354-23464461;23471354-23463821;23471354-23463184;23471354-23462594;23471354-23462070;23471354-23461369
gene11287	rna16071	23471091-23471353;23470294-23470522;23470081-23470183;23469488-23469746;23469121-23469396;23466917-23468424;23466504-23466785;23466142-23466420;23465523-23465651;23465175-23465375;23464930-23465072;23464462-23464765;23463822-23463961;23463185-23463263;23462595-23462984;23462054-23462363;23461370-23461966	23471354-23470293;23471354-23470080;23471354-23469487;23471354-23469120;23471354-23466916;23471354-23466503;23471354-23466141;23471354-23465522;23471354-23465174;23471354-23464929;23471354-23464461;23471354-23463821;23471354-23463184;23471354-23462594;23471354-23462053;23471354-23461369
gene11288	rna16072	23478902-23479258;23477734-23478311;23477446-23477527;23477221-23477296;23476426-23476506;23475896-23476032;23474590-23474842;23473882-23473945;23472722-23473561	23479259-23477733;23479259-23477445;23479259-23477220;23479259-23476425;23479259-23475895;23479259-23474589;23479259-23473881;23479259-23472721
gene11289	rna16073	23484598-23484697;23484309-23484496;23483852-23484181;23483408-23483654;23483026-23483310;23482853-23482939;23482524-23482556;23482391-23482450;23482157-23482299;23481017-23481951	23484698-23484308;23484698-23483851;23484698-23483407;23484698-23483025;23484698-23482852;23484698-23482523;23484698-23482390;23484698-23482156;23484698-23481016
gene1129	rna1543	9922767-9923284;9923379-9923510;9923605-9924152	9923285-9923378;9923285-9923604
gene11290	rna16074	23484975-23485081;23485570-23486325	23485082-23485569
gene11291	rna16075	23490753-23491422;23490385-23490461;23489706-23489775;23489542-23489622;23489254-23489328;23488587-23488688;23488352-23488492;23487905-23487970;23487660-23487803;23487131-23487221;23486483-23486961	23491423-23490384;23491423-23489705;23491423-23489541;23491423-23489253;23491423-23488586;23491423-23488351;23491423-23487904;23491423-23487659;23491423-23487130;23491423-23486482
gene11292	rna16076	23495649-23496008;23494626-23494734;23494336-23494430;23493486-23493611;23493259-23493379;23493081-23493165;23492744-23492857;23492602-23492641;23491837-23492231	23496009-23494625;23496009-23494335;23496009-23493485;23496009-23493258;23496009-23493080;23496009-23492743;23496009-23492601;23496009-23491836
gene11293	rna16077	23501032-23501299;23500571-23500743;23500298-23500483;23500013-23500160;23499229-23499806	23501300-23500570;23501300-23500297;23501300-23500012;23501300-23499228
gene11294	rna16078	23505746-23507833;23504633-23505043;23504203-23504289;23503630-23503700;23503293-23503369;23503029-23503176;23502616-23502777;23501930-23502535	23507834-23504632;23507834-23504202;23507834-23503629;23507834-23503292;23507834-23503028;23507834-23502615;23507834-23501929
gene11296	rna16080	23510893-23513574	--
gene11297	rna16081	23516570-23517205;23514682-23516509	23517206-23514681
gene11297	rna16082	23514682-23517205	--
gene11298	rna16083	23528843-23529330;23529653-23529775;23529906-23530094;23530219-23530300;23530784-23530848;23530958-23531401	23529331-23529652;23529331-23529905;23529331-23530218;23529331-23530783;23529331-23530957
gene11299	rna16084	23532656-23533129;23531643-23532564	23533130-23531642
gene113	rna168	948419-948746;948979-949525	948747-948978
gene1130	rna1544	9934017-9935525	--
gene11300	rna16085	23544491-23545454;23542073-23543128	23545455-23542072
gene11302	rna16088	23570213-23570654;23569797-23569945;23569566-23569699;23568966-23569149;23568668-23568811;23567687-23568292;23567333-23567509;23566396-23566912	23570655-23569796;23570655-23569565;23570655-23568965;23570655-23568667;23570655-23567686;23570655-23567332;23570655-23566395
gene11302	rna16089	23570054-23570654;23569797-23569945;23569566-23569699;23568966-23569149;23568668-23568811;23567687-23568292;23567333-23567509;23566396-23566912	23570655-23569796;23570655-23569565;23570655-23568965;23570655-23568667;23570655-23567686;23570655-23567332;23570655-23566395
gene11303	rna16090	23574236-23574663;23573355-23573943;23573082-23573227;23572889-23572986;23571464-23572191	23574664-23573354;23574664-23573081;23574664-23572888;23574664-23571463
gene11304	rna16091	23575951-23576632;23574860-23575871	23576633-23574859
gene11305	rna16092	23593160-23593422;23592270-23592597;23591962-23592178;23591288-23591825;23591108-23591206;23590498-23590989	23593423-23592269;23593423-23591961;23593423-23591287;23593423-23591107;23593423-23590497
gene11306	rna16093	23593817-23594003;23594476-23594555;23595148-23595353;23595444-23595497;23595643-23595917	23594004-23594475;23594004-23595147;23594004-23595443;23594004-23595642
gene11307	rna16094	23596994-23597458;23595924-23596893	23597459-23595923
gene11308	rna16095	23600476-23601339;23600023-23600168;23599533-23599809;23598674-23598946;23597659-23598386	23601340-23600022;23601340-23599532;23601340-23598673;23601340-23597658
gene11309	rna16096	23610253-23610600;23608859-23609758	23610601-23608858
gene1131	rna1545	9941936-9942651;9943444-9945253	9942652-9943443
gene11310	rna16097	23613588-23613708;23613409-23613477;23613074-23613296	23613709-23613408;23613709-23613073
gene11311	rna16098	23615271-23615966;23616806-23617451;23617550-23617790;23617882-23618216	23615967-23616805;23615967-23617549;23615967-23617881
gene11312	rna16099	23623281-23624396;23621787-23622110;23620953-23621253;23620376-23620575;23618309-23619030	23624397-23621786;23624397-23620952;23624397-23620375;23624397-23618308
gene11312	rna16100	23623281-23624754;23621787-23622110;23620953-23621253;23620218-23620575	23624755-23621786;23624755-23620952;23624755-23620217
gene11313	rna16101	23624999-23625258;23625974-23626199;23626357-23626552;23627572-23627742;23627824-23627940;23628294-23628491;23628584-23628643;23628728-23628826;23628933-23629278	23625259-23625973;23625259-23626356;23625259-23627571;23625259-23627823;23625259-23628293;23625259-23628583;23625259-23628727;23625259-23628932
gene11314	rna16102	23631429-23631601;23631696-23631770;23632249-23632403;23632498-23634057	23631602-23631695;23631602-23632248;23631602-23632497
gene11314	rna16103	23631429-23631598;23631696-23631770;23632249-23632403;23632498-23634057	23631599-23631695;23631599-23632248;23631599-23632497
gene11314	rna16104	23631429-23631595;23631696-23631770;23632249-23632403;23632498-23634057	23631596-23631695;23631596-23632248;23631596-23632497
gene11315	rna16105	23638244-23638789;23637839-23637928;23637596-23637742;23637178-23637252;23636925-23637041;23636675-23636821;23636361-23636458;23635625-23635835;23634986-23635306	23638790-23637838;23638790-23637595;23638790-23637177;23638790-23636924;23638790-23636674;23638790-23636360;23638790-23635624;23638790-23634985
gene11316	rna16106	23640152-23640271;23640409-23640629	23640272-23640408
gene11317	rna16107	23642102-23642222;23642333-23642734	23642223-23642332
gene11318	rna16108	23643898-23643991;23644103-23644364	23643992-23644102
gene11319	rna16109	23645710-23645816;23645928-23646341	23645817-23645927
gene1132	rna1546	9949616-9950094;9948939-9949091;9948465-9948845;9947964-9948040;9946626-9947795;9945777-9946508	9950095-9948938;9950095-9948464;9950095-9947963;9950095-9946625;9950095-9945776
gene1132	rna1547	9949616-9950093;9948939-9949091;9948465-9948845;9947964-9948040;9946626-9947795;9945777-9946511	9950094-9948938;9950094-9948464;9950094-9947963;9950094-9946625;9950094-9945776
gene11320	rna16110	23647501-23647615;23647727-23647985	23647616-23647726
gene11321	rna16111	23649217-23649322;23649434-23649696	23649323-23649433
gene11322	rna16112	23653125-23653292;23653404-23653828	23653293-23653403
gene11323	rna16113	23667708-23670016	--
gene11324	rna16114	23676016-23676422;23676545-23676677;23676804-23676875;23676963-23677106;23677195-23677266;23677375-23677434;23677582-23677679;23677808-23677954;23678075-23678416;23678509-23678888;23678967-23679494	23676423-23676544;23676423-23676803;23676423-23676962;23676423-23677194;23676423-23677374;23676423-23677581;23676423-23677807;23676423-23678074;23676423-23678508;23676423-23678966
gene11325	rna16115	23681624-23681839;23680366-23681303;23680084-23680242;23679668-23679969	23681840-23680365;23681840-23680083;23681840-23679667
gene11325	rna16116	23681813-23681834;23681624-23681735;23680366-23681303;23680084-23680242;23679668-23679969	23681835-23681623;23681835-23680365;23681835-23680083;23681835-23679667
gene11326	rna16117	23686139-23687011;23687896-23688568	23687012-23687895
gene11327	rna16118	23724414-23725011	--
gene11328	rna16119	23729042-23729229;23728902-23728942;23726290-23728062	23729230-23728901;23729230-23726289
gene11328	rna16120	23729042-23729135;23728902-23728968;23726290-23728062	23729136-23728901;23729136-23726289
gene11328	rna16121	23729042-23729134;23728902-23728968;23726290-23728066	23729135-23728901;23729135-23726289
gene11328	rna16122	23729042-23729122;23728902-23728942;23726290-23728066	23729123-23728901;23729123-23726289
gene11329	rna16123	23732205-23732758;23730681-23731919;23729853-23730442	23732759-23730680;23732759-23729852
gene1133	rna1548	9957169-9957563;9957816-9958021;9958112-9958323	9957564-9957815;9957564-9958111
gene11330	rna16124	23733642-23736467	--
gene11331	rna16125	23738043-23738987	--
gene11332	rna16126	23751499-23757637	--
gene11333	rna16127	23759774-23761499	--
gene11334	rna16128	23764319-23764419;23764007-23764069;23763805-23763853;23763119-23763236;23762772-23762928;23762512-23762592;23762304-23762411;23761561-23762067	23764420-23764006;23764420-23763804;23764420-23763118;23764420-23762771;23764420-23762511;23764420-23762303;23764420-23761560
gene11334	rna16129	23764319-23764417;23764007-23764118;23763805-23763853;23763119-23763236;23762772-23762928;23762512-23762592;23762304-23762411;23761561-23762067	23764418-23764006;23764418-23763804;23764418-23763118;23764418-23762771;23764418-23762511;23764418-23762303;23764418-23761560
gene11335	rna16130	23765499-23765836;23766422-23766540;23766747-23766792;23767052-23767124;23767216-23767273;23768036-23768131;23768537-23768654;23768727-23768993;23769626-23769727;23769921-23770278;23770369-23770482;23770868-23771496;23771625-23771821;23772290-23772512;23772791-23772910;23773548-23774321;23774850-23778135	23765837-23766421;23765837-23766746;23765837-23767051;23765837-23767215;23765837-23768035;23765837-23768536;23765837-23768726;23765837-23769625;23765837-23769920;23765837-23770368;23765837-23770867;23765837-23771624;23765837-23772289;23765837-23772790;23765837-23773547;23765837-23774849
gene11336	rna16131	23781082-23782292;23780768-23780920;23780204-23780407;23779129-23779594;23778406-23778848	23782293-23780767;23782293-23780203;23782293-23779128;23782293-23778405
gene11337	rna16132	23784546-23784640;23785139-23785737;23785960-23787107;23788035-23788223;23788484-23789081	23784641-23785138;23784641-23785959;23784641-23788034;23784641-23788483
gene11338	rna16133	23794567-23795283;23795398-23795550;23795752-23795955;23796170-23796635;23796727-23797200	23795284-23795397;23795284-23795751;23795284-23796169;23795284-23796726
gene11339	rna16134	23797426-23798185;23798317-23798469;23798566-23798769;23799128-23799593;23799674-23801101	23798186-23798316;23798186-23798565;23798186-23799127;23798186-23799673
gene1134	rna1549	9960131-9960470;9960542-9960681;9961521-9961598;9962087-9962343;9962451-9962765	9960471-9960541;9960471-9961520;9960471-9962086;9960471-9962450
gene11340	rna16135	23800448-23800661;23800767-23801157	23800662-23800766
gene11341	rna16136	23801960-23803632;23801330-23801713	23803633-23801329
gene11342	rna16137	23803730-23804466;23804560-23804645;23804820-23804899;23805256-23805311;23805686-23805734;23806181-23806327;23806503-23806598;23807261-23807374;23807521-23807651;23807943-23808181;23808278-23809099;23809249-23809704	23804467-23804559;23804467-23804819;23804467-23805255;23804467-23805685;23804467-23806180;23804467-23806502;23804467-23807260;23804467-23807520;23804467-23807942;23804467-23808277;23804467-23809248
gene11343	rna16138	23817694-23818856;23817080-23817289;23816850-23816983;23816693-23816759;23816280-23816338;23815177-23815294;23814943-23815056;23814394-23814525;23813897-23814313;23813274-23813324;23813045-23813115;23812803-23812887;23812406-23812558;23812198-23812272;23812014-23812103;23811856-23811903;23811065-23811179;23810827-23810930;23810010-23810674	23818857-23817079;23818857-23816849;23818857-23816692;23818857-23816279;23818857-23815176;23818857-23814942;23818857-23814393;23818857-23813896;23818857-23813273;23818857-23813044;23818857-23812802;23818857-23812405;23818857-23812197;23818857-23812013;23818857-23811855;23818857-23811064;23818857-23810826;23818857-23810009
gene11344	rna16140	23822786-23823760;23822612-23822648;23822005-23822241;23821850-23821897;23820764-23821209;23820244-23820628	23823761-23822611;23823761-23822004;23823761-23821849;23823761-23820763;23823761-23820243
gene11345	rna16141	23826887-23828845;23828953-23829734	23828846-23828952
gene11346	rna16142	23831772-23831902;23832014-23832066;23832295-23832445;23832932-23833014;23833226-23833784	23831903-23832013;23831903-23832294;23831903-23832931;23831903-23833225
gene11346	rna16143	23831772-23831902;23832014-23832066;23832295-23832445;23832953-23833014;23833226-23833784	23831903-23832013;23831903-23832294;23831903-23832952;23831903-23833225
gene11347	rna16144	23835519-23835787;23835280-23835404;23834862-23835110;23834525-23834777;23834149-23834431	23835788-23835279;23835788-23834861;23835788-23834524;23835788-23834148
gene11348	rna16145	23837568-23837826;23838544-23838934;23839119-23839272;23839639-23839765;23840022-23840107;23840190-23840261;23840383-23840586;23840677-23841097	23837827-23838543;23837827-23839118;23837827-23839638;23837827-23840021;23837827-23840189;23837827-23840382;23837827-23840676
gene11348	rna16146	23837568-23837821;23838544-23838934;23839119-23839272;23839639-23839765;23840022-23840107;23840190-23840261;23840383-23840586;23840677-23841097	23837822-23838543;23837822-23839118;23837822-23839638;23837822-23840021;23837822-23840189;23837822-23840382;23837822-23840676
gene11349	rna16147	23844387-23844622;23841180-23843399	23844623-23841179
gene11349	rna16148	23844387-23844622;23843636-23843685;23841180-23843399	23844623-23843635;23844623-23841179
gene11349	rna16149	23844387-23844622;23841180-23843685	23844623-23841179
gene11349	rna16150	23844387-23844622;23843636-23843689;23841180-23843399	23844623-23843635;23844623-23841179
gene11349	rna16151	23844387-23844622;23841180-23843689	23844623-23841179
gene11349	rna16152	23844387-23844622;23841180-23844308	23844623-23841179
gene11349	rna16153	23843636-23844377;23841180-23843399	23844378-23841179
gene1135	rna1550	9964174-9964539;9964605-9964744;9965611-9965688;9966177-9966433;9966541-9966851	9964540-9964604;9964540-9965610;9964540-9966176;9964540-9966540
gene11350	rna16154	23845491-23846787;23847299-23847383;23847861-23847931;23848020-23848108;23848217-23848460;23848607-23848719;23848826-23848916;23849009-23849137;23849321-23849871;23850435-23851423	23846788-23847298;23846788-23847860;23846788-23848019;23846788-23848216;23846788-23848606;23846788-23848825;23846788-23849008;23846788-23849320;23846788-23850434
gene11351	rna16155	23852315-23852571;23852683-23852764;23852884-23852968;23853725-23853794;23853910-23854002;23854688-23855100;23855675-23855804;23856016-23856422	23852572-23852682;23852572-23852883;23852572-23853724;23852572-23853909;23852572-23854687;23852572-23855674;23852572-23856015
gene11351	rna16156	23852357-23852571;23852683-23852764;23852872-23852968;23853725-23853794;23853910-23854002;23854688-23855100;23855675-23855804;23856016-23856422	23852572-23852682;23852572-23852871;23852572-23853724;23852572-23853909;23852572-23854687;23852572-23855674;23852572-23856015
gene11351	rna16157	23852357-23852571;23852689-23852764;23852872-23852968;23853725-23853794;23853910-23854002;23854688-23855100;23855675-23855804;23856016-23856422	23852572-23852688;23852572-23852871;23852572-23853724;23852572-23853909;23852572-23854687;23852572-23855674;23852572-23856015
gene11351	rna16158	23852357-23852571;23852689-23852764;23852884-23852968;23853725-23853794;23853910-23854002;23854688-23855100;23855675-23855804;23856016-23856422	23852572-23852688;23852572-23852883;23852572-23853724;23852572-23853909;23852572-23854687;23852572-23855674;23852572-23856015
gene11351	rna16159	23852357-23852566;23852661-23852764;23852872-23852968;23853725-23853794;23853910-23854002;23854688-23855100;23855675-23855804;23856016-23856422	23852567-23852660;23852567-23852871;23852567-23853724;23852567-23853909;23852567-23854687;23852567-23855674;23852567-23856015
gene11352	rna16160	23860371-23861333;23860000-23860067;23859806-23859891;23859540-23859693;23859162-23859451;23858867-23859071;23858621-23858778;23857811-23858496	23861334-23859999;23861334-23859805;23861334-23859539;23861334-23859161;23861334-23858866;23861334-23858620;23861334-23857810
gene11353	rna16161	23864696-23864922;23865026-23865133;23865651-23865725;23866025-23866512	23864923-23865025;23864923-23865650;23864923-23866024
gene11354	rna16162	23886581-23887152;23886240-23886346;23885693-23885858;23879524-23885597;23878645-23879262;23878336-23878516;23876963-23877197;23872332-23876876;23872024-23872246;23871301-23871702;23870628-23870771;23869138-23870157;23868237-23868743;23866831-23867865	23887153-23886239;23887153-23885692;23887153-23879523;23887153-23878644;23887153-23878335;23887153-23876962;23887153-23872331;23887153-23872023;23887153-23871300;23887153-23870627;23887153-23869137;23887153-23868236;23887153-23866830
gene11355	rna16163	23902168-23902402;23902552-23902736;23902858-23903083;23903217-23903293;23905612-23905824	23902403-23902551;23902403-23902857;23902403-23903216;23902403-23905611
gene11356	rna16164	23907604-23907881;23906802-23907502;23905988-23906645	23907882-23906801;23907882-23905987
gene11356	rna16165	23907604-23907881;23905988-23907502	23907882-23905987
gene11357	rna16166	23918251-23918469;23917184-23918156	23918470-23917183
gene11358	rna16167	23930781-23931641;23929925-23930467;23929463-23929598;23928967-23929125;23928541-23928750;23927899-23928084;23926835-23926994;23925893-23926088;23925344-23925476;23924625-23925239	23931642-23929924;23931642-23929462;23931642-23928966;23931642-23928540;23931642-23927898;23931642-23926834;23931642-23925892;23931642-23925343;23931642-23924624
gene11359	rna16168	23933015-23933417;23934333-23934696;23935345-23935771;23936200-23936309;23936633-23936946	23933418-23934332;23933418-23935344;23933418-23936199;23933418-23936632
gene1136	rna1551	9974301-9974823;9973712-9973923;9972370-9972658;9972183-9972268;9971987-9972078;9971041-9971900	9974824-9973711;9974824-9972369;9974824-9972182;9974824-9971986;9974824-9971040
gene11360	rna16169	23939167-23939677;23938688-23938947;23938441-23938484;23938155-23938280;23937918-23938002;23937620-23937673;23937261-23937517	23939678-23938687;23939678-23938440;23939678-23938154;23939678-23937917;23939678-23937619;23939678-23937260
gene11361	rna16170	23942060-23942249;23941711-23941863;23941408-23941530;23941199-23941242;23940930-23941055;23940340-23940424;23940072-23940128;23939690-23939974	23942250-23941710;23942250-23941407;23942250-23941198;23942250-23940929;23942250-23940339;23942250-23940071;23942250-23939689
gene11361	rna16171	23941959-23942033;23941711-23941863;23941408-23941530;23941199-23941242;23940930-23941055;23940340-23940424;23940072-23940128;23939757-23939974	23942034-23941710;23942034-23941407;23942034-23941198;23942034-23940929;23942034-23940339;23942034-23940071;23942034-23939756
gene11362	rna16172	23942762-23942850;23943228-23943499;23943939-23944132;23944236-23944283;23944692-23944764;23945009-23945180;23945504-23945935;23946013-23946204;23946627-23946994	23942851-23943227;23942851-23943938;23942851-23944235;23942851-23944691;23942851-23945008;23942851-23945503;23942851-23946012;23942851-23946626
gene11362	rna16173	23942800-23943499;23943939-23944132;23944236-23944283;23944692-23944764;23945009-23945180;23945504-23945935;23946013-23946204;23946627-23946994	23943500-23943938;23943500-23944235;23943500-23944691;23943500-23945008;23943500-23945503;23943500-23946012;23943500-23946626
gene11363	rna16174	23951123-23951790;23948640-23948715;23948313-23948380;23948038-23948137;23947905-23947946;23947614-23947655;23947333-23947508;23946890-23947216	23951791-23948639;23951791-23948312;23951791-23948037;23951791-23947904;23951791-23947613;23951791-23947332;23951791-23946889
gene11364	rna16175	23965825-23966526;23963121-23963202;23962930-23962991;23962752-23962851;23962633-23962674;23962494-23962535;23962279-23962418;23961885-23962181	23966527-23963120;23966527-23962929;23966527-23962751;23966527-23962632;23966527-23962493;23966527-23962278;23966527-23961884
gene11364	rna16176	23965825-23966527;23963121-23963199;23962930-23962991;23962752-23962851;23962633-23962674;23962494-23962535;23962279-23962418;23961888-23962181	23966528-23963120;23966528-23962929;23966528-23962751;23966528-23962632;23966528-23962493;23966528-23962278;23966528-23961887
gene11364	rna16177	23965825-23966527;23963121-23963199;23962930-23962994;23962752-23962851;23962633-23962674;23962494-23962535;23962279-23962418;23961888-23962181	23966528-23963120;23966528-23962929;23966528-23962751;23966528-23962632;23966528-23962493;23966528-23962278;23966528-23961887
gene11364	rna16178	23965825-23966526;23963121-23963202;23962930-23962994;23962752-23962851;23962633-23962674;23962494-23962535;23962279-23962418;23961888-23962181	23966527-23963120;23966527-23962929;23966527-23962751;23966527-23962632;23966527-23962493;23966527-23962278;23966527-23961887
gene11365	rna16179	23972820-23973010;23972096-23972540	23973011-23972095
gene11367	rna16181	23975783-23976006;23975565-23975694;23974764-23975473	23976007-23975564;23976007-23974763
gene11368	rna16182	23979126-23980790	--
gene11369	rna16183	23981281-23981678;23982669-23982971;23983082-23983169;23983406-23983527;23983735-23983874;23983968-23984040;23984443-23984531;23984634-23984739;23985278-23985490;23985705-23985899;23986142-23986219;23986306-23986877	23981679-23982668;23981679-23983081;23981679-23983405;23981679-23983734;23981679-23983967;23981679-23984442;23981679-23984633;23981679-23985277;23981679-23985704;23981679-23986141;23981679-23986305
gene1137	rna1552	9977831-9978109;9977214-9977699	9978110-9977213
gene11370	rna16184	23989798-23990326;23988864-23989114;23988607-23988775;23987849-23988495	23990327-23988863;23990327-23988606;23990327-23987848
gene11371	rna16185	23994114-23994600;23993667-23993990;23993398-23993551;23993054-23993296;23992850-23992936;23992667-23992745;23992196-23992302;23991956-23992080;23991598-23991833	23994601-23993666;23994601-23993397;23994601-23993053;23994601-23992849;23994601-23992666;23994601-23992195;23994601-23991955;23994601-23991597
gene11372	rna16186	24005213-24005540;24004991-24005113;24004544-24004681;24004325-24004423;24003920-24004223;24003627-24003850;24003452-24003538;24003118-24003373	24005541-24004990;24005541-24004543;24005541-24004324;24005541-24003919;24005541-24003626;24005541-24003451;24005541-24003117
gene11373	rna16187	24007318-24007611;24007106-24007194;24006685-24007022	24007612-24007105;24007612-24006684
gene11374	rna16188	24008750-24008967;24009071-24009150;24009279-24009735;24009859-24010006;24010125-24010402;24010483-24011525	24008968-24009070;24008968-24009278;24008968-24009858;24008968-24010124;24008968-24010482
gene11375	rna16189	24014497-24014770;24013826-24013905;24012728-24013184;24012479-24012638;24012095-24012372;24011290-24011918	24014771-24013825;24014771-24012727;24014771-24012478;24014771-24012094;24014771-24011289
gene11378	rna16192	24061196-24061325;24062566-24062694;24063500-24063779	24061326-24062565;24061326-24063499
gene11378	rna16193	24061196-24061325;24062566-24062694;24062918-24063037	24061326-24062565;24061326-24062917
gene11378	rna16194	24061196-24061325;24062441-24062890	24061326-24062440
gene11379	rna16195	24090944-24091277;24091718-24092099;24092197-24092393;24092962-24093106;24093229-24093382;24093695-24094223	24091278-24091717;24091278-24092196;24091278-24092961;24091278-24093228;24091278-24093694
gene11380	rna16196	24094671-24096068	--
gene11381	rna16197	24097337-24097921;24097177-24097224;24096885-24097078;24096465-24096779	24097922-24097176;24097922-24096884;24097922-24096464
gene11382	rna16198	24102846-24105691;24105732-24105838;24106315-24106487;24109110-24112093	24105692-24105731;24105692-24106314;24105692-24109109
gene11383	rna16199	24117086-24120226	--
gene11384	rna16200	24148473-24151746	--
gene11385	rna16201	24154168-24156887	--
gene11386	rna16202	24157725-24161147	--
gene11388	rna16203	24180671-24180978;24180111-24180240;24179519-24179657;24179230-24179442;24178994-24179132;24178383-24178533;24178181-24178290;24177999-24178096;24177825-24177894;24177343-24177653	24180979-24180110;24180979-24179518;24180979-24179229;24180979-24178993;24180979-24178382;24180979-24178180;24180979-24177998;24180979-24177824;24180979-24177342
gene11389	rna16204	24183353-24183525;24182477-24182781;24182113-24182367	24183526-24182476;24183526-24182112
gene1139	rna1554	9982424-9983366	--
gene11390	rna16205	24186605-24187149;24185545-24185781;24184904-24185047;24184443-24184574;24183766-24184345	24187150-24185544;24187150-24184903;24187150-24184442;24187150-24183765
gene11391	rna16206	24190657-24190768;24191877-24192489;24192584-24192665;24192838-24192904;24193473-24193658;24193757-24193817;24194468-24194676;24194756-24195048	24190769-24191876;24190769-24192583;24190769-24192837;24190769-24193472;24190769-24193756;24190769-24194467;24190769-24194755
gene11391	rna16207	24190657-24190768;24191877-24192216;24192304-24192489;24192584-24192665;24192838-24192904;24193473-24193658;24193757-24193817;24194468-24195018	24190769-24191876;24190769-24192303;24190769-24192583;24190769-24192837;24190769-24193472;24190769-24193756;24190769-24194467
gene11391	rna16208	24190658-24190768;24191877-24192489;24192584-24192665;24192838-24192904;24193473-24193658;24193757-24193817;24194468-24195018	24190769-24191876;24190769-24192583;24190769-24192837;24190769-24193472;24190769-24193756;24190769-24194467
gene11392	rna16209	24200402-24201153;24201495-24201713;24202060-24202112;24202224-24204233;24204311-24204461;24204551-24205835	24201154-24201494;24201154-24202059;24201154-24202223;24201154-24204310;24201154-24204550
gene11393	rna16210	24207980-24208269;24206081-24207564	24208270-24206080
gene11394	rna16211	24212165-24212485;24210183-24211902	24212486-24210182
gene11395	rna16212	24216303-24218528	--
gene11396	rna16213	24228226-24229976	--
gene11398	rna16214	24237926-24239696	--
gene1140	rna1555	9984869-9985144;9984255-9984736	9985145-9984254
gene11401	rna16215	24242126-24243979	--
gene11403	rna16216	24256538-24258269	--
gene11404	rna16217	24278971-24280657	--
gene11405	rna16218	24282933-24284156;24302569-24302977	24284157-24302568
gene11405	rna16219	24282940-24284654	--
gene11406	rna16220	24299787-24299871;24300114-24301670	24299872-24300113
gene11407	rna16221	24303593-24303684;24303929-24305657	24303685-24303928
gene11409	rna16222	24314919-24316836	--
gene1141	rna1556	9985594-9985864;9985974-9986466	9985865-9985973
gene11412	rna16223	24338296-24340323	--
gene11414	rna16224	24343187-24343476;24344386-24344572;24345396-24345690;24345786-24346024;24346105-24346285;24346450-24346571;24346655-24346720;24347177-24347240;24347492-24348228	24343477-24344385;24343477-24345395;24343477-24345785;24343477-24346104;24343477-24346449;24343477-24346654;24343477-24347176;24343477-24347491
gene11414	rna16225	24343187-24343413;24344375-24344572;24345396-24345690;24345786-24346024;24346105-24346285;24346450-24346571;24346655-24346720;24347177-24347240;24347492-24348228	24343414-24344374;24343414-24345395;24343414-24345785;24343414-24346104;24343414-24346449;24343414-24346654;24343414-24347176;24343414-24347491
gene11414	rna16226	24343188-24343413;24344386-24344572;24345396-24345690;24345786-24346024;24346105-24346285;24346450-24346571;24346655-24346720;24347177-24347240;24347492-24348228	24343414-24344385;24343414-24345395;24343414-24345785;24343414-24346104;24343414-24346449;24343414-24346654;24343414-24347176;24343414-24347491
gene11415	rna16227	24349727-24350987;24351927-24352562	24350988-24351926
gene11416	rna16228	24357955-24358533;24357688-24357840;24353614-24357588;24353047-24353442	24358534-24357687;24358534-24353613;24358534-24353046
gene11416	rna16229	24357955-24358533;24357688-24357840;24353614-24357588;24353047-24353455	24358534-24357687;24358534-24353613;24358534-24353046
gene11417	rna16230	24362461-24362939;24361123-24362056;24360367-24360826	24362940-24361122;24362940-24360366
gene11418	rna16231	24363024-24363146;24363276-24363412;24363526-24364094	24363147-24363275;24363147-24363525
gene11419	rna16232	24364686-24364980;24364479-24364591;24364107-24364336	24364981-24364478;24364981-24364106
gene1142	rna1557	9998231-9998504;9997622-9998095	9998505-9997621
gene11420	rna16233	24370640-24371038;24372021-24372224;24373285-24373460;24373626-24373904;24374001-24374131;24374244-24374339;24374461-24374566;24374670-24375242	24371039-24372020;24371039-24373284;24371039-24373625;24371039-24374000;24371039-24374243;24371039-24374460;24371039-24374669
gene11421	rna16234	24376558-24376947;24377132-24379653	24376948-24377131
gene11421	rna16235	24376558-24376947;24377317-24379653	24376948-24377316
gene11422	rna16236	24387569-24387805;24386661-24386901;24386284-24386382;24386146-24386180;24385970-24386045;24385491-24385595;24385332-24385409;24384818-24384911;24384596-24384713;24383672-24384218;24382075-24382276;24381229-24381843	24387806-24386660;24387806-24386283;24387806-24386145;24387806-24385969;24387806-24385490;24387806-24385331;24387806-24384817;24387806-24384595;24387806-24383671;24387806-24382074;24387806-24381228
gene11423	rna16237	24390405-24390847;24391534-24391628;24391705-24391802;24391926-24391975;24392374-24392469;24393034-24393123;24393396-24393488;24393629-24393724;24393882-24393947;24394414-24394990	24390848-24391533;24390848-24391704;24390848-24391925;24390848-24392373;24390848-24393033;24390848-24393395;24390848-24393628;24390848-24393881;24390848-24394413
gene11423	rna16238	24390405-24390847;24391534-24391628;24391705-24391802;24391926-24391975;24392374-24392469;24393034-24393123;24393396-24393488;24393629-24393724;24394414-24394990	24390848-24391533;24390848-24391704;24390848-24391925;24390848-24392373;24390848-24393033;24390848-24393395;24390848-24393628;24390848-24394413
gene11424	rna16239	24395720-24395969;24396168-24396268;24396729-24396835;24397232-24397267;24397397-24397482;24397575-24397633;24397713-24397823;24397941-24398066;24398537-24398680;24398849-24398957;24399061-24399197;24399302-24399337;24399435-24399530;24399873-24400408	24395970-24396167;24395970-24396728;24395970-24397231;24395970-24397396;24395970-24397574;24395970-24397712;24395970-24397940;24395970-24398536;24395970-24398848;24395970-24399060;24395970-24399301;24395970-24399434;24395970-24399872
gene11425	rna16240	24400867-24401439;24401750-24401901;24402055-24402115;24402283-24403780;24403884-24403915;24404392-24404524;24404914-24405011;24405341-24405385;24405557-24405662;24405791-24405917;24406702-24406817;24407171-24407247;24407565-24407699;24407940-24408008;24408104-24408211;24415258-24415631	24401440-24401749;24401440-24402054;24401440-24402282;24401440-24403883;24401440-24404391;24401440-24404913;24401440-24405340;24401440-24405556;24401440-24405790;24401440-24406701;24401440-24407170;24401440-24407564;24401440-24407939;24401440-24408103;24401440-24415257
[truncated: 30,581 more rows]
