# Supplementary material for: Transcriptomic and metabolomic profiling provide novel insights into fruit development and flesh coloration in Prunus mira Koehne, a special wild peach species
Source: BMC Plant Biol. 2019 Nov 1;19:463. doi: 10.1186/s12870-019-2074-6 (PMC6825364; doi:10.1186/s12870-019-2074-6)
Supplement: Supplementary file 6 — Additional file 6: Table S6. List of all the differentially expressed genes identified in this study along with their FPKM data. (XLSX 4901 kb) [file 12870_2019_2074_MOESM6_ESM.xlsx]

## Sheet: All.DEG_final
#ID	PMHFA1	PMHFA2	PMHFA3	PMHFB1	PMHFB2	PMHFB3	PMHFC1	PMHFC2	PMHFC3	PMHRA1	PMHRA2	PMHRA3	PMHRB1	PMHRB2	PMHRB3	PMHRC1	PMHRC2	PMHRC3	PMHYA1	PMHYA2	PMHYA3	PMHYB1	PMHYB2	PMHYB3	PMHYC1	PMHYC2	PMHYC3
gene0	8.52532	8.83263	10.5348	20.1394	20.2164	25.9601	21.843	21.9187	24.2443	10.1509	12.5722	11.4987	13.4552	14.0143	13.8645	26.7599	24.7706	28.4634	12.2068	10.0958	14.073	11.6598	14.4342	13.5588	39.0244	33.7592	34.12
gene1	21.7848	18.4177	18.3338	33.2933	38.5639	30.7066	34.3519	22.377	26.2056	33.0893	34.5859	36.8441	71.2459	79.6887	80.7402	69.5641	67.9477	78.2277	27.385	22.3195	24.6802	51.3965	57.0915	51.9372	56.7161	55.7879	63.0982
gene10	7.29109	5.54981	6.32373	24.6522	22.9299	25.6508	18.3442	16.0008	16.3015	16.5198	17.0511	17.2214	13.8399	13.756	12.627	21.8736	23.9629	26.415	9.12028	7.29043	7.27945	13.9392	14.272	17.762	24.2112	24.1459	24.7614
gene100	7.74797	6.45959	10.2446	20.7447	19.3553	24.7093	25.4347	28.0318	30.3195	8.61782	10.7642	10.2572	15.1911	12.6807	15.627	36.5405	37.4803	45.0859	10.0566	7.92935	8.27644	12.4031	15.2294	14.4028	23.0728	22.8518	25.1445
gene1000	0.101888	0.0772085	0.0881624	2.37861	3.26012	2.22938	2.00926	2.7144	2.18198	0.384341	0.383971	0.280226	3.09024	2.68552	2.76018	2.79113	2.68239	2.57942	0.0313514	0.148541	0.209015	3.73085	2.35728	2.9516	0.58236	0.706357	0.922085
gene10003	19.8027	21.7937	21.0674	47.059	49.3959	47.5084	39.7265	42.0217	43.3155	29.4057	32.4712	29.6649	44.5249	45.4608	47.0866	43.3365	40.9364	46.577	29.5774	30.2841	29.6349	42.687	37.2575	43.1497	49.9292	47.1464	51.1915
gene10004	32.297	36.944	24.9128	5.567	7.37408	3.9545	3.72	3.15681	3.55227	0.895529	0.363545	0.838327	0.0329484	0.259665	0.133885	0.262489	0.131788	0.139374	2.32526	0.886619	0.41385	0.235785	0.369935	0	0.198034	0.396126	0.138506
gene10009	4.09532	3.6213	3.7741	1.7565	2.82146	1.75668	2.59979	2.77929	1.8055	3.13627	3.2073	3.36841	2.16719	1.8623	1.81377	0.595076	0.726108	0.837425	2.58524	2.01435	2.24132	1.83235	2.12086	2.48266	0.886182	0.740987	0.610299
gene1001	17.8724	14.5903	22.5976	13.6816	11.5256	14.2514	12.925	13.2231	12.1524	16.987	13.8614	17.802	7.4773	8.71643	6.84042	18.5973	18.63	19.0553	16.2451	15.714	15.1454	8.82948	10.5455	8.93835	12.5808	14.0394	13.9829
gene10015	2.66631	1.38169	2.76617	1.36378	1.6496	1.99568	1.32834	1.74577	1.41169	2.59506	2.93978	2.13458	1.90457	2.03155	2.02937	0.801098	0.976842	0.966991	2.47986	1.45728	1.75318	1.83369	1.51916	1.5586	1.92065	1.92881	1.7303
gene10017	1.23959	0.657748	1.10253	0.90948	1.19935	0.720406	0.409995	0.546159	0.85926	0.564006	0.658177	0.473482	1.0808	0.950487	0.928015	0.499482	0.264855	0.377317	0.874312	0.21452	0.300738	0.810927	1.44266	0.901245	0.608935	0.536328	0.799646
gene10018	1.25129	1.93881	1.06637	2.34476	2.31025	2.95811	3.89243	4.52598	3.54599	4.06149	3.6031	3.08836	2.71223	2.94557	1.64696	10.292	13.5064	13.8061	3.39057	2.67591	2.71372	5.60335	4.61321	5.00642	3.86138	5.22168	3.4912
gene1002	54.6956	49.5455	56.0494	100.847	80.8961	114.713	142.838	153.658	150.496	88.8029	79.8802	83.2162	50.1193	52.9238	49.0538	149.391	140.744	156.87	56.583	56.6238	63.4868	48.6205	47.8268	43.9451	155.069	159.865	151.734
gene10020	1.71324	1.58193	1.61972	0.761943	0.742641	0.521566	0.670676	0.729264	0.827809	0.575391	0.568154	0.949259	0.863355	0.945533	1.46724	0.590907	0.839308	0.6139	0.695975	0.993213	0.664349	1.44896	1.54062	1.51379	0.705438	0.821612	0.342254
gene10022	1.30731	0.662223	1.846	4.81567	5.30524	3.84703	2.72296	2.093	1.79449	3.81576	2.50662	3.31763	8.59885	7.71887	9.25246	2.19156	1.98554	1.20295	1.61442	1.7943	3.18815	8.28125	9.52238	9.39178	1.15452	0.901788	1.06874
gene10025	20.6581	18.9327	23.5186	8.03958	8.66244	8.75423	9.55556	9.25052	9.76354	11.6396	13.2861	11.0469	10.5495	10.0855	10.0799	16.8722	17.0994	16.377	11.7029	11.999	12.1106	9.43448	11.3919	9.57629	13.0725	11.9289	12.968
gene10026	3.32063	2.55399	3.37567	2.61642	2.76555	2.09059	2.20394	1.70884	2.25062	0.48087	0.950588	0.666237	0.819108	1.25781	1.21132	2.66297	2.32556	1.96238	0.51568	0.446688	0.657392	2.65283	2.2139	1.58852	2.23644	1.87742	2.0575
gene1003	37.9103	43.84	35.5007	12.4087	12.5058	14.4209	17.5628	18.6713	19.0646	27.3126	30.5952	21.7256	10.8493	11.2812	11.6665	15.1011	16.9076	15.3586	27.4511	21.9402	25.3298	13.1176	13.5673	13.1634	18.0405	20.7838	18.5449
gene10033	6.33683	7.24313	7.90693	2.49565	4.08835	0.782141	0.475756	0.341744	0.277613	12.0976	10.2258	11.3522	7.95429	11.2038	6.8429	0.576952	0.38538	0.498125	23.3954	19.6393	20.0053	12.2781	13.5723	7.37693	1.35774	0.892552	1.70128
gene10035	214.736	212.502	189.485	102.808	89.8843	101.241	124.661	118.394	130.827	150.7	151.111	153.013	132.573	155.621	140.328	132.283	131.384	130.432	318.697	335.848	252.642	169.743	181.234	152.48	113.52	113.79	104.304
gene10039	1.32371	1.376	0.761922	0.208322	0.711982	0.76307	0.0820141	0.0648939	0.0399647	0.467895	0	0.0261055	1.14098	0.0838838	0.231762	0.0691985	0.128077	0.0454761	0.113275	0.05294	0	0.00155666	0.0773572	0.0643365	0.46181	0.203286	0.626394
gene1004	3.76991	5.81473	5.02513	3.59877	2.0871	2.79826	1.37497	2.62471	1.05625	6.01657	3.68257	3.95396	6.76432	4.43735	6.09909	1.83892	2.06285	1.33525	5.74871	4.04947	2.19375	3.20141	4.69233	4.32479	2.27503	2.46465	2.11175
gene10040	7.70325	9.22771	6.28661	1.70993	4.69083	2.17329	3.77711	4.06072	4.23687	5.08336	7.8825	8.54915	3.81058	3.95062	3.10037	3.67897	5.03376	4.191	6.83231	8.42872	7.33202	5.05237	4.06467	5.32244	2.03034	1.80445	1.71387
gene10041	3.05835	3.52924	3.89496	1.26709	1.6021	1.75925	3.27388	4.55341	5.14797	3.29475	5.3732	3.53474	1.14345	0.87838	1.20348	2.17871	2.5056	2.34351	3.43449	3.22989	4.23531	1.40997	1.50101	1.67917	5.23904	5.11441	5.24032
gene10042	9.65675	9.26256	9.45707	42.0114	42.9497	38.4009	28.3325	27.5512	25.5242	5.98127	5.44945	5.53819	17.8713	19.1259	18.4615	41.7182	39.5697	42.2656	4.87688	4.49976	4.64873	16.5742	17.9751	18.0391	32.8687	33.7757	34.5954
gene10043	94.32	101.424	98.0485	10.1241	8.07391	10.6399	6.19327	4.90649	5.65128	114.8	98.2925	97.2318	6.12578	3.95907	4.84022	4.55757	4.24423	6.35027	100.831	107.237	105.492	19.5841	14.8223	10.8468	4.33789	4.60867	4.55757
gene10044	151.215	169.425	125.577	81.7211	93.2575	78.2249	93.0294	86.0258	97.2233	173.782	128.414	145.934	95.8498	113.872	111.701	83.5531	76.191	72.5212	157.194	150.562	127.263	81.6904	88.0407	93.7895	49.5368	53.8592	51.4889
gene10045	0.168806	0	0.0749404	0	0	0.105029	0.131486	0.132789	0.0646234	4.12496	3.95666	5.16506	0.865639	2.3127	1.13938	1.22219	1.75781	1.18844	1.56296	0.787206	0.777123	2.01689	2.26393	1.06872	0.126611	0.38271	0.595879
gene10046	31.6366	37.4213	32.8544	3.49949	4.29911	4.67424	4.801	4.26179	5.82722	17.4264	16.6265	16.0184	7.0407	6.65271	6.93333	5.26844	4.91645	5.76953	20.5585	19.2796	17.8642	6.52005	6.63674	5.79853	3.30511	3.72135	2.64902
gene10048	43.6032	40.6815	48.5633	80.0054	59.1921	85.8866	116.556	117.337	107.563	69.6973	71.5264	86.475	50.1512	47.8743	48.6653	107.332	113.741	125.859	43.4492	41.9993	46.8451	51.6257	59.3957	53.3777	82.6046	95.0364	84.2878
gene10049	5.36009	5.2559	7.82979	38.504	30.7738	27.5619	25.0497	23.1463	24.9617	11.1818	13.4466	13.5297	22.7648	21.5383	21.491	40.1115	34.7264	28.9905	9.53596	9.65612	9.19152	21.4743	20.3664	21.6464	120.012	114.33	106.818
gene1005	17.8511	25.6133	19.5129	127.484	83.9912	107.126	99.8302	141.819	167.721	39.4361	24.2473	25.8485	56.5397	60.4883	54.7182	32.3658	34.2896	33.171	42.4198	32.9856	32.2568	44.6217	47.2749	44.0564	92.069	87.8894	81.1031
gene10051	0	0	0	0.330177	0.134582	0.493338	0.607732	0.20465	0.0866847	8.49477	9.78237	8.02175	2.62324	2.45475	3.0966	4.89872	4.66162	6.17386	2.26519	4.01471	5.05206	3.43488	5.23285	4.59599	4.56637	4.70823	5.11287
gene1006	0.443286	0.413027	0.640877	0	0	0.274464	0	0	0	4.5661	2.29577	2.48322	3.43306	1.74868	2.35283	2.03471	2.71517	1.7852	4.04009	4.74946	7.35263	6.6661	4.28192	6.3322	6.42	5.86522	8.22029
gene10064	0.103951	0.227888	0.466497	0.03198	0.0625558	0	0.0408437	0	0	0.399041	0.379101	0.13608	1.84665	2.0693	0.733786	0.467787	0.286254	0.385718	0.361565	1.18207	0.550984	1.86957	0.751153	1.22952	0.0340094	0.273202	0.0386709
gene10069	3.30181	1.22979	2.36981	1.80183	3.77763	1.3758	2.11837	1.34682	3.00882	1.05405e-05	0.00899344	0.29552	0.463814	0.00130269	0.00104256	0.379162	0.272969	0.234316	0.32421	0.000882035	0.00194117	0.232066	0.00561365	0.000742593	0.180328	0.158695	0
gene10074	0.769761	0.193133	0.175969	5.55387	6.48128	6.28635	2.61905	2.7593	3.10185	0.671773	1.30503	1.23748	2.14579	3.26165	2.28504	5.53759	5.02896	4.9557	1.53263	1.153	2.09216	3.04004	2.25731	2.87104	8.38952	8.94106	8.79368
gene10080	4.65401	5.89375	4.77318	8.1631	11.9549	6.41339	2.14094	1.30139	1.44778	3.77535	3.56805	4.30635	4.20351	4.55648	4.99836	3.64069	2.81207	3.11874	8.81448	6.55913	7.6379	3.93679	4.59667	4.79929	1.14524	0.930683	0.663255
gene10082	13.034	15.1188	13.465	3.7827	3.72535	3.70212	3.45132	3.42436	4.0063	11.2375	14.0905	12.4248	4.91655	4.31899	4.47382	3.73746	3.64513	4.28212	15.0591	14.0874	15.0962	5.26475	5.76025	5.01668	3.38573	3.12899	3.71481
gene10084	12.6927	12.3153	15.9322	10.7917	13.7091	7.35486	3.91499	2.1422	3.15424	1.80999	4.29996	3.97728	7.85678	5.52903	6.54445	3.2333	4.35616	4.74204	4.05655	2.83413	3.18164	6.86616	5.90715	6.9487	3.46661	3.38764	1.93579
gene10089	178.52	200.767	170.705	188.248	150.277	204.728	177.634	205.745	191.287	138.22	123.145	133.18	121.366	125.251	128.673	104.92	98.7965	96.2983	138.664	142.858	124.196	95.544	94.2728	90.8665	228.613	223.852	212.286
gene1009	134.563	152.989	117.383	98.0763	98.0967	82.1025	78.5574	86.1799	90.6452	96.1793	86.2106	88.1353	49.7995	58.0264	48.593	31.9063	29.6374	29.8146	98.7732	75.3715	86.9703	40.5987	39.501	34.4839	55.0842	53.2388	47.0729
gene10091	1.37277e-07	0	0	1.03834	1.12363	1.25387	8.24911	6.42069	8.32589	0	0	0	0.23461	0.17149	7.45526e-06	4.45151	4.74897	4.77726	5.77908e-06	0	6.49467e-07	9.30266e-06	8.29581e-09	3.97432e-05	16.6712	19.4554	18.4561
gene10093	57.0205	46.9665	64.2264	105.822	81.7892	125.342	101.59	101.547	98.5155	114.753	117.743	82.9148	78.6452	77.6909	86.9369	142.63	196.621	186.206	96.5235	82.4011	96.0075	71.6911	83.9152	63.7379	107.15	101.36	126.713
gene10096	60.9365	55.4026	59.1597	23.2658	21.1551	30.2269	36.7739	40.6609	38.4129	36.951	48.315	35.5434	20.2698	18.6948	20.3235	46.3379	45.9481	45.5244	51.5028	54.964	52.2609	21.7527	23.0351	24.4227	43.1739	47.7397	44.8948
gene101	30.5621	26.959	30.3906	15.0191	29.8945	10.4212	5.15987	4.76297	4.68502	19.4925	23.658	27.1698	55.4511	48.6283	56.6764	8.45048	6.92834	8.67614	34.4478	33.6965	30.4223	78.6802	79.6527	78.4386	4.75582	4.01589	3.86533
gene1010	27.524	27.527	27.8923	6.18421	7.13136	7.78217	11.0733	10.4416	9.99922	17.4087	18.428	15.876	9.00583	9.0829	9.98406	10.6383	11.6259	11.2386	22.1626	24.0977	24.9195	11.0444	11.3287	10.0415	8.81282	9.12091	8.72893
gene10102	2.69747	1.68822	2.69818	1.10906	1.73148	0.892023	0.222431	0.388625	0.284712	10.6299	10.0507	11.2546	0.386669	0.591987	0.36363	1.30759	0.498738	0.761947	0.894208	2.22755	1.56957	0.357544	0.676001	0.289415	3.97409	6.33425	9.01682
gene1011	39.2567	37.1858	38.342	29.1055	26.5345	28.6806	39.0482	43.1388	39.6633	28.4643	34.7755	30.0487	23.2467	21.521	19.7539	44.5915	45.5675	45.0233	21.6741	22.9019	25.0995	20.1886	21.1727	21.1146	51.4047	49.6024	52.2737
gene10113	44.2604	39.5102	37.4103	174.064	196.386	177.551	241.592	217.51	200.608	33.434	43.0228	51.0681	324.539	442.501	363.893	754.724	662.643	721.331	90.7604	72.0205	66.0161	208.391	206.422	404.713	616.517	629.38	732.745
gene10114	7.38353	8.46642	7.1555	10.6574	10.4137	9.64372	15.7149	19.1826	17.1412	13.0037	13.5672	15.3793	8.23745	8.53904	8.42348	11.7942	12.0797	12.1298	12.7133	14.44	14.8174	9.48498	7.90174	8.19967	12.8142	12.4667	12.9873
gene10115	52.6357	50.1911	54.9091	10.2458	10.4346	9.24406	10.4344	8.46928	9.21386	44.2845	46.1807	44.0061	15.1434	14.3968	15.8347	19.1785	17.8424	18.8794	49.1753	56.0589	48.7434	16.9244	17.5674	17.9116	11.1374	11.4885	12.0644
gene1012	11.7417	14.8865	13.9925	0.0912976	0	0.755791	2.36746	2.63172	2.60093	39.9611	25.2872	40.8226	0.167627	0.303293	0.0281402	1.06642	0.714692	0.879623	16.0722	16.3594	17.6193	0.0291611	0.201558	0.028242	0.302502	0.440952	0.586606
gene10120	0	0	0.0580615	1.34632	1.32256	0.969708	0.0226372	0.0453253	0	0.355188	0.229043	0.566348	1.29746	1.05724	1.30913	0.125873	0.0536209	0.0191722	0.210684	0.510022	0.48892	0.427992	0.325674	0.589544	0.389064	0.507487	0.578887
gene10122	0.709484	0.123735	0.776216	47.4828	39.5283	30.4465	22.9162	27.8998	23.799	2.51863	1.92776	2.32394	8.78152	10.4048	12.1472	6.29693	5.35149	6.47266	1.33158	0.583545	0.68652	14.0959	9.9102	11.7026	20.3406	20.2903	22.7204
gene1013	12.1852	10.0313	11.7008	9.71798	9.91745	18.4468	11.8023	14.1193	10.5012	27.1547	25.7224	27.049	31.7812	68.2688	35.3162	62.1279	65.4739	56.7835	12.1325	12.466	12.9793	57.8935	35.5386	43.2495	83.2009	78.865	108.551
gene10131	3.01701	2.05773	1.12126	3.25489	3.38148	4.89603	2.09131	2.21736	2.61437	1.60534	1.46332	1.63316	2.83422	2.0212	2.85438	1.734	1.80796	1.80645	0.330927	0.991573	0.548984	2.76413	3.58094	3.04917	2.22477	2.22805	1.75148
gene10132	1.7287	1.02116	4.50305	7.50651	6.21453	11.7044	10.4552	10.3116	8.11387	2.7981	2.68865	5.80625	8.37222	9.9203	9.43673	9.15591	9.18973	8.0606	2.59616	2.29649	6.93832	9.57448	11.6625	8.13766	5.86857	9.24661	5.8084
gene10133	67.6376	76.0834	59.1945	12.3406	17.5189	8.59417	17.0039	15.5498	19.2421	59.8644	61.9147	53.9776	22.8754	20.6438	22.0093	13.5267	11.0856	12.3751	72.7589	73.5455	77.6004	42.5238	41.4585	37.1359	11.2942	10.8317	9.63861
gene10138	14.6347	17.1857	16.4385	7.52189	6.61987	5.63767	4.18233	4.5812	4.28789	4.51146	5.07135	4.72169	5.45027	7.80303	6.57934	3.54291	3.44767	3.02599	7.3183	5.81788	5.37147	5.15935	5.14722	5.77708	3.56086	4.01433	2.57864
gene1014	667.308	763.337	523.252	274.339	166.82	388.556	704.703	711.38	669.812	13.9392	8.06751	62.2605	24.4568	40.9394	31.7391	154.329	207.817	196.142	6.16409	1.61696	1.74192	40.8223	50.7165	30.9249	236.841	217.399	275.773
gene1015	10.1535	13.0391	10.5317	7.23894	8.56884	6.18245	9.12658	9.34807	7.92023	7.68376	6.35029	7.40824	9.14927	7.16419	7.58596	18.7543	18.163	19.9948	10.4237	8.2476	9.46662	11.9363	10.0606	9.57634	8.48925	8.69283	7.99683
gene10150	90.1014	92.0838	84.3095	25.0697	23.3803	23.2221	27.1423	25.9624	29.3097	89.3101	66.4941	79.4181	43.456	36.9258	45.985	33.5257	30.6623	35.8634	82.5984	80.5395	86.2017	41.8994	39.764	41.7515	22.689	22.7834	22.4423
gene10153	2.83874	2.35838	4.0285	22.8662	19.3365	21.8413	17.3523	19.3098	22.0605	2.32411	3.26585	2.62156	8.54247	7.52642	7.22745	18.0078	16.7934	16.0357	1.82163	1.71924	1.58404	8.42426	9.9985	8.92211	15.6684	15.8196	14.3972
gene10161	52.9187	54.5002	50.502	3.15566	5.49984	2.10381	0.55447	0.481533	0.506739	80.6521	74.7872	70.0322	11.8257	8.62863	10.5542	1.27818	1.05195	0.751984	51.5656	54.7398	51.202	21.5255	16.6539	17.2669	1.92653	1.78534	1.53721
gene10168	1.45568	0.891526	0.453223	0.0803342	0.257155	0.0617223	0.112002	0.112579	0.109325	1.75249	1.14364	1.71983	0.70504	0.585549	0.66401	0.0508024	0.394126	0.0419352	1.48721	0.679907	1.08707	1.07248	0.751675	0.619521	0.272834	0.411925	0.152801
gene1017	2.26251	2.36907	3.06291	0.95348	1.30172	0.884496	0.791105	0.728925	0.60455	4.4026	4.21626	4.9425	2.08102	2.00499	2.67586	0.0362079	0.144863	0	4.62877	3.23257	3.76616	1.74611	3.22005	2.07611	0.41232	0.764986	0.257277
gene1018	32.4119	26.4694	26.002	18.3482	12.7161	19.0467	27.0619	37.31	36.016	38.5888	40.2094	32.0791	11.7874	11.4486	14.7425	19.3921	19.5464	21.2847	23.9241	20.3865	21.0942	12.6419	11.6203	11.2524	20.2548	19.3101	15.583
gene10180	6.23431	4.74071	5.23108	6.64856	6.428	4.05546	4.35281	4.24983	3.91866	11.6294	12.1119	12.5783	7.65873	7.16317	8.44114	11.2235	9.89603	12.58	10.2292	5.53522	10.3755	10.4092	11.6857	14.1385	2.57738	2.96506	3.68186
gene1019	47.4343	50.6565	45.8664	20.1846	17.9571	17.1183	23.9953	24.3938	24.7288	26.3294	27.6335	24.4842	22.9812	21.0786	22.6172	26.7226	28.1394	30.4834	20.5623	23.3102	23.3361	23.7076	23.8762	21.2293	22.9347	23.6044	22.1689
gene1020	4.87875	4.0932	4.83649	18.6944	13.9236	17.8293	11.8115	13.2412	15.8769	6.42815	6.63815	8.42372	18.5047	23.4981	20.2992	8.34727	9.1267	9.14619	6.10041	4.21335	4.35698	17.3517	20.3818	16.4012	14.2673	16.1083	15.4852
gene10202	0.251314	0	0	0.0435321	0.0702468	0.0447758	0.195247	0	0.0904329	0.296728	0.577016	0.437651	0.55494	0.656753	0.528478	0.589384	0.151027	0.0505735	0.58796	0.110396	0.163845	0.806776	0.985072	0.913342	0.092717	0.195	0.156202
gene10204	0.706622	0.707821	1.13754	3.17899	3.1771	2.07462	1.29271	1.16924	1.70331	1.92779	2.26632	2.35833	7.47671	6.69276	7.63719	3.74985	4.40129	3.92804	6.97059	7.19109	7.07825	7.12142	6.39909	6.8932	5.00281	5.06866	6.21697
gene10206	0.800684	0.896676	1.46055	0.362475	0.529743	0.264421	0.286404	0.25079	0.488885	1.64475	1.9833	1.6799	0.736642	0.607787	0.499756	0.46734	0.271191	0.371739	1.31088	0.957431	1.18965	2.17459	1.80797	2.29435	0.395639	0.328263	0.257382
gene10208	0.934967	0.496181	0.969439	4.88611	5.22631	5.42089	3.58493	6.19849	4.95631	0.804972	0.196877	0.420182	6.36529	6.9137	6.70166	2.3513	2.61917	3.50272	0.483235	0.933231	1.06786	4.49162	3.76698	4.66887	5.47315	6.24957	5.6588
gene1021	10.4714	13.5082	8.14475	12.8941	4.85019	16.02	23.516	35.0575	14.2462	1.77944	0.824242	0.624901	16.7996	10.2114	14.6331	105.824	102.388	62.5217	1.74675	6.48291	5.22724	13.9526	11.6954	10.1854	58.6662	68.4374	59.9149
gene10213	0.072832	0	0.566173	0.0883828	0	0	0	0	0	0.683164	0.200407	0.317635	2.03268	10.8552	1.38469	0.269874	0.604964	0.174292	0.212842	0.733087	1.31302	26.8494	8.00248	5.36044	8.72633	1.93676	3.97896
gene10217	2.7796	3.02318	3.2057	0.0948235	0.372399	0	0.040176	0	0.0794596	3.58944	4.44788	1.63953	1.07138	1.55307	0.951162	0.23877	0.159014	0.252177	2.14341	1.40645	1.55597	3.95633	2.64892	2.91884	0	0.107586	0.163909
gene1022	1.27526	1.33648	0.850229	0.4611	0.475399	0.506446	0.489937	0.397747	0.369723	0.408998	0.339867	0.349474	0.833053	0.583598	0.685568	0.739458	0.383445	0.615324	0.382219	0.552387	0.54029	0.746581	0.829208	0.912239	1.30219	0.971776	0.403547
gene10220	0.0211221	0	0.101555	0.114241	0.124066	0.0126788	0.0315454	0.064962	0.0636378	0.0195529	0	0.707621	0.487028	0.470066	0.280767	0.031806	0.0316047	0	0.0207013	0.0570024	0.0714566	0.285111	0.337258	0.393359	0.0671238	0.134713	0.138457
gene10221	13.4908	10.2771	14.3044	22.1922	26.5791	19.1948	21.1966	13.4422	13.636	12.2176	12.4085	19.5715	42.4695	52.908	44.9293	41.22	46.6653	46.5856	13.5469	11.987	11.6051	26.1647	32.0307	40.8274	31.955	34.0229	46.003
gene10223	10.869	13.385	12.4557	2.78153	4.66281	3.98243	4.1286	4.15879	4.25727	22.3112	25.49	22.5318	7.00367	6.53154	7.62506	5.68024	5.54783	5.87668	15.1379	14.6571	13.9941	8.67314	11.7912	11.1511	6.58244	5.9165	6.47558
gene10227	0.63495	0.506029	1.00866	15.2828	19.4928	11.9557	7.5441	7.82597	6.57082	1.97534	2.92595	2.80281	16.8097	18.4361	18.2644	17.8439	16.8986	19.0987	1.1708	1.08034	1.66351	14.3284	20.0639	18.938	12.6604	14.3697	11.7797
gene10228	12.1443	13.7752	9.61721	12.9089	8.3237	37.7534	15.1658	17.7419	22.8635	5.39105	5.95969	3.49329	3.07224	5.12976	3.24352	4.58027	4.64949	2.83271	6.47764	7.1426	7.51898	3.94002	2.51875	2.01476	27.6273	25.0379	23.37
gene10229	3.32291	3.65658	2.94208	18.582	18.1512	14.5979	10.7455	14.3063	13.1586	9.46658	6.78891	8.33592	16.3834	17.6137	15.7962	13.1171	9.78802	10.8756	5.79429	4.40976	3.95833	14.0223	15.1832	14.6042	34.8734	35.132	32.7605
gene1023	130.825	156.488	119.375	86.5098	86.0498	81.5993	99.32	107.359	114.76	228.849	223.911	188.254	101.623	111.151	106.019	151.488	148.236	157.441	202.859	201.853	213.675	96.7135	92.3179	101.271	145.452	139.135	131.01
gene10230	30.8707	32.7167	28.3049	55.7251	56.1658	47.3171	76.4982	67.5367	71.1902	50.4029	53.182	50.2629	70.6162	78.3449	73.7225	66.1452	63.9405	72.4842	33.4502	28.2633	34.1654	44.4411	49.2668	48.1053	61.4335	60.0479	61.6129
gene10233	2.62424	0.790357	3.46444	0.276943	0.620826	0.330107	0.058539	0	0	1.44239	1.60922	0.457388	1.06825	1.80761	1.14591	0.171493	0.0580971	0	5.77235	4.26699	4.71583	0.596197	2.07948	1.83819	0.429601	0.6992	0.691449
gene10235	5.83631	6.42882	3.87891	0.112901	0.325469	0	0	0	0	6.17039	7.91027	5.57689	1.68417	1.60043	1.15188	0.213882	0.866814	0.153129	9.11815	7.49616	6.40571	0.95439	1.97709	1.98535	0.25772	0.697035	0.394079
gene10236	3.19634	1.69798	2.5149	0	0.126086	0.0334695	0	0.0418896	0	30.8169	30.5013	33.61	0.0934198	0.152352	0.127134	0.0427695	0	0	25.9822	11.1697	10.8045	0.0650306	0.0652517	0.0325837	0.0398759	0	0.0467041
gene10239	10.2388	11.2678	11.3929	17.5391	15.4421	18.0552	20.3494	20.3396	19.076	14.847	17.0723	15.8986	16.7644	15.5836	16.453	37.9679	36.9574	39.2119	11.1414	12.4383	13.1069	18.321	19.06	18.5694	25.5207	23.7292	24.0915
gene1024	5.28354	4.50588	4.17214	164.179	175.147	161.693	156.793	131.647	135.108	3.46999	4.47032	3.65445	147.226	172.257	149.337	121.589	107.38	142.532	2.64533	1.81457	2.63933	67.0948	74.8254	89.1933	61.1101	64.8246	74.6885
gene10241	6.03406	6.69113	5.41388	7.96627	7.54187	9.96593	6.54302	9.49425	7.33875	7.31164	12.5008	5.14205	2.28385	3.71936	3.09262	4.10818	3.88565	2.9262	0	0	0	8.27292	7.00811	6.35163	0	0	0
gene10249	0.476684	0.251779	0.151936	1.47159	0.71204	0.703059	0.61938	0.988607	1.08525	0.150921	0.309254	0.0714403	0.0941951	0.278015	0.720557	2.00351	2.1554	2.67563	0.322187	0.455099	0.431521	0.187157	0.140943	0.276325	10.4838	9.68184	8.9047
gene10250	8.05333	7.09394	7.68078	5.31144	5.4765	4.95072	11.0983	11.6929	11.295	8.29842	11.0933	8.9412	7.49466	7.52228	8.2823	6.32489	6.8814	7.53063	11.0989	10.7075	10.2462	7.65082	8.79894	7.45621	10.0213	7.83767	7.86339
gene10251	10.8412	13.5298	10.2398	2.19676	2.9593	2.9332	1.72063	1.63809	1.58601	6.61266	6.11052	6.10275	3.29803	2.33762	3.55417	2.05358	2.15206	2.08542	7.4403	10.5488	7.9193	4.30033	3.99635	4.10473	2.24689	2.04398	1.96439
gene10252	412.186	431.798	417.809	143.456	159.437	156.067	167.779	155.233	181.09	315.945	221.04	315.551	142.709	150.159	168.036	103.09	97.5116	101.982	446.08	450.012	403.461	105.037	94.5458	115.27	110.118	108.117	97.4148
gene10255	38.5722	38.2263	44.1975	13.3176	17.1785	16.798	10.8135	11.4825	10.9213	37.4148	34.737	35.0453	23.3316	28.1758	24.6704	13.9244	14.7735	12.5595	36.8597	37.608	35.8456	28.6263	24.8274	21.8528	13.3747	12.4624	11.9253
gene10256	9.62366	10.372	5.81779	19.1109	22.6099	26.641	16.1787	9.50155	20.2981	10.7136	8.06475	8.1058	20.9521	17.2413	16.0038	9.0187	8.36918	15.5658	9.39039	8.94167	4.78029	11.5289	12.7784	15.3897	9.70463	11.5224	7.91035
gene10257	16.5672	20.5972	16.4894	19.5903	21.9945	20.0063	19.3341	19.7044	22.0651	9.01624	8.7384	8.39676	12.2603	14.7225	12.0208	19.186	18.9032	17.8354	9.51015	9.73724	10.2787	10.335	10.4197	10.3542	16.7853	14.885	14.5355
gene10258	66.7254	64.175	68.9403	65.7013	57.5068	82.7042	75.0001	74.6389	73.0081	60.9397	60.7865	66.3086	54.5944	51.5566	56.7263	166.142	156.8	159.94	59.0829	62.6118	64.5999	49.4621	50.1829	53.479	113.49	114.997	111.321
gene10259	0.681248	1.08571	0.851605	82.8794	62.0466	109.031	198.713	180.661	175.583	3.3008	4.047	3.02378	8.81716	7.79352	7.62093	26.8893	34.7976	28.1215	1.8411	2.5693	3.05704	11.089	9.93228	9.22989	6.76625	9.19607	6.85618
gene10268	1.62309	1.3616	2.02281	0.485847	0.537606	0.392113	0.38859	0.621427	0.394755	0.382523	0.587232	0.601875	0.68154	0.724257	0.948562	0.196535	0.328158	0.308975	0.692077	1.19894	1.25978	0.477566	0.526323	0.451604	0.982814	0.887096	1.04858
gene10269	3.08756	2.78636	2.21644	3.96531	3.86691	5.98025	5.88413	6.10921	8.43643	5.56395	4.23126	4.66113	4.90045	3.49809	2.76406	2.69191	3.26476	3.3557	3.61355	3.102	2.83107	2.95652	3.2715	2.88428	4.94976	5.99484	6.52636
gene1027	370.463	399.372	322.851	37.9163	21.3359	25.0608	835.118	707.674	763.727	85.4591	69.1655	65.7319	0.845349	0.363896	0.275454	4.46254	6.13578	5.00841	214.936	246.409	217.46	0.165221	0.16563	0.420499	1.60164	1.16006	2.51098
gene10270	8.66218	8.68567	7.62003	1.40032	1.24727	0.911728	0.12965	0.260093	0.251814	11.342	12.6008	9.04609	2.60955	1.73335	2.1077	0.274761	0.137474	0.113698	0	0	0	2.56357	2.49168	1.95044	0	0	0
gene10272	22.8319	23.3808	23.6597	44.918	45.8237	31.9192	29.2978	22.9849	28.9933	14.9526	18.3259	14.3195	18.593	22.3444	23.427	5.71887	7.48012	5.43437	16.2844	11.9087	16.7063	24.0489	22.8606	22.2856	14.5931	14.2559	13.5647
gene10273	110.251	112.907	97.8753	6.20075	7.53866	5.6263	8.9783	9.86631	9.56052	74.1308	77.1595	75.5401	12.5797	10.1206	11.5927	10.3201	10.7764	9.60462	70.785	83.237	79.8612	13.3661	13.0149	14.6404	7.6753	7.40717	7.45417
gene10276	1.00593	0.283734	1.3276	5.57534	5.60526	5.94213	3.2606	3.45473	4.11692	1.79227	1.72031	1.76976	5.67239	5.77254	6.30485	2.14985	2.01065	1.66488	1.78681	1.2279	1.19366	7.62417	7.27903	6.21973	5.07836	4.71989	4.26986
gene10277	43.8905	39.2879	40.1876	8.36869	9.33702	5.46659	8.34064	10.2033	9.44955	30.819	29.6534	34.5145	9.10321	7.14378	9.73579	10.6197	10.5298	11.2206	20.3234	19.9467	21.9278	13.9988	11.6058	10.4377	6.79334	8.15593	7.1508
gene1028	83.9306	89.6681	79.5281	72.0698	56.6873	85.3454	47.0204	48.4601	50.142	82.2015	80.6552	79.7924	43.712	35.6365	41.4693	329.104	329.016	405.329	141.438	153.259	129.305	61.8576	56.7526	64.9392	23.1997	23.1436	28.3628
gene10280	143.433	157.415	165.149	45.0564	59.1259	24.8666	42.9386	45.1629	48.1357	165.234	191.152	126.123	41.4555	42.5938	44.6671	98.5041	103.141	99.84	118.699	140.729	112.981	88.5843	116.433	97.222	64.8035	64.4699	55.7642
gene10281	1.06916	0.964452	0.16318	6.65761	4.44401	5.83281	6.2157	8.84314	5.29524	0.300394	0.356966	1.38277	2.6172	1.51785	1.70409	1.3591	1.27388	1.21779	0	0	0	4.77444	4.58963	4.00968	0	0.308827	0.240509
gene10283	1.9729	2.58939	2.25368	4.75594	3.53749	5.00232	5.00444	6.01991	6.10057	3.06549	2.95522	2.44584	3.05799	3.4077	2.56551	3.63076	3.56956	2.58765	1.08958	0.452688	0.357266	3.81457	2.47283	2.3679	3.96795	3.1891	3.71868
gene10285	4.07236	1.35784	2.63378	9.11931	10.5543	3.9468	2.90823	3.77853	1.13299	0.174979	1.68226	1.64635	2.56536	1.378	2.3811	2.12984	3.53376	3.87282	0.747408	0	0.672673	3.72508	3.86009	6.40943	3.54481	3.2959	3.05036
gene10286	10.7383	12.7139	9.09696	26.5795	28.3999	34.4677	36.0366	46.3027	41.3015	9.12427	8.23711	6.33944	10.6721	11.3274	10.6483	7.88546	6.5434	5.64914	9.72989	6.76139	6.41036	10.01	11.1508	9.84906	14.7742	17.4399	14.2464
gene10287	0.429592	0.366259	0.588868	1.85811	1.67215	2.41784	1.68947	1.96516	2.54777	0.647576	0.907759	0.630906	0.580182	1.17343	0.657655	0.778088	0.904964	0.623715	0.79121	0.619504	0.677138	1.55126	0.98101	1.39392	1.34338	0.872327	0.99708
gene10289	146.449	133.717	146.757	31.5575	27.312	32.1581	37.3453	38.8121	35.7006	246.055	287.332	181.454	50.8965	47.0245	50.4182	69.1798	67.9465	75.856	226.282	266.238	221.468	73.6156	63.5652	67.7597	49.4241	49.4487	51.8356
gene1029	123.667	120.254	126.823	66.3281	24.2528	96.194	254.309	275.334	284.153	100.372	100.23	98.9011	19.4919	19.0879	17.5461	257.218	270.875	320.406	244.82	239.62	231.14	20.0884	19.3713	23.0605	193.901	187.9	189.247
gene10290	2.11213	1.30992	1.22443	2.09459	2.42336	1.78292	1.5542	1.81104	1.57508	2.34278	2.92002	2.02653	2.90416	1.88597	3.26498	2.21808	2.01343	2.17064	2.06675	1.4487	1.57527	3.48512	2.69553	3.64382	3.99273	3.86072	4.11528
gene10293	1.86761	1.89643	1.98046	4.73683	6.00864	4.41882	4.61808	3.6732	2.98316	5.28265	4.09094	7.06252	15.2766	16.5528	16.3828	10.426	10.3983	12.294	3.02409	3.96422	3.68899	8.65387	10.1311	11.8633	3.39069	3.55887	3.81478
gene10295	39.5923	44.2534	40.5025	30.6179	25.1212	37.0949	77.3508	49.2548	57.8472	22.6915	20.5809	24.7229	15.657	16.4944	16.4143	54.1664	52.4562	68.6826	15.9457	16.9514	19.7464	17.4468	15.5962	16.9889	16.8158	16.341	18.721
gene10299	52.3218	57.3146	51.1116	120.546	98.7173	139.198	106.847	118.286	111.429	45.9298	43.2709	41.4354	128.212	121.612	124.482	118.622	108.346	111.698	50.9068	53.3455	54.7542	114.799	124.588	124.445	102.205	97.3173	98.9633
gene103	293.573	297.758	277.728	199.355	279.852	88.6188	46.3837	36.0839	39.1835	258.51	196.455	218.571	138.799	168.281	135.258	11.7592	11.9369	8.83143	406.625	281.463	308.633	206.177	131.261	142.252	27.9601	48.1977	35.6442
gene10302	0.649812	1.7332	0.955998	1.30372	2.19567	1.4034	0.481531	0.532042	0.777288	1.33879	1.57104	1.16544	7.72739	6.19271	6.47758	1.29454	0.732671	0.550468	2.58528	2.51363	3.41629	8.78787	8.02538	7.47164	1.3784	1.38227	0.525915
gene10303	4.39683	3.87811	3.13869	9.80256	9.1091	10.08	9.66359	10.9447	10.4347	7.85474	5.9505	6.33149	7.61158	7.22595	8.04951	19.8678	18.3356	18.0982	6.57155	7.24379	5.71462	9.01144	9.44085	8.82307	13.0645	12.9648	13.1649
gene10306	6.23016	5.27589	5.24023	12.9709	15.354	12.465	12.2619	15.1036	16.8645	11.4546	9.50326	7.46984	10.4228	10.1585	9.54944	4.38419	5.03663	5.61096	9.61204	6.50027	10.5334	8.83529	10.1991	8.30357	12.5689	11.5163	9.42887
gene10307	0.0248098	0	0	0.575707	0.655183	0.859346	0.386183	0.167971	0.274207	0.114193	0	0	0.155497	0.27892	0.185286	0.0175891	0.123964	0.0188273	0.0728499	0.0454404	0.0424416	0.217391	0.219835	0.0948204	0	0.136838	0.0862799
gene1031	34.0373	36.4762	43.4407	198.515	5.50168	1143.67	4078.27	3826.84	3929.46	7.17066	5.23899	7.62285	4.02688	2.62153	3.60735	49.5131	79.8532	67.2961	3.08354	1.83254	5.24534	3.85482	3.15386	2.90593	11.7222	18.1138	20.1158
gene1032	52.0005	51.7317	55.4316	17.9469	17.6912	18.0823	47.904	46.8467	44.8617	32.939	47.4314	36.7935	21.0422	21.6848	22.1112	26.5433	29.7829	25.7633	32.1217	35.7478	39.3219	28.9501	28.2744	29.0288	21.4619	19.7831	21.7723
gene10325	0.568289	0.616789	0.605095	0.327019	0.278719	0.258572	0.098518	0.0422417	0.0294843	0.0229065	0.120579	0.0435104	0.269816	0.177883	0.316968	0	0	0	0.631618	0.7781	0.88132	0.0143426	0.0217303	0.0287216	0.0360254	0.0099893	0.0684157
gene10338	0.92918	2.07525	1.29752	9.07058	8.68429	8.17492	5.63096	8.04641	7.77502	1.17064	1.43191	1.65739	4.96114	5.29248	5.59533	4.16694	6.52621	4.95989	1.08117	1.90836	1.59824	2.93991	3.54384	2.74496	7.16412	7.08634	7.03738
gene10339	0.403345	0.0798338	0.127935	0.988544	2.30522	1.19543	0.517895	0.466811	0.682044	0.905714	0.866751	1.05971	6.64932	7.14552	5.33172	1.78441	2.24225	3.30339	0.849781	0.799706	0.968688	7.33244	8.11841	12.2427	2.26263	1.8936	1.29555
gene1034	3.8155	5.6647	6.18519	6.19145	12.0157	3.97381	9.5674	5.1468	5.16246	5.9741	3.93818	12.1826	18.0509	27.4666	19.0077	65.5976	70.1631	70.8543	3.87392	4.99345	4.73881	13.3026	14.5062	11.8917	22.3251	25.3513	37.5351
gene10340	0.0558025	0	0.191125	0	0.143706	0	0	0	0	0.374091	0.108862	0	0.086728	0.199969	0.117192	1.52481	1.42021	1.7989	0	0	0	2.36812	5.24045	1.83929	0.178712	0.0192234	0.101342
gene10344	14.6497	14.9266	14.4678	3.58631	4.50129	4.20176	2.93917	3.48228	2.70237	10.9336	13.482	11.9377	0.0839002	0	0.016956	7.94018	8.50598	8.98753	0.0265329	0.0244754	0.0913202	14.2143	11.7914	13.3271	0.104292	0.0174287	0.0391887
gene10351	3.34478	5.48104	4.82914	16.3261	17.9777	17.0943	25.6705	18.8053	18.2099	5.45439	3.29087	3.64862	9.54035	8.10917	5.59318	26.9675	23.3184	26.6442	2.90442	3.14245	2.82623	7.87585	9.58948	5.49073	9.02375	11.5209	9.76912
gene10352	14.9119	13.9478	14.4672	1.19568	0.963976	1.34478	1.33299	1.50651	1.37926	4.71523	5.75826	4.59919	1.65601	1.16155	1.58185	0.979242	1.18078	1.21638	4.22234	5.19711	5.30219	2.11013	2.18325	2.29058	0.887553	0.978191	0.704002
gene10353	44.7704	51.5288	41.6171	2.87289	2.93957	5.00871	2.82305	5.48416	4.87125	20.5699	23.1173	19.4542	2.28706	1.78934	2.54702	2.46323	2.02333	2.04703	28.7965	34.9321	28.3566	1.84399	1.71614	2.16284	1.46359	2.0015	1.68526
gene10356	0.295273	0.38161	0.268152	7.40488	8.23031	5.93907	4.68661	4.76456	4.49537	0.211532	0.216899	0.400679	6.36537	8.93355	7.26265	5.41504	6.54486	7.18206	0.123272	0.0997607	0.108832	3.91249	4.54942	4.81436	5.27879	5.00879	4.96626
gene10357	0.755996	0.660339	1.42971	1.72774	2.1308	1.18208	0.54717	0.0470403	0.139286	0.895712	0.326945	0.530135	0.977789	1.09605	0.357567	0.26346	0.133002	0.37217	0.369995	0.455105	0.482138	1.06248	1.66003	1.80808	0.117018	0.0393186	0.49618
gene10358	11.6637	11.6346	13.8807	12.5621	10.1736	11.3651	8.6605	12.81	11.1167	9.20382	8.52068	8.94551	7.94433	11.2925	8.36281	7.62844	6.48773	7.80345	8.06172	5.35341	5.68921	9.21219	8.55219	8.30968	15.2445	14.7653	13.0206
gene1036	62.2265	66.1551	61.6343	28.5371	23.5014	30.1435	23.7929	27.1239	30.4296	55.4308	51.7518	51.1052	34.958	34.2219	37.4395	24.9036	23.854	24.9601	58.7587	57.5675	63.6743	35.668	41.6489	35.0437	24.5151	25.249	23.6608
gene10360	28.797	36.3482	31.8213	0.560175	1.07374	6.51729	1599.61	979.535	1026.47	208.721	189.515	219.257	3.80628	6.37775	2.31962	45.1553	64.1008	55.9253	35.0463	52.9439	68.7716	17.1813	0.360224	2.05475	12.9898	29.3079	23.4868
gene10368	8.78043	8.4644	7.97305	6.25262	7.85621	7.777	14.5434	12.8686	14.9244	8.51049	8.8342	8.07657	7.44874	8.49286	7.24489	6.27057	6.29937	7.49214	9.3793	5.95793	7.56313	6.65009	7.07383	8.17651	5.48981	5.29128	4.16153
gene10369	4.72518	1.83399	3.68727	2.51569	1.28791	1.46604	2.25505	1.41103	1.45942	6.21118	8.61153	8.14992	3.42969	3.77493	2.84278	3.11408	4.46641	3.98053	3.48796	5.54412	4.72749	4.43222	5.37682	6.11864	10	7.22274	7.07691
gene1037	14.2014	11.1237	15.0074	41.9316	42.0207	33.4553	11.1301	10.0458	7.02586	20.8677	20.0467	15.6022	31.8253	34.6658	27.8437	69.3118	69.6732	66.4616	10.3281	8.01752	8.34696	58.3782	60.362	53.419	62.8873	66.24	74.0126
gene10371	344.517	373.138	283.89	90.9576	73.549	110.82	302.415	269.264	292.151	115.789	122.225	109.33	39.8078	48.0719	41.9212	76.6347	70.3475	76.2213	295.835	325.962	248.152	43.9135	48.6492	54.4885	31.9627	31.4144	32.843
gene10374	0.731093	3.55534e-20	0.851455	0.542964	0.635748	0.462741	0.223338	0.378281	0.163936	1.10001	0.774425	1.58278	1.37565	1.45104	1.80737	1.4855	1.54658	1.17412	0.461819	0.200832	0.495827	1.79354	2.1577	1.55169	2.17125e-25	0.176123	0.243552
gene10377	0.0324972	0.243597	0.220771	0	0	0.0406723	0.12711	0	0.0754942	0.121632	0.15305	3.15567	0.820616	1.43701	0.637261	0.176721	0.252902	0.026298	0.458681	0.183974	0.322815	0.438354	0.443591	0.385182	1.54924	0.690758	1.64389
gene10378	38.4805	43.7386	32.9436	7.30142	8.33362	7.87017	5.78489	6.52126	6.43433	65.6691	75.1138	73.4611	13.8641	15.8046	13.7549	6.38745	7.06172	5.27437	39.6496	35.6535	37.5588	14.9614	17.6285	13.6793	6.83662	6.129	7.02712
gene10383	113.485	128.424	104.307	22.2727	23.9791	18.7998	25.4721	26.3664	24.3489	131.661	141.766	120.37	24.4663	26.5932	27.6929	17.1316	16.7724	21.5358	83.5939	95.3943	93.8916	28.43	24.5133	27.023	11.4515	12.5734	10.5346
gene10384	11.1534	9.26457	12.3649	9.50869	10.3886	7.38645	4.51241	3.07394	3.9033	10.8089	15.4871	11.4953	7.76124	6.30563	6.20699	6.81805	4.51235	7.51701	12.2854	13.2069	14.2996	13.5758	12.5018	13.3222	5.63903	4.82198	4.56911
gene10391	69.2476	53.9671	44.7858	0.0413138	0.0200359	0.0570206	0.0472014	0.106469	0	114.012	211.139	139.387	0.111261	0.0180188	0	0.0520382	0.0704197	0	136.992	94.7486	130.627	0.0969158	0.089378	0.0582637	0.060764	0.0445707	0.0917786
gene10397	0.831043	0.654147	0.876934	5.11576	4.58303	7.88729	5.12044	6.3072	6.03062	0.847306	0.355244	0.648641	4.00263	4.5146	3.96157	5.879	4.89608	4.24964	0.682838	0.551014	0.878112	3.6832	3.21303	3.69823	5.10796	4.76908	5.58405
gene104	209.826	211.242	252.838	7.01953	14.2659	3.44087	11.1833	5.66698	8.3546	390.088	409.697	295.306	28.5643	50.6929	26.2155	42.825	43.5707	47.9239	214.833	180.099	225.444	44.7066	21.0406	28.1642	47.0361	51.7587	55.2807
gene1040	3.01793	3.01154	3.31729	4.67316	4.8139	4.37595	4.04854	2.80753	3.49926	2.62404	2.99824	2.26311	2.00084	3.90644	1.89939	1.85072	1.90259	1.44142	1.55992	1.68493	1.74539	2.21543	1.91574	2.26776	1.93075	1.72106	1.55198
gene10401	1904.83	1853	1694.11	1926.23	3050.53	1065.77	783.03	929.261	897.252	2398.55	1741.54	2041.96	918.645	885.204	890.42	472.845	577.141	783.677	3096.84	2446.99	3315.37	712.174	805.521	656.655	1463.98	2477.72	1652.56
gene10402	2.34644	0.375129	2.58478	0	0	0	0	0	0	0.48499	0	0.461925	0.100666	0	0	0	0	0	3.00869	0.511692	0.491776	0.415606	0.10469	0	46.1013	86.3568	42.9547
gene10404	7.58817	5.49457	7.60757	11.5024	13.8038	11.5102	13.4418	11.6433	11.6049	4.77588	5.106	5.85729	11.5656	11.0586	11.294	14.473	15.4543	15.147	6.77316	6.45482	8.1165	9.15665	9.19252	8.99926	12.8851	11.0869	13.2499
gene10406	0.306715	1.0781	0.47914	0	0	0.164842	7.14306	1.88717	2.30708	11.6494	7.98027	29.5965	0.231076	0.902462	0.824543	10.9706	10.6229	25.1894	2.03033	4.87566	23.0825	4.1156	0.499011	0.12499	7.14375	11.3588	18.7254
gene1041	3.14868	2.21604	8.13723	2.08181	2.23691	2.18603	17.8022	12.8155	11.3524	9.76811	6.62296	13.6117	11.9871	15.7389	14.2352	16.456	22.9419	20.6729	2.30954	1.88764	4.72426	25.1834	32.9012	18.2162	27.571	25.8823	31.333
gene10410	0.234609	0.1653	0.450132	0.393682	0.228886	0.290429	0.127946	0.10578	0.18046	0.29307	0.223545	0.286953	0.422426	0.844522	0.804222	0.0267659	0.0266825	0.133817	0.0355295	0.236589	0.0961378	1.15847	1.89012	1.78868	0.117835	0	0.137028
gene10420	3.25937	4.00402	4.61046	5.22343	6.46365	8.02772	12.2169	12.4643	12.9098	5.93064	7.60075	7.84929	7.8803	10.4093	9.88168	9.05403	10.9853	12.0255	1.7809	1.69062	1.56627	13.1432	14.1709	21.6594	5.49509	5.89128	6.00884
gene10421	709.032	900.702	720.11	196.03	131.15	252.33	723.025	531.351	579.893	1281.8	354.268	1031.96	755.678	673.956	832.009	434.265	480.994	410.5	2678.36	3232.26	2794.05	1356.48	934.851	1264.38	412.817	508.891	542.127
gene10424	105.254	120.578	109.811	50.8696	39.4737	62.2882	96.8375	92.7731	84.4337	146.782	125.877	121.861	29.2467	33.1976	33.5716	59.4737	64.9151	62.3887	131.269	133.641	131.644	31.0661	29.8091	27.4393	89.8714	91.4604	92.8667
gene10426	30.847	40.0529	34.164	12.7443	11.4968	14.8627	10.3234	12.5674	12.3237	22.7303	17.6086	17.2643	15.0535	14.6873	15.0557	13.7801	12.5531	11.9926	38.6927	32.2536	35.4701	8.96957	11.4307	9.78934	12.1374	11.1304	10.468
gene10427	6.10065	3.97998	4.54146	13.0587	10.4922	16.3731	7.83657	12.6422	9.55131	3.02238	2.13879	5.97356	6.87279	9.29717	5.95187	7.54685	9.67601	8.02768	4.08526	6.133	4.06268	4.70784	6.56006	4.89078	12.2827	7.91657	6.31701
gene10428	24.6288	22.7604	25.285	12.2633	13.9794	13.1213	13.7031	14.0003	13.0984	4.63842	5.95816	5.49872	16.5274	15.354	16.403	5.82192	5.82154	5.74387	19.2041	22.0965	22.459	10.2548	8.81529	10.6417	16.3566	15.3775	15.5709
gene10429	1.23282	0.271956	1.5507	0.818948	1.17014	0.963114	0.64846	0.666601	0.848964	0.157784	0.444714	0.299077	0.775203	0.676956	0.873478	0.360906	0.657668	0.241907	1.08604	1.07571	0.473425	0.323908	0.299833	0.371781	1.94022	1.10504	1.92138
gene1043	74.9961	77.5177	72.3831	30.7841	32.996	25.5742	19.1747	18.0996	20.004	33.514	42.2976	29.0761	15.7833	15.1698	16.4313	19.1322	21.9698	27.7036	52.1169	44.6669	40.389	21.1361	15.5921	18.6253	17.6901	16.2499	17.096
gene10430	593.443	2573	964.059	1982.04	3180.16	2393.88	1505.28	1283.48	1957.91	4542.88	1871.66	4341.28	2573.46	2253.65	3587.09	6602.46	5393.3	6899.97	3058.58	4707.61	2132.32	6687.75	9166.95	6998.9	4225.4	2391.66	3948.53
gene10433	41.5658	34.1594	44.5125	10.6299	10.4186	9.89035	12.6888	11.138	9.81311	26.4879	30.7172	28.8358	15.2719	13.2053	15.3157	13.8062	15.2283	14.5226	27.6712	34.2875	31.5592	16.87	16.3008	16.2412	11.5144	10.5239	12.1895
gene10436	55.2375	55.3057	51.0032	24.7707	22.4185	27.9114	35.9721	36.1982	34.2183	98.4692	102.321	93.9585	76.8701	74.707	82.388	56.7959	47.1642	56.6588	153.993	154.677	145.108	33.9365	35.9739	32.1428	49.95	49.0967	48.3563
gene10437	46.505	43.4268	42.1329	40.1397	36.0085	51.8563	38.0397	39.0556	37.427	52.1136	58.1375	46.0067	23.4274	24.9783	25.5823	53.6094	49.3186	44.4594	41.1726	45.73	41.5317	25.6135	23.3601	24.5697	51.7734	50.6477	57.6305
gene10438	2.41718	3.45112	3.34257	34.1789	27.8041	43.4361	72.1463	78.2353	79.638	1.52257	1.1457	1.45916	20.3766	18.7582	17.8793	123.65	125.722	147.676	2.79238	1.39644	1.69349	14.4523	13.8039	15.2738	181.338	168.703	173.925
gene10439	3.34083	3.1128	2.43221	8.16846	10.3059	7.76259	6.80496	8.59203	6.92445	17.14	15.2069	16.7277	12.5912	11.6138	12.1514	46.4046	47.0087	59.3173	5.26936	6.85729	5.66526	12.6825	11.3198	12.4747	38.0676	36.299	37.6717
gene1044	3.38359	3.45338	3.70286	1.13195	1.04249	1.10611	2.11282	1.63395	1.8072	1.07679	1.18096	1.52789	0.952778	0.989325	1.40642	1.36934	1.19447	1.13204	1.27919	1.95652	1.41641	0.921623	1.05815	1.15043	4.82041	7.13268	5.84986
gene10441	14.6523	16.2846	11.5769	25.2895	30.3707	18.8334	27.8058	29.5399	30.8741	19.8764	19.9182	21.4557	15.126	19.5639	16.5045	17.7705	12.6748	13.0922	19.5301	18.7879	14.3473	14.7246	16.3955	15.1044	15.5236	15.393	16.6341
gene10443	64.7583	66.2108	56.6351	89.0726	84.3595	92.4485	63.5194	80.4642	85.5227	81.7241	67.2836	54.777	168.241	197.44	189.684	45.8365	42.3629	40.9265	159.582	154.65	138.072	105.276	106.779	120.241	74.3271	79.9201	71.444
gene10444	122.992	128.94	124.575	24.401	20.8125	25.1833	28.4584	23.9138	29.7686	110.877	106.831	99.212	32.4783	31.4378	34.3177	30.7894	31.7701	31.3684	119.823	116.694	139.467	36.7202	28.5086	31.9285	35.8848	33.2679	33.9571
gene10445	2.84578	3.82315	2.74972	7.65689	7.65872	10.06	10.3423	9.31684	9.29226	4.63625	4.52528	4.23859	4.22708	3.65155	4.12956	7.71615	7.74403	9.35968	2.94126	2.35703	2.81166	4.05294	4.38327	4.17784	8.77078	8.63823	8.68976
gene10448	1.64785	1.47903	0.86157	4.51862	4.75671	5.42521	3.34186	5.02674	3.49905	1.29187	0.489213	0.881211	1.29498	2.49541	1.78604	3.36844	3.39522	3.722	1.81763	1.71827	1.33363	2.72449	2.82515	2.58667	5.55244	4.9328	4.21187
gene10449	2.14779	3.31709	3.1123	2.03796	2.23442	2.51664	2.52135	3.57325	2.49488	1.24783	3.01045	1.86812	2.4136	2.41112	2.73733	1.00723	1.15948	1.07286	1.9494	2.68636	3.38788	2.97126	3.98584	2.65522	1.53578	1.431	1.38705
gene1045	289.095	277.727	259.92	45.6972	45.7377	42.6631	66.2357	59.9084	73.9855	61.0532	44.7751	55.2644	7.55537	6.40286	6.86371	42.4464	47.0474	61.6985	105.115	129.58	118.978	12.086	9.88303	10.7176	137.093	130.671	128.335
gene10452	10.2401	9.67963	10.25	8.68488	8.8761	8.77242	9.53283	7.0638	7.73614	19.7179	16.5982	15.3358	9.37404	9.91177	11.431	16.0443	16.9673	18.3647	8.95286	11.2437	11.1543	8.59095	7.84501	8.8685	9.10937	8.69793	10.9726
gene10455	337.804	368.26	365.888	272.734	756.029	308.729	168.446	142.518	120.385	207.73	228.856	170.962	628.765	576.495	781.808	506.615	560.86	306.429	234.869	248.915	299.565	808.895	999.472	832.288	263.594	307.67	212.859
gene10457	47.9223	79.6776	61.4768	31.9336	80.6599	31.6347	16.8586	16.2284	12.0826	15.3225	10.0879	11.3952	21.1495	21.0121	30.1074	19.6906	23.694	10.295	18.2399	10.6965	15.6365	23.504	39.1162	24.1249	9.25406	9.44843	6.21761
gene1046	0.209133	0	0	0.0620395	0	0.220944	1.38127	0.803397	0.690993	0.0972457	0	0	0	0	0.0624501	1.35688	1.10718	1.09138	0	0	0	0	0.0313672	0.120193	19.8209	21.1318	19.1662
gene10466	0.873876	2.83059	0.93008	0	0.0392906	0	0	0	0	3.57867	5.22565	4.54808	0.834802	2.85373	0.777849	0	0	0.0560612	1.66941	0.847593	0.310683	0	0	0	0	0	0.0685827
gene10479	17.7924	11.6922	15.8092	23.9358	26.1753	29.0575	50.4564	50.48	47.2684	27.1204	23.1862	24.8629	21.8873	20.4388	22.8073	43.4375	43.0058	47.4077	21.9683	23.1276	20.2165	17.5136	19.3373	19.3623	39.7093	40.7805	41.1726
gene10480	0.595972	0.992497	1.96339	4.14361	2.05099	1.93328	0.268614	0.0458407	0.134031	0.0508886	0.491809	0.536267	0.376653	0.561476	0.620536	0.487679	0.493525	0.191121	1.27705	0.290336	0.88245	0.434186	0.291649	0.469386	0.0862406	0.217458	0
gene10482	0.15041	0.190645	0.0863369	1.19675	0.62432	1.34378	0.901702	0.400539	0.761526	0	0.262786	0	0	0.0506111	0	0	0	0	0.0859162	0.0268283	0.149733	0	0.064756	0.0482956	0	0	0
gene10483	20.6584	21.2513	25.7716	20.2188	31.8783	10.1608	0.974072	0.85682	0.773534	14.4656	8.34554	13.703	3.14595	3.55437	3.64903	19.8912	16.594	24.3685	8.65186	4.19818	4.06501	5.00092	3.7048	4.15792	4.92091	4.77	5.13854
gene10484	61.7802	65.4545	56.7064	38.2815	34.5554	42.4825	40.2655	36.2366	35.965	65.474	78.237	53.4512	42.2566	44.198	43.2746	60.8922	61.8621	65.2684	91.8119	101.224	85.33	40.0414	36.0415	37.4505	50.9603	62.7762	65.2375
gene10486	9.86785	9.97826	10.2704	1.31816	1.75019	1.29233	1.67354	0.764274	0.681202	1.9717	1.84664	3.60215	1.47811	1.10851	0.795873	0	0.0665601	0	1.8447	1.6699	1.16816	3.18279	2.56909	2.02284	0	0	0
gene10490	0.515715	0.966517	0.906054	0.249004	0.850371	0.325006	0.089163	0.180366	0.175224	1.00734	1.93393	1.21315	6.8882	5.12922	5.58309	2.51791	4.5242	3.04325	0.11646	0.289712	0.109094	7.14496	6.25904	6.61888	3.55447	4.18508	1.56223
gene10491	54.9109	54.2544	50.0296	78.3419	67.1365	85.2379	34.6105	42.2339	49.3621	56.1399	60.0369	48.4577	103.03	104.829	103.308	54.0683	55.1282	50.2417	117.718	97.7732	107.081	79.0378	90.2296	79.7564	63.7261	87.8776	67.1027
gene10492	2.45352	1.1094	1.33725	1.19305	3.55354	1.10123	0.271685	0.962662	0.0890089	1.6231	2.87701	1.13337	6.73762	6.99358	5.35615	4.01455	4.09392	2.61307	0.247056	0.471579	0.332276	8.41395	9.1789	9.1177	2.79917	3.53981	2.15145
gene10493	1.50405	1.73332	1.39557	1.23625	1.74707	0.679396	0.585864	0.532142	0.233161	4.01308	4.06933	2.6527	0.899934	1.29195	0.927827	1.13749	1.21734	1.08301	3.3692	3.94031	2.66712	1.44161	1.82416	1.11848	0.743818	0.803334	0.606393
gene10494	0.821292	0.56564	1.13584	15.1735	19.9721	14.2045	12.0611	8.74108	8.67371	3.42131	3.19535	5.21769	41.115	53.2882	46.9247	49.8451	51.255	62.9795	3.79059	4.05457	4.22193	26.2324	29.6917	36.0921	31.1391	30.2128	37.118
gene10495	22.9585	20.914	8.50177	4.30415	11.6513	9.5112	6.42841	9.63028	11.5249	19.5501	18.6937	16.6199	18.7241	13.9804	12.5726	15.9191	12.8118	18.9575	21.2036	24.1428	20.0741	15.3678	5.52241	18.3351	19.4641	17.5911	19.6836
gene10496	0.629751	0.312252	1.39311	0.216184	0.104506	0.461548	0.343984	0.441111	0.0906733	0.630148	0.74144	1.41417	1.86879	2.66689	1.66285	6.63866	5.38374	4.00565	0.306671	1.02217	0.74059	5.67813	6.64294	7.56102	2.27395	1.85941	3.02864
gene10497	191.14	198.394	165.207	26.1134	49.8656	14.8877	6.20677	7.25899	6.35802	137.839	130.743	214.745	28.2253	65.172	26.061	5.12975	4.64468	2.461	119.709	83.5404	74.1873	58.8531	39.5584	28.593	3.3952	6.42357	3.95912
gene10498	53.0236	56.2688	55.5123	33.5312	38.2953	25.5808	40.5336	38.174	39.0739	88.3514	90.3069	78.2077	68.6563	79.8473	69.9514	34.1672	32.3583	32.1885	67.6999	69.192	77.1997	78.7403	68.64	81.917	33.7904	37.2149	36.1569
gene10499	2.49078	3.81706	2.49469	9.956	15.6038	8.30127	3.46894	2.99639	3.24445	14.0939	12.9333	13.534	4.82673	3.79109	4.16687	3.57424	4.34927	2.70626	8.2645	7.897	6.97104	4.88186	6.09841	6.60788	4.02096	3.50329	2.54041
gene105	3.84176	2.42092	3.27778	2.55794	1.81174	2.60166	1.29219	0.993561	0.937191	1.61228	2.7559	2.57905	0.1459	0.310151	0.123157	0.0944364	0.251241	0.0333475	0.622766	0.659797	0.3279	0.422253	0.429596	0.212181	0.461792	0.653606	0.619123
gene10502	49.3694	55.2926	52.5902	18.3892	20.7868	18.2297	26.456	29.0361	25.9851	36.4245	43.0973	41.5417	15.6545	15.604	15.9002	28.8972	32.4524	30.7744	27.7939	30.1651	31.3352	30.5945	27.6083	28.5797	11.8018	11.667	10.4167
gene10507	4.64831	5.91036	5.2375	23.1832	18.4301	28.6677	32.2139	36.5212	37.6127	6.79394	4.42199	5.53262	33.8067	36.5092	31.418	58.0816	59.1954	69.9152	3.73051	4.58482	5.06014	7.74772	8.22809	8.59312	80.8547	77.5323	81.307
gene10511	30.5862	32.0606	31.5885	15.7986	14.7254	12.743	15.9943	9.81357	15.0349	79.9859	103.087	66.1079	31.0173	25.9295	30.9731	52.0752	45.9953	64.4039	49.6977	41.215	34.7074	90.7417	85.7223	60.021	14.2025	15.8077	18.8116
gene10512	5.8915	6.50246	8.36025	1.47399	1.40044	0.783518	2.15298	1.76583	0.856975	30.1957	30.1693	20.629	2.65883	2.77915	3.47117	0.441447	0.551339	0.579871	20.0584	16.6097	21.3204	4.85663	5.35861	3.80174	0.576362	0.621949	1.11884
gene10514	61.0139	45.8823	49.7656	16.4655	16.6766	13.8641	28.5541	18.4129	13.6531	17.5243	48.3831	24.0937	36.2777	50.3877	42.6279	16.8328	20.6984	15.7097	32.7498	38.8107	30.5555	34.6625	26.4988	39.754	15.4906	18.6758	12.1181
gene10515	31.3374	31.0667	33.8165	25.0791	23.6178	27.9682	27.3231	25.063	24.5611	19.1825	18.9435	18.7883	16.2974	14.7805	15.7161	33.6697	35.2774	37.4271	24.5197	29.0682	26.2314	15.0315	13.8768	15.8577	30.9201	28.4119	31.8336
gene10518	20.4767	20.013	21.3551	6.03165	5.80138	5.78511	7.55674	8.18317	7.48328	27.7262	34.9112	26.0885	9.9779	9.87549	8.55238	26.2371	24.7214	24.6327	57.8624	59.8127	58.6701	19.7693	19.084	18.6128	9.40438	9.08248	8.00559
gene10526	9.78782	11.1501	9.44603	0.694806	1.15885	0.846094	0.68002	0.318058	0.803622	8.16537	8.14663	8.65677	1.16544	0.979165	1.57212	0.372455	0.861958	0.576788	12.1921	14.4962	11.9943	1.95093	1.58215	1.05562	0.825788	0.44263	0.422945
gene10527	1.66664	1.59024	2.03564	2.92054	3.57232	2.40814	1.24867	0.906536	0.891551	1.30446	2.44118	1.71019	4.1826	3.75424	4.65461	2.66958	2.40131	2.28801	2.64722	1.85359	2.0132	3.6761	4.6202	4.83734	3.85122	3.2723	2.86382
gene10529	3.40984	2.15269	2.27363	37.6669	32.8143	31.4677	37.6807	37.9445	36.5234	4.78236	3.93321	5.43177	24.7907	26.2557	23.219	35.7274	35.8216	35.3291	3.42333	2.67151	3.66264	19.8186	20.3201	20.3313	37.1849	33.9597	38.407
gene1053	28.6525	27.8654	28.6644	6.3186	7.25472	6.20922	7.75267	9.27739	7.96896	64.6609	57.511	55.6136	8.84341	7.22882	8.77232	5.92253	5.16811	5.91316	70.2615	62.8142	67.1069	10.1235	7.32775	8.94797	5.41652	5.83767	5.23552
gene10530	1.49	1.41936	5.86983	22.4643	19.6634	9.39852	35.9275	17.6292	22.5104	1.08363	0.849096	1.79562	37.6763	45.5673	32.8944	70.0411	77.877	56.4966	2.87171	1.17954	0.998127	27.2218	33.1811	43.3327	40.3865	49.9912	64.0067
gene10532	154.231	176.848	150.851	43.2112	44.0766	47.504	41.3703	36.2012	37.3459	131.773	160.857	120.53	44.2126	41.0107	45.9898	48.7377	46.6874	50.7652	197.661	218.749	196.579	53.79	48.3588	53.6357	45.2534	45.526	52.3587
gene10533	18.5664	16.3245	21.1465	8.6307	9.86194	6.89728	6.72476	5.99851	6.15136	6.92924	8.62828	6.47268	7.30908	7.11363	7.95304	5.6497	5.94941	7.60328	11.5375	11.4753	11.0608	8.1807	7.38587	8.98191	5.45046	6.65978	6.04385
gene10535	0.593479	0.302954	0.429034	1.96023	1.60776	1.13525	0.156929	0.0364073	0.0711581	1.46902	1.52803	1.12712	2.38749	2.17957	2.48353	0.118949	0.0948995	0.0505191	1.93218	1.10531	1.8859	1.7679	2.30804	2.36944	0.143065	0.153939	0.196812
gene10536	4.48779	4.9782	6.19036	16.8087	19.7097	10.2115	8.68538	6.81049	9.21511	9.36847	8.82268	7.1344	8.82918	7.52669	7.92019	22.5762	21.4629	18.5021	6.17827	4.82512	6.77853	9.90163	9.97386	8.13401	22.4258	21.7044	23.11
gene10537	321.374	307.518	308.36	13092.1	9693.82	12603.2	8222.78	8147.97	9497.41	14.9927	12.6119	9.35019	1113.14	979.141	990.213	1973.97	2114.7	2076.34	10.2102	7.31544	9.86041	686.667	342.737	703.632	265.337	238.48	314.379
gene10538	371.137	360.758	349.842	46.1957	46.5254	42.1545	42.2323	38.0382	33.3449	210.692	260.532	236.958	27.4547	29.081	27.3789	21.519	21.7071	23.6024	366.855	345.579	331.685	28.144	22.783	24.1191	16.7697	18.887	17.9512
gene1054	2.60964	1.91319	2.07327	2.80075	3.13967	3.50209	2.794	2.50644	2.89217	4.35157	3.7222	4.78715	5.64221	4.86106	5.79269	5.45409	4.86676	5.28771	3.80018	3.32527	4.32915	5.32626	5.60247	4.89595	6.42181	6.19806	5.3818
gene10540	23.8301	23.0794	22.0125	7.97413	6.18296	11.2798	10.6308	9.06873	10.2305	8.45688	6.20008	6.31732	7.79153	7.00664	6.37297	5.96156	7.02305	5.44462	8.66435	9.97959	6.50542	7.34153	6.7919	6.39076	9.71052	6.93506	8.61452
gene10545	21.8759	18.9777	21.0035	44.3051	38.353	41.199	38.3355	45.1	48.822	19.2652	20.906	20.6504	26.5354	29.0031	24.5519	30.56	29.103	26.6628	18.6326	17.1295	11.3382	24.8038	21.2738	20.7697	46.4368	47.5656	45.4567
gene10546	113.358	118.765	106.846	5.08812	10.2252	2.48289	2.26768	1.31623	1.72685	113.681	118.438	102.774	15.4037	14.5576	15.739	1.01677	1.43879	0.716659	126.689	106.607	106.22	24.7312	24.4176	18.6936	1.19585	1.24666	1.59515
gene10547	0.796222	1.60078	0.920627	4.07762	6.09455	3.53167	2.12769	1.78476	1.74354	0.895062	2.92393	1.89375	8.07454	7.61106	7.02894	4.96708	6.16188	4.07718	0.638211	0.299508	0.563823	6.76488	6.63046	9.1344	6.08844	6.3002	4.24589
gene10548	6.72427	7.20155	6.68116	16.5264	21.4877	5.16949	6.83182	5.41892	3.99252	2.17967	0.800361	6.66388	65.5617	79.6864	67.0035	91.1794	86.9829	95.6362	3.05281	3.30717	3.73692	47.1369	40.7452	74.8151	50.0561	48.8952	67.8153
gene1055	24.7657	26.9077	24.2769	86.7698	85.3306	84.2741	78.5488	79.0909	75.7141	34.6631	34.2691	53.2715	65.6436	68.3129	66.5668	138.467	121.37	149.075	16.4118	18.5219	17.3285	55.9766	55.7503	51.5011	57.843	62.7564	63.8663
gene10550	36.7715	51.1726	30.0668	41.0253	41.8375	51.1872	74.3445	57.8348	76.1983	46.7708	59.9257	42.4573	84.4102	94.9732	89.2417	21.7733	25.3824	21.8929	46.9355	65.4059	63.7005	42.2423	49.9239	40.868	43.2084	37.2383	49.0556
gene10552	0	0	0	0	0.379824	0	0	0.207872	0.0806635	0	0	0	0	0	0	21.6859	24.0841	39.5485	0	0	0	0	0	0	0.280695	0.070352	0.359472
gene10554	231.099	296.186	205.405	140.693	180.085	87.578	83.3231	91.8279	89.8688	88.5677	106.009	78.0419	191.539	185.702	191.591	169.959	162.312	197.664	276.496	249.445	222.347	155.055	120.919	133.661	68.6481	73.8542	71.2042
gene10555	0.924517	1.39665	1.93666	1.76136	1.90728	1.38709	0.769319	1.01475	0.803006	1.30643	1.11451	2.45142	1.10733	1.4826	0.844782	1.93037	2.60028	1.60158	1.58048	0.686323	0.930755	1.14174	0.616541	0.545625	6.38574	6.0808	8.84224
gene10557	0.554083	1.17895	0.38883	1.60026	1.90073	2.00556	2.28605	1.70474	2.30691	0.990753	0.647718	0.518147	1.0425	1.90268	1.54277	2.50057	2.20193	2.40176	1.09141	0.819386	1.13361	2.17244	1.5204	1.04313	2.00986	1.33872	1.75947
gene10558	0.0319726	0.134491	0.0612442	0.634974	0.468827	0.939297	0.121065	0.813774	0.144159	0	0.124541	0.113676	0.552895	0.38787	0.521587	0.744618	0.494934	0.684125	0.0976541	0	0	0.266563	0.384018	0.378737	0.719247	1.01558	1.0396
gene1056	30.2673	29.3956	26.8925	1.94519	2.32545	0.838252	0.967618	1.31842	1.05534	8.88547	7.44689	7.59412	1.47142	1.2341	1.33464	1.37574	1.59377	1.031	15.9534	12.3702	12.9412	2.08135	1.19797	1.25556	0.926584	0.446651	0.615467
gene10562	6.19107	4.51408	8.47613	49.0615	33.5479	40.6826	10.7737	12.8737	15.7222	8.17006	16.2858	10.6962	18.9023	17.5236	16.5849	35.2188	35.1111	38.0498	15.9636	11.8474	16.5128	18.1552	26.5809	22.1723	54.0479	53.2066	54.3325
gene10563	3.82974	0.512234	14.1267	0.439917	0.405499	0.0978881	3.03848	2.45565	1.9261	0.932022	0.543604	13.5153	4.47818	7.07489	4.2556	6.43628	7.94729	2.37776	0.40238	0.187289	0.211255	18.4348	20.6842	18.3785	21.7804	13.7433	27.5441
gene10564	1.14041	0.986288	1.45892	38.1119	33.989	34.8358	26.2498	22.2539	22.5749	3.20546	3.19748	4.37138	20.5679	19.5757	20.7475	102.261	98.7009	124.086	1.3903	1.04882	2.21774	14.8598	16.4581	13.4758	60.6287	63.7916	65.1693
gene10571	0.289516	0.131365	0.209131	0.722244	1.08998	0.682172	0.0732558	0.147873	0.304689	0.153372	0.0905853	0.212335	1.45736	1.31214	1.40796	1.14779	1.38561	1.78217	0.0657751	0.105566	0.110568	3.16069	2.2798	3.50033	0.741948	0.737767	0.979305
gene10572	1.65638	1.84022	1.44952	11.3482	11.2621	11.2183	6.28495	8.98549	10.0517	4.31707	3.76274	3.28526	10.7635	12.9263	11.3173	8.42158	10.2824	8.08036	1.97627	2.09563	3.64198	10.0341	10.7068	9.96319	12.123	11.5723	11.9031
gene10574	25.1589	27.1399	24.3991	22.2569	21.0214	23.5184	26.7341	25.0371	25.758	16.6213	15.2026	13.0545	21.9986	22.2195	24.5137	29.5356	30.556	34.2608	20.3159	19.0109	19.9402	26.4321	23.9971	24.97	21.9759	21.418	25.4224
gene10575	33.2912	31.4019	32.3238	61.4075	54.4537	62.1679	78.004	79.238	72.6956	43.8551	47.2529	46.183	54.171	50.9268	49.4756	86.1433	84.586	91.465	41.9756	39.3828	36.2588	51.1527	54.666	46.2705	68.6794	73.3468	71.5694
gene10576	2310.14	2589.3	2064.01	13.8418	23.6636	13.9969	14.5442	13.1415	12.8746	916.578	985.513	854.664	15.4482	13.2358	11.7172	22.381	14.3629	15.8258	1508.26	1488.94	1372.03	34.7952	32.0639	29.33	6.47097	7.7579	8.9164
gene10577	18.2251	17.7375	17.5749	5.18871	6.01477	4.75017	5.32071	4.64884	4.3017	6.51414	5.67223	4.73987	5.08741	3.95736	3.57421	1.41726	1.33665	1.9485	5.23868	4.46523	3.82946	5.11812	5.30635	4.25938	1.09935	1.06756	1.19547
gene10578	65.3045	78.6985	57.7281	30.59	29.8499	33.3344	27.8668	33.8144	32.2405	23.2153	24.0796	24.124	24.2739	27.7709	25.4725	36.2014	39.304	37.3901	21.5078	21.1181	21.7475	31.4205	29.4821	27.9272	39.8519	37.5856	41.2631
gene10579	8.42655	7.5312	9.48474	22.3361	55.8806	9.70891	8.21414	5.35223	5.82679	14.6673	16.7036	20.081	26.9665	31.3088	28.0892	6.46156	6.10674	7.36391	8.23058	7.7731	9.27919	17.4057	21.7443	18.2726	9.01115	9.9233	17.7355
gene1058	0.176168	0	0.225584	1.83275	1.18334	3.02024	8.79575	0.474106	1.1881e-33	0	0	0	0	0.0664059	0.0339041	6.8673	10.3371	17.6434	0.0607001	0.114893	0.0544524	1.14631e-09	0.14247	0.0703547	4.90879	7.86867	4.85721
gene10584	76.4139	82.3942	94.259	130.021	107.857	152.153	407.48	349.353	373.928	122.186	96.0225	121.642	157.126	165.521	155.371	280.526	246.047	243.894	78.6324	77.0883	94.4776	170.712	210.939	175.796	245.466	245.983	247.133
gene10585	1.42375	1.4783	1.52779	0.971385	0.90269	0.888077	0.821109	0.552108	0.500565	0.77832	0.707258	1.01203	1.99658	1.52049	1.90295	0.668427	0.720131	0.535351	0.614642	1.14497	1.04431	1.62955	1.39159	1.56231	0.802855	0.887821	0.86448
gene10586	0	0.143028	0.085508	0	0	0	0	0	0	2.8336	2.40576	2.60099	0	0	0.0259477	0.566672	0.337555	0.320794	0	0.214127	0	0.544862	0.354424	0.38075	0	0	0
gene10587	35.1247	36.4817	39.5166	51.3378	47.4571	47.9679	52.4906	63.5693	58.3959	35.9059	39.8355	32.5469	38.7897	40.9796	39.5963	33.7431	33.2132	31.2356	40.7417	32.8995	36.7977	38.7758	44.3867	43.637	32.3222	33.4364	29.7337
gene10588	7.47969	11.3036	8.49489	44.8961	39.3515	48.4014	39.29	47.2814	44.7761	10.7302	10.0621	11.9522	19.7742	27.0911	22.1017	26.2163	27.8576	27.4383	6.30271	4.37331	7.02121	21.0352	21.6778	19.1621	43.1581	44.8455	40.0719
gene10589	13.8531	18.8264	12.6012	11.6556	12.2943	13.2402	16.842	21.0935	19.6115	18.7819	15.4128	17.4993	9.759	13.2398	11.7582	21.1317	21.5904	23.1972	11.4422	11.1681	11.4979	9.88781	9.44089	7.50878	27.7393	27.3351	26.4109
gene10590	7.67751	7.82217	7.33783	15.9731	20.2998	13.727	10.5592	11.2806	11.6625	4.19291	3.94375	5.69331	14.2682	13.3547	15.2443	22.707	26.3089	30.4493	4.58103	4.29685	3.34779	15.2499	16.2395	17.1023	8.33468	8.81408	8.95634
gene10592	0.673589	0.726012	0.826741	1.73495	1.87101	1.14248	0.935514	0.967066	0.759552	0.119891	0	0.133328	0.548818	0.351372	0.436301	0	0.0330132	0.035035	0.19321	0.180441	0.09351	0.0736953	0.166213	0.0473293	0.0729553	0.0586988	0.0334986
gene10593	278.779	309.616	234.031	308.282	263.007	337.403	407.608	490.829	505.143	357.124	284.896	285.881	294.536	316.547	269.245	365.616	343.438	375.806	553.376	436.852	387.881	220.429	210.792	216.137	298.453	341.661	314.566
gene10594	36.9799	36.4069	33.0127	17.2269	18.6897	16.1486	16.2119	14.3545	14.9927	30.9012	29.3259	32.5761	26.2702	26.678	27.3336	22.7966	21.8943	23.3004	32.5555	36.0597	32.0063	17.1194	18.9836	17.0365	18.0127	19.4716	20.2501
gene10597	7.35747	5.1947	7.01492	1.59266	2.97804	1.19969	0.814429	0.722397	0.593102	1.48846	2.40702	3.35073	1.01864	1.27177	1.13445	0.290438	0.300087	0.396552	3.02327	2.72986	2.38372	1.45987	1.00481	1.65534	0.168833	0.0261222	0.178993
gene10598	62.9785	63.8034	64.245	12.8499	16.0417	12.813	22.2925	18.4631	18.98	43.1171	44.6866	45.6335	30.1142	27.2499	30.2634	18.4573	18.9864	19.0389	50.5778	58.1767	57.3402	39.753	32.8301	33.0736	18.3307	19.6502	18.6377
gene1060	1.0451	0.781174	0.624018	4.37083	4.98375	2.66128	1.31441	1.38652	0.74278	0.62529	0.494383	0.827685	2.01811	2.29272	2.17953	6.51427	5.54104	4.18389	0.880954	0.572744	0.69905	3.8694	2.89088	2.51166	6.00532	5.32716	6.51851
gene10600	102.276	84.2259	114.49	11.8303	23.3409	8.24433	6.98137	6.51671	6.53584	59.177	49.7216	57.3518	184.145	144.254	180.468	16.1506	16.9937	14.8883	50.5961	46.5348	67.0629	195.945	192.849	190.676	30.9649	34.505	24.7445
gene10602	36.363	39.9246	34.478	15.4991	15.2992	16.1641	23.4106	21.9535	23.6325	21.2576	20.2616	22.8408	18.6165	18.9166	17.3676	9.56209	12.9429	12.2807	24.6102	22.5347	21.5879	17.1052	15.5228	14.8953	16.8401	16.7335	18.1596
gene10603	60.2818	74.9614	66.6375	18.4732	17.2604	17.9698	32.5185	23.7931	25.3011	37.4374	40.5384	39.7826	32.3481	38.3049	33.9232	39.5909	38.0121	43.1605	55.4031	71.4182	57.0404	32.856	32.6816	37.8045	31.7559	27.3491	28.6375
gene10605	11.6826	12.4607	13.7075	6.39014	9.7633	6.45831	7.89762	8.68205	7.46784	20.9264	18.6899	19.2145	16.3269	16.5543	16.7543	4.33773	4.18809	4.81286	18.7231	18.7129	18.5902	16.2913	18.0695	15.3167	3.79648	4.89425	4.48611
gene10609	4.59103	4.62312	4.6023	1.30173	2.93705	0.937983	0.82518	0.283643	0.408204	2.54414	2.81474	7.09239	4.75359	5.98652	6.02771	0.589858	0.513746	0.671085	0	0.0979625	0.170443	6.99638	11.5036	6.50122	0.393307	0.32893	0.172425
gene1061	0	0.0290971	0.105153	0.688499	0.723648	1.30781	0.396531	0.720063	0.415678	0.114587	0.0909099	0.203492	0.401965	0.391628	0.406599	0.0718584	0.0409082	0.0432829	0	0.0383457	0.0238172	0.299175	0.342379	0.402372	0.197261	0.215749	0.173371
gene10611	3.91332	4.47287	4.88452	6.97202	5.3548	6.80707	4.65647	4.78496	4.7341	4.28081	6.01359	6.26979	8.4019	8.20274	9.15679	9.42742	10.2578	9.05946	8.74934	8.20447	8.33031	8.53512	8.10521	7.0943	11.0183	9.73941	9.75143
gene10614	23.9215	23.8643	26.1036	9.7025	10.8447	14.0215	19.2308	19.7235	19.9583	14.5924	15.0116	12.4676	7.78019	5.92882	6.37462	15.3409	13.3789	14.2745	10.985	10.6763	10.0433	6.32848	6.97914	7.38787	22.8215	26.0462	24.2764
gene10615	221.5	231.22	209.957	156.945	169.144	132.299	164.264	151.01	145.145	349.505	334.109	342.74	138.115	125.71	141.238	275.905	278.367	296.928	254.71	273.351	270.221	104.186	108.131	108.931	150.256	174.903	158.581
gene10616	236.437	271.337	206.434	137.497	123.888	143.742	205.187	199.105	214.032	208.563	213.498	176.025	97.207	95.7272	101.224	130.699	130.489	132.234	223.646	224.733	216.889	82.413	76.0232	83.5453	147.461	143.954	142.402
gene10617	75.8821	85.1729	65.4429	54.0022	53.0745	58.1371	72.6282	78.0806	76.9197	95.7544	76.8128	76.4387	44.7976	40.3331	43.4369	69.2844	70.4271	81.7879	78.1986	73.2761	72.983	45.119	38.0861	42.5496	87.9292	81.0663	78.2924
gene10618	0.629079	0.539186	1.53375	10.9233	7.37853	9.56511	8.23897	9.65536	8.63388	4.48237	4.90239	2.78926	5.132	4.26282	4.34521	6.56142	6.18498	5.54034	2.75906	2.62053	2.65788	5.99279	6.52251	6.19666	10.4703	8.94249	9.28097
gene10619	11.4809	8.86081	10.1582	16.3726	13.5921	14.1543	21.7173	16.3918	16.2137	13.343	11.6939	11.0338	11.33	8.80902	11.2877	22.0086	26.9019	24.2325	11.7501	12.8512	10.9749	12.9022	11.4694	11.827	12.7012	12.1682	13.374
gene10620	35.7193	35.9687	33.0635	12.1803	15.3649	10.013	9.87283	9.21855	10.3757	18.9169	22.1805	17.2184	10.1838	11.1364	10.4613	8.08852	7.91612	8.03157	15.882	16.7586	16.5819	13.2907	12.4187	13.6649	11.7268	9.18877	9.16366
gene10621	2.21836	1.82782	2.17274	4.19532	3.17642	4.30345	7.65843	7.02434	7.4951	3.16906	4.94869	3.81481	4.56319	4.29702	4.22332	4.9959	5.00692	4.70892	2.73225	2.2887	4.14833	5.08575	4.51601	4.68745	13.506	14.2181	14.4033
gene10622	1.41508	1.12318	2.55758	0.554794	0.737454	0.54689	0.124316	0.0522185	0.0814116	5.12278	7.08247	5.99816	1.68712	1.22883	1.81215	0.699923	0.842772	0.703162	3.2142	2.34964	3.87042	2.05877	2.55391	1.95744	0.492037	0.411729	0.229996
gene10623	1.35127	3.19041	3.57018	5.37048	3.22129	3.64487	0.318879	0.482813	0.467497	5.2265	5.91936	5.00056	2.36794	1.59354	2.16169	0.664609	0.771191	0.33292	10.4453	5.80091	6.24857	1.58605	1.83188	2.32805	0.919144	0.191968	0.636828
gene10624	1.811	1.82691	1.59022	2.56137	3.20579	3.56976	2.40376	2.05907	1.85265	1.17739	1.92325	2.20526	2.8162	2.67814	3.20143	2.79463	3.29835	2.64688	1.01607	1.71693	1.57744	2.58312	2.57762	2.4135	4.56563	4.15092	3.41931
gene10625	0.0543082	0.180975	0.792931	3.4205	1.98165	3.01087	0.198998	1.64019	1.94865	0.437595	0.25378	1.14504	2.52023	3.41895	2.26536	1.72915	2.43189	2.83819	0.534651	0.0554888	0.69232	2.91483	5.45974	5.37434	4.84556	3.98932	3.61927
gene10626	4.81323	4.29357	6.42355	35.5628	44.5298	26.2721	7.5404	5.16491	4.98891	10.0387	6.35731	10.4002	26.6001	28.1532	25.3185	18.3156	18.2566	22.3239	4.98435	6.81622	9.55255	17.5179	16.2484	17.6288	11.9514	13.8063	16.2009
gene10627	13.6681	10.9625	9.30725	52.9905	48.141	41.1768	23.7235	20.8155	21.0798	5.16988	4.18969	6.24395	17.1107	19.3058	18.0798	10.2541	8.04262	9.61433	4.4336	3.90503	3.61608	19.5306	13.7694	16.9572	10.5657	10.2293	10.0987
gene10628	1.3989	1.77364	1.16119	4.72632	4.51247	5.65929	6.94507	7.92761	6.22235	3.83057	2.43387	2.39008	2.86125	2.83185	3.28091	6.34158	5.6898	5.90122	0.701678	1.13019	1.05525	2.07225	2.11993	1.76442	3.43123	4.13752	2.97026
gene1063	58.9803	63.4311	52.4824	30.5488	34.7706	33.4797	20.1277	19.55	23.7587	42.8201	39.2847	41.3663	27.9454	29.3929	33.2055	31.5623	24.4617	31.8232	39.0022	49.9573	43.5774	24.2402	26.5429	29.0409	17.6459	16.849	17.6457
gene10631	1.83845	1.02413	1.4117	0.641773	0.570734	1.06516	0.865736	1.42951	1.20722	3.5318	3.04383	3.293	2.44219	3.5974	2.38168	1.19247	1.67035	1.23725	3.50604	3.12699	3.45948	4.4279	3.42248	4.16783	1.62303	1.93451	1.75619
gene10633	4.36131	2.52223	2.34262	13.1932	11.2199	13.4603	14.0981	15.9399	14.1543	3.37993	2.70233	3.63692	6.93953	6.66055	5.6809	10.1459	10.2955	9.30618	2.85218	2.69684	2.68981	6.0077	5.65807	6.32553	14.5166	16.5134	14.5541
gene10634	0	0.0875057	0.316922	0.401214	0.578264	0.20342	7.44264	2.12687	2.70917	0.834632	0.152094	4.38216	1.28344	4.03709	1.54253	6.89784	15.1294	13.186	0.422979	0.0803843	0.453843	15.4578	19.463	6.53009	16.3875	10.9959	19.0408
gene10635	0.232222	0.245156	0.590229	0.232865	0.583909	0.900461	1.71972	0.240228	0.175947	1.6216	0.564272	1.66928	0.396867	1.65405	1.11962	0.233917	0.409235	0.997615	0.23756	0.301187	0.848109	2.44842	4.41396	2.94406	0.491571	0.765769	0.636315
gene10636	0.879094	1.0435	2.07559	1.19183	8.22593	2.6919	6.49299	2.07018	1.65686	3.93045	0.065584	4.15144	1.64202	5.06448	1.7017	8.69547	16.2672	14.793	0	0.293194	0.204672	19.6142	31.3239	18.2813	5.49433	4.33097	8.24055
gene1064	7.44411	6.19885	7.40586	10.8133	11.3241	8.06339	6.08731	5.66684	5.88586	8.56833	5.28773	7.38792	8.01286	7.83302	7.93186	6.8067	5.96054	6.59884	4.11403	4.84683	4.53439	7.83363	7.54655	7.22543	3.61842	2.77139	2.80569
gene10641	0.243925	1.95922	2.22008	19.5388	17.767	27.1999	6.3206	15.0781	9.27	5.06356	5.39501	4.89583	11.761	11.8336	10.0905	15.6311	20.5883	15.7891	1.25121	1.18548	0.940754	12.0529	11.8447	13.7333	25.9482	23.2705	30.5148
gene10642	3.34299	5.21918	3.3788	141.268	110.601	136.888	111.739	100.44	102.587	16.2651	16.6238	20.2216	68.7386	84.6381	84.7546	181.672	169.656	217.484	8.77031	10.3078	8.01937	57.0468	68.7154	61.8622	179.121	174.528	187.89
gene10643	16.6257	19.0403	16.9845	59.2865	67.2017	63.6736	38.9254	32.7104	32.7201	19.0167	22.8208	21.8029	40.4641	43.7485	43.4229	32.2018	31.2248	34.009	30.0421	27.0131	25.6545	38.0272	38.907	43.8052	33.8292	37.8373	36.0192
gene10644	0.700136	0.248838	1.20678	2.93974	2.99862	2.46207	3.17108	1.02109	2.39443	6.66139	3.91163	5.6103	0.655537	0.956408	0.462079	1.71361	1.28294	0.792114	0.533487	0.280115	1.06036	0.447017	0.274789	0.805505	0.198232	0.346379	0.398387
gene10645	59.537	63.206	49.8934	40.8879	48.3529	36.8416	31.4807	22.9423	23.5099	33.5807	60.4923	37.9992	54.5754	62.9239	58.9017	104.186	106.131	135.576	95.1976	117.879	83.1219	57.8871	55.4387	74.8964	69.1963	67.3738	74.5193
gene10646	65.2224	57.8859	59.0844	24.0907	21.6709	25.3347	82.0584	74.4447	71.7114	41.9943	51.5295	44.8439	41.7369	43.402	46.4873	74.3168	79.0428	87.2959	36.1396	34.9756	40.0759	40.1266	39.6239	46.4055	59.9495	59.9049	65.0288
gene10647	5.7614	5.15166	5.64817	19.8976	16.7368	30.1547	23.913	25.7662	23.0159	5.21743	7.16223	5.16547	9.59253	11.3219	11.1227	14.659	17.4396	13.4197	3.16619	4.3889	6.0566	9.37249	12.3629	11.2347	24.8968	22.3717	25.1169
gene10656	7.55668	8.34106	8.99465	1.58966	2.92487	1.12362	2.79592	2.41079	2.9713	6.3787	6.23062	6.54732	5.25546	5.39953	4.56441	4.39588	3.75566	3.69965	6.46162	6.43494	9.32248	4.19377	4.95838	5.34916	7.1475	7.42168	7.04102
gene10658	2.75929	2.44552	4.53464	5.03927	4.07307	4.33627	3.4561	4.16534	5.3468	1.33013	2.32662	2.34256	2.27632	2.33358	2.69915	6.24033	5.5153	7.27089	1.7665	2.46867	2.0995	3.54255	5.00811	3.61622	5.49806	5.07341	4.05848
gene10659	11.4512	11.0359	9.56347	6.02555	6.00189	7.79873	8.49276	9.85075	8.41276	8.46375	10.591	8.52755	5.38796	5.46435	4.49489	4.35628	5.22229	4.15754	12.8101	12.1343	12.6647	5.02995	5.2577	3.88316	5.01098	5.39766	5.66538
gene1066	7.76794	6.82888	6.09928	18.517	19.9696	18.1628	12.0802	9.83276	12.2294	10.8978	10.8901	12.1327	12.8911	14.4175	11.4645	10.0516	12.4899	11.1816	10.7169	9.18263	9.96383	11.4861	12.8097	12.0538	13.3734	13.5066	13.3201
gene10661	7.77242	6.53362	8.47777	2.08278	2.47653	3.44598	1.28045	1.1087	1.30576	4.23658	4.5109	4.95911	3.03629	3.76604	2.7159	1.13715	0.844952	1.16274	3.96875	3.51755	3.14099	3.4653	3.38877	3.55641	0.79622	0.815156	1.01518
gene10663	175.684	187.425	164.953	176.877	270.955	54.178	8.98994	7.94537	6.59988	64.685	61.2431	71.7137	3.9128	8.60411	3.22686	76.3912	68.9557	46.8154	41.5758	23.2573	22.0869	4.64507	3.70224	3.12526	48.656	49.276	44.3568
gene10667	3.47773	3.23959	4.05836	8.46976	8.49574	6.66219	1.9205	1.57661	1.44405	2.83474	4.33991	3.4149	8.04597	7.1091	7.00535	5.33438	5.93955	3.88629	5.29341	3.81869	6.07681	8.2914	8.296	8.77899	5.23034	4.9106	4.20046
gene10668	185.895	216.672	176.122	8.1093	11.7908	6.87952	9.40803	11.8583	14.0313	14.4886	18.1001	14.6766	28.1438	31.1322	26.77	25.6563	19.9555	16.2968	83.1984	91.2305	67.1736	33.3006	24.6695	26.9828	16.1293	15.5274	16.8205
gene10669	8.58666	10.4843	10.8684	1.48634	1.89652	0.367164	0.152728	1.5338	1.0467	1.66157	1.01773	1.19871	5.54245	4.70105	7.40223	2.79951	2.15878	3.06818	2.46987	2.14326	2.89942	6.32456	4.03657	7.87552	1.65508	0.895483	1.63839
gene1067	364.533	418.247	302.728	1297.91	1004.11	1396.36	1397.5	1500.99	1515.81	478.274	435.543	435.935	552.78	595.431	595.825	934.473	862.635	882.769	624.477	599.745	617.86	373.718	398.996	396.98	1477.57	1496.66	1505.45
gene10670	6.95452	8.57716	8.73338	20.0347	17.1619	19.1069	18.6716	15.0839	16.4652	20.2924	17.1695	19.2759	12.5471	12.3661	12.0722	19.4629	18.5367	20.3803	18.343	17.8841	19.1939	16.0482	14.9517	15.0826	10.2056	11.2249	9.74931
gene10671	1.12865	1.1387	1.91943	1.37332	2.35692	0.814365	0.383681	0.249286	0.321194	2.25678	4.13332	2.41528	1.94067	1.56235	1.71368	0.239971	0.198347	0.210029	3.46727	2.42306	2.62931	1.79768	3.22992	2.42701	0.275965	0.366498	0.312123
gene10676	2.94615	2.36625	4.53832	1.73425	2.44072	1.1454	0.603412	0.491917	0.462274	2.04425	2.35004	2.65806	3.05718	2.42446	3.18075	0.333794	0.384414	0.231381	3.03176	2.30465	2.77231	2.3587	2.4032	3.23004	0.672569	0.639484	0.429942
gene10681	0.383125	0.972492	0.883673	0.675825	0.859123	0.917737	0.352232	0.119861	0	0.61175	0.563951	1.29339	1.12005	1.26612	1.49149	0.118737	0.23819	0.251025	0.501384	0.395492	1.21596	1.69399	1.03195	1.61082	0.0519582	0.0782817	0.298951
gene10683	1.16353	1.89232	1.34746	1.7162	0.827953	0.415144	0.0706091	0.106692	0.179424	1.84923	1.81724	1.31486	2.48762	1.3023	1.70137	0.035123	0.121551	0	4.61865	1.69353	2.77729	1.90484	4.12065	3.03884	0	0.0616874	0.179806
gene10685	36.3806	52.2434	30.6277	176.379	196.855	94.1372	51.8151	56.2779	54.3813	32.2561	34.256	30.2372	114.838	105.651	121.639	70.8781	68.4912	63.7262	22.2638	19.5546	23.4269	77.9921	80.0573	104.605	63.9516	56.762	61.9449
gene10687	177.062	197.135	162.036	149.338	133.991	198.363	119.803	138.608	144.596	157.988	210.417	173.288	187.279	185.849	181.472	78.3807	71.4478	74.6066	196.182	185.561	192.067	195.287	198.768	203.523	103.148	103.411	104.611
gene10688	94.5904	106.716	78.2499	65.7112	59.0005	66.5795	149.225	165.178	168.033	42.915	47.0308	45.9789	81.974	73.2081	87.1618	271.966	289.967	299.117	50.8986	49.2185	54.3266	89.2363	103.636	101.747	280.794	290.813	262.97
gene10689	16.7932	20.0352	13.2567	6.60226	5.8084	7.80806	6.82154	7.71885	7.78254	13.1991	10.6236	10.7245	7.0112	5.97771	7.21495	20.6034	20.028	24.5896	8.06203	10.613	11.2283	8.75949	8.24901	8.34335	13.3212	11.7935	12.8351
gene10690	8.29034	11.6192	7.8976	2.31033	2.1355	6.14067	3.04592	2.49961	2.77335	48.263	24.4594	25.7312	8.41848	9.14144	7.73304	23.0774	22.5966	21.4136	8.60787	9.16914	12.3039	17.4844	12.7018	14.6854	22.3053	30.0952	24.6335
gene10691	4.21232	3.52687	5.21896	0.313572	0.255142	0.659762	0.609416	0.554649	0.362568	2.62579	4.71244	1.49326	0.0929712	0.207211	0.304907	2.75667	3.35046	2.39627	0.327781	0.691209	0.537946	0.16218	0.441742	0.232879	1.3772	1.91237	1.45667
gene10692	1675.06	1662.26	1780.54	119.089	118.211	125.545	120.374	98.776	116.85	1497.18	1478.62	1451.33	139.778	135.673	146.333	143.991	169.56	186.443	1594.27	1304.45	1392.04	170.415	149.388	141.144	134.025	143.592	143.242
gene10693	0.956323	1.55761	0.781	3.77587	4.06238	5.31469	4.5954	6.96622	6.21328	2.56661	3.59409	1.94438	4.18319	4.7239	4.79577	10.7865	10.9333	11.0428	2.27813	1.25568	1.39155	4.08395	4.58052	3.62619	8.3521	9.86053	8.24891
gene10696	1.77141	2.7016	2.02577	0.580316	1.03436	0.358436	0.216578	0.632885	0.169378	3.60136	2.63593	2.66741	1.70201	1.77067	1.70192	2.20746	1.00855	2.15658	5.5293	2.18096	3.15776	2.06162	3.60711	2.88616	0.788694	0.898227	0.613754
gene10697	310.022	339.931	296.866	94.1222	113.167	67.3851	80.1972	107.094	98.0887	217.953	195.055	157.669	159.793	150.379	176.034	37.9072	37.717	38.2312	224.004	215.604	231.867	139.707	110.858	102.127	72.9651	123.555	59.0094
gene10698	7.11848	5.33865	6.81787	19.1132	20.9431	22.7613	11.3762	12.9947	12.2406	13.1955	8.7424	13.3051	25.9298	25.4239	26.1517	9.42106	7.82887	7.28409	4.20719	5.01548	5.31358	15.0153	15.3727	15.3314	16.0238	13.2553	15.8498
gene10699	0.91038	0.269923	1.06868	1.02618	0.575541	2.71481	1.71336	2.67506	3.72146	1.19755	1.21403	0.6049	0.79546	1.0919	0.247928	0.456547	0.496065	0.21575	1.68729	1.6144	1.39641	0.612736	0.413344	0.281082	0.420404	0.421829	0.36868
gene10700	39.0864	40.8597	30.8126	151.911	111.34	112.251	67.1631	73.2667	74.4065	25.3619	19.3345	24.7713	4.19083	6.10785	5.2217	46.9103	42.9683	30.8991	11.5622	9.50725	10.7532	10.6411	7.02705	5.97564	75.0248	76.0235	82.3982
gene10702	8.38688	8.54029	9.48745	5.3459	3.67031	2.7097	10.7014	12.0629	9.35097	5.39063	6.97414	4.97015	6.64098	5.6338	8.1986	4.30695	5.59505	5.54647	8.26573	7.085	6.08784	11.4315	12.1671	10.0305	4.87905	7.06182	6.29764
gene10703	55.5824	73.0006	57.7405	8.04523	7.77983	7.81457	8.01016	9.014	7.76818	79.0795	86.4154	63.2716	25.006	28.2514	26.4503	13.4522	14.0828	15.1977	59.8168	76.605	62.1258	26.354	30.0903	33.0389	10.1878	10.1639	10.7603
gene10704	37.4259	37.725	36.8485	8.62617	8.08874	10.5828	10.4381	9.87902	10.0381	24.9491	24.0364	23.9266	8.03123	7.41686	8.64019	10.4696	9.93358	10.3915	26.3395	25.9155	25.0414	9.73548	8.3296	8.8678	9.28413	9.1366	9.69032
gene10705	38.7464	35.5775	36.5444	41.9677	33.5659	43.8683	74.5219	72.6284	78.1168	40.3864	42.9182	37.8571	32.0496	31.7692	32.1632	72.9419	78.809	81.8241	41.6003	36.8767	44.0167	31.4039	30.6202	33.7683	55.3356	54.705	57.3732
gene10706	291.801	328.719	277.219	79.6583	113.267	38.3974	29.7702	22.933	22.2822	293.309	251.896	241.82	146.466	140.151	147.758	60.9464	50.5544	52.7219	527.422	451.646	412.002	188.199	129.033	117.742	60.1427	63.9516	60.1906
gene10707	168.134	180.878	163.128	96.643	93.1686	69.3797	135.847	120.413	134.48	361.312	353.67	290.281	78.0778	72.0725	81.7553	140.926	133.193	135.661	391.979	361.795	371.032	73.9091	82.0484	74.2259	145.228	155.407	135.149
gene10708	1.1456	0.898389	0.650229	17.9568	18.6663	11.5137	7.17871	5.57368	6.2302	1.08924	0.666731	1.08073	6.97861	8.20856	6.82428	8.36425	7.41565	4.57114	0.749507	1.51125	0.435282	6.39261	9.01234	6.4563	7.53847	8.75261	8.3179
gene10709	2.3496	1.37825	2.60669	0.375152	1.14003	0.0593426	0.0206374	0.0416555	0.0202585	2.46988	2.36759	1.57225	5.80603	6.16413	6.08612	0.0406697	0.0611839	0.0655523	0.55736	1.37827	0.775475	7.8536	6.93705	8.15196	0.0366401	0.01841	0.0209829
gene1071	193.789	218.18	196.179	111.324	105.123	102.992	175.959	155.242	162.089	353.611	317.838	313.534	121.872	117.548	127.689	225.054	217.767	229.707	237.38	247.111	256.02	120.42	114.032	116.587	172.071	178.704	174.203
gene10710	3.75677	4.43484	3.1026	27.8263	21.0693	33.57	22.321	24.4703	23.7605	7.61256	9.50336	7.70952	11.6235	13.0634	12.3921	45.0547	48.201	58.1214	5.63954	5.6749	6.66164	16.0082	13.4965	14.4055	48.4093	50.5009	49.3379
gene10711	0	0.315076	0.187307	2.39607	2.55298	2.21768	2.01527	1.63866	2.12469	0.154068	0.0975674	0.221305	2.75645	2.7234	2.41616	1.10304	1.62581	1.54503	0.175433	0.0746044	0.104739	1.45228	1.82354	1.97464	1.17745	0.728035	0.908006
gene10714	9.25209	6.78994	9.30392	15.5398	12.8843	13.5828	6.69848	7.76478	6.40232	7.73685	7.35476	7.00017	7.67178	8.48069	8.55318	4.85289	6.0396	4.54577	2.73811	2.83767	1.78907	9.71227	9.73992	9.48965	7.61011	8.63824	8.74242
gene10715	0.230508	0.601186	0.56996	21.6918	13.5781	22.791	12.7016	14.7645	13.396	0.247499	0	0.788434	9.66312	12.1328	10.8006	20.6489	19.5787	25.859	0.224441	0.285152	0.353527	14.6898	15.1144	13.3164	22.832	25.1195	20.5871
gene10722	2.48689	4.11139	1.63681	12.2461	4.14006	29.6495	10.018	12.9377	10.0551	1.6258	0.67897	3.03459	4.23942	5.67652	3.86653	72.0409	93.8569	107.603	1.81747	2.43494	0.914406	10.4896	11.94	9.98171	24.8963	34.7877	24.1879
gene10724	35.0069	41.1818	27.599	2.74052	4.68098	3.69965	5.07585	3.6755	3.70529	13.3024	17.1057	14.1962	11.9978	10.5251	13.7044	3.00987	3.78881	5.04559	6.96375	7.10506	8.18126	38.7441	39.2009	41.9444	14.9488	12.7931	15.3555
gene10725	4.0635	4.56061	5.78701	7.81704	10.2591	6.22156	2.24897	1.70379	1.71512	1.48321	1.09375	1.1478	6.07086	6.82299	6.7721	4.51576	3.15306	4.51833	1.74294	2.27984	1.70943	7.32982	16.4491	8.80884	12.8568	11.4661	12.0261
gene1073	0	0.257219	0.116464	0.107973	0.105966	0	0	0	0	0.110745	0.60877	0.157302	1.55639	1.02545	1.03601	0.781128	0.137615	0.489608	0.0618525	0	0.219586	2.11791	2.8153	2.50702	0.0837906	0.294482	0.0479682
gene10731	6.16402	8.97746	6.28318	1.02716	1.36587	1.25366	0.572051	0.695789	1.52784	0.497188	0.725664	0.956765	1.49526	0.860532	1.30766	1.09388	1.00126	2.23619	1.51491	1.38357	1.09808	1.8813	0.772772	0.660911	2.29375	1.92536	2.098
gene10732	1.80066	0.573258	2.2483	1.1919	1.34404	1.15077	0.894136	1.23835	1.44908	0.855131	1.02728	1.19621	2.68599	2.48564	2.24661	1.16821	1.15748	1.055	1.20255	1.36912	1.76937	0.921041	0.655391	0.380214	2.16407	2.08004	2.44636
gene1074	1.97409	2.23684	1.8681	0.652324	0.557765	0.656096	0.704484	0.209422	2.20429	8.12764	8.48038	4.86152	8.60757	5.57402	6.27104	4.75338	5.19259	4.61295	10.9238	14.0659	13.29	7.86884	8.06377	11.3843	2.77193	2.9478	2.61712
gene10746	17.7186	18.3351	14.3032	16.1365	15.2945	20.7931	21.9002	15.9736	17.5858	22.074	18.9709	22.8808	8.86104	10.3238	9.55929	30.1803	29.9139	29.4099	25.845	24.7191	26.042	14.9197	11.3725	12.8738	22.3884	22.9491	21.429
gene10747	7.35537	8.3676	6.33238	7.23268	7.43017	5.46139	9.31364	10.2875	10.6678	15.2766	13.0312	13.9171	1.83606	4.31251	2.7273	5.02627	6.15164	6.24103	14.2595	13.4328	11.2093	4.43439	3.57381	3.69602	3.03497	1.89156	1.92836
gene10748	175.857	201.428	157.864	44.2158	32.8715	42.5134	55.9953	50.5791	46.774	171.321	145.338	166.04	9.3555	9.44368	8.67628	9.41479	10.8103	9.56702	205.287	229.407	176.163	14.8819	12.7715	13.3488	3.32135	3.77157	4.59434
gene10749	55.3205	54.3029	54.5554	29.84	27.1292	35.8039	37.8248	36.2421	38.8265	55.577	75.3507	57.2799	32.4232	30.9793	33.4505	47.3446	43.4661	43.563	61.7952	79.4174	70.0925	28.7358	32.2754	33.36	34.8897	32.6649	35.4346
gene1075	3.50021	1.46895	2.01092	1.4889	2.20033	0.686559	0.899592	0.646857	0.509591	0.231911	0.574763	0.392889	0.771183	0.91972	0.783533	0.852938	1.03701	0.861254	1.15797	1.22069	1.01508	1.63069	1.77878	1.1303	0.480585	0	0.322339
gene10751	0.852904	0.811342	0.840177	5.33289	6.15598	4.16876	2.80459	4.05411	3.77677	1.99378	2.07327	2.45303	3.93921	4.00438	4.7682	2.49965	1.51749	1.79537	1.64749	1.54601	1.60652	4.54135	4.62253	5.11098	3.18509	3.69171	2.78851
gene10753	740.305	507.409	678.178	55.9791	36.7796	44.695	34.8658	23.6137	31.1068	592.026	544.157	257.202	42.0637	23.598	26.6684	0.255914	0.559437	0.304804	1863.97	1661.1	1397.42	104.039	70.4019	109.397	0.582279	0.562835	0.153059
gene10754	1.59682	0.712381	2.37625	2.42421	2.88217	1.66511	0.25437	0.0849653	0	1.40675	3.17374	1.28047	1.202	1.17135	1.32521	0.168297	0.084518	0.0454975	4.61383	4.03986	4.31715	1.64636	2.04782	3.38177	0.281028	0.0405853	0
gene10757	0	0.0964648	0.35046	0.466888	1.26211	0.112751	0.0349331	0	0.207293	0.0404711	0	0.0774981	0.894039	0.687462	0.853504	0	0	0.185508	0.142487	0	0.342965	0.772028	0.810445	1.07654	0	0	0.0788529
gene10758	5.98766	4.71683	7.76647	1.7949	2.86301	2.20279	2.07088	1.8649	1.89656	0.748006	1.04025	1.26796	2.46435	2.48968	2.44122	0.671611	0.594593	0.179829	0.406154	1.17329	1.08923	2.81675	5.42251	4.17172	0.879516	0.713929	0.708697
gene10760	1.00926	1.19667	1.43477	1.69066	1.75697	1.04169	0.877016	0.71809	0.511231	0.491568	2.81399e-09	0.235495	0.426271	4.00887e-06	0.000102656	0.00113747	0.0929848	0.000218316	0	0.134062	0.637672	1.75108	2.85478	0.854095	0.132899	0.401669	0.429673
gene10761	10.0828	8.09984	13.0222	1.50757	2.99778	1.56288	2.58401	1.90381	1.65794	2.2817	1.23021	2.14635	1.73787	1.7618	1.7221	1.88893	1.51572	2.15052	0.236033	1.36396	2.55053	6.52371	11.9706	7.02993	2.57567	3.163	3.79483
gene10763	6.79649	4.88902	10.1768	2.51748	4.09244	3.53082	3.17914	2.99118	2.50983	2.84223	0.13763	3.83406	0.592124	0.27615	0.143399	0.464878	0.163926	0.357039	0.300738	0.444485	2.16058	1.62363	4.5182	2.00787	0.279178	0.605141	0.695533
gene10767	16.6499	10.3546	15.0942	12.0771	18.6008	10.1467	7.30072	4.98158	5.55179	5.49147	3.17874	6.91405	37.8306	44.5135	51.139	74.7224	42.9759	45.5418	2.69358	3.49168	4.39849	53.7741	145.759	74.5925	85.9549	83.5454	80.3092
gene10770	246.661	324.657	223.17	96.0714	94.5776	81.8389	119.684	95.8892	104.382	115.952	117.764	108.493	96.3815	104.01	105.279	85.3192	92.8874	98.1387	162.244	166.149	152.642	96.6958	95.6433	94.497	89.9831	86.818	91.4757
gene10772	0.958542	1.10144	2.9367	3.99662	1.67875	5.89052	2.67368	1.80463	3.77119	4.11694	4.08415	4.58066	1.97656	2.17222	1.8882	3.03183	3.9166	1.98401	2.44509	1.61194	1.87975	2.77725	3.32917	2.99646	1.46439	1.24905	2.51893
gene10773	1.84614	1.39606	2.30617	12.0442	11.6084	11.2216	6.35155	9.06726	7.81313	2.91626	2.70755	4.22622	11.6514	12.5148	11.9008	13.2759	13.3927	12.7174	3.01595	3.19771	3.82679	14.242	12.337	13.414	17.6879	18.9387	19.5144
gene10776	36.48	35.3515	35.3338	18.4481	19.6156	18.6086	24.0982	23.145	19.7332	33.7781	42.4224	35.2572	13.9753	13.1131	13.1718	20.4817	22.6365	25.5944	30.685	36.1905	31.7257	12.7185	12.3964	12.571	18.7117	16.5155	19.4479
gene10777	14.8998	14.8216	15.7761	9.63493	7.28111	10.2688	5.28336	4.49221	5.94809	16.3441	16.6106	13.9034	6.56722	6.9761	7.1187	8.82115	8.14478	8.50119	20.3796	18.3951	17.3545	6.89186	7.7928	6.90294	6.51445	6.48065	6.8651
gene10778	1217.82	1139.35	968.722	115.973	73.4566	126.322	540.814	516.267	554.082	297.509	447.939	351.145	70.5159	68.9702	69.7626	127.283	112.426	126.181	828.306	617.538	642.706	63.03	69.9098	64.598	264.192	258.87	257.131
gene10779	8.96428	9.67047	8.52183	17.7801	16.4017	14.2708	6.02745	7.54779	7.6147	10.6189	11.0068	10.7883	4.56374	4.56064	4.99336	1.32032	1.1021	1.01857	16.1525	13.2692	14.4965	4.95879	5.31902	4.78759	5.96979	4.95216	4.55672
gene1078	46.7609	42.7184	46.6723	64.5095	75.1246	52.0206	53.4371	38.242	40.3236	11.6661	11.5563	13.8523	61.8439	51.5845	59.1109	9.68384	9.64835	8.12158	30.2175	26.7001	29.3118	12.7995	16.7111	12.042	67.8444	69.0448	86.3886
gene10781	85.7172	80.3909	93.5024	82.6085	68.1737	77.4943	191.293	172.173	181.653	66.6687	72.7685	69.931	35.1146	33.2872	35.6205	64.783	62.8009	73.5937	60.3583	56.0612	68.1342	41.2282	47.1291	40.3702	84.9876	84.925	84.0313
gene10782	2.58096	2.49062	2.21113	5.25899	5.14644	5.66512	5.06693	4.77576	5.01236	2.74321	2.41541	2.44752	4.16209	4.26908	4.81807	6.2548	6.44501	6.51571	2.31529	2.19987	2.40386	4.75898	4.62496	5.16793	4.86093	4.58986	4.98195
gene10783	0.739933	1.05466	1.21318	5.00584	6.20661	3.92012	1.26942	1.20439	0.789998	1.41382	1.59672	1.06533	5.65945	7.46266	6.92477	10.6672	9.42434	10.1216	1.49887	1.46303	0.984135	5.64351	4.66923	6.9097	6.45754	7.06253	8.69882
gene10784	272.479	315.799	262.761	567.157	495.894	761.122	411.729	417.19	408.589	304.127	264.847	295.019	518.773	580.948	558.356	369.832	325.279	315.776	383.479	376.796	348.725	437.312	436.09	396.822	379.734	369.126	379.556
gene10787	59.6205	66.1891	58.1035	25.5186	25.0082	26.159	33.0603	29.4513	28.5595	32.6313	41.0229	33.4661	18.9381	22.0861	19.5374	39.7183	41.8661	51.2657	38.2815	36.0518	32.7803	20.9812	19.8318	17.3711	57.2499	54.4557	67.112
gene10788	10.3368	10.5374	11.5525	33.5876	31.0213	43.9737	37.4754	36.3712	34.7956	10.4378	9.85604	13.7077	21.7641	23.4124	21.5558	31.2065	32.0214	35.6019	7.51916	7.39732	8.80463	25.2308	25.2033	22.393	27.708	28.6896	28.2481
gene10789	1.57459	1.06881	1.38617	0.746065	0.347974	0.448522	0.398663	0.6528	0.515245	0.726481	0.93399	0.814524	1.15275	0.745986	1.10615	0.52581	0.261617	0.535432	0.624466	1.03917	0.7304	0.650081	0.889337	0.930273	0.720994	1.0224	0.613663
gene1079	2.47898	1.72322	1.76515	4.13599	3.12909	4.12624	10.6776	10.4585	10.7455	4.69525	3.7773	4.86308	4.73317	5.7236	4.73855	13.3584	11.1882	12.2981	1.59788	1.1833	1.93545	2.27159	3.11385	3.09109	14.1227	13.8648	15.2656
gene10790	14.3457	17.3161	16.7981	21.2036	18.5444	20.5574	23.9536	26.9474	27.2997	13.4465	16.5803	16.3232	18.7268	18.5644	18.014	27.4914	26.2515	26.4506	10.9104	11.4673	11.1873	18.2442	21.6182	18.618	21.887	21.1764	26.6688
gene10791	45.2297	41.0263	48.7822	17.7722	18.0532	17.4533	23.631	22.7558	21.7388	48.9687	46.5051	47.114	39.1178	37.5341	41.1969	46.152	48.9577	49.4153	55.4669	58.1715	57.1392	44.7343	36.902	43.273	36.0118	35.8639	37.6835
gene10792	5.59461	4.66987	5.55556	9.88783	10.3704	6.04044	12.4505	11.3172	13.1634	8.23871	6.77401	8.93454	12.0149	12.0363	13.6279	12.7769	15.3281	11.8058	4.93045	4.79829	5.08362	10.2692	14.8177	13.0262	10.8651	10.5125	10.0503
gene1080	7.44988	6.4997	7.06848	21.4247	17.909	15.4738	9.72339	10.1347	7.31725	18.8592	23.1757	19.8309	18.8504	15.1766	20.7464	27.7663	38.976	35.0264	34.8516	21.2946	34.9464	26.3596	35.9985	30.6443	24.9328	23.4136	20.2143
gene10806	3.7509	4.47077	1.57438	0	0	0.117868	0	0	0	3.17567	2.61149	3.67083	0.111035	0.303738	0.0452809	0.0590793	0	0	0.614634	0.440632	0.934736	0.226775	1.112	0.157318	0	0.0278475	0
gene10809	1.86113	1.94341	1.11976	0	0	0	0.0311471	0	0	1.84489	2.36053	3.12699	0.0475678	0.023263	0	0.095337	0	0.0678729	0.24716	0.395458	1.93679	0.267168	0.950449	0.144223	0.0295381	0	0.102947
gene10812	0.898866	0.996347	1.16364	1.8478	2.66263	2.93649	0.800167	1.77835	1.47935	0.392505	0.539988	0.517448	1.26062	1.74627	0.761669	0.922668	0.966217	0.70839	0.173724	0.876221	0.414143	1.35663	1.32299	1.49448	0.404845	0.409084	0.670445
gene10815	1.1307	0.652002	0.938868	88.7428	74.6349	60.0317	19.2668	25.5061	20.8619	5.00013	3.22186	6.39647	31.5401	26.3805	31.2161	46.6338	43.0744	37.0576	0.635226	1.16281	2.09422	24.1349	26.5863	22.5299	43.1217	43.8919	59.2361
gene10816	0.0904159	0.37284	0.2172	1.75018	1.65566	1.10223	0.746377	0.469267	0.612821	0.718679	0.0428365	0.610632	1.02757	0.545916	0.657965	1.00166	1.05478	0.929394	0.0498906	0.0426345	0.68301	0.510622	0.840798	0.779233	0.725718	0.282439	1.18527
gene10819	0.0800373	0.0626122	0.0574781	0.545042	0.528249	0.376396	0.10784	0.231874	0.225926	0.0744893	0.0396894	0.0533395	0.307591	0.381719	0.434767	0.511144	0.442349	0.405773	0	0	0	0.261412	0.239196	0.190135	0.435758	0.394499	0.569073
gene1082	279.698	220.896	275.593	770.194	1381.42	521.745	205.662	204.164	191.734	189.095	230.958	199.727	1204.18	1074.17	1169.21	668.547	863.85	537.789	166.246	125.522	174.359	1648.54	1766.33	1730.26	990.211	1118.05	716.752
gene10823	0.118784	0.124179	0.0413009	0.193896	0.131414	0.538557	0.356916	0.265008	0.500766	0.0830299	0.161728	0.0131964	0.235868	0.302097	0.295396	0.334994	0.401049	0.328275	0.171463	0.133102	0.152388	0.31486	0.240377	0.256182	0.722705	0.450832	0.469923
gene10824	28.4252	27.4458	23.3666	5.31929	5.29355	6.49157	6.82296	7.08468	9.0556	10.1374	11.3595	8.7992	5.52456	5.68437	5.49823	3.52747	3.13351	2.58252	11.03	10.1312	10.1895	6.7761	6.77879	5.59936	3.72816	5.03515	3.56859
gene10827	0.286482	0.964226	0.943257	4.38875	4.17472	4.47166	3.62354	3.42591	3.18647	0.999372	2.07609	0.939642	5.46534	6.27501	6.13191	4.35788	3.7371	4.02543	0.832353	0.876532	1.48163	6.53867	6.96077	7.08632	4.46756	4.83142	4.71782
gene10829	4.18742	2.9322	4.78403	30.0696	25.2411	41.3136	14.6817	18.0286	15.6096	10.7479	11.0699	10.8371	26.4165	27.4174	26.1256	29.5442	31.1416	28.1005	9.2234	10.2758	9.67726	28.6458	32.4636	27.7087	34.4969	32.2945	32.8882
gene1083	146.133	128.473	166.423	54.6165	44.8942	36.0696	58.2295	47.1871	41.593	95.6142	123.463	122.658	14.853	9.40506	18.0624	1.4139	2.55396	4.91301	10.1039	21.4711	24.6977	129.097	238.845	267.784	44.8963	101.093	12.2738
gene10830	41.2106	41.0793	37.8755	15.9601	30.6751	4.83756	1.13807	1.46329	1.64583	24.9255	18.6656	34.1458	10.5173	16.8775	11.778	0.635068	1.16246	0.368338	30.9057	23.8407	19.0178	34.6687	16.1118	14.624	0.718102	1.26056	0.93953
gene10831	34.2269	33.2652	36.4041	85.3232	82.2157	81.6969	87.6634	71.5207	70.5148	48.2719	46.113	50.6532	77.5826	79.8659	78.1074	115.623	104.06	130.466	40.0312	34.2192	33.5873	57.0136	63.3606	66.8409	77.3398	81.488	86.0108
gene10834	12.2027	9.57919	11.0177	6.63205	5.67846	6.09313	7.16278	7.03035	6.76842	4.96817	3.3676	4.74824	5.52902	5.42995	5.77901	7.10163	6.21914	6.99968	5.86423	5.87532	6.73756	7.00063	6.07036	6.63042	7.18886	7.80337	7.58392
gene10836	1.14241	1.54215	1.04943	3.27859	3.57286	2.67037	1.99827	3.7694	3.43907	1.58807	0.920765	1.59011	7.47892	11.44	8.88514	8.27481	7.45092	9.7925	2.38609	2.86838	2.8795	7.78094	8.3581	8.04788	15.2425	16.8836	13.3137
gene10837	24.1536	27.3353	20.2013	126.449	92.4035	132.633	217.867	227.764	225.552	7.70715	8.80854	8.55247	27.6394	29.8822	24.5273	64.9076	57.1248	58.6031	11.887	11.2274	12.4814	27.2594	27.1945	20.7036	152.73	149.107	142.392
gene10838	99.0546	89.0908	50.0601	117.106	58.939	81.6641	107.171	117.983	103.31	354.247	202.854	213.528	149.625	135.359	128.503	160.048	200.999	166.915	220.994	170.334	240.833	138.107	169.199	121.417	171.192	147.567	162.363
gene10840	1.9537	1.85111	1.66094	0.853561	0.919247	0.766808	0.124288	0.0763508	0.0495013	0.2699	0.616299	0.229244	1.57812	1.3448	1.94618	0.810419	0.801894	0.374818	1.09417	1.55635	1.86649	4.00868	2.13813	2.275	1.31476	1.09454	0.466883
gene10841	5.16842	4.39639	5.73851	4.58501	5.17978	2.93752	1.32522	1.315	1.55005	3.49572	4.94172	5.23681	6.77284	4.42354	6.8	2.85504	2.61188	1.82678	7.51943	6.11103	8.41545	7.37253	9.71967	8.23363	3.7297	4.12078	2.34499
gene10843	0.262883	0.699392	0.881901	2.09917	0.959533	1.6639	0.842653	1.80045	1.66287	0	0	0	0	0	0.0389979	0	0	0	0	0.242084	0.113637	0.150501	0.0382683	0.149179	0.16983	0.0854349	0
gene10847	2.25429	1.1472	3.74547	0.968097	5.14717	0.807475	4.08797	5.99478	2.39817	0.544915	0	1.89247	8.66209	9.66908	10.6988	11.6842	9.67921	7.42023	0.21614	0.301602	1.9495	8.62778	21.7277	8.10043	9.03603	11.6013	11.6975
gene10850	0.0530707	0.0554817	0.0265823	0	0.0160773	0	0	0	0	0.663344	1.31349	0.69752	0.0600697	0.0616468	0.0306404	0.0628205	0	0	1.373	1.16288	1.16561	0.233251	0.125032	0.129796	0	0	0.0222159
gene10852	4.03898	2.47018	3.27794	5.54954	4.74971	7.19535	3.59956	4.17805	4.13736	1.40554	0.606563	1.52308	0.220014	0.0609183	0.0955046	0.0416204	0.0415486	0.0441019	0.549643	0.05194	0.731788	0.225344	0.0976429	0	0.305977	0.307886	0.354184
gene10853	0.33146	0.375054	0.427949	2.63079	2.82827	2.64047	2.11848	2.05626	2.19435	0.153166	0.605102	0.122097	2.20192	2.53178	2.10852	2.08277	1.67273	2.15574	0.666037	0.668086	0.647038	1.87336	2.25385	2.272	2.25345	2.36186	2.3398
gene10856	17.9093	21.2982	17.4402	2.29786	3.39698	2.96952	4.04148	4.12985	4.35494	7.52401	7.94463	8.69379	22.3423	21.1678	21.2699	13.3518	10.2539	12.3572	11.9948	15.4049	12.0624	28.8268	26.1542	26.8731	10.1648	9.43251	9.22228
gene10857	33.6499	32.3053	30.7348	15.9936	17.1654	18.613	8.97705	7.86168	10.5185	12.8962	13.1134	13.1762	10.7957	10.7099	10.0456	7.00614	5.83585	6.919	14.2675	13.2693	11.7856	10.2559	12.9617	10.5697	8.83391	8.65067	7.14993
gene10859	259.969	206.801	237.358	45.8033	53.9347	44.8438	59.2641	56.4745	56.1701	90.1942	97.3384	88.2979	28.6846	22.6552	31.5977	60.9182	70.2119	76.8051	157.499	152.321	172.793	73.0504	66.3798	64.058	26.0473	25.0946	26.5109
gene10860	19.0938	17.6394	19.5555	3.42174	4.28505	3.66176	3.22806	3.31619	3.71509	10.0577	9.97324	10.5405	4.01965	3.48362	4.01068	2.49872	2.16159	1.84595	10.0498	9.12954	10.1137	4.4769	4.83178	4.07505	3.58019	3.02864	2.68758
gene10861	1.99771	2.05102	2.59224	53.8125	56.0954	48.5082	36.2385	31.0564	31.0641	4.67455	4.82772	7.01358	45.1215	48.3994	50.0472	70.3593	62.1939	85.2015	2.78714	3.28147	2.49068	42.5717	42.3843	46.8797	32.0134	32.8855	36.5552
gene10862	31.8286	46.1511	34.2474	13.1653	14.7586	9.27648	12.8876	10.3872	10.4829	55.3497	51.179	44.6238	26.2475	21.0905	23.6567	11.8272	11.6914	12.6361	71.7396	63.3933	66.7857	43.3084	32.9866	38.3576	11.2743	12.2389	11.8623
gene10863	10.883	9.46731	10.1805	30.1147	28.1147	31.6474	27.0139	24.7501	24.6893	10.9451	11.4896	12.8743	25.5503	24.9637	25.0698	35.2728	34.9309	38.6211	10.7597	10.3625	10.622	22.5439	24.4551	27.814	24.1266	26.6241	27.1225
gene10864	76.8953	68.0478	65.6806	114.221	116.987	102.726	137.795	136.097	127.492	60.9386	61.2189	61.4598	84.9158	78.7674	84.7317	150.522	146.73	148.794	54.4007	55.0736	62.269	86.3378	96.7381	91.4592	96.7627	95.3493	95.1377
gene10866	0.202234	0.363737	0.503778	6.65339	6.67718	5.52839	2.59915	5.44565	4.75957	0.940395	1.37898	2.05279	8.00873	8.47465	7.47705	11.5148	12.702	10.5325	0.411809	0.713263	0.490193	5.81271	5.35973	5.37447	7.15174	8.31556	9.07493
gene10868	0.0679037	0	0	0.0160902	0.0936915	0.0820629	0.0177263	0.0203864	0.0348384	0.0429282	0.0442462	0.0461708	0.641634	0.569466	0.786028	0.375557	0.245761	0.305379	0	0	0	0.314543	0.704688	0.571154	0.331152	0.415337	0.440558
gene10869	39.7382	46.7358	40.5573	17.2344	16.5942	12.7334	11.6404	11.4791	11.1318	30.0579	29.1553	29.4372	17.9339	19.6563	20.542	10.8942	11.2181	10.2544	21.8129	20.528	23.4471	19.993	19.1641	18.7073	13.1711	12.7651	13.1896
gene1087	17.0607	16.0199	17.1866	3.77382	5.65109	3.16588	4.98846	4.71099	3.63841	12.7996	16.3142	15.8669	8.69011	6.32434	4.68381	2.42977	5.37134	2.73385	10.5609	11.0825	12.2438	8.49262	9.73937	7.35309	5.34917	5.38263	3.83854
gene10870	11.4645	16.0734	10.8932	42.5168	39.6345	47.7232	36.9914	47.7561	38.3323	12.1859	11.0757	12.4936	22.6208	26.5612	24.8374	20.3254	21.9249	23.5537	12.7926	12.2863	14.0168	22.8551	24.4268	22.7839	25.7215	25.0175	25.0393
gene10871	4.41352	4.15887	3.92844	0.300223	0.951731	0.343834	0.190724	0.832808	0	5.02138	4.45892	3.59692	1.57844	1.52997	1.40926	1.04562	0.257134	0	9.34581	9.59271	9.27692	2.46468	1.20685	1.40397	0.0532347	0	0.295338
gene10872	0.332408	0.0648639	0.117732	0.291292	0.184728	0.116471	0.0477858	0	0.106645	0.332262	0.505952	0.474105	0.590654	1.06939	0.575237	0.685573	0.915343	0.544498	0.851111	0.722784	1.54845	0.670061	0.675561	0.920514	0.962672	0.587054	1.26975
gene10874	9.74404	7.7377	8.30692	47.6217	29.4828	84.365	136.572	140.534	133.24	12.6644	17.3147	14.9566	21.1413	20.002	18.0164	75.3239	77.349	78.0471	12.6367	8.99762	9.83482	16.0619	24.204	17.7442	91.7603	88.0253	83.0125
gene10875	22.4627	23.4779	22.4824	74.1702	74.1614	87.4053	91.7397	110.459	100.468	100.341	117.378	86.697	52.9854	57.5818	49.0651	77.9892	71.4495	85.5622	75.4743	82.7926	80.3062	51.4114	58.72	47.3187	107.91	105.973	102.937
gene10876	2.25675	2.07905	2.57137	132.062	66.404	164.632	255.695	284.632	263.917	2.79072	3.04484	3.57637	14.0403	15.2944	13.8299	142.928	144.685	151.959	3.66129	2.55797	3.4739	11.0733	12.6881	10.5291	352.398	346.44	376.107
gene10877	1.25425	0.69348	2.86848	189.02	76.1446	292.519	499.931	471.848	491.385	3.27937	0.50203	4.28083	0.778877	1.77692	1.34862	51.4554	64.3883	53.4679	0.827786	1.04132	3.31906	2.91774	2.25105	3.12603	160.507	168.033	179.844
gene10879	3.09319	4.80904	2.2597	3.62937	7.33218	1.30325	0.684571	0.326351	0.726127	2.40179	2.85514	3.34119	1.56816	0.860312	1.2799	0.219396	0.362183	0.0479868	4.29928	4.04303	2.83798	0.687555	0.795985	1.0077	0.350744	0.221409	0.260352
gene1088	4.96277	5.2455	5.01094	0.337739	0.283662	11.9892	7.16705	9.30785	3.74718	80.5571	83.0529	97.3514	0.514315	0.117142	0.403709	2.91201	6.02091	4.33616	30.1413	34.8055	38.8715	0.739222	0.907141	0.573921	0.795078	1.1969	0.525612
gene10881	0.263094	0.222786	0.559975	0.415485	0.309589	0.261261	0	0	0	0.797718	1.33342	1.08812	0.850137	1.1062	0.860477	0	0	0	1.23429	0.504701	1.03633	1.13978	0.405265	0.896079	0.183909	0	0
gene10882	0.432876	0.130776	0.0560058	5.99861	3.66781	4.61527	1.10961	0.614962	1.15273	0.10736	0.542906	0	2.07051	2.99111	2.56923	2.42592	1.37424	1.84917	0.47747	0.276016	0.465969	1.52869	2.05441	1.89587	6.40019	6.17517	6.30198
gene10883	228.691	323.939	174.327	7.06556	10.1208	3.8256	1.02462	1.69396	1.1467	217.758	218.507	210.596	6.3633	6.68563	6.55987	1.4883	0.510346	0.860425	541.649	644.693	439.602	11.2796	9.20365	8.54611	1.86338	4.11842	3.05583
gene10884	4.99501	5.31635	5.06322	3.88576	5.19466	4.22889	4.8246	4.25561	5.29336	5.925	5.67927	5.48003	6.45358	7.16466	7.32409	5.51983	5.82955	5.9651	4.10733	5.99614	5.7299	9.61572	9.44868	10.6467	5.35931	4.64171	5.29669
gene10886	0.595664	0.756951	1.1235	0.697257	0.484981	0.864894	0.348489	0.907683	0.884165	0.784918	0.73407	0.449715	0.964967	1.22594	1.24619	0.593828	0.659481	0.501497	0.284154	0.53631	0.536442	1.45501	1.31371	1.63588	0.518801	0.520603	0.646545
gene10887	0.344819	0.241196	0.530224	0.493299	0.56885	0.738959	1.1098	1.58357	0.771315	0.45254	0.520024	0.968094	0.876859	1.09972	0.72481	1.00263	0.800679	0.542547	0.447802	0.374544	0.286726	1.02703	0.954583	0.864075	1.86892	1.65974	1.5366
gene10888	82.8072	79.5673	68.467	0.976702	0.376764	5.04977	10.1456	10.9333	12.9602	12.1741	12.9372	4.58323	10.5819	12.6888	10.7194	3.74549	5.06862	4.40437	30.1185	18.7738	33.086	15.1016	28.8739	10.7537	10.0186	10.5207	13.2324
gene10889	10.9017	9.18139	6.92312	10.5894	10.2891	10.7586	9.30733	7.45103	10.7574	2.64764	1.25419	1.4877	3.22556	4.03596	3.55586	2.37835	1.88045	1.49577	2.17006	1.72527	1.91937	4.54857	4.04535	2.97911	2.38594	3.05551	2.16778
gene10891	4.18375	5.18115	4.93854	7.9295	7.96228	8.74555	8.68041	7.56339	7.76755	2.70302	4.19461	3.53123	5.17155	5.54104	6.22228	12.6798	12.0176	12.9571	2.99241	3.39028	3.68615	5.21571	4.77471	6.76311	10.7444	11.3133	10.6976
gene10892	6.74585	7.84379	8.02496	4.52172	4.78055	6.45359	4.38842	4.18874	3.34851	5.31174	3.76086	5.07775	6.35846	5.92699	5.44418	8.69035	6.42929	7.44462	7.83496	7.76678	6.70992	7.43672	5.60042	6.88852	9.07148	8.73447	7.29022
gene10893	3.35154	4.13994	3.23392	3.32639	4.37069	4.24648	3.52072	3.16334	4.29557	5.89307	7.69363	5.07812	3.80426	3.84285	3.21943	3.09462	3.43704	3.60729	4.14079	4.4714	5.46067	3.15349	2.81479	3.38023	6.76909	6.65486	5.97658
gene10894	0	0	0	0	0	0	0	0.0192476	0	0	0.0481661	0.175287	0.303579	0.657783	0.512951	0.215424	0.46899	0.22796	0.15107	0	0.112072	0.812445	1.3827	0.413556	0.179723	0.306683	0.272007
gene10895	0.19578	0	0.32696	1.41678	0.851519	2.50777	2.03793	2.10783	2.0855	0	0	0.0875401	0.0349161	0.0171434	0	0.0236597	0	0.12479	0	0	0	0	0.0180671	0.0180928	0	0	0
gene10901	7.93541	7.12153	8.53015	4.36312	4.95239	4.34355	6.34188	5.09942	5.08828	11.1053	12.164	10.5447	5.95606	5.46178	6.06552	5.27391	5.05673	5.405	10.2556	7.42901	9.21118	8.17848	7.73099	7.35534	5.89715	5.68857	5.06576
gene10902	72.6268	75.4258	63.5935	60.2111	71.5611	42.0534	46.6177	49.7559	50.8174	67.3767	51.4266	53.264	59.7297	67.3208	63.9416	43.2636	41.739	46.9534	99.9238	87.5716	73.745	56.52	56.4911	51.4743	29.7984	30.4744	29.6762
gene10903	34.6474	34.2315	33.8425	2.35877	4.6616	2.32191	0.794419	0.796865	0.874668	17.8204	19.1622	14.8268	5.9101	4.53148	5.41641	0.10307	0.0744176	0.0656428	16.3474	12.519	15.4623	9.55105	5.82568	6.08595	0.0693745	0.0549516	0.0990259
gene10904	3.62793	3.19998	3.34576	15.8641	15.5866	16.3145	12.0605	12.0468	12.3497	3.23211	3.55256	3.82571	11.0896	10.7715	11.7691	11.433	11.1082	12.9349	4.77777	4.56619	4.60176	10.109	12.3532	11.1268	12.8488	11.9854	14.306
gene10906	0.845002	0.387937	0.97647	8.15054	7.0671	9.0213	6.90393	8.50696	7.82991	1.92061	2.34712	2.40356	5.77448	5.63736	5.46725	5.34253	5.25553	5.13177	1.10971	1.15043	1.67585	4.98025	6.736	5.481	5.88162	5.86598	5.33101
gene10908	495.906	508.833	437.865	498.182	878.654	187.68	87.136	84.0207	82.3347	307.179	273.854	349.024	110.307	141.732	104.63	14.2692	14.9175	10.7682	274.46	192.747	172.307	84.7206	64.1747	69.0338	26.8154	36.4666	27.2182
gene10909	2.46503	1.64034	2.6696	1.66312	1.41604	2.02042	1.24383	1.4161	1.49016	1.11963	0.717403	1.73668	3.55745	3.0394	3.40905	3.53111	3.86391	2.86141	0.872788	0.786557	1.29232	2.52603	2.82233	3.62326	3.52715	3.50198	3.16063
gene1091	28.7538	38.5858	28.2848	8.0998	9.35485	8.08533	11.3285	10.057	10.2668	6.53414	7.61519	7.49725	5.34249	6.33388	6.02738	3.65918	4.30938	4.14506	16.0008	18.5828	12.8374	3.55086	3.16981	3.32218	7.99402	7.4783	7.7149
gene10912	1.06673	0.720976	1.41929	1.68505	2.2708	2.19977	2.11961	2.67773	1.94387	1.59161	1.32801	2.05565	1.49546	1.7592	2.29405	2.04459	2.32332	1.43393	2.00521	0.750914	1.75742	2.0132	2.67047	2.13335	1.86776	1.56355	1.99813
gene10913	11.4384	10.3287	11.4875	23.5801	21.8983	28.6662	24.751	31.4164	28.1928	12.8475	15.3514	13.7554	24.5047	26.6771	24.9841	18.5248	19.0146	16.0917	9.62303	9.56814	8.1862	37.4919	33.6808	28.8178	31.082	31.5093	29.5524
gene10914	87.5322	84.5787	95.3546	47.729	52.5439	43.4883	93.656	69.6396	72.8612	126.496	108.813	125.974	121.268	138.61	126.413	103.521	108.501	116.362	95.6545	96.4004	111.119	91.409	93.905	106.313	82.0602	88.9329	99.4299
gene10915	2.51059	2.01003	2.63648	19.9003	21.0897	17.009	12.7716	8.3286	8.3793	9.21771	9.4612	9.75255	6.55591	6.51564	6.56612	8.62226	8.97232	9.82213	5.8249	6.16101	6.46888	5.84997	5.67875	6.4637	11.8324	10.8702	14.0818
gene10916	0	0	0.519882	0.70023	0.41533	0	0	0	0	1.11492	0.491428	0.475411	0.156973	0.23187	0.243069	0.536805	0.108335	0.465619	0	0	0	0.175185	0.177228	0.498016	2.97546	2.47584	4.58782
gene10917	8.03014	11.9059	9.32932	68.533	50.7327	66.0011	48.7297	33.5361	38.8871	7.37905	4.35868	4.78799	67.73	89.3549	60.4277	90.0909	82.1543	117.203	8.94943	5.35634	9.98164	32.0084	48.9469	42.2845	342.289	334.827	338.116
gene10918	63.8811	62.5651	59.7961	15.2894	13.7625	14.2589	26.4356	26.488	26.833	59.9171	53.5592	56.1815	20.7696	20.129	20.8743	30.2616	32.4774	29.6406	65.851	67.0156	62.4258	26.8474	25.1357	25.3712	24.9033	27.447	28.3819
gene10919	45.8963	43.4945	43.1745	22.4046	19.6292	23.4264	32.6892	26.5878	25.1691	27.3791	34.0423	29.9525	33.3904	40.5956	36.6417	44.2691	45.9753	40.3853	37.7161	40.9645	35.5715	31.0609	34.9549	35.5596	56.9508	55.9065	64.9369
gene10920	1.93793	3.12679	2.44748	5.01402	4.76019	5.4181	12.9372	10.3606	11.6455	2.65621	3.35503	2.7831	6.27484	8.1627	7.07666	7.36174	9.93048	7.78845	3.27865	2.95454	3.2652	4.65458	5.74086	4.72176	16.7325	18.6936	17.3675
gene10921	0	0	0	0.274229	0.0700305	0.353687	0.298723	0.284285	0.363687	0.0632264	0.07044	0.120756	0.0934899	0.0138625	0.0541482	1.14433	1.29416	1.07663	0	0.0441208	0.0620162	0.0398182	0	0.0267611	4.94101	5.50118	4.16257
gene10922	3.93895	2.0709	2.39903	10.6422	6.73744	27.3506	31.4311	32.4096	55.1515	0.647439	1.11857	0.823792	4.84763	20.0627	5.11278	6.74143	6.92675	4.71103	2.29747	4.46254	3.11181	6.98182	3.50487	3.55412	8.31027	4.69332	4.88738
gene10923	5.23172	6.01431	5.05715	48.0374	44.4986	58.5556	52.4663	58.5997	54.9171	11.181	12.6354	12.1487	22.8989	21.9293	22.7091	45.2204	44.0409	50.4758	10.9318	8.71189	8.6572	21.7267	23.5248	20.7701	78.8513	79.2518	78.8069
gene10926	10.3782	11.071	7.72439	13.3281	14.6856	15.7943	11.5341	13.5359	14.9001	10.2133	10.5327	8.8066	25.092	28.3117	23.6629	13.168	13.2209	13.1519	9.49527	13.6015	9.06294	19.3414	15.5579	15.7028	16.7011	14.2517	14.0469
gene10927	1.79539	1.19255	1.45108	18.0139	16.6729	22.8049	16.7512	14.3054	15.3085	3.84111	4.15232	4.15706	13.2517	13.7688	11.7509	13.1785	14.0793	14.9167	2.7748	3.05382	3.08591	11.0294	12.7061	11.8132	20.4165	21.1506	20.9999
gene10928	1.25817	1.36696	1.72497	5.42761	4.19702	4.00943	0.826605	2.03115	1.68526	2.16979	2.84839	1.29546	5.90966	5.85526	6.32153	3.5311	3.63794	4.17759	2.41904	2.05897	1.69107	6.93966	5.66756	5.65459	5.59358	5.70814	5.70803
gene10929	6.20287	6.49152	7.27874	21.9519	20.5857	23.4773	18.9528	17.7104	16.1516	8.40758	8.55086	9.59046	8.78981	8.89691	8.99963	15.7409	14.685	14.0883	7.64362	6.41706	7.69855	6.92607	7.10005	7.51232	26.6599	26.1214	27.1358
gene1093	102.813	112.249	109.421	24.0886	24.7998	24.0632	31.4422	25.8912	25.2616	60.6059	64.3771	65.961	36.8551	35.2645	36.7018	43.1192	44.3443	44.5537	73.3627	84.8657	76.1343	30.9702	29.8459	33.3815	35.4042	35.91	39.8551
gene1094	8.67242	6.33733	9.53825	76.7685	59.3868	69.9435	63.8523	72.2747	65.3534	26.0606	22.1307	30.1846	34.5067	33.5938	37.7466	38.779	39.9629	41.2596	16.0905	13.0952	14.881	34.5698	37.456	35.2619	71.1681	78.5422	77.6956
gene10943	0.454447	0.238916	0.341544	0.252168	0.0376804	0.118712	0.14849	0.100372	0.0245796	0.148741	0.0623757	0.226185	0.510961	0.63031	0.286828	1.78407	1.93243	1.39891	0.364347	0.934247	0.233754	0.132525	0.115972	0.380863	1.69745	2.05898	1.91991
gene10945	12.6503	8.69345	20.2068	15.5841	22.4928	15.5242	14.5014	11.5037	14.7776	13.8261	11.8545	15.1588	17.4458	19.6138	21.0716	31.2197	35.4997	32.7047	9.35443	9.77527	7.15689	20.7435	20.1798	24.5161	19.9814	21.846	29.6386
gene10946	69.2347	69.7346	62.6271	20.9014	22.7977	18.3824	10.5368	12.9431	13.5054	91.5635	99.372	82.9411	15.6792	12.7436	12.8821	12.1133	15.403	14.9861	37.3334	39.9277	47.6049	26.3691	22.7281	20.7613	16.5353	17.2314	15.1623
gene10948	250.669	262.844	212.842	1564.41	1454.2	422.913	233.844	137.515	177.693	414.976	315.222	284.79	2378.95	1896.58	2463.12	411.206	342.933	191.678	651.252	809.494	687.38	2974.56	2613.4	2931.76	949.038	864.528	824.109
gene10949	4.48384	4.07831	2.57643	80.5836	81.2217	61.6144	19.2096	17.0913	17.6345	5.07035	1.88234	5.51611	28.6668	27.099	27.0086	18.5189	22.4886	21.8767	0.359772	0.603689	0.414957	20.3204	24.7643	25.043	50.8788	46.215	54.1049
gene10950	7.85921	5.00238	5.88673	516.783	715.563	309.306	154.391	113.038	121.483	16.7511	12.7814	27.0562	32.4665	44.0256	31.5688	899.409	845.258	1092.13	9.24195	7.34524	5.68799	31.2538	37.4719	32.6097	233.794	276.951	418.978
gene10951	1.10493	1.39808	1.09913	13.3118	12.4824	14.565	41.7392	33.6352	35.4555	2.12242	1.41997	2.46531	18.0533	20.6918	19.6534	34.189	40.1518	47.6003	2.59022	3.67943	2.67796	12.1732	12.5322	13.0659	18.7486	18.6829	19.0438
gene10952	3.65388	3.56039	3.73499	9.41743	8.71339	11.2997	11.4022	10.3548	11.2812	8.58513	8.13492	8.14464	7.79276	7.90607	7.66742	11.9161	9.83692	10.5162	7.80267	7.51015	7.80196	10.2397	10.9569	9.10831	10.0764	10.3965	10.4669
gene10953	1.37459	1.50007	0.79767	9.99854	13.6612	7.76657	2.91024	2.43921	2.64455	1.17755	1.69273	1.61872	14.2547	15.102	16.2274	11.7454	9.92899	10.7089	1.08731	1.8346	1.64558	13.6142	10.7383	13.6045	7.47394	7.05376	8.58394
gene10958	209.823	243.48	208.898	0	0.745017	1.33192	3.15807	3.44903	3.08929	146.921	138.891	124.383	0.59599	0	0	0.256609	0.412939	0.146536	381.788	360.982	375.859	0	0.217884	0	1.53524	0.355336	0
gene1096	46.1541	60.4739	46.9424	139.693	137.342	157.306	145.143	130.089	125.706	61.6557	53.5708	65.281	55.1198	60.4934	55.5103	87.9307	85.8676	99.9713	63.6839	68.6824	64.1243	54.4468	57.4772	54.0437	104.317	106.246	101.256
gene10960	0.535881	1.11968	0.664743	3.23741	4.33127	1.80674	0.600565	0.727025	0.499656	3.91717	5.2045	2.82812	5.99587	5.54747	6.30336	0.798764	0.498505	0.523918	4.24118	4.00125	4.9996	8.23697	7.46882	7.40131	1.67803	1.66191	1.82602
gene10961	1207.8	1527.14	1134.48	578.898	498.005	576.959	844.712	801.553	783.157	812.413	792.507	643.319	421.537	444.322	457.158	471.017	471.608	458.005	1148.3	1163.11	996.04	425.297	393.067	372.404	455.25	482.351	465.13
gene10962	95.2867	103.658	80.4147	28.1993	24.9842	30.4297	41.4761	40.103	44.3366	96.4461	100.683	84.691	31.5056	30.3966	31.0268	37.8358	36.68	38.7707	87.1323	98.6584	87.9474	31.2074	26.4989	29.7263	33.3387	33.8621	31.172
gene10963	27.4253	27.8332	26.9162	14.1733	14.1674	16.3141	38.5289	36.6309	39.6327	36.4182	31.3516	29.9617	28.8246	21.2684	27.5963	34.0641	33.6816	34.7877	32.7721	28.4374	26.9433	30.6996	24.1654	27.1893	19.1447	17.564	17.3032
gene10964	3.89464	4.1619	2.82817	22.6737	19.7482	24.3186	13.5809	17.9916	18.5862	2.41661	1.82719	1.21814	13.06	13.974	11.7319	8.30015	8.18706	7.44681	1.96187	2.12219	2.03588	9.98363	10.6177	7.38435	13.3219	16.8477	14.3124
gene10965	2.55091	3.15688	3.05691	3.66804	4.03473	3.37355	5.69885	5.80705	5.67852	1.13576	0.932153	1.33734	1.79948	2.31515	2.68523	2.4398	2.2946	3.01039	0.895629	0.978481	1.3612	2.86365	2.28596	2.03845	2.14219	2.47783	2.17712
gene1097	48.125	60.1801	52.9952	45.6207	45.5125	52.3004	58.963	57.9204	58.0965	38.7929	37.6792	41.2811	35.6853	45.4208	38.9508	78.9751	69.2979	73.1332	82.0155	83.875	73.2717	38.1683	39.7904	39.3343	71.7727	68.8745	72.7883
gene10973	0	0	0	0	0.0297391	0	0.0765446	0	0	0.094893	0.130087	0.0679479	0.452788	0.352719	0.519777	0.217112	0.649117	0.0832354	0.146032	0.123882	0.0465474	0.450752	0.327097	0.34119	0.134325	0.37044	0.140216
gene10974	4.67145	3.66078	3.18668	13.7563	8.12569	21.0595	26.4959	28.511	32.7905	2.90239	2.39512	3.22817	26.119	24.9627	23.9186	73.0895	70.9502	70.0323	9.43662	10.0142	11.1774	24.3411	18.5242	24.1676	47.0982	44.3477	41.9026
gene10976	0.925837	0.197842	0.445387	7.5198	2.71649	8.50558	8.27091	9.32147	8.49062	0	0	0	3.89799	5.83091	5.30059	0.905565	1.67324	0.568668	0	0	0	3.51389	3.09534	3.00873	3.66152	3.08825	4.39433
gene10978	19.0396	22.895	14.2215	5.90529	8.213	5.97769	4.82009	8.68085	7.99735	6.50544	8.49291	7.29125	2.73243	2.69267	3.97081	4.31435	4.35623	3.72152	7.601	7.88948	6.17459	4.74489	3.09625	3.31347	5.76112	5.57383	5.54745
gene1098	41.723	41.4108	43.7988	12.9069	11.6675	12.822	19.8989	18.5335	19.0559	48.0979	55.3366	44.7869	24.58	22.4593	23.9156	20.2594	20.7781	20.6137	61.0888	61.5147	62.8458	24.5479	26.058	24.6663	22.1189	23.8983	23.4461
gene10982	10.1843	9.5433	7.5418	2.42753	3.36038	0.179395	7.96684e-05	2.70806	2.77853	3.8201	4.64724	3.77148	4.85755	5.80838	3.73536	2.4769	1.12405	0.994145	8.03189	7.85799	6.36353	6.9529	8.45124	8.80091	9.24449	6.56511	8.00745
gene10983	36.8133	42.2731	32.6289	9.37267	11.0659	9.23775	14.365	14.9277	13.3449	20.5446	20.794	19.5858	11.7092	10.8304	12.2427	12.2912	14.0561	14.5295	24.0806	28.8841	25.1799	15.7231	13.6255	12.9763	14.6029	13.1124	14.9459
gene10984	8.37383	10.089	10.6072	49.9814	42.9182	52.7012	54.8905	63.7484	60.992	18.7565	17.5073	20.0198	28.2634	33.7555	28.4415	37.9329	35.7986	39.2431	14.5073	10.8029	12.432	34.8477	31.3876	31.0879	32.015	33.5293	34.1236
gene10987	15.8329	19.2327	15.2978	12.4705	12.4873	13.5866	24.8677	28.1784	26.0074	32.6828	32.1646	31.0697	14.7702	18.3928	16.0144	20.7435	21.2403	18.9163	25.9584	25.7882	27.0614	16.2334	17.2903	17.9193	28.3618	26.9065	25.3987
gene10989	2.72175	2.26784	3.86003	17.9919	11.883	23.0634	31.9287	31.842	28.9444	3.73128	5.21123	4.24001	11.427	11.9876	10.8264	28.293	28.929	26.8525	5.86612	4.29531	7.63745	10.5936	11.5183	11.7798	42.7189	40.5723	45.7919
gene1099	1.98398	0.55342	1.74312	0.865523	1.05598	1.10865	0.0442538	0	0.0436144	3.06084	3.84485	2.10425	0.368296	0.291264	0.272169	1.09436	0.660536	0.33043	11.5897	4.99593	9.67163	0.238352	0.518606	0.302931	0.361637	0.524012	0.88148
gene10990	1.14076	1.11098	0.699135	4.22479	4.85283	3.98543	3.69677	4.21643	3.64341	1.01109	0.643479	0.867627	4.92096	4.66113	4.36712	3.7347	4.04622	3.51754	0.537061	1.38539	1.09959	3.83094	4.37733	3.85976	4.52178	4.78422	5.50437
gene10991	81.0398	85.126	73.9424	12.5222	14.9905	7.7025	8.96067	8.21684	11.9874	35.929	28.0143	34.0442	37.1663	26.9098	28.5176	29.0588	32.9101	33.0316	38.1879	38.7757	39.4817	34.5189	29.3821	39.3063	36.2827	47.2321	38.739
gene10992	72.4489	88.5725	131.824	2825.6	375.67	8415.41	21970.1	22573.6	21856	352.95	247.28	419.559	137.767	161.56	159.477	5315.03	6411.13	5405.78	171.513	188.456	231.599	133.274	196.575	118.594	13554	12324.3	13582.6
gene10994	2.08674	1.89871	2.22036	5.39017	4.6363	10.1945	5.8705	12.3179	10.1538	1.26052	1.43625	2.04718	3.91934	3.77563	3.54728	3.92624	5.31411	2.68041	1.72474	2.33674	1.22127	6.27884	5.53185	4.83554	29.7172	31.232	33.0509
gene10995	0.0325468	0.0339339	0.0611278	6.66995	7.09442	11.349	10.419	10.5373	8.62812	0.51765	0.274624	0.688669	4.8203	5.97129	5.32667	3.03891	2.95125	2.78421	0.397897	0.472056	0.268592	7.51697	9.29901	9.89155	7.2957	7.67683	8.01352
gene11	109.235	102.058	106.968	49.3111	52.266	48.4971	73.5595	67.5289	67.3447	125.913	122.87	118.108	58.2623	64.4382	61.8571	95.9566	96.9782	102.952	108.974	98.0431	120.118	62.1475	61.1165	57.6368	76.9504	81.6453	80.0619
gene110	10.0651	10.3183	8.60041	2.67507	2.05456	3.66291	1.67802	2.36522	2.50608	15.4618	6.95352	11.6018	4.68094	3.95743	4.69719	3.18555	3.94072	3.58671	6.46177	7.99273	6.57026	59.504	5.68813	8.50182	1.83384	2.80821	2.60734
gene1100	218.978	232.239	204.832	27.4386	22.9711	38.8	69.7932	75.8111	79.5442	359.841	269.422	281.912	21.6986	20.5624	21.5925	60.5058	60.5362	58.6085	195.958	159.366	213.661	21.7411	19.7934	17.7917	52.9609	56.4011	54.1739
gene11002	1.35721	2.2527	1.97012	74.2741	96.94	44.5245	11.7862	8.02878	8.50966	1.70911	2.24376	1.77622	36.8655	35.6477	31.9309	11.7581	14.3126	15.5329	3.35684	2.68964	2.31124	28.1429	30.2125	31.2984	42.3618	39.8729	45.0934
gene11004	17.5248	18.1744	16.6742	3.93714	7.26018	3.72627	14.469	9.2661	11.9875	14.4755	12.233	15.8635	38.6923	47.6964	49.5514	15.3234	14.7824	14.4105	11.6791	10.8579	11.0157	30.5079	41.5991	65.3321	7.14471	7.88751	9.79597
gene11006	0.157158	0	0.35205	0.945875	0.800538	0.486769	0.134761	0	0.0444232	0.243298	0.406818	0.233839	1.37727	2.00178	2.1676	0.802563	0.679327	0.426456	2.37843	0.741328	2.18095	1.9659	1.97916	1.85945	0.91762	1.13001	1.14154
gene11008	13.7771	14.8357	13.2693	14.6784	17.2264	13.6057	18.8154	18.007	18.628	5.3183	6.26031	5.74915	16.8098	18.7583	19.4823	16.7577	15.4974	16.1694	5.23861	5.84385	5.98048	14.6764	14.6959	17.6489	15.8008	13.1166	14.6647
gene11009	0.210878	0.125985	0.0574289	1.17042	0.883475	1.33259	0.0893256	0.203047	0.10952	0.419231	0.224165	0.570514	1.20869	1.70641	1.24179	0.775937	0.554914	0.664308	0.295412	0.362932	0.366866	0.931019	0.482576	1.48865	0.120322	0.0804797	0.207236
gene1101	3.06958	4.7105	4.29824	0.236633	0.121313	0.369387	19.6927	37.5056	23.7983	11.5532	9.58626	11.3127	0.724238	0.23894	0.314472	0.507802	0.442104	0.310135	13.7435	4.71162	8.90215	0.62641	0.109515	0.326399	1.06556	1.45398	1.10663
gene11010	23.6704	28.0147	25.9313	61.7777	95.4384	25.6361	5.39839	3.54505	3.04117	23.752	19.8638	19.4981	54.6554	38.4001	54.6573	10.5718	10.4742	6.40807	17.5703	20.3864	18.833	68.6387	61.4514	68.8065	5.04004	8.71831	6.10111
gene11012	506.997	547.235	477.215	40.4576	46.4098	38.079	114.433	116.32	114.414	301.224	305.645	307.468	53.0333	52.5558	53.7773	54.137	55.4687	53.0442	444.2	469.252	434.654	61.9348	57.4906	59.0624	63.6745	67.076	62.5602
gene11013	1.6633	0.433128	0.639346	2.07188	2.93003	2.7056	3.71162	2.69313	3.32	2.17888	0.957576	3.29848	6.92595	7.66228	6.45158	3.79623	3.7374	2.80155	0.803315	0.885352	2.14899	5.13002	7.17605	6.20629	4.97132	3.59713	2.46169
gene11014	46.8613	46.3484	49.6443	68.149	52.5872	74.5686	58.2702	60.2824	58.3801	44.4764	51.679	45.2112	74.7958	76.768	81.4279	137.891	130.139	137.252	73.3618	64.3764	67.3778	90.065	89.213	86.4999	104.021	106.295	107.183
gene11017	7.278	6.85143	7.82325	25.741	25.7227	26.4962	21.7934	24.4394	22.3523	13.0375	10.9244	13.0385	18.4394	17.8256	17.2547	19.1983	23.2275	20.467	8.13268	7.65456	8.61542	15.3311	17.2962	17.9689	23.7616	24.2907	25.3975
gene11018	22.9327	24.7441	25.3043	25.4288	23.7281	23.0328	14.0645	17.6937	18.1298	14.0146	13.8177	11.8803	14.9254	17.3511	20.4101	3.20053	4.05683	2.98223	16.5187	19.9643	12.0838	20.7139	13.5299	15.0684	7.87848	10.0332	9.3787
gene11019	2.39587	2.48865	3.14326	9.28941	11.4111	7.13394	9.03718	8.84219	9.19875	2.22949	2.05374	2.11002	3.57355	3.72569	4.30054	8.18854	6.69435	5.9393	1.05505	1.86511	1.61454	3.28012	3.26863	3.36292	5.95897	7.02013	6.80561
gene1102	67.4868	79.6935	84.1776	7.82836	8.80796	3.78361	4.63587	2.43316	0.628701	106.326	145.32	144.015	8.29473	6.77601	5.33181	4.69649	5.4679	9.57891	166.184	115.064	138.559	13.3357	8.94682	13.4344	0.777667	0.89778	0.60715
gene11020	36.7503	37.2335	50.6989	3.62057	3.0587	3.05766	4.89318	8.84088	9.44253	23.6008	20.0773	22.2586	6.20174	7.91541	5.03098	1.60761	1.66517	3.60761	29.6667	24.3254	32.8087	8.55443	6.70584	8.35072	4.47647	3.52146	3.53449
gene11021	20.1702	22.4432	19.1424	13.5722	20.2185	10.3034	13.5622	12.4688	14.4001	40.2695	39.2653	47.0891	24.1052	22.3573	27.4051	16.1782	18.8859	18.0742	22.9375	26.2265	23.8545	22.2022	28.4024	24.5374	10.2083	9.00238	10.2479
gene11023	0	1.04772	0.19802	0	0	0	0	0	0	1.74448	0.811161	3.34717	0	0	0	0	0	0	1.67328	3.3805	2.08005	0	0	0	0	0	0
gene11024	6.98707	6.58458	6.30389	15.0392	12.3179	16.9258	17.7136	16.0458	16.4794	4.44944	5.18905	4.66311	17.0703	19.855	21.3181	34.7185	35.9566	35.4733	9.29098	7.3645	7.04671	19.0091	19.1911	21.4479	32.7722	37.1931	36.4882
gene11025	0.106966	0.375677	0.89212	1.16853	1.05643	1.37638	0.626927	0.602217	0.368868	0.801976	0.524238	0.511918	0.716076	0.720726	0.387378	0.115287	0.214207	0.0306791	0.55826	0.570604	0.0669086	0.9169	0.632874	0.605464	0.214253	0.134471	0.0930358
gene11026	22.9306	25.7634	27.4893	4.50767	2.98019	5.48614	8.16224	5.02492	5.90108	27.3961	24.8721	21.3561	2.07265	2.02392	1.3944	0.76756	1.80653	1.07883	28.3034	26.0371	18.8465	2.63733	2.20758	2.17271	0.967576	0.15006	0
gene11028	0.972887	4.68047	1.22021	1.84229	1.354	2.99105	2.36473	2.32839	3.08161	0.57333	1.64353	1.06047	1.18629	1.87862	1.00567	0.874651	1.05055	0.520842	1.8548	0.855435	1.7265	1.53342	1.21718	0.970715	1.67353	1.34418	1.76546
gene11029	26.1941	15.0683	22.4279	154.36	175.618	84.0399	42.656	44.2842	42.8889	16.6752	16.3042	18.2642	143.567	164.207	140.984	72.151	54.0828	40.0127	17.8455	16.2972	14.4265	138.424	124.395	116.468	99.2598	80.9022	103.898
gene11030	123.136	134.056	116.165	123.901	132.812	103.21	116.621	107.625	112.44	136.851	113.114	114.123	61.3958	62.2371	64.2324	88.6771	80.9115	94.7424	114.967	106.199	112.257	59.7474	52.0764	54.0556	52.973	54.5743	55.1152
gene11031	29.6045	30.0409	28.7364	13.9804	16.2815	11.6953	11.1119	8.2414	8.69562	24.0632	24.3989	19.8062	13.7235	13.635	13.4504	12.9446	12.2644	13.9052	29.933	28.6913	27.5787	15.3432	13.6161	13.7875	7.54933	8.25116	8.41126
gene11032	5.4201	4.75201	4.09168	0	0	0	0.0524522	0	0	0	0.252662	0	0.0770294	0.0763079	0	0	0	0	1.71364	1.10693	0.425657	0.0404912	0	0	0	0	0
gene11033	1.5858	0.36921	1.34455	1.40865	1.57457	4.5055	0.797578	1.03607	0.872834	3.15028	3.83876	3.65121	1.03822	1.18505	1.31508	7.82373	5.73712	8.26012	5.65382	5.25419	4.07401	0.789482	0.563244	0.369747	2.77612	2.35677	3.81247
gene11036	2.3537	3.48034	4.98238	0.757405	0.927302	1.08001	0.1446	0.585342	0.3563	2.42209	3.16619	2.44832	1.72518	1.66113	1.72954	0.333813	0.74025	0.741909	2.71008	4.06758	3.04127	1.50819	1.85965	2.023	0.958056	0.653598	0.360493
gene11038	0.457097	0.148633	0.149297	0.521483	0.177584	1.46646	0.478378	1.05804	0.40735	1.14483	1.37631	1.14952	0.377483	1.71752	0.297399	1.12331	1.99798	1.98259	0.315685	0.683627	1.18232	0.537707	0.553781	0.605905	2.30981	2.90684	4.02474
gene11039	234.303	222.935	214.059	300.842	268.614	224.114	460.08	566.715	519.43	410.989	431.93	362.047	382.737	376.316	392.531	482.802	475.26	555.987	459.598	338.707	416.369	345.873	388.058	331.001	467.317	473.543	448.034
gene11040	2.26308	1.37871	2.65092	1.55639	1.18127	3.78	5.11096	6.77088	7.57853	0.176253	0.106014	0.668839	0.386164	0.531171	0.0916188	9.39659	9.91986	9.03691	0.398863	0.487058	0.915614	0.13802	0.208893	0.252753	9.92244	9.45439	9.72776
gene11043	7.68855	7.47085	7.10575	3.36976	3.5695	4.34125	4.36045	4.08216	4.28663	5.65452	6.26451	4.46542	3.1464	3.1853	3.25719	3.46704	3.08463	3.25915	10.4385	9.96725	9.23738	3.12485	3.26279	2.84364	3.18155	3.2392	3.08825
gene11046	235.816	261.48	227.827	92.8604	96.9663	94.6311	89.2031	89.1867	97.8074	233.642	205.681	197.451	192.933	166.899	197.097	116.935	110.347	114.285	250.401	233.132	246.133	195.554	202.027	207.212	74.1807	74.8936	70.4958
gene11047	148.348	151.863	142.487	197.008	165.598	208.852	232.034	243.054	240.926	139.237	143.949	138.066	90.1481	91.2084	91.0255	229.621	219.21	237.023	146.715	155.958	144.697	75.0532	86.1004	78.0533	185.044	172.385	174.776
gene11048	3.36208	2.53451	3.7713	11.5605	11.7285	16.4457	11.8964	13.4222	12.4236	3.89946	4.53258	4.9026	10.8673	12.2655	10.8094	10.8744	11.189	10.0609	3.87912	4.30764	4.95854	10.8323	11.6858	11.5093	11.749	12.365	11.7563
gene11049	2.66805	2.56371	3.61948	15.5748	23.2532	14.2046	4.33955	2.58285	3.24953	1.67637	2.5957	1.81329	16.4544	17.8253	15.8152	4.35893	4.70999	5.00521	1.1288	2.28213	1.37979	13.7196	10.719	13.0739	3.04517	1.79701	4.14299
gene11050	4.28482	3.62372	4.21373	11.8943	11.8885	4.87732	5.22481	4.40747	2.52998	3.66694	3.82602	4.12609	17.9343	17.1841	19.0914	18.7562	15.8238	13.9823	6.26552	6.75296	8.03218	24.8907	22.9286	20.0893	12.6788	14.0277	11.0065
gene11051	1.22209	1.00162	2.94176	2.24803	0.317899	1.30274	0.208848	0.369977	0.0513162	0.678298	0.992003	0.886661	0.429517	0.491461	1.18701	28.1498	24.373	3.77528	2.19765	1.6976	1.17656	0.400791	0.893031	0.278012	20.8065	18.0857	12.5137
gene11053	7.95512	5.24504	5.85751	6.94819	5.57803	7.46094	7.73159	9.17078	9.81528	10.6766	9.48334	9.85484	5.03192	6.12011	4.43354	9.57691	9.1768	8.18432	3.96742	3.40381	3.43752	5.09379	4.91412	5.13334	9.95876	9.0549	7.34076
gene11056	0.158507	0.441664	0.656935	0.880291	0.772976	1.52038	0.281249	0.0817122	0.358253	0	0	0	0	0	0	0	0	0	0	0	0	0	0	0	0	0	0
gene11059	6.25697	5.3264	6.76803	11.414	14.7314	9.0515	9.87254	9.6183	9.50648	6.6119	7.06474	5.83142	10.9274	8.15252	12.1067	8.24801	6.27402	7.51986	5.51687	4.60942	5.51947	10.9743	10.8894	13.4595	6.01026	5.99391	5.32684
gene11060	10.3152	11.372	10.2225	2.67472	3.27171	2.54749	3.32324	3.33312	3.47935	6.80524	7.28219	6.87606	5.34165	5.5156	5.66096	3.34526	3.85935	4.18888	9.05405	9.39687	7.98239	4.58312	5.44365	5.72452	3.14453	3.34201	3.33889
gene11061	81.811	97.3756	80.9124	17.6008	18.1064	16.8591	33.9945	37.3651	36.008	49.1942	46.0214	47.1493	32.4111	28.049	30.9228	27.1624	29.6719	32.9279	49.1743	66.4302	53.703	31.132	28.5365	29.0414	39.7272	38.1297	36.595
gene11062	9.33976	5.48078	8.54443	60.2228	30.0675	147.803	205.843	207.914	208.915	6.21042	5.92216	10.695	59.1664	99.121	52.9117	358.272	372.301	426.059	6.67324	2.40254	5.35036	34.6351	35.9106	35.0236	343.847	334.188	441.301
gene11063	130.765	149.458	124.455	151.913	133.606	158.395	155.54	167.156	160.879	87.2562	90.5826	117.576	126.735	113.238	127.537	216.513	223.996	238.943	66.4602	73.7613	80.2734	114.782	128.473	116.155	238.195	245.073	247.934
gene11064	9.89357	10.9734	10.7299	847.161	684.707	676.643	702.848	658.826	683.87	14.2289	2.48533	13.5713	96.0296	97.6627	107.133	1036.34	1059.99	1061.89	8.36259	3.46624	7.70812	58.106	47.0888	53.9424	574.598	565.002	538.058
gene11065	0.575131	1.10802	1.06175	45.3772	31.8087	62.651	101.662	88.4203	91.7053	0.42766	0.617037	0.833008	4.36687	4.04528	4.02584	83.8162	84.6178	87.1871	0.933397	0.79432	1.06846	4.08405	3.51759	3.85704	41.5974	42.3182	41.4738
gene11066	0.0494343	0.0898395	0	0.0307419	0.25941	0.218395	0.573433	0.118258	0.168484	4.16822	3.40426	3.28418	0	0	0	0.172489	0.205035	0.328153	1.89234	0.711402	1.74454	0	0	0	1.07438	1.35167	1.64767
gene11067	4.6042	4.13096	7.64696	15.4084	21.517	12.5293	9.47811	9.78432	10.873	7.44195	9.22875	8.05977	20.951	17.1474	19.2675	39.8351	36.7124	44.0639	5.89185	4.68873	6.24961	15.5419	18.4518	17.7075	18.677	18.0309	19.5616
gene11068	30.1189	23.1653	37.403	19.862	30.5215	8.43226	8.87534	8.64033	9.02598	11.7741	15.1347	12.5674	19.4645	16.7167	17.8962	12.6141	10.8476	10.3929	13.1708	12.6814	14.4636	17.8879	19.0239	15.1274	14.1605	14.6871	16.025
gene11069	12.3409	8.9101	14.4289	0.301606	0.0786997	0.696668	3.61646	3.44067	2.34031	5.35299	2.55615	4.87866	0.184099	0.103577	0.0266091	0.697152	0.694124	0.739322	6.0761	6.61994	8.08437	0.364072	0.208978	0.313685	0.189667	0.158786	0.0364179
gene11070	31.4237	43.2498	32.2665	52.2564	48.6635	56.9021	57.3313	87.1302	88.6563	47.1991	52.0888	35.1062	45.5189	48.7209	42.3541	42.2147	39.0275	37.6771	54.6389	45.722	42.2355	43.4599	36.6187	44.0657	46.3949	51.7364	44.3743
gene11073	17.5534	20.6151	13.6435	25.2048	21.9952	23.2538	23.4761	22.4718	20.5151	28.4519	22.5491	25.5317	12.1936	11.2691	15.0943	11.3682	9.6389	14.7398	17.3495	17.2609	17.8716	13.1267	12.4978	13.5975	10.2114	10.6278	8.63442
gene11075	12.0259	6.44267	19.2712	0.139103	0.587343	0.792099	0.413498	0.478367	0.174544	3.21594	3.10506	2.86707	0.313145	0.175995	0.0891743	0.227796	0.993093	0.182776	4.91376	1.14597	4.36926	1.10801	0.0899204	0.34684	0.500804	0.452774	0.0577728
gene11077	81.9736	82.2988	75.3412	36.745	46.8075	33.9367	42.7196	40.4373	41.4676	48.636	65.9752	43.4797	35.0662	34.3263	34.9429	36.9896	36.1649	40.1126	65.7959	66.218	66.8105	37.8571	39.6507	39.5268	29.8632	29.51	30.6924
gene11078	72.9654	63.1501	63.7177	1.03978	4.13242	0.228114	0.20805	0.234355	0.364227	0.219713	0.107818	0.104234	0.518098	0.430428	0.237633	0.171511	0.366861	0.114448	0.061519	0.0872128	0.163727	0.442881	0.12646	0.318361	0.332917	0.251472	0.191594
gene11079	513.332	619.253	440.798	128.73	175.006	93.031	69.5404	65.629	71.9861	789.842	600.899	558.315	339.003	303.578	387.584	60.8224	76.3004	134.752	330.824	391.485	343.772	278.228	281.497	296.742	81.8439	82.01	79.9628
gene11080	322.27	349.808	294.673	125.528	126.473	138.776	102.434	119.525	118.662	174.684	225.958	195.448	126.969	133.183	112.478	204.598	179.166	209.049	186.139	248.785	206.231	116.29	123.214	136.716	213.005	214.991	198.268
gene11081	14.1986	14.6643	10.9174	5.53613	6.11824	7.16495	7.87049	7.27789	7.90004	15.2969	17.5191	13.8935	6.87451	5.59161	6.33441	9.76898	9.35896	9.88872	16.2011	13.7078	15.513	8.06947	6.94683	7.41001	10.7159	11.6492	11.2984
gene11085	40.5351	49.8637	43.7159	14.7618	18.3215	16.451	18.378	14.7097	15.3456	35.8838	31.5366	32.8838	21.4913	23.0384	23.7754	27.7814	27.8523	29.81	37.6707	49.567	46.9575	26.1346	24.328	24.8423	22.399	21.4604	23.1732
gene11086	40.4195	33.2761	39.2149	16.9428	16.853	16.7868	16.7634	15.0182	15.4031	40.0057	44.5017	37.4432	26.0764	23.5997	27.7721	26.8698	26.9083	27.4144	27.0927	30.9737	33.242	36.6277	33.2701	35.9514	20.2356	20.3934	17.8385
gene11087	3.45793	2.26404	3.11083	2.13793	1.74092	1.58371	0.948609	0.773582	1.1261	10.7543	9.68191	10.7245	6.20917	6.31063	5.16658	4.17575	3.59866	3.24191	9.40641	9.00161	9.12381	6.53446	6.03521	6.44467	3.68264	3.43237	2.99775
gene11090	148.533	175.192	130.193	27.9954	24.685	29.6797	37.0263	38.2989	42.1629	395.571	366.987	339.167	16.673	18.1444	20.4759	37.5913	42.4945	48.2784	116.71	125.01	125.995	26.4128	30.4384	26.9673	24.3608	26.2941	21.2209
gene11093	155.851	178.416	155.115	65.0278	74.5036	62.4018	98.493	93.885	103.017	159.106	141.345	148.188	76.8239	83.0865	83.4879	80.6692	73.3222	81.5105	169.627	177.164	162.296	94.817	93.7186	92.9142	64.653	61.2173	56.0593
gene11095	11.9625	14.8259	11.9391	17.0705	13.0329	18.1095	28.7632	24.3127	25.2392	14.3581	19.3692	15.5537	15.3687	17.8113	17.2541	36.1334	35.2701	42.8151	17.4837	17.1212	18.0411	14.1358	16.8874	14.896	27.7003	26.2524	27.2619
gene11097	4.3968	4.4323	3.3892	2.49123	2.4802	2.66446	1.33523	1.02445	0.920651	19.2208	19.5035	20.6538	9.2386	9.01751	9.54419	8.07202	7.51839	6.40152	17.4317	15.2875	15.7999	13.0198	14.3112	14.2579	4.90761	4.88771	4.68199
gene11098	70.3683	69.6426	68.1282	7.9052	9.79236	8.38636	5.90831	5.83143	7.29043	12.9928	14.9894	13.7178	5.82976	6.542	5.4431	8.52423	7.93408	6.95742	18.535	21.1638	18.2766	8.04791	7.33059	7.64179	6.32195	6.60787	5.30478
gene11099	3.42985	3.65588	2.55669	1.81641	2.25122	4.95257	5.91152	2.19202	3.25619	0.739147	0.274629	0.849305	0.261659	0.459456	0.120809	6.3404	4.00077	3.10716	0.374384	0.436204	0.519325	0.336961	0.24183	0.487281	1.29352	1.29972	1.64626
gene11103	1.00822	1.0661	1.90366	5.38611	4.2066	2.91911	2.92189	3.36974	1.51009	1.92513	5.99526	3.96388	2.20781	3.37617	2.6572	0.754249	1.70006	1.82773	3.9902	4.75401	4.56896	3.72758	2.54098	2.64019	0.618645	0.972788	0.788079
gene11104	3.83344	1.61438	3.8044	1.22989	1.95617	0.925762	2.32127	2.94492	2.2121	9.66784	13.0809	9.38616	5.09691	3.42064	4.02844	0.91834	1.74099	0.962722	12.7749	11.2825	13.2083	6.06929	6.05179	5.71425	2.39315	2.67583	2.11105
gene11105	0.00342063	0.220601	0.327121	0.413639	0.972834	0.639597	0.226701	0.0903315	0.453906	0.205039	0.332315	0.575501	0.247285	1.16342	0.453846	0.242947	0.156039	0.220379	0.521361	0.503746	0.568294	0.710609	1.04569	0.530533	0.865045	0.830467	0.576201
gene11107	0.114209	0	0.171484	0.633182	0.261649	0.80392	2.96229	1.68681	1.50303	0.0451192	0.0150594	0.0427675	0.0848124	0.0277131	0.0667049	0.314392	0.241613	0.231392	0.0829043	0.0312261	0.0292973	0.0747819	0.0471206	0.0466643	0.739193	0.273596	0.623176
gene11108	0.952029	5.18347	2.09517	11.8669	13.3772	15.5692	5.60617	4.63535	7.00667	5.30473	4.3192	5.24466	12.7642	14.6993	11.601	6.24642	5.19969	3.86428	6.47694	7.33225	8.53252	15.2769	13.0045	16.5772	7.11457	9.75297	7.39322
gene11109	3.75478	1.95479	2.33497	0.0366635	0.020304	0	0	0	0	20.5747	23.0441	24.382	0.0177589	0.135355	0	0	0	0	2.16273	2.23975	3.15382	0.621942	0.139902	0.174081	0	0.0819806	0
gene11112	66.9749	73.4761	50.2548	29.2537	33.9716	20.6262	6.76833	2.71013	3.7494	4.80842	4.60708	3.21793	28.8501	24.808	25.4207	7.42546	7.78825	5.98598	9.31657	9.65412	9.92796	29.7416	28.6046	28.5421	11.3029	11.8466	10.1671
gene11114	15.1185	12.0008	15.0938	16.2036	15.6605	18.2192	14.6346	13.4997	13.6697	14.4002	17.5499	17.3764	16.5503	16.0603	17.084	27.6328	27.6101	28.5079	13.1796	14.7176	14.2356	15.5836	15.7352	16.0015	23.4991	23.2129	24.8637
gene11115	129.252	158.416	124.97	0.231597	0.29812	0.157034	1.94745	2.66243	1.91602	47.8952	52.4607	37.8828	0.28336	0.213166	0.368522	0.759595	0.583606	0.727377	167.801	159.041	134.641	0.67854	0.914284	0.30005	1.65821	1.04913	2.27082
gene11118	0.176727	0.254566	0.464363	1.79307	4.29035	0.194571	0.107806	0.0346982	0.0337354	0.123429	0.362739	0.196963	2.2333	1.14126	1.67091	0.175808	0.350265	0.707643	0.209728	0.13169	0.702048	1.87778	2.93345	2.50545	0.262465	0.0991019	0.122585
gene11119	19.3427	17.0106	17.8201	23.0863	25.2972	22.3034	35.375	35.5459	39.7964	18.8589	20.1605	17.9084	27.8629	28.1037	28.0002	39.756	36.8346	40.0366	37.3641	34.723	33.9859	33.182	37.1598	34.1263	58.3112	54.481	54.4563
gene1112	0.18021	0.118724	0.205671	1.16257	0.994575	1.91601	1.0279	1.14864	0.94848	0.276502	0.384022	0.192861	0.455656	0.95432	0.784495	0.227391	0.323954	0.163282	0.231347	0.643692	0.621777	0.547467	0.837782	0.54643	0.592353	0.532726	0.522718
gene11120	555.162	527.903	564.874	270.896	503.454	94.4129	51.2517	65.8001	49.3057	102.746	207.088	141.642	471.356	496.639	463.088	75.1406	57.0826	58.3506	310.916	392.517	258.949	260.139	221.612	219.236	1133.38	1105.19	1327.39
gene11121	22.4704	27.4242	23.689	8.41876	10.0504	7.20725	10.4875	8.16001	12.1892	21.0443	19.8009	18.8083	14.3336	15.8666	17.3291	3.85833	4.79183	5.94865	22.0035	19.2344	21.7925	20.0084	19.4228	15.5869	4.74209	5.44497	3.35799
gene11123	3.97152	0.161553	4.50995	16.3151	31.3297	10.5551	22.083	6.60747	9.518	3.23426	2.09729	4.13642	24.1505	31.7475	25.9673	24.4889	27.5161	37.838	0.626717	0.444415	0.846516	17.555	27.2012	29.0326	32.1264	43.2084	66.0088
gene11124	12.5861	13.2073	12.7196	1.47011	1.44506	1.55684	3.30323	3.97342	4.23076	0.3218	0.262435	0.304289	0.0538602	0.177769	0.0553995	0.218873	0.246685	0.104547	0.220647	0.3891	0.68027	0.337165	0.279334	0.126682	0.218149	0.17558	0.302771
gene11125	7.28039	5.7163	7.09107	6.51131	6.77573	6.29274	6.71168	7.52652	6.10137	8.69489	7.94294	7.53084	4.1154	5.08225	3.56415	5.10935	5.56609	6.35245	10.7963	7.4647	8.24859	4.41454	4.43593	3.10689	3.40637	3.01092	3.29601
gene11127	4.96615	7.42508	3.87886	6.46244	5.0038	7.28024	7.23494	6.91424	7.34787	5.55307	7.29501	6.49984	5.79364	5.85478	5.09531	12.349	11.1956	11.2231	7.47715	8.37413	7.44129	4.3411	4.61114	5.05072	10.9656	11.6348	11.3552
gene1113	9.30527	4.54985	23.8372	8.28529	18.3728	5.40973	11.4151	8.3654	11.0833	8.34504	5.40728	24.2243	54.0157	77.2432	60.5106	14.7864	14.1899	8.32129	8.51408	11.5076	6.79426	71.784	81.5926	131.899	23.4132	16.6557	31.0513
gene11135	1.78245	1.67209	1.49373	3.75836	4.1196	3.61943	4.76804	3.5502	4.52971	3.49909	3.21685	3.86592	4.2073	4.0484	3.85539	1.83134	1.96138	1.74484	3.5852	4.28474	3.3744	5.06946	6.88714	3.67532	1.71983	1.74151	1.53669
gene11138	0.126919	0.228532	0.66496	3.02613	3.95751	3.80847	2.68386	2.62158	2.80122	0.976343	0.943668	1.06826	2.0061	2.07855	2.36319	2.05984	1.9116	1.29369	1.61106	0.596125	0.729679	2.59167	2.89829	2.26499	3.47118	2.82518	3.28498
gene11151	0	0	0.0545338	2.25161	4.87305	0.88723	0.227196	0.201398	0.231992	0.132457	0	0.0978599	4.02116	3.9692	3.93623	0.494477	0.734712	0.666788	0.0188167	0.0911179	0.034011	3.96511	4.61477	4.52136	1.75463	1.43317	1.4567
gene11156	10.0604	9.25141	11.5459	0.639457	0.602083	1.11126	1.40639	1.68117	3.15114	2.15282	4.58408	1.71961	0.79929	0.556534	0.924806	0.685083	0.961098	0.690203	3.42319	8.98676	4.50374	0.722886	0.791642	0.122181	1.3739	1.64584	1.43327
gene11160	0.0610588	0.156747	0.0401105	0.113689	0.248223	0.0335809	0	0	2.61201e-132	0.30288	0.111033	0.425676	0.928502	0.935821	1.4438	0.0650173	0.0339377	0.0200134	0.0486447	0.21816	0.156664	1.23364	1.45647	1.00159	0.0339137	0.108105	0.0165673
gene11161	21.854	17.3577	24.8804	17.0377	22.1178	13.4528	9.82586	7.08624	7.30036	11.4869	10.5488	11.8334	5.28243	5.06515	4.61376	13.6202	17.7727	13.9426	14.6549	18.1966	15.7058	9.55333	6.11254	8.17128	12.3216	10.6813	11.8745
gene11162	54.3655	52.3774	40.2752	15.7627	17.6431	13.55	31.3976	29.4802	26.3728	40.3843	32.9172	37.0981	17.2746	14.124	21.7482	28.483	30.8685	30.6536	37.972	38.4124	37.4109	18.364	17.4159	17.949	25.9909	26.6576	25.1796
gene11163	3.61494	3.55357	5.44893	75.0232	63.4965	85.1436	70.9212	53.6355	57.971	5.05273	5.90424	5.61996	38.5215	36.0029	35.0413	129.092	134.863	144.131	4.9936	4.60112	5.77679	46.3409	46.8016	52.4985	127.507	114.767	133.047
gene11164	0.404178	0.0607371	0.328022	6.22442	8.47505	5.28605	2.56767	1.26116	1.23145	0	0.186891	0.0483386	6.61709	5.50667	6.50461	9.0365	8.38554	6.69718	0.236699	0.398615	0.591482	9.32257	8.03491	6.45759	8.70912	8.51612	8.54582
gene11165	2.38738	1.41218	2.41177	9.28978	9.28883	6.53337	3.53358	4.02596	3.94026	1.55128	2.00623	4.51315	3.99689	5.30864	3.3453	1.97321	2.04121	1.94072	1.17972	2.22139	2.15609	5.97936	8.38956	5.35974	3.86917	2.31784	3.32463
gene11167	0.79565	0.773421	1.02497	1.60231	1.40996	1.45966	1.35694	1.66643	2.06222	1.33079	2.11586	1.91791	2.62891	2.02641	2.74282	1.57681	2.02537	1.09917	1.60719	1.95416	1.56235	2.31246	2.70231	2.53711	1.79894	2.03865	1.9587
gene11169	0.248956	0.261427	0.318295	0	0.0943113	0	0.188468	0	0	3.25421	2.89837	1.49079	3.35079	16.1817	1.6956	1.1043	1.4204	0.731733	1.14366	0	1.23913	31.8777	9.27046	6.72244	3.81615	2.47847	4.04519
gene11172	150.263	180.731	135.849	39.1511	49.4877	25.9139	25.9239	25.3099	21.9459	293.246	249.914	252.43	30.4224	38.9168	30.7541	7.04824	6.1416	5.40453	201.319	217.406	188.859	36.1891	31.2037	27.1249	8.84635	11.704	9.96398
gene11174	1.66241	2.7795	1.54851	13.6699	10.6321	14.4901	25.6369	23.0462	22.8092	1.75521	2.22351	3.23988	5.99454	6.1088	6.16826	19.569	17.8597	21.2224	0.344477	0.406998	0.955348	2.1173	3.61757	2.39313	21.8914	19.0482	19.9831
gene11175	3.35893	3.24268	3.26637	14.2912	15.4817	9.38485	2.45494	1.3596	1.33392	0.477308	0.971799	0.762391	22.662	20.4794	20.0461	1.94999	1.91951	1.60743	2.56117	2.72142	2.10047	27.7663	26.3868	28.1737	3.33961	2.69193	2.96299
gene11177	4.52754	5.97745	3.91013	24.4717	31.6357	17.7204	85.8267	40.725	52.9424	5.42305	5.16279	8.23137	89.6846	120.479	102.999	42.7044	45.012	51.8047	7.53246	7.4338	6.0747	65.6272	76.2078	96.6663	44.2471	43.5354	52.626
gene11178	382.613	420.052	362.449	75.6126	84.2846	59.9236	98.419	97.2638	102.778	218.864	251.522	197.197	48.3343	50.7372	50.3911	41.027	39.0987	37.8108	266.304	261.693	219	43.3844	39.4035	41.0818	81.2804	80.8739	82.8558
gene11179	12.6569	12.1008	10.0721	0	0	0.196454	0	0.238064	0	22.3701	22.8252	10.8099	0	0	0	0	0	0	36.0005	22.4192	23.7656	0	0	0	0	0	0
gene11180	391.53	468.945	453.063	50.8832	53.0421	41.7306	112.716	103.25	110.173	158.643	148.238	151.789	4.66512	1.1704	1.74073	1.06325	1.54873	0.522644	275.745	284.094	232.41	1.95313	3.73708	3.73242	0.663924	0.442462	0.254192
gene11181	74.1691	121.079	75.8149	0	0	0	0	0	0.207714	230.309	184.203	126.883	0	0.155702	0	0	0.216104	0	314.9	257.58	205.027	0	0	0	0	0	0
gene11183	516.574	675.921	568.966	18.5101	24.5275	21.9053	59.9752	93.6787	96.069	165.424	195.998	133.899	3.44835	3.0494	3.27038	1.26934	2.28671	2.347	365.222	390.654	336.392	9.91627	4.96929	5.50157	0.528508	1.43423	0.259811
gene11185	301.768	302.071	308.447	40.4806	31.8274	41.3011	170.698	181.655	211.323	103.902	115.971	73.5179	2.55099	1.72517	1.41412	0.193835	1.47821	1.37388	141.54	148.455	136.088	3.63877	2.60302	2.14996	1.21223	1.20834	0.58843
gene11186	273.113	311.573	261.028	16.6427	18.2699	10.3672	128.085	125.364	130.83	195.377	179.735	149.933	1.20831	1.33183	1.56315	0.55491	1.35523	0.60109	331.4	328.324	359.379	2.60279	1.58798	1.29257	0.28844	0.0963239	0.116752
gene11187	43.4432	50.516	49.7217	8.19373	9.42173	3.74004	10.0029	12.8777	16.6167	20.294	15.6526	17.025	0.399484	0.131583	0.274427	3.83166e-06	2.36236e-06	5.2694e-06	31.4176	20.1246	25.9375	0.262073	0.50136	1.17981	4.22702e-06	4.659e-06	9.27993e-06
gene11188	62.625	62.0022	47.018	23.5785	18.7566	23.0269	12.4843	10.6003	11.1027	23.4596	26.419	21.6883	19.5669	16.8588	18.153	7.18134	7.18491	9.66569	41.0443	32.5594	34.1128	25.1602	18.208	22.3338	2.72924	2.98294	2.80424
gene11192	5.31693	3.84912	4.55131	2.95517	2.07686	3.41244	1.23658	1.78614	0.405079	11.6146	11.1123	9.41406	5.55364	5.3894	5.76458	3.06895	3.41778	2.35832	7.0232	11.6825	10.0998	9.03727	8.72037	8.03953	2.59378	3.43878	3.89787
gene11194	0.753781	0.700895	0.790055	0.465933	0.3383	0.869248	0.167747	0.137369	0.185083	1.96905	1.99808	2.1496	0.759556	0.714939	0.758892	0.0329929	0.115046	0.0694483	2.64667	2.19401	2.01417	1.1754	1.13256	0.747157	0.0139688	0.195761	0.111067
gene11195	0.666073	0.806454	0.633924	0.316101	0.45564	0.913091	0.234574	0.47819	0.389332	1.08208	1.16902	0.765469	1.12349	0.857751	0.922531	0.198064	0.278288	0.0421294	0.894215	1.49203	0.891006	1.71864	0.837306	1.19098	0.769053	0.810996	0.171043
gene11197	1.0652	1.05929	1.94823	22.7117	24.2381	23.1619	14.0397	10.2349	13.4245	1.16253	0.987833	1.10284	17.4377	17.7593	17.8795	37.7673	33.2843	36.7429	2.50244	2.44178	2.55528	20.3767	19.1134	20.7291	35.6035	34.9193	39.885
gene11199	4.65558	4.84738	4.67692	13.073	11.5467	13.2585	10.4693	11.5208	11.0332	7.03523	5.22608	4.80851	13.381	16.1073	13.2179	6.85701	9.58707	6.02451	6.6365	3.38856	6.70817	9.70871	11.1868	11.658	12.0335	12.1859	13.3157
gene11200	0.417863	1.51894	0.97925	0.313979	0.551923	0.438771	0.394455	0.288897	0.104766	0.298914	0.265052	0.324754	0.765259	1.24719	1.02893	0.182527	0.291241	0.116358	0.438311	0.0463021	0.39142	0.828631	0.919256	0.816185	0.481123	0.551752	0.198861
gene11203	6.05995	5.89405	9.0182	2.21508	1.37575	3.55038	8.99585	7.6899	7.5017	16.6003	10.9302	14.2754	7.14786	10.8394	6.35309	40.6585	35.9932	38.9206	10.4442	9.49206	10.1889	9.61146	10.0412	5.93371	61.1785	61.4267	54.0716
gene11204	2.74105	1.5909	2.22229	11.0765	12.1924	11.0743	8.5089	7.29493	7.69659	5.12826	5.10202	6.19731	10.1548	10.6501	10.5169	25.8323	25.4922	28.9265	3.54895	1.62993	3.38155	9.58442	10.9637	10.7129	10.8534	10.7903	12.5061
gene11206	0.165501	0.105059	0.0946957	2.11055	1.40088	4.04963	2.7066	4.28186	4.3467	0.151949	0.190666	0.318192	1.43544	2.06515	1.29799	0.676129	0.604401	0.424957	1.00849	0.504838	0.651618	1.57126	1.7928	1.24788	2.98668	2.25407	2.02529
gene11208	116.976	144.326	110.029	140.179	118.159	159.224	175.763	203.098	205.213	128.711	58.0337	101.351	75.6323	98.1896	87.7209	122.887	128.16	135.123	127.181	95.9165	92.1293	60.6761	73.1079	59.3467	105.88	127.345	93.3894
gene11210	10.2643	5.69656	10.3451	13.6445	14.8144	14.408	13.8213	12.8344	14.0999	12.7276	12.3221	10.5415	11.1569	9.63957	10.9233	8.116	10.538	9.98601	19.1353	19.1565	16.4512	12.6007	9.50989	9.69152	6.02823	5.86135	6.01966
gene11212	0.43264	0.192541	0.988423	31.2767	18.3427	27.1999	32.4658	32.418	33.7744	1.45217	1.94454	0.891534	3.68359	4.454	4.37756	11.414	11.3393	10.6553	0.683852	0.775277	1.58167	3.69871	3.36766	4.22728	19.4814	23.5182	20.0812
gene11213	7.83124	5.85177	7.68623	14.7484	16.8732	14.5643	17.4629	18.5295	15.0325	17.9267	18.1104	13.8776	16.795	13.387	14.8771	14.287	15.6056	13.9813	10.8818	9.23167	9.21224	12.6856	13.6301	12.8684	15.6962	16.3604	17.7636
gene11214	1.68759	1.92611	1.12363	9.11087	7.95437	11.3947	4.6373	6.47204	5.53456	7.8285	5.37502	7.8456	3.84386	4.75803	3.76075	11.7553	14.4222	16.838	4.36114	2.14802	3.96805	3.15475	3.78526	4.01828	10.5433	10.0588	9.25193
gene11215	2.47293	2.19926	2.37184	7.41732	6.50904	8.02584	2.11984	2.40778	2.3359	2.51983	3.21226	2.78507	4.98379	4.87359	4.95938	2.70101	2.43969	1.7227	2.41413	2.39591	2.28498	4.53255	6.34842	4.90572	3.7153	4.37385	3.79038
gene11217	0.561021	0.436387	0.424368	1.20341	0.592414	1.09484	0.609059	0.524017	0.609903	0.323082	0.216388	0.592537	0.987437	1.2222	0.75494	0.781622	0.95297	0.500246	0.189598	0.553488	0.339366	0.95135	0.73718	0.947233	0.754342	0.799089	0.772078
gene11218	1.45019	1.20106	2.07759	2.5518	2.89394	2.43155	2.65328	3.11798	2.58496	1.63689	1.36808	1.91888	2.48284	2.17733	2.77309	1.44299	1.27488	1.44328	1.20735	1.45393	1.37902	3.03756	2.23126	3.04692	3.10022	3.11093	2.8725
gene11219	0	0.21802	0.0653029	0.730856	0.876974	1.41001	2.1377	2.14179	2.36029	0.0602894	0	0	0.515749	0.790624	0.905405	0.265296	0.428514	0.105587	0.0708991	0.493519	0.125244	0.814213	0.984154	0.577256	1.25683	1.23736	1.0712
gene11220	78.7502	71.7795	80.7659	15.1137	19.1388	15.4223	13.1171	11.5884	13.054	65.7753	67.5819	66.4478	19.3976	20.2342	16.7976	19.2556	19.239	20.8904	61.7264	58.7707	55.5766	13.3185	13.9547	17.6649	9.10986	10.0544	9.85712
gene11221	46.8677	50.9281	44.2136	27.5689	31.9253	28.8904	34.7863	33.7712	31.0861	63.1784	53.146	57.1923	21.8446	23.976	22.0313	36.6213	38.6109	36.8003	61.0861	61.2872	53.5275	22.3052	20.25	20.7269	36.126	39.1683	36.6609
gene11224	10.603	10.8679	9.00924	2.76187	4.65824	0.119102	0.0213698	0.0431241	0.0210819	9.68062	8.14723	10.54	5.49076	4.06908	4.8918	0.636352	0.228	0.199605	14.2044	12.1291	8.37603	14.713	9.50769	9.92008	0.0539905	0.0565857	0.149016
gene11225	3.83392	3.06198	3.48492	4.8011	6.14243	5.43942	5.67344	6.38748	4.95376	3.22852	3.52071	3.24434	3.01057	3.14123	2.84046	3.64654	3.90661	3.94401	2.89329	2.28691	2.10891	3.61001	3.86722	3.29646	5.28027	4.75495	5.47404
gene11231	28.4007	32.4798	28.4586	32.2203	27.6235	37.4993	46.1773	48.4562	50.9126	83.3992	47.4629	88.2386	17.6273	23.091	20.3402	25.9427	24.8155	22.0529	27.2537	26.435	30.4337	14.523	19.2963	17.365	21.0849	27.0649	22.119
gene11234	72.9449	72.2487	66.6809	11.4083	15.0446	15.4341	14.805	13.2333	14.89	26.1182	26.454	24.6615	21.3189	16.3723	19.9319	4.06128	4.45019	4.05159	32.5547	29.9332	30.7317	22.6961	21.4556	21.9448	2.45009	3.61441	2.91878
gene11235	4.64685	4.33449	4.59306	2.7597	2.81556	2.05355	1.16289	0.729832	1.60412	0.85368	0.912134	0.603645	0.532271	0.982215	0.603604	0.689471	1.60124	1.13301	3.93097	2.47789	2.8953	2.68668	1.96139	0.682464	0.0795477	0.798938	0.0925583
gene11236	447.159	443.977	443.963	43.1437	31.8407	61.847	76.0654	76.8131	82.5632	431.977	478.96	347.592	24.1446	22.2057	22.432	79.4575	82.3441	87.5624	377.099	422.145	375.943	37.6001	44.2987	32.7322	49.2767	45.4988	48.2273
gene11237	0.177733	0	0.362071	45.6789	35.2062	34.6642	49.3212	96.9091	86.7179	0.545001	0.161316	0.051394	8.1616	6.46256	5.66104	98.6742	85.0958	108.632	0.303567	0.230283	0.293971	16.5567	7.50831	5.07877	224.033	213.392	195.709
gene11238	4.2011	6.89083	8.49743	1028.45	474.849	1088.82	1390.79	1467.89	1490.93	1.41321	0.885139	0.383111	18.6997	32.0562	15.8522	4415.49	4290.2	5009.95	1.927	2.09755	3.32292	7.48245	2.90533	4.18672	2400.97	2304.58	2716.07
gene11239	0	0	0	0	0	0	0	0	0	0	0	0	0.0898556	0	0	14.9653	10.5357	11.0538	0	0	0	0	0	0	3.57022	3.05453	2.21639
gene11241	8.21032	6.42308	5.30961	5.95186	4.88651	3.60304	3.18024	3.25164	4.04012	2.42627	1.9693	2.91857	2.21406	2.83086	2.81299	2.43746	3.27693	2.52944	2.67801	2.41312	3.16797	3.21729	3.64012	3.42046	0.958905	1.65587	2.07005
gene11245	30.5017	28.1119	29.3214	2.40029	1.99865	3.16237	3.92247	3.50788	3.99124	7.70072	6.23002	7.77929	1.13755	1.02405	1.12672	0.90196	1.05722	0.921781	5.56969	7.31928	6.92856	2.92337	1.17594	1.13041	2.37313	2.525	3.85306
gene11246	452.594	530.457	470.067	242.306	188.03	299.358	322.525	254.009	270.658	365.649	320.822	303.602	29.3631	23.0118	22.5779	16.736	24.1739	22.4352	540.513	594.006	474.334	41.7939	21.1427	30.3339	11.4574	7.08526	7.08833
gene11247	4.64673	2.71114	2.7497	6.14144	7.05202	3.48104	2.10921	2.49766	2.37499	14.8904	12.7913	12.9955	5.40296	5.67015	5.74772	4.02955	3.0924	3.20304	5.76526	6.09357	6.73001	4.16168	3.91788	4.95439	5.82372	5.64889	6.12156
gene1125	0.131666	0	0	0.510542	0.701603	0.302087	0.106378	0.0595034	0.105555	0.360997	0.459754	0.239014	1.23063	0.901594	1.37003	0.222408	0.073908	0.0940869	0.182883	0.239924	0.160481	1.55085	1.15998	1.36398	0.142464	0.224628	0.074575
gene11258	3.50124	2.95113	4.81973	0.268684	0.842449	0.65995	0.169531	0.547357	0.507056	1.65434	2.60614	2.12656	4.85371	4.21454	5.23138	1.3378	1.7386	1.06113	0.531169	1.00433	0.844287	10.2614	13.3083	11.8893	1.51697	1.02694	0.485675
gene11261	78.7763	92.8	66.0807	42.9135	47.3602	33.642	21.3686	26.9647	22.3699	62.0826	60.1324	51.7252	44.1542	45.0783	45.2985	27.8419	22.5971	24.7091	47.3895	35.911	51.0383	49.8583	40.7391	32.48	37.207	29.2689	40.2049
gene11262	70.7338	80.8581	72.0737	7.80658	8.75042	7.65076	14.8303	15.1984	15.3568	29.1958	25.6951	29.2468	12.1918	10.3787	11.8537	13.4124	14.0482	14.4084	26.921	31.5598	31.0514	12.7145	11.8268	13.6892	9.9678	9.54293	9.13511
gene11266	1.25312	2.17334	1.41919	1.71407	1.08684	0.967878	1.2144	0.771971	1.24321	2.73589	3.10887	4.26127	1.72612	1.10966	1.12905	3.14944	3.08965	3.40363	1.7495	0.989209	3.3447	3.10549	4.10048	2.86601	0.593495	1.52001	1.2864
gene11268	29.4046	30.9385	21.4612	53.8494	70.1625	47.0599	46.6176	52.2508	55.6101	31.4676	29.2205	21.9577	42.0128	55.0334	43.9262	42.5752	40.2465	48.9608	25.0501	22.6518	29.3337	41.136	31.4609	39.1499	32.5741	38.113	36.5275
gene11269	530.421	620.238	539.564	1115.39	1043.26	962.288	1390.56	1429.12	1511.11	879.34	568.936	786.091	1020.04	1025.43	1063.87	1185.81	1109.27	1225.55	634.624	607.997	578.767	930.746	913.244	802.548	1076.25	1089.18	1089.79
gene1127	2.60882	2.19903	3.82912	1.43067	1.96457	1.94899	0.497931	0.336707	0	2.35841	2.63614	2.41732	0.603862	0.638369	0.367447	0.491785	0.335619	0.0881913	1.08094	2.49222	3.94608	1.12184	0.869961	1.73972	0	0.161756	0.0941046
gene11270	9.71247	7.13347	6.82767	19.0396	12.6124	19.9105	17.5235	22.2883	20.5947	11.0157	12.6724	11.5403	19.0021	19.5549	18.6367	23.0079	23.2344	23.9964	12.2924	11.606	11.7091	25.3419	24.2894	24.1143	28.9922	27.5969	25.7298
gene11272	0.640939	0.980454	0.965484	0.111585	0.105906	0	0.177489	0	0.140795	1.153	1.10356	2.41429	0.0263055	0.0262449	0.0532469	0.105437	0.035284	0	0.186964	0.430688	0.45499	0.424481	0.241516	0.105118	0	0	0
gene11273	1.29104	1.99641	1.15806	0.85948	0.160393	0.824566	1.08927	0.576282	0.620924	0.909242	0.955089	0.869594	3.23097	3.38968	3.32383	5.74509	4.47666	7.4198	1.45248	1.56661	1.5018	0.906739	1.00416	1.14991	2.32112	2.66613	2.16911
gene11274	19.2832	25.0618	14.1858	9.83403	8.02374	8.64519	9.32323	7.54604	6.30076	5.18782	5.58081	8.71718	7.34797	6.75074	7.22389	3.90811	4.07447	2.90054	12.7761	14.156	9.37934	9.71377	6.79569	6.82898	6.78834	6.42398	5.12329
gene11275	0.425322	0.847801	0.136613	9.98863	15.3382	5.59158	0.745159	1.14647	0.559956	0.752282	0.930256	0.24875	3.90714	4.2813	3.25547	2.01797	3.01723	2.04252	0.233111	0.218725	0.528889	1.62611	2.42987	1.41193	15.5669	16.6092	11.1506
gene11276	43.863	44.3791	43.1529	12.0376	12.6831	13.9779	11.1618	13.5238	11.7291	26.2036	30.273	23.7487	8.93275	7.96732	9.67488	13.953	14.4593	12.2567	22.9525	27.6098	27.9657	11.2474	10.336	11.5501	14.2692	12.8242	13.4238
gene11277	4.20973	5.66672	9.17304	16.4935	25.8593	21.1661	80.4045	35.006	71.3607	36.2155	61.447	35.0749	83.3862	181.642	113.225	29.0859	41.7759	28.6485	37.4809	28.1697	57.3395	137.9	151.367	157.6	106.031	61.7399	96.7442
gene11279	0.981709	0.908516	0.493306	4.44734	0.375489	16.7716	14.1264	15.0584	19.6351	11.8675	4.97172	7.59248	0.693337	0.426518	0.360277	5.50704	6.41922	5.70851	2.81671	2.59199	2.3228	1.10918	0.396634	0.389275	0.166894	0.19473	0.0947993
gene1128	232.308	247.187	237.622	93.756	81.8863	101.171	98.8652	98.0535	94.4771	203.807	196.279	203.287	97.4055	88.6963	101.256	119.234	106.353	115.03	180.46	208.709	183.25	91.6173	97.0448	92.1618	114.045	112.704	121.749
gene11282	57.9322	72.1769	61.2874	147.297	119.532	150.413	196.674	209.251	203.851	146.408	163.633	116.92	110.94	130.909	117.557	236.249	227.975	241.33	123.313	106.884	113.012	105.584	101.138	95.496	194.384	197.685	193.643
gene11283	23.8056	25.1338	24.89	10.9893	12.1793	12.856	17.152	15.882	16.8986	19.8864	20.7918	19.196	12.2894	11.5498	11.7017	18.6409	16.6843	16.035	19.7964	23.902	21.6127	12.1222	14.4266	11.4127	17.9338	17.4997	18.2033
gene11284	11.4204	15.1332	10.1905	62.3934	50.0786	73.8612	63.9855	76.8738	75.1917	21.0011	22.4756	28.6291	37.1161	39.9152	35.2679	70.6853	70.035	80.7574	12.8688	10.3777	9.52651	31.1205	36.079	40.5939	53.1175	51.5939	55.9298
gene11286	82.1587	69.0187	88.1382	20.8191	20.3055	20.366	24.8339	22.3455	22.5886	67.7012	65.9269	66.9475	27.1922	21.8706	26.0294	28.8963	28.9731	31.2964	64.0519	64.8542	64.4865	29.1402	28.0816	30.2334	23.6748	24.0999	26.8832
gene11287	1.95949	0.945331	1.48658	0.870196	0.901974	1.11774	0.980072	0.934053	1.24613	1.70725	2.85724	1.86035	1.25641	1.10255	1.42154	2.2455	2.55675	1.87348	1.68503	1.83727	2.43422	1.55773	1.31618	1.25139	3.26347	2.83235	3.00991
gene11288	22.5107	26.1924	25.0056	6.0817	5.65942	5.65106	5.90508	6.68189	6.93298	22.269	20.5329	22.3689	6.21431	6.11632	5.88503	7.39104	7.63698	7.70343	16.6829	17.3126	18.4587	8.71188	8.48734	8.82368	4.20856	4.4544	4.26755
gene1129	106.754	120.784	97.8359	17.7663	22.8652	18.6136	7.78403	8.20569	6.11651	158.807	136.401	117.161	10.7796	8.73853	8.49766	9.20023	6.56349	10.1687	204.281	229.724	171.533	24.8968	18.1804	16.5425	3.65638	2.87015	3.56108
gene11290	4.41029	7.24037	5.98577	10.1903	11.7986	9.45552	9.0197	8.82154	8.47166	16.4884	10.6311	11.6321	9.50842	9.74874	7.72689	9.37476	8.43226	9.61919	11.8521	8.70632	9.12026	12.3316	10.8699	10.4173	8.44843	8.0959	7.36393
gene11291	4.47546	5.8722	5.08189	11.2423	8.06279	12.2726	9.2906	7.69716	7.94554	6.97365	7.52457	6.77975	9.62094	11.3206	9.5392	19.7609	21.7922	20.4967	2.47273	3.56179	4.0535	7.92054	6.49619	9.24684	11.9672	12.1734	10.781
gene11292	216.895	249.991	224.09	75.0353	72.2448	86.8309	96.3059	101.81	98.6251	204.569	206.135	183.517	91.7972	89.3562	92.929	144.621	144.414	156.956	211.711	206.182	219.85	117.961	116.321	109.729	111.938	112.466	115.408
gene11293	0.108405	0.396595	0.155922	0.545767	0.125769	0.366758	0.163726	0.123248	0.318857	0	0.10216	0	0.128068	0.0929603	0.293798	1.45328	1.81486	3.905	0.0546195	0.0517786	0.0485507	0.25687	0.194147	0.31704	1.26737	3.14182	1.19987
gene11294	1.58847	1.40056	1.90667	23.6643	25.1476	17.7483	10.7684	8.28423	6.64796	2.30645	3.34904	3.36338	17.1861	23.8309	19.5633	23.4818	23.0191	24.7423	2.29918	3.02548	3.29934	12.6347	17.5202	17.6874	14.2084	13.4261	19.0791
gene11296	10.5705	14.3846	7.92447	23.3631	24.9004	23.7666	34.7584	20.1159	29.4279	13.8102	16.5054	17.2097	15.9037	20.0962	17.9946	14.8896	16.385	15.3769	6.74071	8.29057	7.48971	17.3781	19.4609	17.7404	11.6672	10.1794	12.0067
gene11298	64.4038	68.4078	59.3943	23.118	25.3682	20.9527	29.3783	33.1817	29.9785	53.5079	51.7604	48.1637	24.4608	25.5323	26.0456	23.9504	22.106	23.7067	65.0725	63.5502	60.9998	24.5438	24.4907	24.6829	21.5733	23.6609	20.6455
gene113	0	0	0.40786	6.49281	5.55481	5.79435	18.914	9.57116	12.1547	0	0	0	0	0	0	0	0	0	0	0	0	0	0	0	0	0	0
gene1130	70.2605	71.8586	69.0781	70.7876	70.3672	51.9025	69.2821	37.0622	49.2456	207.741	271.734	220.434	20.0582	18.7442	20.1039	20.6421	36.345	32.0207	207.948	126.694	159.513	13.148	7.63355	15.1719	23.8901	25.5341	33.2345
gene11302	0.0301851	0.0975952	0.088774	0.681781	0.248452	1.82083	1.13755	1.10773	2.84168	0.086612	0.0589799	0.0273946	0.347479	1.66849	0.317125	0.3864	0.434314	0.231345	0.0957588	0.213581	0.34364	0.4707	0.169398	0.185368	0.376773	0.423243	0.288897
gene11303	60.4019	59.9296	50.8838	19.7456	20.6238	22.7148	20.2901	18.634	19.9352	31.6937	31.5325	32.4021	18.333	15.4979	17.1499	32.6126	28.3838	33.7813	48.3322	42.3208	43.5687	20.2508	19.822	18.0038	27.2662	25.2704	25.454
gene11305	3.90951	3.36096	3.64036	4.37585	5.46112	3.73567	2.98742	3.13434	4.09875	1.55452	4.46188	2.30808	3.11823	4.47098	2.22136	0.724662	1.73383	1.25804	2.41367	1.98565	2.74088	3.96454	5.23013	3.48171	1.93978	2.52645	2.08889
gene11306	1192.04	1364.93	1115.21	291.199	259.561	321.073	352.507	377.966	376.363	1250.14	1081.34	1035	234.271	236.761	257.002	324.626	315.065	339.527	1152	1201.44	1122.79	263.468	235.763	248.09	267.406	262.192	259.268
gene1131	1.25065	0.588017	1.41917	72.4154	85.0654	55.5293	132.408	70.1205	67.6751	5.71557	2.04151	15.9435	41.8107	48.9682	46.3257	292.941	341.801	391.308	2.50785	1.30321	1.60389	24.9163	32.1834	30.6996	113.383	132.461	167.925
gene11311	4.56676	1.37069	4.53426	134.161	62.1276	176.253	94.2856	123.404	91.3295	4.32651	4.63604	6.47401	1.04296	2.33479	1.95617	54.1875	48.5954	62.1488	2.01105	2.52797	2.13903	3.28694	6.028	2.13407	285.603	261.532	294.174
gene11312	0.442011	1.28536	0.766304	15.5685	12.8914	13.4632	8.03114	7.83722	7.44157	0.446356	0.105402	0.744843	7.85777	8.88601	7.67152	9.33333	8.8476	9.04828	0.39644	0.745362	0.678985	7.40022	7.25949	7.14957	15.304	15.419	16.6271
gene11313	0.918438	1.19561	1.4118	32.7695	36.2292	30.8958	20.7386	15.0816	14.8298	3.48294	3.83399	4.39882	38.644	43.2263	39.9735	55.5067	63.5874	61.8993	2.93933	2.55104	3.50504	21.1217	21.9217	25.85	36.097	38.2377	39.8733
gene11314	281.265	231.294	262.088	4033.86	4417.91	4030.65	2431.21	2434.46	2309.55	723.407	655.49	732.217	1534.47	1431.52	1441.22	1338.86	1549.22	1580.24	158.636	159.122	172.764	1456.07	1601.99	1382	1931.84	2127.49	1821.29
gene11315	59.0727	62.532	57.4804	8.66907	9.63213	12.2841	11.7822	12.9783	14.3821	41.6368	49.8023	40.1348	10.7623	11.232	11.0149	13.7119	13.8742	13.9824	45.4619	41.8563	45.1898	11.6181	12.6169	11.6506	15.2578	14.0896	13.7671
gene1132	3.15524	1.76791	3.69554	82.7052	86.4877	56.6277	47.4739	37.7365	35.5086	11.4477	12.0166	13.5018	37.9283	38.1566	40.6455	54.547	61.5161	67.5294	6.47205	5.55314	7.20905	28.4567	33.6286	28.0791	63.9091	60.728	69.2455
gene11322	137.431	118.635	158.805	20.34	28.3587	4.11059	2.18869	2.01615	0.599897	1009.64	509.073	748.505	69.2255	79.2572	57.4743	26.7094	24.0843	18.0821	281.781	151.983	204.536	37.8221	19.1049	53.7983	97.3938	96.2658	88.2505
gene11323	5.74499	5.01574	6.37765	13.5322	13.3007	13.6765	8.57443	10.7333	10.916	10.0705	12.7325	10.9801	12.8641	11.2139	11.8722	8.03333	6.65197	7.35418	8.69877	8.53882	9.77923	13.3822	15.5181	13.9474	11.4855	12.7959	11.0893
gene11324	2.22678	1.66695	2.63207	5.12297	7.83325	3.19222	0.534399	0.351858	0.365547	3.93541	4.77429	4.21486	8.04574	4.42675	5.37296	1.15218	0.641501	0.318333	6.14116	3.7471	5.17	5.06776	6.59556	5.45622	1.658	1.66914	1.06363
gene11325	5.85053	6.59182	5.12051	2.16018	3.02392	2.06523	3.81313	4.41746	4.23326	7.34707	5.90795	7.00097	6.426	4.82819	6.8227	1.43584	1.43661	1.41543	4.94409	4.59568	5.4057	6.53181	6.37504	7.31749	6.22462	6.48957	5.3464
gene11326	31.0846	25.9961	39.3395	10.9448	22.1006	4.04256	1.22177	1.39131	1.34068	41.1102	43.2592	42.8304	8.49706	10.7007	9.85286	5.03869	4.25415	4.673	20.816	12.7751	12.8423	15.9798	13.1793	15.3684	1.49965	2.62562	1.92465
gene11328	56.2154	57.9658	55.7477	207.437	179.4	221.636	248.897	290.111	273.294	154.864	134.466	150.26	112.511	118.336	112.85	212.687	202.643	221.514	56.1112	58.96	65.2332	78.5024	103.32	81.9675	223.283	250.294	225.476
gene11329	23.1572	27.1239	22.69	53.9623	59.9493	42.2703	36.4328	37.8511	35.5963	17.3726	16.9981	18.8169	47.0958	55.7212	52.6811	52.3119	53.1818	64.0092	13.8082	12.5539	13.8107	32.8995	36.2611	47.1379	34.6158	40.4689	44.3516
gene11330	0.192906	0.227184	0.460997	1.40212	0.843026	1.28369	1.04961	1.46463	1.22209	0.134338	0.433312	0.172173	1.54309	0.895294	1.45063	0.561506	0.746181	0.651459	0.351261	0.18969	0.177834	1.02928	1.20383	1.40474	1.67367	1.87309	1.66031
gene11331	0.107704	0	0.921316	4.4606	6.27998	0.259151	0	0	0	0.0990332	0.590939	0.281514	11.0606	7.51832	8.73375	1.64047	2.47489	1.2311	0	0.42391	0	17.381	23.0334	22.2098	6.3994	8.05859	1.34638
gene11332	0.094132	0.0622383	0.191537	0.428865	0.576105	0.277272	0.280351	0.118389	0.230252	0	0	0.0102785	0.360476	0.241658	0.220748	0.0273124	0.0364015	0	0.122019	0.011562	0.0430709	0.250457	0.718385	0.270965	0.00842494	0.0423881	0.0486939
gene11333	35.0589	29.9018	27.3313	17.0145	13.2477	19.441	19.8662	21.5835	16.7648	34.7482	27.7879	32.3661	19.3807	13.1025	18.2952	26.266	28.4653	26.6027	44.4889	36.8556	43.6777	20.5042	16.7215	18.8078	23.5339	20.2087	20.7714
gene11334	1.60694	1.49241	2.32789	0.0862533	0.0837317	0.0870526	0	0.0548489	0.0535384	2.38253	2.22776	1.86674	1.15335	0.653665	0.762901	0.141787	0.0543662	0.348348	4.01246	7.07051	3.36804	0.825189	0.660472	0.520356	0.320581	0.420493	0.311707
gene11336	64.7449	61.3939	69.292	65.1852	80.9691	51.3388	54.8685	50.8994	53.005	164.557	146.99	124.735	91.5862	67.1591	75.53	86.4406	93.4744	79.1731	65.7434	61.4212	69.0089	67.4592	70.1139	69.4972	64.7353	57.5192	59.0972
gene11337	40.7069	46.8886	38.0366	7.79973	6.59015	8.76231	11.438	12.6774	10.794	35.6869	46.208	29.6441	4.04985	3.58045	3.71354	10.4764	11.1109	11.582	35.5152	47.888	37	4.10742	3.75646	4.00734	10.5799	9.86975	8.87039
gene11339	34.9852	49.3989	33.3941	17.9035	15.3022	16.6797	20.659	28.4788	21.4257	26.5254	25.9067	23.821	18.8366	15.6123	20.5138	26.6758	22.2498	21.0624	46.8722	47.4223	40.4918	18.3545	16.4613	16.8334	18.9006	16.6615	18.6494
gene1134	295.389	330.707	206.788	66.9074	99.7302	62.4382	142.355	114.698	128.827	221.134	192.076	237.56	152.626	187.125	174.739	102.373	113.045	119.754	253.13	232.488	238.374	196.815	164.675	207.703	89.562	98.4106	110.71
gene11341	3.51555	3.17554	3.09965	2.96875	2.65323	3.51768	5.25532	4.29853	5.50933	1.6924	1.21646	1.38664	1.48018	1.44885	2.08476	2.48553	2.42341	2.21634	0.975229	1.02723	1.86821	1.74899	1.75025	1.60941	3.14781	2.46382	3.50437
gene11342	17.674	17.3049	15.8322	6.68637	7.45781	8.37406	7.62805	8.95112	8.55686	8.46457	9.32492	8.66987	7.84446	6.37817	7.33627	8.93704	8.96907	9.2737	11.8332	12.4893	11.4208	8.16518	7.49629	6.26247	7.82402	7.14418	7.62038
gene11343	0.921752	0.333232	0.881179	3.17577	3.97556	3.66443	2.91769	3.78588	3.44515	2.07379	2.31992	2.23706	4.70565	5.30882	4.62903	3.41885	3.37087	2.80319	1.78589	2.00615	1.62296	6.51595	7.50313	6.45783	4.44643	5.26242	4.41106
gene11344	26.4888	28.7944	27.6492	6.2628	6.9885	6.85617	12.0691	8.64538	11.6401	40.3499	35.3795	37.3899	6.28486	5.76821	6.59697	9.78886	11.5144	11.0633	20.8011	24.6645	22.7881	6.97024	6.14917	6.69946	5.68131	5.50999	5.64395
gene11345	5.35021	5.16425	5.26573	3.23406	3.48888	4.27565	3.65665	3.08552	3.12102	4.52091	5.53023	4.41115	1.92374	2.00606	2.06171	1.97869	2.22969	2.05765	4.94605	5.24949	5.37653	2.7826	1.73645	2.17509	2.35005	2.25216	1.95012
gene11348	18.6444	23.1817	20.375	15.4816	18.9576	12.7894	23.1011	20.7074	21.0566	20.0638	20.314	20.44	45.7207	53.0445	51.1946	27.8383	33.197	35.5327	13.582	14.0455	15.6971	29.2166	34.3671	41.5565	27.2866	33.1892	36.5177
gene11349	9.99405	10.2969	12.472	15.4815	18.0082	12.8653	18.8872	16.08	15.8	6.83396	6.67872	8.498	30.5616	31.0137	31.7422	22.5372	21.3837	21.2691	8.46972	8.93538	9.80988	24.573	25.2659	24.214	28.0555	30.8904	30.0363
gene11350	0.403634	0.429523	0.579293	3.83282	4.56594	3.3806	2.2458	2.26416	2.00417	0.977914	0.994075	0.947698	3.32371	3.53744	3.31434	2.53928	2.14602	2.16407	0.556078	0.894835	0.543665	2.75593	3.31158	3.87329	1.80626	1.76601	1.67488
gene11351	4.63916	8.1528	5.15854	9.83855	10.375	10.8168	6.43217	7.20861	9.05605	6.88291	6.615	8.21316	9.11993	10.3326	10.8738	19.9564	20.9644	19.2907	4.71421	5.18056	4.68439	9.62692	7.91991	8.15615	16.6913	15.3059	17.157
gene11352	5.19904	7.1738	6.53435	4.37625	3.74118	5.17938	5.81296	6.36138	7.55139	1.09308	1.24667	0.692623	3.18025	2.60109	3.13625	1.44769	3.15846	1.68099	3.04899	2.96646	1.692	2.09332	2.0279	1.35853	2.80073	4.95723	3.33001
gene11353	9.06333	5.4682	8.06914	22.6135	17.869	23.0293	9.79827	12.9454	12.5549	8.99847	8.09268	9.15921	12.0977	13.2233	9.97253	9.37748	7.39828	5.81196	7.19365	7.91986	6.33926	9.80975	8.77042	8.1461	10.8072	12.3985	10.1694
gene11354	641.621	300.769	597.655	66.5777	19.3596	16.9876	20.4313	108.934	62.6587	949.708	405.277	690.526	51.1515	89.9628	67.5923	171.174	58.2197	94.205	441.239	625.534	450.081	165.709	53.2114	68.4611	133.495	127.511	70.2176
gene11356	405.432	384.026	338.803	3.78784	2.04743	1.16424	2.99108	3.26693	3.81627	2054.91	2291.83	1382.32	54.8236	34.3316	38.3491	0.507108	0.321686	0.534128	2428.75	2417.65	2064.42	22.0031	9.1003	44.3287	0.288133	0.430519	0.604489
gene11357	1.34532	0.880727	0.79217	0	0	0	0	0	0	0.354694	1.61926	1.05143	0	0.0367461	0	0.0949596	0	0.3533	27.8627	12.5815	11.2683	0	0	0	0.29524	0.468227	0.0485132
gene11358	4.35361	5.82664	6.22572	4.67181	5.2823	4.02486	4.35134	3.60084	3.82976	5.37671	7.8284	5.64794	6.39571	4.71238	5.51266	4.53986	4.40182	4.59548	6.48739	7.66863	5.83285	5.68432	5.97497	5.45857	3.09496	3.26641	2.32315
gene11359	28.3508	27.6594	28.2015	9.23832	9.91974	8.55595	18.0241	18.0299	19.4567	37.556	38.4634	30.9618	13.4039	14.5555	14.7868	12.9386	11.5593	13.9052	38.8878	36.7166	36.3545	14.8679	14.1682	14.6922	14.9775	14.084	13.1094
gene1136	24.2689	20.886	19.1166	11.8063	9.91351	13.5661	16.847	14.4278	15.1949	30.9147	27.8227	30.983	14.9458	10.1666	13.7281	17.4769	16.0263	16.4872	25.4987	22.3047	22.3817	14.5249	14.1567	14.4968	13.1532	12.4514	11.4667
gene11360	206.266	233.555	191.611	73.6484	77.2583	74.9451	259.63	221.676	243.44	211.701	250.046	188.218	101.61	116.88	111.394	202.889	216.446	178.728	289.614	315.507	301.325	112.164	117.407	100.947	197.163	195.545	184.611
gene11362	1.90164	2.41132	1.54057	7.81032	5.56877	8.60679	9.41122	8.91236	8.23071	2.6072	1.98568	1.95488	11.516	12.2923	13.5542	51.9621	51.8357	44.5541	2.26559	1.44572	1.85443	12.9387	13.6741	16.6673	38.0012	32.1161	38.7745
gene11363	2.49267	1.3254	1.72279	0.241506	0.680037	0.189569	0.137716	0.209866	0.205723	0.98038	2.91537	1.84304	0.295058	0.52406	0.399892	0.197531	0.0670049	0.105522	2.73	1.53646	1.87076	0.814816	1.00525	1.19428	0.111438	0.224991	0.0319762
gene11365	11.482	15.8251	18.0766	2.72419	3.47536	3.21974	4.12753	4.51142	6.43415	15.1686	15.8852	16.7356	6.86496	6.32801	6.68865	9.99385	7.45615	10.2338	31.4388	18.7058	20.1031	5.42232	3.94666	7.2489	3.96204	5.04852	3.81453
gene11369	3.0375	3.74854	4.78691	16.8283	13.3145	21.5717	9.4613	9.15166	10.4961	7.50616	9.14448	8.96551	12.549	13.7202	12.2569	7.91773	5.97379	5.83932	5.68672	4.69897	4.5431	9.42534	13.4904	11.4357	9.34661	9.50799	8.01809
gene11370	6.89525	7.27365	4.99947	10.4667	4.17826	15.3385	28.4216	13.3362	15.2867	14.5814	13.1698	9.7418	0.663341	0.908522	0.571563	49.9887	46.7228	53.3756	18.9082	19.3531	14.7931	1.74259	1.14267	1.27988	8.27219	9.06403	9.58173
gene11371	0.171418	0.315964	0.466375	0.103259	0.173277	0.290707	0.163975	0.114871	0.255758	0.552314	0.349926	0.818713	0.173604	0.193606	0.109634	0.290503	0.746387	0.860882	0.213626	0.457282	0.59039	0.0496186	0.24909	0.0485402	6.25926	4.53626	4.43878
gene11373	1628.4	1999.39	1441.61	0.184397	0.974549	0.746517	13.67	8.92379	15.5381	490.21	505.152	493.439	1.4788	0.309244	0.161271	0	0.349885	0.122798	791.767	883.941	847.701	0.61811	0.357855	0.231378	0.440643	0.265751	0.305668
gene11375	14.5369	17.1349	14.1913	44.843	48.1217	55.2862	99.387	57.4124	65.2177	26.7473	28.7675	47.3045	76.6777	95.5681	81.3795	50.6674	55.8946	53.5029	16.4554	17.5598	20.4051	28.8374	43.9263	40.792	44.6691	53.4119	64.9163
gene11378	0	0.257	0	0.0507925	0	0.247237	4.24234	3.09798	1.80264	210.751	298.428	171.532	28.2744	27.4626	25.8671	16.6899	16.3922	17.526	126.531	125.475	127.776	20.5213	23.5844	17.8628	26.2078	22.5933	20.2633
gene11379	0.513965	0.369789	1.03497	13.8371	16.7805	16.5465	5.4015	5.06052	5.11726	1.42407	2.13701	1.11356	12.8698	17.1632	14.8097	22.7409	23.3575	22.3398	1.99519	1.20594	1.60629	9.34582	12.5109	11.9534	14.9447	16.4087	16.4894
gene11381	27.0969	31.1563	24.7694	26.7076	29.6184	26.3984	20.1565	21.359	22.8325	17.298	12.5609	15.9232	16.2222	16.8045	15.7732	8.65664	8.11669	6.83816	11.6455	9.74697	13.0631	16.0256	16.3658	13.83	11.9545	13.5781	13.2994
gene11382	4.94699	3.88513	7.18852	9.70719	17.5004	2.49224	0.434408	0.232688	0.226711	8.38987	7.97511	10.4022	8.22865	9.22724	8.68119	1.29057	1.1194	0.80479	4.51112	3.68773	4.43501	12.7814	17.99	11.784	2.00525	2.00702	2.07922
gene11383	1.47098	1.01544	1.86984	4.75203	5.75627	2.49055	2.5153	2.09002	2.01858	0	0	0	0	0	0	0	0	0	0	0	0	0	0.0252094	0	0	0	0
gene11385	5.53927	3.28282	10.711	15.6891	20.2826	9.87082	6.74928	9.42613	7.75099	9.12907	22.2091	6.18203	16.9313	15.968	17.9151	4.98991	3.44859	2.80964	15.1979	8.69458	9.46086	9.14622	16.8182	26.6875	7.54307	7.78675	6.2263
gene11390	4.69633	4.33813	3.9653	9.4598	7.69241	6.79102	9.46945	10.4886	13.0242	13.695	15.791	13.7146	8.97235	11.2001	9.22552	13.9079	16.963	15.4226	14.9557	12.4221	14.113	11.3679	12.1764	11.7117	13.9498	15.0143	16.3698
gene11391	0.357289	0.366567	0.2137	1.56572	1.94854	2.18721	3.49683	3.78381	3.56434	1.33837	0.869557	1.01623	1.86929	1.51976	1.86802	2.90251	3.08657	3.12844	0.187528	0.513088	0.383241	1.44223	2.21718	1.33457	3.25502	2.78279	2.82659
gene11392	0.621332	0.167875	0.518489	10.7115	11.4853	7.74556	1.11444	0.981958	1.07982	0.336021	0.552223	0.346861	1.07698	0.950208	0.982013	1.16202	0.833872	0.951143	0.143684	0.105531	0.336954	1.16987	0.995344	1.02844	7.63432	6.84635	7.68433
gene11393	6.3471	4.69881	5.77428	3.85148	3.70439	3.37491	3.6581	3.47512	4.2689	8.79894	6.67561	8.59258	3.17362	3.35853	4.90273	8.12995	7.46575	6.81481	5.91334	4.54061	4.86663	4.46039	4.00179	5.06332	3.34234	4.32372	3.26664
gene11394	126.927	132.02	109.957	10.532	10.7869	10.464	12.8059	10.284	11.0367	139.069	163.248	119.704	15.8769	11.7246	14.309	7.58882	7.83574	5.46734	105.465	116.868	97.8334	22.5366	16.3719	17.9813	8.16001	9.6341	7.92278
gene11398	1.1734	0.998257	1.24744	0.229858	0.208643	0.0312023	0	4.205e-07	0	7.68118	5.96616	4.11765	1.71094	0.704536	1.14344	2.45899e-06	0.0362899	0	4.73721	2.27293	2.41241	3.955	4.11373	2.26686	0.119195	0.100901	0
gene1140	0.979291	0.681924	1.47752	2.68712	7.45726	1.51453	5.00539	5.81639	5.88307	7.52148	4.57334	18.8853	3.98298	2.45518	2.91329	1.46999	0.291681	1.33057	0	1.60678	1.41051	1.00493	5.22551	0.204915	0.958806	1.28187	2.55841
gene11407	8.8188	7.84923	7.53355	65.6729	56.7134	40.3102	13.435	21.2008	21.1665	7.5646	11.5025	7.82093	14.647	15.9291	17.8781	23.1547	23.4663	31.706	7.98189	7.35526	5.37392	17.6508	23.6894	20.2111	27.1242	29.6913	31.2346
gene1141	220.493	179.875	430.525	643.344	1194.02	758.739	1398.95	1698.64	1491.69	1495.14	996.042	1367.36	462.648	466.496	422.004	1754.6	1578.91	1926.7	434.392	487.887	575.947	252.868	667.063	195.011	1000.69	863.345	1127.46
gene11412	1.81058	1.6342	0.68445	0.727114	0.605633	0.435415	0.667083	0.482889	0.354447	1.29815	1.39418	1.52564	0.294904	0.692511	0.419888	0.096639	0.320503	0.20561	0.206422	0.83319	4.98634e-06	1.08478	1.02366	1.42252	0.359471	0.451057	0.380537
gene11414	2.60725	3.34121	2.44168	12.4084	12.3516	10.7097	7.9908	9.37562	10.3067	4.29103	3.09858	3.62998	11.0394	9.69151	10.0217	5.25148	5.45756	5.13788	4.36793	4.95445	3.01514	9.12545	10.6095	9.9351	6.82952	8.24746	7.54006
gene11415	47.885	43.182	43.4194	32.0561	25.6443	28.8171	24.4706	31.6327	28.3822	70.7221	67.2986	56.9373	8.98672	8.529	8.68538	21.9872	20.7384	27.6214	32.5423	25.191	33.6543	12.2811	12.8133	11.6183	43.6535	38.7626	40.1772
gene11416	9.35138	8.19701	9.77941	12.2436	13.2467	8.97562	13.5268	10.7882	9.18406	12.7933	13.3565	12.7011	23.9414	22.9791	25.1719	19.086	18.3646	18.0844	6.07391	6.14921	7.68035	13.5875	17.7711	15.1446	14.2011	16.0223	17.7916
gene11417	3.35483	4.19596	4.1556	2.68329	1.81912	3.78165	3.09399	3.05761	3.54951	5.34699	7.16767	3.8066	4.01129	4.04505	3.94054	4.37846	6.37171	4.90198	11.3335	11.3924	7.2488	2.49445	2.99148	3.22961	5.08273	4.35367	4.56943
gene11419	0	0	0	2.61984	4.90685	2.76191	1.99912	0.675063	0.659874	0.164893	0.306774	0	1.37811	0.297686	0.30147	0	0	0	0.175056	0.489071	0	0.913115	1.11027	0.588668	0	0.114217	0.133126
gene1142	2.56774	0.833556	0.507253	1.99924	2.32825	1.86406	2.61142	6.2124	3.82341	3.77662	2.78706	11.9265	10.2678	10.6617	6.21766	2.40161	1.40548	0.738681	1.65638	1.56669	2.73226	4.52816	13.9141	4.24701	2.02152	1.43377	2.8932
gene11420	0.735782	0.525004	1.15871	0.796019	0.738816	0.299713	0.029658	0	0.030003	0.615045	1.48053	1.05109	4.0218	3.73021	4.96575	1.92552	1.95948	3.67827	0.835243	1.14202	0.810803	4.43107	3.41648	4.09486	0.341657	0.223014	0.422777
gene11421	13.8074	16.6811	16.9327	11.0808	10.8434	7.80509	6.61267	8.80282	8.07158	14.1689	13.904	15.1301	14.9341	13.8985	14.8095	15.0127	14.1849	15.6428	12.8462	12.4551	11.9011	15.9362	18.2722	15.1633	10.8554	10.6841	10.971
gene11422	69.5721	62.1058	69.4117	23.2311	24.0697	23.0226	37.3318	33.0922	32.6638	43.2894	57.079	46.608	32.6936	30.3081	32.188	30.3125	32.4079	31.4045	45.7726	53.0898	64.5479	38.0071	33.8654	29.2737	29.9844	27.8531	30.8432
gene11423	4.82974	6.00803	5.4193	9.47137	5.1498	7.01208	3.80356	5.1875	3.85385	1.45782	0.874103	1.22453	0.0292755	0	0.0626946	0	0	0	1.63833	2.38979	0.908364	0	0	0	0	0	0
gene11424	3.33266	4.67025	3.45028	12.2252	11.8661	15.7637	5.31555	5.80092	7.1102	6.29588	7.14016	7.68258	12.648	14.8023	15.4746	11.274	10.3159	10.5082	5.86646	6.67539	5.18644	15.6034	16.8592	15.2795	12.0435	12.8689	11.7723
gene11425	0.0361564	0	0.134773	20.6922	12.8664	27.6282	17.6849	21.9266	19.7076	0.171792	0.10579	0.0468263	1.1394	1.59857	1.08156	6.27956	5.81714	6.13671	0	0	0.0809547	1.08473	1.10099	0.815989	5.98627	6.57646	7.46894
gene11431	0.049248	0.155315	0.330228	0.23539	0.427251	0.181867	0	0	0	0.177611	0	0	2.23962	2.72585	2.43487	0	0.0734223	0.0391794	0	0.190916	0.0447805	3.70421	3.0124	2.98026	0.441924	0.340931	0.0784883
gene11435	10.4054	7.42604	8.55486	13.3289	13.0676	14.6789	20.4201	14.4251	13.802	13.5869	11.5506	11.7778	13.4071	13.9687	14.8353	22.9664	20.3625	22.323	11.288	12.4132	12.2607	14.5789	14.2091	12.3575	25.9242	24.2431	24.4655
gene11438	45.8348	37.3401	50.1771	207.042	177.492	240.255	229.818	230.228	218.361	74.9754	68.477	72.3404	119.494	122.522	123.033	179.261	182.013	188.33	65.0721	65.6868	63.934	114.293	110.287	106.418	206.593	223.899	226.85
gene1144	2.40433	2.69432	4.98732	42.492	40.5218	27.1765	66.3013	58.4329	54.4611	36.6855	14.3306	40.1456	31.9604	34.347	22.7805	42.4639	40.069	102.276	4.46614	6.99478	8.74583	10.7366	31.8203	7.40345	15.6987	38.6196	35.9872
gene11441	0.241737	0.496668	0.398409	0.489574	0.662739	0.632754	0.319674	0.166684	0.162795	0.688716	0.367111	0.228114	0.288174	0.281527	0.202286	0.154797	0.0462417	0.145864	0.348722	0.484549	0.33907	0.356187	0.372814	0.455063	0.128812	0.139568	0.0287218
gene11443	35.5971	40.0526	31.3601	292.975	278.197	291.908	404.88	288.885	315.234	103.856	97.136	92.4941	156.676	202.867	181.774	250.939	232.148	272.581	113.526	129.81	103.176	101.545	109.558	130.186	129.687	142.753	163.763
gene11445	0	0.0599129	0	0.0845066	0.132938	0.051519	0	0	0	0	0	0.0756874	0.461441	0.314939	0.223319	0.128908	0.107028	0	0	0	0.0758543	0.776748	0.727085	0.500315	0	0.037854	0
gene11446	18.9179	17.2297	20.3743	62.7536	67.6807	58.5105	63.5001	70.2121	67.0757	11.1806	10.0044	10.2846	89.0141	78.0804	87.6979	70.142	74.2471	86.5193	21.5717	19.2557	18.4041	74.3065	75.6323	71.2395	69.2753	78.8827	72.6103
gene11447	3.33984	1.34063	2.3919	7.91926	7.6377	10.0364	7.10825	9.58242	9.24391	5.54124	7.97888	3.83351	9.6635	9.04759	8.47503	6.74921	6.34932	5.55835	5.70218	4.352	6.13957	10.405	10.0187	9.08738	17.1454	17.3067	13.8921
gene11448	0.0881457	0	0.084542	1.45801	1.62668	1.9004	1.5137	1.7172	1.7038	0.24414	0.730083	0.323288	2.00865	2.1154	1.88341	1.83888	1.70109	1.84956	0.331431	0.191525	0.139267	1.81338	2.02035	1.64914	1.74726	1.63291	1.56526
gene1145	44.2252	30.2255	72.1413	53.3301	89.67	53.1075	126.969	150.008	125.091	163.766	176.024	231.967	63.6294	67.3548	62.6192	526.226	290.844	280.138	48.9708	48.2267	73.3407	38.4708	91.2578	33.6535	237.616	164.49	263.789
gene11450	0.382751	0.801205	0.655615	1.1477	0.970346	1.31268	0.596847	1.14684	1.21968	0.854714	0.867202	0.532158	0.96103	1.30966	1.36205	1.39315	0.914685	1.0226	0.466429	0.692237	0.673383	1.10713	1.3838	1.19632	1.66917	2.08957	1.71614
gene11451	3.59163	3.27429	4.53372	18.7253	16.1755	27.5853	25.8555	19.4847	20.6953	8.20076	8.07778	9.48862	14.735	17.4585	15.1253	41.0106	41.0036	49.7607	6.39677	6.78836	8.31327	12.7964	13.4764	14.9536	26.866	26.4364	32.1856
gene11452	4.29627	5.35046	5.57435	17.0789	21.475	18.9867	21.824	23.0784	26.9834	26.4247	23.3429	20.25	15.9935	16.306	15.6345	17.2993	18.8726	19.3825	9.70942	12.9852	11.9664	15.936	18.805	14.6684	16.4537	17.3805	19.7727
gene11453	2.26808	2.37419	2.33139	7.02383	6.23725	5.50851	5.19913	5.41394	5.11056	5.46266	4.63364	4.51008	5.866	6.07719	5.10408	4.53779	3.64855	3.88503	4.40015	3.32657	3.77386	5.29325	6.24162	5.77333	4.66832	3.90052	4.169
gene11454	19.6464	16.8432	23.1451	49.1238	36.5524	35.1313	36.4389	41.7829	40.3458	12.6122	10.3008	14.7976	29.7685	30.1394	30.3728	40.1186	39.0341	36.6098	12.9572	11.6923	11.2197	58.2728	33.2891	36.3717	70.5635	73.4675	79.2324
gene11455	3.24976	4.6192	1.64392	13.9372	13.5118	8.33208	6.08831	5.79826	5.81402	1.66457	3.04577	1.89979	27.1131	38.8451	36.3504	12.63	11.5338	10.197	12.1148	11.6283	11.5789	31.1493	28.9708	31.417	15.3707	13.6975	13.3969
gene11456	79.7955	80.1742	74.0601	29.0051	31.298	25.5839	34.8269	35.0937	36.6886	67.7416	61.031	56.3976	30.1408	28.6464	31.7209	33.4935	34.791	39.5259	64.8776	65.3192	61.374	27.2693	27.2892	27.4038	34.7762	32.7487	33.1291
gene11457	3.61775	3.45338	3.13521	2.8165	2.52519	2.60185	9.81495	7.16408	8.2951	2.79881	3.51273	3.03993	11.7251	15.3505	12.7899	7.8987	9.39034	10.6276	5.24568	5.33341	5.06716	7.47828	8.69017	11.4797	11.3326	12.5833	14.1436
gene11458	39.1773	40.0929	41.3566	46.7468	43.2975	35.456	60.2903	62.5835	69.04	91.1466	79.5472	77.3281	41.3874	33.2403	35.7384	42.8389	45.6511	48.5264	86.143	76.6732	70.8783	41.3249	31.5286	36.7844	51.261	47.2932	58.4842
gene11460	19.6223	16.8259	25.5077	13.3002	18.1276	11.2668	8.46755	7.16589	7.82302	12.1612	10.2302	12.9841	19.1336	17.0485	15.0029	8.71592	8.65452	8.00197	10.8056	9.95644	10.6593	17.5007	12.3613	15.7743	13.5232	16.2269	13.0941
gene11462	31.9954	32.5055	32.2406	32.9055	29.9771	38.2711	40.208	40.2818	38.2158	35.4419	36.9976	37.425	33.094	29.5082	32.391	74.5457	71.5198	76.3505	32.6963	35.7371	36.5205	34.3151	35.5145	33.2181	63.8388	61.6212	61.3091
gene11466	0.541279	0.308809	0.225174	0.185025	0.19718	0.900588	0.0460686	0.278669	0.7103	1.67981	2.00553	2.38973	1.40936	0.960344	1.16018	1.28442	1.49869	0.913723	0.984105	0.617033	0.853958	1.14958	1.19063	2.18161	2.56526	1.05645	2.01749
gene11467	7.37584	8.5689	10.198	3.85742	4.95871	5.71136	5.59394	5.35609	5.99777	3.18525	2.72888	2.12667	4.02925	4.25589	4.49003	3.64675	2.97867	1.23056	3.97273	5.83205	4.56958	3.45948	2.9179	2.85909	3.2077	2.74305	3.02071
gene11470	0.57811	0.143208	1.46995	0.694393	0.158958	4.05843	1.61972	0.754659	1.29186	0.371953	0.215605	0.205439	0.432021	0.366268	0.200998	0.303083	0.490331	0.357522	0.134172	0.284752	0.0602378	0.378954	1.77478	0.250529	0.246549	0.112543	0.0771221
gene11471	87.0427	105.378	79.9875	27.8921	23.7647	28.4184	49.3022	55.0372	55.109	87.2289	66.8587	85.0659	33.1023	29.1459	31.451	33.743	35.6691	41.1511	65.3006	76.4802	74.9829	36.7068	35.0362	34.0885	40.3136	45.1946	42.6308
gene11473	0.0920226	0.172734	0.585938	1.94478	2.3543	2.44884	1.21178	1.09437	1.19127	0.398177	0.327306	0.827374	4.64785	3.83986	4.4902	5.07583	4.38387	4.99117	0.548936	0.734217	0.987677	5.9702	4.34485	4.13398	3.6263	4.10591	3.44585
gene11474	3.62494	3.96019	3.28281	4.95323	2.32447	5.72582	5.09058	6.33678	5.49977	2.8005	3.14231	2.30417	2.49778	2.02723	3.3034	4.86072	4.84532	3.56731	2.64026	3.98302	2.75534	5.74558	2.39008	4.34539	9.31356	11.5439	9.99102
gene11476	16.4685	11.0256	15.4044	70.3701	53.2683	89.4085	106.779	105.595	103.666	23.0576	23.631	23.8378	41.4587	41.1471	42.1524	165.467	173.443	191.251	23.1328	24.2075	22.2869	37.5987	39.6098	37.7338	218.734	214.392	202.717
gene11477	0.600384	0.786387	0.432318	17.6275	25.4335	15.0895	2.18268	4.26889	3.00631	1.28245	1.40656	1.91535	7.00399	5.16953	5.66349	17.8672	14.1066	19.1728	0.592354	0.0705465	0.133212	4.38899	3.41108	4.73036	1.81928	2.03351	2.16382
gene11478	0	0	0.234545	0.733102	0.548056	1.083	1.02505	0.766426	0.603617	0.302277	0.766571	0.649456	0.384896	0.818682	0.439005	0.947205	0.77882	0.918255	0.299665	0.383788	0.265688	0.252022	0.220847	0.330045	0.353499	0.449313	0.666288
gene11479	0	0	0	0.502268	0.581797	1.72782	45.9063	34.1752	26.2315	0	0	0	0	0.172225	0	0.898355	0.480325	0.479503	0	0	0	0.0991378	0	0	22.4014	29.8992	20.825
gene1148	50.4346	42.668	42.2095	27.5488	24.7999	28.4946	17.1458	18.7103	20.0048	26.3279	18.9244	25.6106	13.7931	15.8947	14.0604	9.22244	8.619	8.45647	25.9086	23.7641	24.9687	14.9753	10.9708	10.9934	14.3098	15.0684	13.3139
gene11481	1.30058	0.96971	2.15557	6.90023	6.75327	4.93243	3.55707	2.51336	3.04636	2.04589	1.87242	2.16957	6.02163	6.42675	6.80327	5.36873	5.80745	4.55339	1.20593	0.707131	1.22618	6.67883	4.74832	3.56498	3.6962	3.66477	3.50561
gene11482	53.4359	57.3883	54.291	15.463	14.8216	15.5206	27.5859	22.7009	27.1441	64.2792	77.5193	59.4722	24.2618	23.3263	24.6034	29.9755	31.7376	37.7418	93.5413	102.868	82.7596	20.4434	22.9065	19.4985	26.0653	27.1042	28.3358
gene11483	1.56512	1.66456	0.444939	3.38014	4.54104	3.0478	1.58294	1.11935	1.07657	0.702289	0.633252	0.719378	3.26743	3.79957	3.79444	0.229273	0.427412	0.323574	0.734938	0.652931	0.359607	4.99598	2.52367	4.3208	0.109404	0.0824781	0.0944762
gene11484	4.50125	3.07137	4.10209	20.5631	17.9263	24.6808	13.0988	12.1063	11.665	4.05782	2.51739	3.74576	5.72257	6.54807	6.55249	17.6787	16.1093	16.8918	1.75013	1.9281	3.33826	6.80669	7.17276	6.61918	11.4973	10.9718	12.26
gene11489	86.5945	93.6967	73.5465	53.0438	51.0544	46.8515	68.0792	70.362	70.8409	97.8961	102.709	87.2126	59.8936	59.0383	56.0162	72.2632	70.9739	65.2608	122.979	109.716	94.945	52.7356	49.94	55.0893	46.3139	51.836	49.8375
gene11490	110.249	126.476	111.126	26.7391	24.8053	22.7356	45.1994	44.0048	41.6806	102.792	109.822	96.2464	39.2697	35.4455	38.0403	35.0098	33.2224	37.143	109.302	100.74	108.686	41.0725	40.5414	39.7335	37.2819	38.7216	36.3249
gene11492	4.10662	3.16796	4.79178	21.5793	27.5342	17.3749	18.4833	15.938	18.0595	4.68526	5.26285	11.9356	18.4797	16.1435	18.0967	17.6202	18.7659	23.3425	5.0354	3.87263	5.98791	22.3359	19.1131	21.6987	8.84157	10.0194	9.90971
gene11493	1.84206	1.63929	2.28642	4.32355	4.48876	2.70469	4.38798	3.13272	4.16845	3.98221	4.92911	2.83659	7.2788	7.41964	6.04781	6.04695	6.41857	6.36708	3.90615	4.73083	4.31123	8.93245	8.6842	8.41096	1.22513	1.20154	1.89423
gene11495	6.21062	6.53688	5.19438	0.889132	0.789996	0.899916	0.68785	0.778142	0.986221	2.98809	3.19639	2.12288	1.47906	0.889642	1.19224	0.229166	0.61088	0.135473	2.32169	2.90273	1.88548	1.49682	1.48359	1.27399	0.853939	0.619309	1.01672
gene11498	7.46694	8.60862	6.23453	201.682	313.538	143.502	685.331	247.667	307.597	1.94815	0.484015	0	37.9427	30.9207	48.1316	629.01	655.261	502.924	0.52018	2.43222	3.67379	4.20471	4.98757	6.49815	2023.89	1340.12	1429.4
gene11499	232.572	262.764	243.479	74.0151	82.6732	59.5441	79.7326	74.7626	78.3776	177.3	196.444	175.57	85.8486	79.9471	91.9712	74.0889	72.7232	81.9583	243.64	243.436	231.208	106.603	91.0714	95.6789	108.539	102.209	105.372
gene11501	782.854	852.239	807.718	251.926	320.555	239.678	321.257	204.017	216.68	566.659	570.036	585.814	325.078	319.001	346.48	245.32	272.592	285.497	793.219	839.785	735.471	415.511	327.329	340.375	148.628	165.809	170.54
gene11502	2.36389	2.1473	1.07617	4.90036	7.50917	6.35718	9.02237	9.02801	7.97388	2.30113	2.31678	3.12925	5.47332	5.40078	3.82267	6.04535	5.8455	8.1793	0.742979	1.98916	3.03639	4.47583	4.22274	3.40039	6.08556	6.01529	6.2797
gene11504	0.300835	1.00618	0.682381	49.6938	63.1314	43.2412	64.4728	32.2613	28.8364	2.92211	1.52546	2.64579	28.8769	32.1023	29.8059	69.8338	91.2189	106.894	0.275683	0.0923567	0.22288	10.2136	12.777	13.6182	35.3274	37.9776	47.3185
gene11505	7.82512	9.08768	10.8049	5.0523	3.42847	4.78913	7.88064	7.30177	7.69472	13.5155	15.8984	14.4144	7.20199	5.70683	5.1566	7.74948	7.81855	7.36235	13.3141	12.4275	18.7741	6.01358	7.86796	6.23791	5.44256	6.32473	4.76099
gene11506	17.3142	21.5186	20.6331	156.845	160.9	134.549	157.254	140.098	138.651	27.4717	21.2367	32.8214	90.1121	114.08	86.9576	147.587	139.29	153.527	18.1009	17.3681	20.6012	63.5931	62.6963	69.03	117.297	119.692	125.147
gene11509	9.98389	14.6956	14.6995	2.64284	0.907506	6.26372	9.7593	8.67695	8.14083	14.2473	12.9615	11.336	0.619201	0.225818	0.772042	7.61246	7.79355	7.77832	6.40885	9.88446	9.17565	0.29065	0.268717	0.443021	3.46164	3.47566	3.93304
gene11510	1.31121	1.38386	2.10464	3.75193	3.01213	3.31412	2.3035	3.38845	2.63645	1.19101	0.710078	1.29725	2.54384	2.48615	2.54615	1.37453	1.86974	1.84437	0.932446	1.28971	0.878521	2.19132	2.52056	3.4005	3.19404	3.12315	3.05499
gene11516	89.2583	87.9691	88.6474	41.6484	39.5724	41.5805	43.5546	30.269	36.2475	67.0115	64.7802	70.0539	32.7223	26.2874	35.6525	41.4602	40.2556	43.9287	74.2652	86.7167	78.9213	33.9946	33.6106	32.0314	38.9364	37.3046	35.6562
gene11517	23.7772	24.8423	23.7799	23.5476	22.7977	27.609	22.661	22.9731	20.6366	28.7945	32.521	32.103	12.4966	16.3862	13.8684	26.9255	24.9787	26.4795	26.3112	27.9321	25.6702	13.0737	15.2066	14.1572	20.0392	20.9541	18.8193
gene11518	5.61731	6.21992	5.23112	1.13565	5.21061	0.0698099	0	0	0	0.510441	0.573311	0.241688	0.424247	0.631336	0.163952	0	0.0429065	0	3.0389	3.19718	1.92724	1.11781	0.137717	0.369174	0	0	0
gene11519	1.84979	1.65358	2.36426	0.402932	0.506067	0.440495	0.473099	0.475644	0.391847	0.162743	0.327541	0.597962	0.450585	0.37509	0.393167	0.24262	0.207677	0.327889	0.548596	0.867277	0.587594	0.814999	0.511446	1.02684	0.363702	0.349836	0.292262
gene11520	0.623687	0.736696	3.95087	5.56559	5.17791	8.56558	23.1089	20.1705	22.4335	1.99095	0.462203	13.0375	33.4375	50.1151	39.6001	9.89897	11.2704	5.12744	2.4398	1.04674	3.26418	53.6152	57.1411	93.713	30.2268	32.2451	56.2217
gene11522	44.5479	43.128	46.7426	11.3056	10.6893	11.2062	10.027	9.60841	10.6512	22.1128	35.3297	25.6766	14.7919	14.9418	13.3495	23.9033	25.0518	25.0974	33.6508	37.4442	36.6478	13.7136	16.0508	17.5581	16.4303	15.7104	15.5627
gene11523	40.6964	38.7587	51.3429	39.9313	29.0422	70.1097	226.048	159.177	134.506	34.837	32.5124	30.1468	79.9781	104.548	86.3279	238.49	274.611	257.717	33.5723	37.6409	42.585	70.8338	77.2423	115.323	291.132	351.829	392.721
gene11524	1.79248	1.92831	2.35056	6.75079	6.53717	6.04856	5.96275	6.09298	5.4139	2.20514	2.61387	3.13885	5.30744	5.60414	5.39531	4.30292	6.22993	6.29005	1.98287	1.8743	1.73672	5.60619	5.26529	6.33667	8.66242	8.90499	9.78939
gene11526	24.481	29.7155	22.6898	17.3344	15.3929	20.5267	18.9215	21.0034	17.9468	38.2739	27.6128	26.6345	15.6758	16.4812	16.5772	36.6344	41.1257	41.4265	19.7034	23.8306	22.1426	16.8853	15.7773	16.3224	26.3781	24.9037	30.4925
gene11527	44.1591	37.7616	45.1638	31.3527	34.0498	24.5615	16.3265	15.7203	15.6463	11.8598	13.1721	10.8697	16.2254	16.602	15.6331	16.7221	15.2359	15.1976	17.8291	17.7942	17.2118	18.8372	18.9295	19.1555	16.4307	18.2368	18.7168
gene11529	0.316225	0.221165	0.272957	6.96417	6.42327	5.17424	5.43174	5.27801	6.66933	0.312858	0.246738	0.375353	0.32942	0.34394	0.25908	0.305049	0.179771	0.17901	0.0446812	0.111346	0.117617	0.907155	0.426246	0.694061	0.208272	0.428135	0.511547
gene11530	0.85281	1.06393	0.917949	2.6386	2.36999	2.57813	0.736867	0.886411	1.5783	1.57539	1.59516	1.85099	3.2196	6.497	2.84144	4.28042	5.41584	3.28519	1.48676	0.506425	0.756261	2.86148	1.8019	3.41226	5.16048	7.17893	5.80625
gene11532	0.361668	0.286556	0.271272	1.89061	1.80433	3.17864	2.54135	2.77703	2.92595	0.30164	0.396615	0.394357	1.85409	2.41195	1.98126	1.40124	1.26521	0.988901	0.632774	0.408569	0.504947	2.44488	2.05062	1.39699	1.49258	1.43404	1.50008
gene11535	45.7739	53.0532	43.2868	39.8848	44.3138	32.6075	20.8329	18.9864	19.0573	51.8843	65.2748	51.2956	15.1559	13.4792	12.2398	14.0292	15.3589	14.5862	57.1436	59.9091	50.7636	26.553	27.0864	23.3833	14.0457	13.6696	17.3288
gene11536	104.356	69.2064	92.258	875.827	806.722	730.952	186.151	261.861	228.015	14.0158	29.5056	20.1595	145.151	145.35	175.201	105.07	67.45	45.5207	92.6048	47.6624	62.4423	193.9	166.615	149.526	118.605	98.1686	122.226
gene11537	16.3087	11.9688	23.6268	45.1756	54.4301	28.0719	0.717284	0.554328	1.02287	1.39805	4.05367	2.97628	25.0984	27.6928	26.7145	9.65818	5.82508	3.13684	6.22834	2.91292	4.08775	33.1639	31.1471	29.9386	7.06992	5.64164	7.50279
gene11538	10.3566	10.9635	12.4553	5.39031	8.96479	4.0179	5.69708	3.32116	4.01124	6.64557	6.77925	8.49335	36.7115	36.6314	37.7446	7.0677	7.40945	5.78791	8.4112	8.00806	9.17009	25.4386	26.6349	49.7523	13.2726	14.5154	16.3787
gene11539	753.445	867.634	720.576	638.468	764.528	602.446	418.798	459.555	491.28	803.941	707.604	700.676	938.736	990.478	1011.79	179.645	174.604	185.792	583.148	618.256	609.304	901.116	908.79	873.105	243.396	252.29	218.78
gene1154	65.5753	170.703	97.5191	14.1146	20.8395	9.86305	7.13575	7.46447	9.2231	75.2026	115.63	81.17	241.389	177.047	219.226	434.595	299.167	169.279	410.478	424.01	517.522	139.227	162.852	141.748	75.301	76.6102	50.0885
gene11540	0.309731	0.148125	0.695885	5.61166	7.68449	4.49351	2.37485	2.05906	2.11373	0.164941	0.132082	0.071643	1.5901	2.55912	2.31353	0.0350183	0.1414	0	0	0.0432446	0.0437829	1.68142	1.60467	2.22173	0.35856	0.0982269	0.265691
gene11542	2.43232	2.01338	2.36695	7.77567	7.23429	7.81361	5.799	6.82776	6.38773	3.40444	4.40331	3.49731	7.50098	6.72757	7.55637	5.00683	5.20081	4.77353	3.06529	2.11592	1.95486	7.18132	7.60791	7.90138	5.88139	7.18213	4.98575
gene11543	5.27538	4.9857	5.4614	1.70049	2.48403	0.937809	1.32114	0.715732	0.986092	3.68953	4.76504	4.52638	13.0936	15.7054	13.0752	2.47822	1.93252	1.81773	6.00853	9.16404	8.6204	11.7048	11.1571	10.2627	3.77068	3.44074	2.67282
gene11544	0.474742	0.888978	1.01437	8.48687	8.00701	11.0074	5.19859	4.85084	6.67523	1.83949	2.48771	2.88615	8.26828	10.1027	8.62003	3.85882	5.68443	5.00557	1.52021	0.919067	1.71646	7.08367	7.12404	7.31853	6.71218	6.34732	5.40985
gene11545	0.678587	0.47935	0.759007	2.55859	2.03737	2.92791	1.8202	1.81344	1.645	1.1263	1.25186	1.81091	2.61628	1.85099	2.45937	3.05699	2.92042	2.97548	0.912726	0.74731	1.24037	1.91653	1.88927	2.05687	2.28835	2.40833	2.19391
gene11547	425.648	515.717	400.926	547.112	545.662	708.816	507.295	549.998	553.041	419.811	336.932	388.26	535.397	599.65	548.07	287.995	277.021	281.709	478.191	420.586	424.07	522.335	531.893	481.915	344.249	332.292	313.293
gene11549	0.041976	0.176186	0.239089	2.51623	4.54924	3.71048	1.55967	1.27144	1.46974	0.298842	0.489621	0.0356205	2.12696	1.96409	1.24457	0.565374	0.820621	0.501769	0.256033	0.401726	0.227545	1.67505	1.30148	1.58912	0.0886536	0.118856	0.207768
gene1155	2206.82	2846.42	1946.66	4094.18	3988.36	2936.72	5301.4	5628.78	6141.98	4060.71	4822.95	3173.04	8439.07	8145.98	8446.14	3437.4	2851.85	2879.61	6057.66	5410.46	6524.9	8525.51	6256.89	7727.75	1172.39	1332.66	1050.42
gene11550	0.377892	0.254268	0.245768	19.1646	9.92406	34.0751	33.7594	31.8809	28.2307	0.719466	0.580843	0.981262	3.07733	4.6669	3.71919	48.4236	49.7643	52.0729	0.249266	0.331992	0.34657	5.71364	6.1947	5.58486	6.94086	6.2585	7.1391
gene11551	1.04711	2.90227	2.4549	179.184	42.2647	199.916	157.299	129.517	152.656	1.18667	0.554425	0	2.71228	4.89078	3.68616	104.785	114.106	101.714	0.926355	0.851467	0.81877	3.87864	2.03642	2.30947	119.673	132.559	128.826
gene11552	22.5502	20.9731	26.2947	30.3067	21.8321	31.475	30.1815	27.889	29.6462	23.3401	32.3705	24.5349	21.3689	19.898	23.3457	45.9661	53.4118	49.1404	35.8177	31.1238	32.6916	23.2553	18.1567	18.6917	77.9568	71.4837	70.162
gene11553	0.000485246	2.06875	1.43677	4.60787	4.03957	6.22536	8.01432	6.73904	6.73165	2.52931	3.43794	2.7477	6.76934	5.35619	7.49952	0.968193	0.804093	1.68537	2.45081	3.2035	3.02479	8.23987	6.50437	8.76749	0.569475	0.955552	1.51003
gene11557	0.95189	0.119653	0.487036	0.521325	0.334819	0.492382	0.217683	0.482011	0.210915	3.47578	3.59771	5.26911	6.72147	5.74422	7.25819	0.218616	0.265795	0.187246	3.04303	2.06272	3.84131	3.61228	4.82621	3.46624	0.0396212	0	0.045946
gene11562	1.19757	0.761351	1.23041	11.6174	11.0094	12.1738	6.03027	8.13268	6.86513	1.48057	1.84254	2.03835	8.40955	7.04956	8.68385	6.32187	5.26721	6.25238	1.54926	1.38774	1.19935	7.65149	8.1988	8.03669	9.39073	8.20384	10.4835
gene11564	38.771	42.746	45.7384	51.3049	36.7847	54.4557	69.4121	82.7725	78.1172	115.098	114.766	93.7579	16.7958	14.0258	15.4714	18.7572	20.1278	24.1563	65.4877	67.7673	69.65	15.7387	16.0248	13.1227	15.6017	14.9103	15.1727
gene11565	246.806	281.961	221.286	120.528	135.237	109.192	141.896	131.603	132.149	262.99	271.07	240.622	122.375	119.634	132.052	167.588	150.74	176.543	342.314	349.959	315.98	133.677	124.404	129.227	125.532	119.253	121.444
gene1157	37.9045	43.2494	39.2508	15.5917	23.1158	25.614	20.94	23.1284	23.679	40.7496	38.3144	53.1723	40.832	50.7531	46.185	16.8253	13.6764	13.09	28.4943	28.5234	37.813	33.7597	48.2397	36.4658	14.477	13.9191	16.959
gene11571	26.4665	29.325	27.1363	47.4293	41.9294	57.5969	43.3851	42.6376	38.1765	21.6672	21.5234	21.4473	25.8067	26.5322	25.1897	51.9976	51.7833	48.9448	21.9049	23.8353	24.0908	21.6725	22.8325	21.1313	53.0795	54.2229	54.8778
gene11573	0.607984	1.04928	1.16145	4.18666	2.14061	1.83467	0.624283	0.2967	0.456062	1.20309	1.26992	0.713966	1.57738	1.11336	1.80985	0.49278	0.904388	0.175283	2.6921	1.41143	2.01817	1.1678	1.5366	1.97533	1.0829	1.20233	0.645867
gene11577	2.93068	4.88372	5.00847	11.6707	11.4935	10.1376	16.8641	16.6032	16.6643	13.8241	8.12732	10.4796	15.5657	16.1604	15.9214	11.5985	10.6331	12.0261	6.75245	5.05146	5.84033	16.3396	17.0377	18.421	7.38006	8.48565	7.30792
gene11578	0	0.357238	0	1.38877	10.4943	3.65695	0.945387	3.15673	3.62098	0.154545	0.162567	0.148557	16.1997	12.0827	13.9398	3.03528	1.23999	0.586874	0.362405	0.865428	0.490543	22.9074	27.7054	38.994	5.15427	5.32146	4.82651
gene1158	0.301061	0	1.45816	0.792676	0.11837	1.10303	5.97747	5.60068	3.78182	0.368479	0.26265	10.6596	0.0558643	0.51193	1.65788	0.363956	0.306112	0.568915	0.192422	0.277022	0.613759	0.288359	0.81926	0.168515	2.29362	2.86527	2.86251
gene11580	1.85161	3.49768	3.1945	8.92512	9.31678	10.6888	14.5642	15.0937	15.6288	2.2338	4.42489	4.00469	8.36156	8.21179	8.67532	8.15759	7.50514	6.89476	3.496	2.77321	4.45891	8.73496	9.9701	6.43231	17.1222	17.3761	14.7494
gene11581	62.5378	62.0163	53.3612	65.4416	66.1747	67.0755	76.551	76.518	70.4815	52.0453	48.0695	52.2634	57.6477	68.216	61.1034	65.2595	62.0085	61.4348	91.7469	89.3418	77.7286	53.1717	52.6145	53.1512	11.8685	20.3064	20.8874
gene11582	107.662	115.103	106.51	59.0426	65.2085	51.329	85.9013	84.6176	87.2353	61.2112	56.6942	61.9595	122.318	106.842	118.663	176.138	186.283	224.197	47.2981	58.5908	74.0268	111.276	115.077	116.334	385.227	375.19	385.594
gene11583	101.808	118.41	100.061	11.9773	14.417	10.9289	15.5172	13.7193	15.0641	43.0867	45.966	50.2005	13.9896	14.8688	13.8733	7.02813	7.49924	7.17212	62.4166	71.1691	67.3795	15.9054	15.4845	14.966	8.7529	8.7279	7.36119
gene11585	1.46753	1.64031	1.46244	0.745321	1.02162	1.35939	1.18694	1.15072	1.18109	0.66441	0.639032	0.479957	2.09932	1.55427	1.21157	0.551579	0.483027	0.324378	0.82759	1.24288	0.782054	1.35223	1.25818	1.26565	1.44318	1.85275	1.57553
gene11586	0.24106	0.507019	0.414368	1.38692	0.529909	0.941834	0.770308	0.936409	0.767257	0.132835	0.393125	0.167612	0.224483	0.109728	0.169621	0.14605	0.364358	0.349762	0.578252	0.0909371	0.128296	0.111608	0.0561393	0.0281418	1.37734	1.95599	1.71388
gene1159	7.16486	3.82092	10.1322	12.128	9.51569	10.1525	3.48144	2.82646	1.52617	6.25953	8.20002	6.05187	5.81579	2.66923	3.9052	6.71676	7.58936	4.98142	7.11854	6.64009	7.91472	6.78186	7.73632	5.64469	6.50545	7.51988	5.33299
gene11591	3.05309e-06	0.132839	0.229399	1.30917	1.22517	1.39393	1.17123	0.213862	0.548277	0.140053	0.723436	4.51419e-33	1.3009	0.893682	0.783296	0.288749	0.652481	0.634194	0.150989	9.723e-06	0.313746	1.07955	0.753015	0.362292	6.07991e-12	0.838967	3.06286e-07
gene11592	5.82915	4.87035	6.4393	21.2725	19.5279	17.8577	11.5597	13.4662	12.223	9.89308	11.4548	9.63487	19.3282	19.0727	19.524	22.0741	23.2941	28.8859	8.97169	6.2844	7.89358	24.3617	19.8137	23.426	10.0251	10.4751	9.06461
gene11595	5.83516	6.88717	4.6097	1.70729	1.89007	2.93328	0.839379	1.24372	1.27254	8.13859	5.67404	4.65698	7.45921	8.31844	9.66304	1.80552	2.39252	2.21032	26.1249	28.0035	21.0524	11.3554	16.1194	13.7437	2.14249	1.6178	1.48224
gene11596	0.206892	0.592997	0.170482	0.174841	0.322672	0.310202	0.0221816	0.0449806	0.0873559	0.19078	0.345169	0.409621	0.936817	0.509144	0.947037	0.352063	0.220332	0.0231645	0.460984	0.588322	2.02965	0.120811	3.49322	2.07455	0.239878	0.203599	0.168131
gene11599	11.6958	10.5831	12.4788	5.44083	8.85445	8.41262	6.5694	5.32392	5.64804	10.3324	8.20549	25.5713	30.0797	39.7485	37.1012	19.9074	21.1604	17.5466	9.07572	11.3784	10.9617	45.5604	54.3885	61.0177	21.6701	19.9547	27.9172
gene116	1.66184	0.89739	3.33503	0.182516	1.14823	0.0910278	0.191359	0.155205	0	3.83308	4.50727	4.98628	0.632337	1.04621	0.876556	0	0	0	3.99433	3.69193	4.21869	0.919879	0.70969	0.635077	0	0	0
gene1160	1.78388	2.17697	2.57939	9.33863	9.92361	12.2751	3.94055	5.30365	4.06649	1.37632	2.98484	2.52394	8.93608	8.22239	8.5174	3.30406	3.01226	2.62901	1.24635	1.66773	1.50151	6.97768	9.49944	7.62195	4.921	6.31326	5.06243
gene11602	0.485049	0.782092	0.635695	0.362101	0.24229	0.205863	0.170749	0.261525	0.0850982	0.304254	0.592569	0.454401	0.696745	0.492578	0.843487	0.0286023	0.116086	0.0615101	0.731621	0.733056	1.10882	0.540099	0.631854	0.648522	0.18592	0.107155	0.0312467
gene11604	94.3034	116.604	94.0348	55.231	38.8209	66.1956	251.859	213.099	225.091	191.219	179.104	166.566	29.6301	36.8102	31.722	73.5389	76.6322	89.0696	234.458	277.959	273.884	28.112	34.5325	34.1439	46.7557	44.6561	46.311
gene11607	40.6992	45.3201	34.556	9.32789	7.33842	12.431	23.014	22.5788	21.8174	20.8746	17.0466	17.9258	3.17592	4.5046	3.28965	11.6506	11.4784	10.1058	18.5854	19.8208	17.5238	3.34953	3.02239	2.7489	13.697	14.8026	13.1331
gene11608	19.3388	16.967	18.8936	17.7668	19.3806	17.3707	19.6668	19.0735	17.1789	38.4571	39.1055	39.9369	33.388	34.9587	35.9149	20.9153	18.8591	22.9364	21.1995	19.5087	21.2082	27.8765	33.361	32.5044	11.8328	11.3851	12.4104
gene11609	0.373056	0.556384	0.333953	1.77574	1.92422	1.16169	2.61036	2.90631	2.3607	1.0731	0.936773	0.8082	2.46785	2.68442	3.40554	0.883611	0.745186	0.739196	0.836847	0.718367	0.748155	2.519	2.17996	2.55652	0.744704	0.980992	0.932731
gene1161	2.30192	0.944253	2.98104	23.3187	32.1406	20.7539	29.3382	9.59766	10.7606	1.20585	1.04429	1.6032	4.76794	4.3421	3.62896	8.7877	10.337	9.2711	0.604662	0.368633	0.319797	2.98959	3.88612	2.96435	3.63586	4.41862	5.38747
gene11611	1.95408	2.68078	2.19923	0.0206478	0	0.021251	0.026529	0.026902	0	0.161466	0.0970804	0.0305652	0.0410553	0.0199497	0	0	0	0	0	0	0.0921677	0.662219	0.142227	0.299317	0.0464686	0.116553	0
gene11612	2.69042	2.36362	1.90142	5.58021	4.48925	3.35751	4.90142	4.8087	4.47346	0.462119	0.732945	0.296768	1.49554	2.6597	2.2737	1.10736	1.68351	1.14782	1.68556	1.01555	1.79183	1.45726	1.89792	1.45551	3.15403	2.80395	1.53234
gene11613	0.0636591	0.0836582	0	0.0661397	0.0183425	0.0193473	0.012022	0	0	0.127594	0.0573161	0.0269854	0.531335	0.294205	0.417247	0.0475742	0.0945079	0.188909	0.0326481	0.0308237	0.0144167	0.539706	0.987975	0.710555	0.651817	0.554705	0.254749
gene11615	2.10909	0.795452	2.12947	0.942458	2.87485	1.03492	0.13199	0.110263	0.0598203	1.94001	3.0937	1.89845	5.27766	4.54132	4.62454	1.93794	1.84005	1.1512	2.481	1.06788	2.12501	7.54765	7.73688	7.65967	3.19179	3.57456	2.23577
gene11617	135.308	138.87	127.826	22.0835	20.9916	23.3042	38.2498	34.1281	33.7157	124.612	100.323	109.451	33.5123	27.545	30.5414	31.9575	33.8559	35.6507	167.56	186.609	180.496	35.3192	32.3777	32.7859	28.4065	29.9585	28.9802
gene11619	5.33511	2.97261	22.6757	9.6322	11.0867	11.6322	78.715	37.9923	55.6692	3.31052	1.85325	18.2422	28.324	43.1036	32.3131	72.2553	107.236	68.1545	0.608996	0.689966	1.40507	44.607	51.8826	82.1342	81.3406	85.6718	140.664
gene11620	190.663	203.594	186.181	64.2135	54.2383	61.4393	90.9671	74.475	77.7879	80.1827	81.9695	72.1168	48.9486	55.1762	50.3962	52.9033	55.3545	55.9855	120.324	121.123	108.481	31.9744	33.8134	36.4197	71.3019	73.7904	82.4754
gene11622	12.4626	11.6221	14.1089	13.2487	11.899	12.1506	12.0453	11.3863	10.2798	11.0811	11.4001	11.8117	16.058	14.1032	16.1599	25.575	24.7305	30.328	12.1925	12.2324	12.7715	14.1157	15.8583	15.0605	16.9652	15.1407	17.2025
gene11623	8.99646	10.1101	8.16799	23.5646	21.0201	26.3639	35.108	34.0128	38.0128	13.3953	14.2343	17.4979	17.4464	18.7453	16.9644	30.1302	31.4299	29.1246	16.7031	14.2119	15.4452	16.3016	20.8049	17.794	37.0773	39.0487	37.4933
gene11625	11.8783	12.1427	9.19607	3.28431	2.92784	2.40774	3.70232	4.04272	3.50498	13.827	13.8689	12.9661	4.7029	4.07168	4.46056	7.09304	7.01655	8.45916	10.9197	12.1726	12.3554	7.89958	7.22189	6.86095	5.51786	4.02922	4.38866
gene11627	7.62866	8.0769	10.5207	2.54571	4.60073	2.30645	3.36195	4.81274	4.35077	2.09575	4.54984	1.33304	12.655	10.1431	11.9112	10.8533	12.7923	10.2232	2.85665	3.77606	5.05343	18.6591	21.8368	20.7903	19.6535	22.4108	12.3438
gene1163	1.04847	0.48701	1.28035	10.7399	9.7659	16.1938	3.18762	4.12312	5.94436	3.1426	3.48081	4.41488	10.567	12.0687	10.2965	4.32335	4.20385	3.54055	1.48416	2.21154	2.30592	11.3384	15.3726	12.3984	5.85937	6.5466	6.41391
gene11639	299.265	312.845	283.253	14.9817	17.7428	12.2028	34.5337	46.8613	40.8557	314.409	301.159	250.599	16.264	17.9316	17.4092	27.0606	29.3408	31.0855	187.179	139.533	183.954	16.4744	12.9839	11.1715	17.0461	15.901	15.1494
gene11640	5.83668	5.10584	7.07696	3.90993	3.77733	3.69579	3.83247	4.30839	4.40544	11.1775	12.638	10.8903	3.54632	3.42989	3.89121	2.0166	2.11779	1.90613	7.64837	5.75309	6.99139	4.58486	3.71473	3.77827	3.22687	3.27623	3.1273
gene11641	70.638	88.2706	69.4696	31.5716	31.5751	26.9765	38.2133	37.7686	46.0335	37.5585	35.9831	36.6508	27.2838	30.3871	26.8838	25.8903	25.517	23.1278	47.5475	37.4958	31.0554	33.3727	22.3086	26.9474	36.6726	35.7674	34.9508
gene11643	18.1798	22.6032	19.7118	3.88047	4.71936	5.72063	6.10701	4.8825	9.03214	14.5989	11.2239	13.1695	21.4623	35.82	22.8543	14.3202	14.3761	16.2907	33.4075	37.3549	23.7705	20.6486	24.1012	28.5341	16.0873	16.9868	19.0266
gene11644	26.3713	29.6454	22.2049	5.66983	5.39465	6.26623	6.68199	7.09248	6.45068	14.4059	25.2717	17.2887	4.69135	4.19659	5.15987	7.23888	6.74968	7.34686	55.7295	66.776	51.3266	5.84645	5.97852	4.75083	12.357	11.3242	11.8156
gene11645	7.29451	9.90441	9.8181	248.047	306.348	233.462	148.752	66.1741	62.4249	9.67544	7.42833	10.0041	74.3765	87.7323	79.2245	108.332	114.02	141.138	11.8579	9.09147	6.77079	64.6194	60.783	54.2737	42.5888	50.5369	70.7574
gene11646	6.35788	6.50791	6.43047	10.6255	14.2548	8.694	12.3292	7.58053	10.2325	15.6346	18.4592	15.2399	32.6319	36.5457	36.0371	17.585	13.9156	14.0719	12.8342	14.5251	16.8884	34.0166	61.4509	44.1906	5.66784	5.52287	5.58415
gene11648	2.41763	2.52124	2.83639	5.19993	6.09875	6.23345	6.25142	6.11565	5.69266	3.72119	4.50472	4.05569	5.75544	6.24754	5.54019	5.23993	5.5479	4.50353	4.20804	3.44533	4.14132	7.22201	7.25458	6.45845	4.98253	4.26784	4.02577
gene1165	40.3317	38.8404	44.0901	70.9885	56.8801	75.7755	148.32	126.905	123.191	28.1493	23.3744	29.4448	46.0067	46.5821	43.0619	83.196	86.5026	97.7607	24.1392	21.2191	25.9757	21.3781	23.2372	27.3534	113.912	110.188	116.133
gene11652	8.37565	8.94583	4.36668	20.2811	27.2686	15.1244	10.6995	13.488	12.2997	2.37842	1.75184	2.96842	11.3552	12.2809	12.9458	4.49498	4.75055	2.58164	6.13552	4.48052	3.8956	8.82302	7.11301	7.9409	5.0156	6.29166	5.69001
gene11653	1.77824	2.66407	2.36694	11.1047	9.15797	9.69112	4.96558	7.12446	8.46573	2.60301	3.94174	1.29063	8.75761	9.92242	9.35789	5.25234	5.61916	7.83828	1.626	1.70338	1.36176	8.19306	7.8745	7.84821	6.14363	7.87317	5.3495
gene11654	0.605455	0.0334728	0.367584	15.7533	25.3657	13.2308	5.92024	2.77081	4.56629	1.04881	0.582724	2.37302	18.0773	25.5041	20.3989	4.44753	4.52868	5.49467	0.0996758	0.188981	0.0886237	15.5925	22.852	29.2584	2.32363	2.86242	4.02879
gene11655	20.3093	15.8827	22.1559	30.4263	26.4767	28.8759	38.5139	32.494	31.5788	18.8386	20.7481	22.5293	22.5921	20.4246	23.3851	34.3099	36.444	38.7744	19.1431	20.312	20.6794	19.9545	21.9551	19.4867	39.0188	40.0677	41.282
gene11658	1.24131	0.855546	1.38882	6.10704	6.78928	5.26886	5.18734	5.00677	4.20617	2.0707	1.22696	2.03077	8.27604	9.28387	9.4782	5.43418	6.36258	5.5564	2.07329	1.44702	1.53672	5.88358	8.03547	6.82701	4.97416	5.15888	5.19411
gene11659	0.147142	0.142059	0.170337	3.00678	4.92122	4.1944	2.51196	2.68585	2.1688	0.323514	0.185333	0.43009	12.3231	15.1548	13.9725	2.89395	3.43679	2.73516	0.612006	0.384349	0.344387	12.0312	18.0655	18.3348	2.3809	3.00774	3.0749
gene1166	5.11965	3.53836	3.28586	0.127731	0.122144	0	0	0.333021	0.282834	8.43724	7.88524	10.5047	0.343866	0.0305103	0.126368	0.244163	0.530952	0.512071	5.94275	3.42162	5.12096	0.188101	0.0623868	0.0311736	0.548902	0.367601	0.168083
gene11660	4.64336	4.50433	4.02707	18.9174	25.5084	5.97984	9.30088	11.2599	9.54696	6.51637	7.82976	6.21877	38.0847	27.7523	33.544	22.7432	18.7998	18.2899	9.83055	5.7457	9.63558	30.6848	32.6069	28.5489	14.7982	13.8881	13.256
gene11661	6.05869	7.06466	8.13297	3.35549	7.68639	0.926701	0.990745	1.96249	1.82021	8.90057	9.56235	9.99611	33.1534	27.4849	33.1999	13.6786	10.1463	17.7337	11.9455	11.633	8.50659	38.4052	40.8598	36.4678	7.03525	5.21173	6.87565
gene11662	5.36374	5.1459	6.17869	5.17104	7.07661	5.16248	3.63579	3.817	4.39275	2.49133	5.17538	4.26593	6.18112	4.89995	6.06983	0.282887	0.422706	0.54942	1.80001	3.62431	3.88424	4.81037	4.59169	5.2404	1.17939	0.454892	0.894706
gene11663	5.65476	3.92909	6.92841	18.9018	18.8611	25.7609	21.8619	17.1235	18.2195	5.30487	5.76271	7.44744	12.6264	15.5028	11.5766	19.2612	22.0526	23.5614	6.39543	5.2222	4.62406	6.5465	8.65429	8.79583	12.5477	15.4289	15.2826
gene11665	29.8409	29.3525	31.3471	7.65115	6.99112	8.32086	11.2843	12.029	10.8222	8.37557	10.4166	8.59026	8.18804	7.76909	8.37957	16.468	16.5209	19.7266	18.0081	24.2511	18.6755	8.22024	7.0291	8.37216	15.0424	14.9202	15.9922
gene11667	0.812143	0.361316	0.994288	5.93837	7.13518	4.69708	3.69685	5.54823	3.86426	1.70953	1.63061	1.72679	3.42593	5.02167	3.92028	3.75023	2.25229	2.87145	2.1056	1.68937	1.5659	4.72186	4.12852	4.35712	9.81107	8.80527	8.53802
gene11669	34.7709	38.5749	26.7223	12.5328	20.6294	6.4274	2.13455	1.72813	1.2594	27.7262	29.1104	24.7597	34.242	23.4506	29.0766	19.7432	19.0683	23.1837	29.5245	26.853	27.4201	29.6907	27.195	33.4252	12.5373	12.2419	15.158
gene1167	34.2713	37.7398	34.8919	33.3077	23.3729	31.5075	45.3312	46.2166	42.745	23.0126	23.4364	23.4448	16.5464	20.1766	19.8917	37.3924	36.9661	40.3965	22.8718	22.5304	25.1099	17.3867	17.0746	14.6513	50.0555	41.9372	46.1568
gene11673	0.644396	0.53283	0.743006	4.99649	6.52926	5.87465	2.2578	2.70118	2.41355	0.679693	0.629505	1.22219	5.0676	5.74031	4.6992	1.34147	1.181	0.803401	1.27866	1.1507	1.18362	2.81555	3.27999	3.26995	1.04389	1.15125	1.25963
gene11676	18.2675	18.8264	19.843	0.901875	2.69334	0.286894	0	0	0.100703	0.0602312	0	0	0.037724	0	0.0773065	0	0.0502478	0	0	0	0	0.0797823	0.080332	0.117546	0	0.188836	0
gene11677	9.61792	11.9385	8.14385	0.528462	1.83466	0.645864	0.0791982	0.0538819	0.026386	12.9591	12.1718	13.7241	9.18137	7.00964	7.80105	2.56777	1.9578	1.42289	12.2203	13.2428	13.1685	11.5343	10.4677	11.5878	4.14567	4.64973	4.34131
gene11678	3.22392	1.83718	3.42192	24.9207	22.1641	23.799	22.3645	26.1613	24.9651	8.2145	8.51705	7.15659	21.7529	21.3308	21.4062	31.5688	30.2786	34.8202	7.80857	7.15499	6.59802	16.7347	19.2692	19.1986	26.9348	24.561	24.3801
gene1168	35.6294	36.9546	34.4501	10.6858	10.814	11.5015	29.5295	27.7848	26.6139	32.6778	31.6618	34.2917	14.4213	13.1686	14.0399	28.6246	28.9218	30.3102	22.9004	32.0626	29.1982	13.4843	11.0398	13.9378	22.3484	21.5556	23.3735
gene11680	5.02138	3.91787	6.49001	29.2595	32.3629	23.7316	32.6819	31.4977	35.0834	13.0631	13.8157	12.3266	37.8375	39.1273	36.1582	53.9594	51.6187	55.845	10.2747	11.0026	10.0917	34.8469	35.702	36.885	33.7488	29.4234	34.6752
gene11681	12.3835	11.4824	12.9987	8.81778	7.94575	8.96198	6.05708	5.94659	6.15903	12.6443	15.0072	13.2277	5.39142	4.9285	5.36541	9.87296	10.4541	10.3411	13.0622	15.6169	15.31	5.99224	5.32057	5.38478	8.47225	8.11991	9.61705
gene11682	50.184	50.3244	56.4419	25.9956	28.7115	32.2607	24.421	26.7225	24.8984	37.8756	38.7135	40.8115	11.0978	9.54618	10.779	27.5792	39.0885	28.4343	60.1498	65.7082	78.3811	14.9741	20.9495	20.1771	38.2236	44.9814	31.3381
gene11685	2.75351	2.40508	2.91276	10.6875	11.3268	8.13902	4.77174	4.71624	4.40461	4.15033	4.65501	4.08593	4.70204	5.244	5.64334	3.87495	3.18754	3.77181	3.36587	2.70521	2.23141	6.54133	4.69971	5.2184	3.26807	3.13223	2.3883
gene11686	0.509612	0.829626	1.09851	3.37954	3.05728	4.58856	2.37547	1.48913	1.63907	0.927122	0.487611	0.220831	10.8491	12.1644	11.2062	2.52993	2.2617	1.6229	1.6489	0.653356	1.76524	13.4124	15.5668	10.2986	0.551524	1.23206	0.563111
gene11687	3.53106	3.17287	3.44563	13.5193	10.6548	17.6421	9.64108	11.9066	11.5319	2.65352	3.01187	2.47455	14.8144	15.4524	13.9195	5.52193	4.85361	4.70146	4.47961	5.77338	4.01559	9.69302	10.7345	11.2274	10.2587	9.70391	8.70307
gene11688	220.217	251.492	200.451	12.1197	10.4719	11.0533	9.01614	8.641	8.17269	132.99	110.028	105.121	9.50179	7.04001	9.11558	20.6837	15.3879	15.4094	225.406	229.258	195.035	13.5502	10.6405	11.1886	15.8107	16.2449	17.6824
gene1169	73.6979	102.576	76.5611	162.156	154.406	219.793	132.516	127.908	118.817	101.66	88.2512	107.254	120.428	130.09	117.607	99.5905	101.8	112.806	107.333	92.8209	94.6952	117.498	112.526	104.529	103.324	103.643	92.6888
gene11690	4453.86	4794.64	4144.94	456.947	241.682	689.104	2984.28	3603.82	3535.11	5044.24	5289.45	5022.59	176.62	159.477	172.39	145.619	172.851	159.623	5392.24	5037.7	5274.22	169.24	156.428	148.817	359.638	400.893	342.454
gene11693	375.845	420.558	287.375	372.996	286.811	320.454	459.924	510.682	511.998	155.9	159.149	129.154	336.666	358.807	334.935	682.901	573.776	505.349	367.007	353.59	364.263	324.575	321.607	303.316	900.968	904.678	875.754
gene1170	44.677	46.2829	41.3155	13.9445	11.5006	15.4185	28.5694	29.7301	25.6627	30.3944	48.4985	27.021	12.5607	15.1521	13.1495	35.3796	28.3404	26.8091	40.7872	46.119	34.4065	10.9118	10.3968	13.6186	23.3914	22.1538	28.672
gene11701	1.93756	1.66405	2.23022	9.69128	9.88336	9.0609	3.05249	2.32593	1.97183	2.54375	2.25597	3.30585	3.11693	3.10099	2.88785	2.90952	3.2207	3.04759	1.72217	2.07865	1.35795	4.62123	3.17833	3.70616	1.089	1.07192	1.21768
gene11702	1.19079	2.75949	1.53669	2.82684	3.27975	2.65333	2.13917	3.16834	2.91823	1.30531	1.40263	0.924554	1.53587	1.47179	2.03554	0.0531381	0.264474	0.225409	0.56801	1.63323	0.460148	1.83855	2.40947	1.24968	0.273472	0.311871	0.372808
gene11703	1.26315	0.945282	2.25682	65.4759	12.6751	85.7109	175.765	136.289	167.395	1.94176	1.92806	2.56132	1.64215	2.72415	1.60391	14.2725	13.4448	11.0953	1.10183	1.97255	2.39145	2.59175	3.05238	4.07627	24.923	24.0843	22.6192
gene11704	0.950703	0.796625	1.0929	23.0949	15.0055	29.2687	44.9052	35.2955	44.2073	0.749022	1.14117	0.441706	4.63997	6.13233	4.02702	12.3143	11.3144	10.5901	0.269087	0.252957	0.261231	4.70367	4.89106	4.96463	10.8372	10.2776	10.1578
gene11705	11.3216	8.97958	9.91479	118.6	81.1443	108.267	128.914	141.183	148.61	18.2661	16.7414	18.3751	38.8784	35.1632	37.9482	71.2909	64.6594	69.1094	12.2819	12.2062	10.6123	33.0219	30.209	28.2458	135.437	131.277	140.897
gene11706	7.76528	9.82496	5.67236	9.4179	11.007	4.84494	1.5047	0.823063	1.55252	1.70311	1.07085	7.22111	4.95242	5.775	5.05628	11.1777	6.00051	6.85243	2.2668	1.64162	1.41559	16.5188	27.0025	13.1614	18.2332	14.2695	15.7138
gene11707	6.11485	5.80379	4.36906	11.4321	12.7326	9.28783	6.47806	5.53015	5.15703	2.06311	1.36056	2.06298	8.26761	8.24824	7.20636	2.26545	2.03117	3.16498	2.22602	2.70525	1.52986	9.16659	8.12375	8.69684	3.55717	3.47163	3.53489
gene11708	24.4956	16.643	33.6932	10.0735	12.9893	9.74917	14.1232	8.67199	10.9697	6.78834	3.00825	6.1478	10.8207	12.5272	11.642	8.18873	11.2226	8.42835	3.98857	4.40203	5.27541	21.1469	26.8909	31.4729	3.76252	4.36938	4.3114
gene11709	2.505	2.07592	3.49374	12.7262	13.8399	11.7164	12.08	9.87312	10.874	5.30389	6.03845	5.45574	18.0184	16.0438	17.5377	26.0324	24.2276	30.0202	3.20832	3.13047	3.45895	17.6577	16.4816	18.6263	9.8801	10.8624	10.0652
gene1171	265.199	286.601	269.435	62.2912	22.3965	115.762	256.327	251.486	234.803	376.518	274.859	306.567	39.0551	43.5482	38.5811	337.596	387.026	394.607	170.797	211.635	256.218	64.9134	56.6382	58.8865	102.597	109.529	98.0064
gene11712	5.76278	6.89957	4.88186	19.5203	17.5507	25.54	21.9699	19.0428	18.476	6.51365	6.42349	8.61008	9.79786	10.8809	7.89542	41.6066	49.7673	71.307	7.12094	8.20268	8.70799	11.122	11.0079	11.0623	17.3032	18.7606	18.7123
gene11714	61.1423	77.7152	46.0088	116.501	131.875	96.7638	80.1906	92.7077	91.475	44.8424	60.4344	38.4304	96.3795	97.44	95.7773	168.784	151.029	182.585	164.848	150.881	126.05	112.531	95.4501	104.878	124.164	112.346	121.971
gene11715	8.95407	8.69041	8.57205	8.21558	9.64729	7.77478	5.1717	4.68023	5.01589	5.26049	5.1115	7.82758	15.1733	14.2557	15.2656	8.76103	8.3938	8.98377	8.10151	8.08389	8.24594	13.5987	12.6566	14.5465	11.618	12.0918	12.0566
gene11716	72.3887	69.5822	65.9887	188.137	188.855	134.435	83.5273	83.5434	76.6433	42.911	20.949	35.0514	44.1684	56.6362	43.2344	35.5245	31.7116	30.438	55.4548	50.5416	42.5396	32.0163	28.6026	23.199	82.4678	84.5708	77.3149
gene11718	32.5085	30.133	27.0483	17.0317	22.0662	14.5421	16.8549	15.2128	16.0435	29.9342	28.6541	29.74	33.9866	30.7265	35.8444	19.8697	20.9532	20.4397	33.2859	30.0408	34.102	45.8077	37.9374	38.2031	31.3508	30.3016	30.6829
gene1172	26.4827	27.7164	27.6402	54.6319	45.5263	63.5179	54.8749	50.3529	51.8406	33.8772	35.19	32.433	29.3611	31.7459	29.6315	77.8689	68.3007	82.0119	27.2339	28.8721	25.3577	26.4825	29.5014	29.9237	64.0724	60.9572	66.6482
gene11720	6989.31	7639.5	6852.83	1844.01	2801.17	1212.63	1409.39	1423.05	1505.04	5873.83	4829.77	4732.73	5500.43	5630.05	6249.13	1378.58	1260.48	1380.77	3810.76	4696.03	4221.17	5705.71	5563.4	5836.62	1338.16	1286.66	1213.75
gene11721	13.2245	14.8575	12.2583	30.9817	23.963	42.4515	42.695	50.1592	46.989	11.8613	6.57245	10.5788	10.8863	15.0844	13.4081	16.1905	14.3192	12.9355	9.28225	7.39993	8.30968	8.88849	8.12164	8.33219	22.5373	19.1586	17.4694
gene11722	0	0.220797	0.16062	0.0628931	0	0.581981	26.4348	15.3592	17.4986	0.114483	0	0	0	0	0	7.82136	13.3453	12.2872	0.0431174	0.0819161	0.115388	0.0737144	0	0	0.0479867	0.0241812	0.0277213
gene11723	4.5159	7.62727	5.56699	33.8707	32.9917	28.8012	33.5345	35.5677	41.2187	3.03145	4.85196	4.57515	26.7607	28.0132	26.7989	17.4452	16.7388	19.935	7.24822	7.81881	6.7072	22.3815	29.5488	27.6364	15.8217	17.5097	17.2414
gene11724	41.0264	45.9104	42.5562	57.5722	62.4042	54.9382	46.4134	40.6071	39.4106	50.1672	47.7521	45.5831	75.6415	81.5378	81.5906	51.2325	51.5015	49.9017	35.1556	36.835	40.05	77.8036	81.4738	93.4934	42.3491	44.7024	46.8189
gene11728	2.94713	3.48207	3.01693	5.74185	5.55714	7.36366	6.65592	6.58382	6.10073	3.18635	3.75929	4.00219	6.06382	5.8316	5.54197	4.48564	5.18919	3.30542	2.34499	2.8686	2.20236	6.6247	7.41531	5.78439	5.57893	6.52327	5.65859
gene11729	3.17358	3.88089	2.51323	1.29017	2.63051	1.84815	1.37409	2.02632	1.82082	2.69875	3.75746	4.00371	4.09579	3.74995	3.37473	4.16614	3.37902	3.52938	2.05952	3.04614	1.91564	4.78003	4.25367	4.34433	2.05669	2.67204	1.60676
gene1173	120.265	129.853	116.019	28.7543	27.3484	28.9788	38.2019	37.193	39.6508	92.7269	78.9118	90.0532	22.5624	22.6177	25.1169	25.9252	24.8725	23.521	100.341	103.597	98.4638	23.5186	22.2121	23.3222	22.8489	24.9257	23.5291
gene11730	1327.75	1531.58	1196.05	485.855	571.54	405.169	519.846	547.195	561.819	2894.7	2080.39	2495.19	443.469	530.707	494.179	860.005	984.413	1034.62	2932.71	2867.2	2569.72	396.406	447.07	328.752	440.221	479.365	419.846
gene11731	7.5137	6.72431	6.16666	19.3399	18.8473	19.9672	19.8525	22.6281	23.0653	10.8027	11.2944	13.8741	10.6049	10.9833	12.3788	16.029	16.6344	15.4911	5.68595	6.17331	5.77252	13.1209	14.8404	12.5813	36.2256	32.8257	33.1901
gene11732	0.1886	0.133603	0.426912	10.4544	9.20698	15.4977	7.45092	8.73531	8.84671	0.339218	0.428583	0.797693	5.77449	6.47209	5.22156	5.27349	4.50542	4.13064	0.172152	0.116812	0.192018	3.85697	6.14707	5.26809	8.94038	8.99223	9.09935
gene11734	0	0.0565375	0.156026	0.32446	0.346562	0.447534	0	0.0206199	0.0604854	0.220786	0.172206	0.326856	0.972965	0.905593	0.535784	0.0814788	0.143087	0.087641	0.139942	0	0.252168	0.645013	0.66317	1.7358	0.228079	0.153356	0.0877658
gene11736	1.24633	1.55119	2.31157	7.05998	5.18265	11.2341	7.68218	11.3526	12.7835	4.06254	3.2438	3.45938	1.7183	1.90793	1.51979	1.90697	2.1354	1.98512	3.50812	4.72411	3.83893	1.22208	1.09339	1.12918	2.60969	2.74614	2.76834
gene11737	77.5213	70.2138	73.6611	16.3276	22.4387	10.1671	8.09685	9.072	7.48835	5.56833	6.59373	6.2631	8.11465	8.49946	7.71717	9.83233	8.57483	7.50916	6.1402	5.61431	6.56491	11.8469	13.8476	10.0954	7.20716	7.42973	6.88537
gene11738	1.21236	0.781619	0.855083	0.36343	0.335519	0.370245	0.390052	0.233915	0.754036	0.139815	0.120547	0.107109	0.976459	1.36434	1.24323	0.188371	0.399049	0.174084	0.151867	0.542419	0.295577	0.753194	0.77945	0.74792	0.400063	0.232612	0.439043
gene11739	6.87506	4.26367	6.53034	10.3163	8.79447	7.40376	7.1507	4.03022	3.89937	1.22477	1.8909	3.05312	12.6962	12.9986	12.929	7.06638	7.98897	6.23942	1.28406	4.45263	6.38816	10.8908	12.6239	12.1696	12.5414	11.0959	14.5046
gene11740	1.28585	0.613866	0.332209	17.4738	16.3636	14.3256	11.3904	13.7043	10.0332	1.33531	2.15851	2.36839	8.20118	12.0038	10.7371	4.72658	4.3122	4.36429	0.48125	0.349977	1.15193	7.99181	7.82139	10.6854	6.38367	7.66996	7.89124
gene11741	10.3994	10.9939	10.8519	11.3343	9.69082	7.31461	5.65802	4.6412	5.04011	0.101155	0.100641	0.238048	4.99998	5.75841	5.69382	3.96525	2.27528	2.24707	0.325298	0.460776	0.671829	7.28936	7.31063	4.58275	14.7951	16.6821	19.2258
gene11742	14.4525	16.8709	10.2121	6.94739	4.9259	9.23995	5.9299	5.97186	7.69799	17.9551	16.8828	15.3267	5.72939	5.56299	5.0991	5.55862	5.79142	5.22484	17.3691	17.1965	15.0886	6.25246	5.28581	4.57389	10.6877	8.76819	10.0927
gene11744	2.09971	2.96247	2.93772	5.36984	4.58526	5.50729	6.61952	5.30006	5.46273	4.42974	3.29456	4.22388	14.8911	13.4333	13.5349	13.8959	15.8469	14.195	4.5345	5.62101	8.33195	10.7604	13.5393	13.1978	21.6129	20.8954	22.0181
gene11745	4.43471	3.84974	5.62206	6.02205	4.16746	8.2309	13.1923	10.7472	5.77448	1.38701	1.97173	2.44287	17.8687	21.7359	17.8314	13.8025	18.4934	17.0167	6.06523	11.683	12.325	42.9562	38.2232	53.0842	15.236	16.773	14.2587
gene11746	33.9491	38.3564	32.2371	27.3531	24.3506	24.6105	32.9103	29.1368	30.1097	41.9308	56.1406	41.3404	25.2926	23.0396	22.5381	35.3094	34.3807	36.3374	56.5256	63.6063	57.4944	27.5908	28.1074	27.516	27.1168	27.5421	29.5145
gene11749	2.51891	2.13181	2.97229	6.06125	5.96256	5.77624	6.38954	4.88743	4.98464	2.34091	3.07798	3.50413	9.29803	7.83176	9.09095	6.07983	6.37559	6.24291	3.72534	3.60774	3.424	7.74448	7.7055	8.17464	6.27585	7.33948	7.27303
gene11751	16.9954	17.2757	18.2946	9.24595	5.56735	9.8781	12.5203	13.6226	14.3527	14.8849	17.51	15.0802	11.8665	11.2493	11.2653	14.2641	14.9119	12.1509	10.814	8.24874	12.0863	11.095	13.5734	12.7763	16.2546	15.044	15.2823
gene11753	0.139527	0	1.12533	0.426293	0.328054	0.217429	0	0.110054	0	0.3216	0.0641262	0.122738	2.26389	4.61391	2.08776	0.926897	1.37685	1.8107	1.0609	0	0.254728	2.46343	1.95599	1.65095	2.30418	1.20817	4.49459
gene11754	5.21389	3.8023	5.51565	8.9702	8.68759	8.43019	11.7342	13.625	13.4918	5.08774	5.35128	5.51931	15.5402	15.157	14.3991	9.55592	9.24521	7.98446	6.33492	5.64598	5.67242	10.6021	9.3247	11.1432	13.5995	13.9083	13.0543
gene11755	0	0.0707138	0.25727	1.42275	0.681789	6.91952	2.85245	3.52566	5.00162	0	0	0	0.117246	0.829415	0.577143	1.15183	1.30577	0.776054	0	0	0.031415	0.697618	0.461549	0.0418983	1.73848	1.56509	1.38523
gene11756	44.925	53.2889	42.749	45.8609	40.9153	68.473	31.5624	38.7061	38.2948	41.4234	46.1705	43.8206	51.2759	52.0606	50.9256	24.5402	24.209	23.8797	45.3302	45.0328	42.8336	30.3393	35.9569	34.9287	49.7807	47.5538	45.7765
gene11758	30.4805	20.1232	25.8134	34.0605	30.7941	38.8661	51.915	64.9449	54.0411	41.6045	51.3721	31.5162	64.3042	46.4384	54.7753	52.0292	55.8443	58.8069	43.2051	41.1308	52.1147	59.2239	45.9204	61.1807	114.117	105.085	116.471
gene11760	100.334	115.853	94.3661	11.1537	6.8085	18.0952	9.46815	9.5981	16.0402	143.558	80.6443	87.7394	16.3158	18.408	16.4249	3.14945	4.2513	1.81135	143.278	146.619	108.471	11.2586	6.10642	5.44232	8.02451	5.93633	6.30396
gene11761	71.3808	79.5825	62.1313	25.3901	23.2234	19.908	26.4525	31.6766	31.1567	121.55	118.281	89.3517	35.2681	31.2638	40.6019	22.5282	17.4542	15.0144	49.3636	42.9062	52.3176	30.5598	29.6559	32.4313	47.0449	49.8399	53.9224
gene11763	0.366537	0.385659	0.109277	0.369873	0.117435	0.512246	0.355233	0.394074	0.215386	0.763404	0.747764	0.589903	1.45482	1.27532	2.24776	1.9335	1.48364	1.69985	0.47245	0.963178	0.500321	0.748696	0.722333	0.652369	2.452	2.55275	2.54826
gene11764	53.6147	69.2868	37.6463	141.922	116.247	168.495	84.6761	96.8336	91.1527	108.913	91.1875	112.36	149.949	165.64	154.032	75.4443	56.8679	66.7663	94.0403	73.9772	76.7254	102.879	89.1979	98.8013	58.4036	62.8241	57.0843
gene11765	1.46949	3.06771	2.62791	9.25523	11.27	10.0985	6.88498	6.6981	7.54192	2.62282	4.0792	3.11097	10.9466	10.7795	11.1475	8.95172	7.72284	8.76577	3.6004	2.55554	2.00611	10.7504	12.1533	10.9689	8.26111	7.63861	7.79475
gene11768	9.48058	8.13397	3.38806	5.60697	5.46089	9.1574	7.01337	8.01738	8.63747	4.07703	3.93049	5.20322	3.22852	2.80086	3.59927	2.358	4.01382	2.95052	4.98805	3.54047	3.15939	3.50744	3.76327	2.37481	5.49835	5.15663	3.00704
gene11769	7.36729	5.68319	9.01071	10.6304	9.21309	8.74219	14.9407	14.5227	12.2322	9.86126	11.7632	8.95169	8.89731	7.99637	7.87525	16.3548	16.4688	16.7736	8.43768	6.83841	8.78522	8.78526	8.96934	10.7752	25.0123	23.798	23.1787
gene1177	3.4097	2.20353	6.95265	0	0	0	1.05332	1.75015	0.147536	0	0	0	0	0	0	0	0	0	0	0	0	0	0	0	0	0	0
gene11770	98.7221	97.6931	87.735	59.094	64.3192	56.1045	51.76	43.3305	45.3027	121.164	111.923	116.142	96.6144	100.047	102.328	192.053	181.629	240.937	146.962	142.469	141.83	89.3132	97.1389	93.1809	78.4475	79.2963	87.2453
gene11772	0.819363	0.829964	1.02822	1.45003	1.93147	1.83664	1.4857	1.88657	1.26848	0.825494	1.45813	1.13064	2.74154	2.04424	2.62017	3.05029	2.91405	3.19524	1.88111	1.59395	1.4996	2.0877	2.42837	2.44791	1.70814	1.15836	1.82306
gene11773	1.71052	1.75731	1.39139	0.735971	0.804049	1.94543	0.608241	0.758069	0.73986	0.578541	0.575987	0.958238	1.37095	1.40913	1.13183	1.05277	1.18825	1.60886	0.273924	0.465595	0.435647	1.06296	1.31795	2.11834	2.09154	2.05481	1.61508
gene11774	3.44222	3.05932	3.1753	8.49111	7.53266	10.0079	10.0468	11.0043	10.4454	0.96541	0.949878	1.48376	9.82159	10.7071	9.2208	10.6942	11.4108	9.98195	1.88464	1.94666	2.10345	9.30078	9.16207	12.7803	7.84742	6.58227	6.98987
gene11776	7.21337	8.52167	7.48438	22.0122	17.775	24.2254	27.4742	30.3272	30.1377	6.02236	8.05732	7.56092	12.8738	14.7092	11.9683	32.2477	31.1215	31.3062	5.8057	7.34576	7.33688	6.74488	8.70118	8.95641	30.4931	29.8583	30.051
gene11777	8.41076	12.468	13.5633	17.376	17.2775	13.6712	18.6274	14.0012	15.7562	23.0161	18.4468	21.9001	72.684	67.5161	71.4883	37.4166	34.4222	33.9601	16.2325	17.891	20.8176	50.9574	51.5711	55.43	20.9079	21.9414	26.8183
gene11779	0.0700142	0.256725	0.100447	1.8689	1.65339	1.91912	1.22109	1.43644	1.42297	0.224211	0.783509	0.304801	4.52913	7.73392	5.26694	2.4265	1.89077	1.92114	0.469146	0.273303	0.542982	3.7896	5.84084	3.87425	3.01262	2.4835	2.74242
gene11780	1.15775	0.612039	1.01122	5.14526	4.46508	6.46132	3.48541	5.34862	5.30444	0.506982	0.356767	0.678603	2.85281	2.90926	2.84965	1.84392	1.40398	0.92214	0.484683	0.23575	0.242466	2.54563	4.06072	2.73407	4.75809	4.00967	4.05317
gene11781	7.33526	6.28983	5.98342	3.74955	3.35235	2.82529	9.50127	3.3784	3.85942	9.86955	12.9219	9.14713	9.64621	10.5206	11.4174	7.79846	10.3768	8.7194	10.2977	11.3417	12.1073	9.03199	11.3479	14.3602	7.24724	7.13873	9.55383
gene11784	23.0953	25.8904	18.8328	22.846	20.2191	21.9147	26.8638	27.2581	25.4549	50.3667	44.207	41.1322	10.8728	11.1345	9.83133	8.69591	8.79513	10.9988	49.2646	51.695	41.508	10.6845	11.5685	9.34068	8.33836	7.2934	7.8194
gene11786	5.04319	6.32288	6.15251	13.436	10.1653	15.4247	13.6985	14.957	15.3371	10.3039	7.68286	9.99207	7.87771	8.19666	7.91609	19.2393	18.3173	18.0051	8.30715	8.10882	8.34033	7.51343	6.68424	5.91765	20.8947	20.0708	20.7786
gene11787	20.7063	22.3069	21.8336	5.69571	8.57395	5.12925	6.21333	6.28022	6.751	61.2531	65.7535	51.6761	16.8928	14.6769	16.5585	9.81991	10.2085	11.2234	57.2512	60.3385	72.8583	19.6754	17.7243	17.2529	4.98319	5.26323	4.82307
gene11788	61.3891	66.6171	52.7829	20.3124	21.9815	16.8873	26.0526	23.3117	24.299	39.1242	44.1439	37.5957	23.3516	22.4245	22.1633	22.9165	22.9077	26.8628	58.2775	61.7453	51.2318	25.5771	25.5188	24.4228	24.193	23.1238	24.0013
gene11789	3.34788	3.03933	4.16969	8.34969	6.50815	9.94707	9.25525	9.18087	8.32247	2.9348	3.03302	3.27872	6.74567	8.54796	6.31743	9.12683	8.81776	9.36251	3.94774	4.49389	3.25646	6.90597	7.58691	5.26776	19.8734	20.3312	18.513
gene11790	4.51859	5.64765	4.37969	21.7113	32.263	12.8072	9.10308	7.31713	8.47884	32.3788	31.5017	22.345	17.3609	15.5345	19.2384	14.0955	13.7651	16.7716	12.143	13.1902	10.3012	29.7582	17.8999	19.7666	5.48083	4.47006	3.89923
gene11792	91.2167	103.843	89.9896	39.9496	44.855	41.3629	103.653	72.4767	82.5092	56.3287	58.714	55.0349	53.9853	51.1443	57.3619	70.822	72.2281	70.652	58.7534	62.4303	58.4876	55.2992	56.0057	55.5906	64.1602	66.4731	68.6829
gene11793	0.347634	0.184075	0.0415292	1.12368	0.35863	2.35036	16.4193	9.70309	11.9994	0	0.12629	0.15502	0.278126	0.226509	0.207786	5.69106	6.04798	3.97661	0.225303	0.255965	0.281111	0.0781493	0.0785487	0.0523595	5.70958	7.86642	7.18775
gene11795	133.802	146.132	120.514	26.8262	30.4109	28.2899	28.83	30.1476	32.5728	116.588	116.586	130.492	48.5603	57.1159	53.6539	62.5458	67.9591	73.0507	123.338	157.701	115.456	53.7064	52.7878	69.9414	46.1165	48.6884	49.9775
gene11797	54.5463	76.464	38.4952	1.69858	3.21171	1.24105	0.245154	0.165445	0.0808685	27.9916	32.9412	20.9291	4.41465	2.74368	4.20215	4.83371	2.89296	1.75429	32.4291	32.667	32.5995	2.82407	1.60636	3.02212	1.30914	0.797859	0.830516
gene11799	51.9615	72.1992	51.7625	15.2566	16.31	17.6084	16.1705	17.3149	20.0438	51.6413	38.6377	37.3214	17.1254	15.4625	18.4883	9.99655	12.4211	11.1797	47.7345	53.2436	45.8157	17.5792	19.4618	16.2743	10.4427	11.3342	10.3014
gene118	22.396	21.0657	19.0786	64.6423	58.9759	49.9828	114.526	125.739	137.213	29.0422	39.8523	24.6136	145.733	145.915	143.884	103.712	100.41	96.0331	58.8366	54.1518	44.3358	112.632	96.8465	137.877	88.3007	87.1805	82.3302
gene11800	338.011	408.762	296.016	52.8495	45.398	56.7338	109.232	101.024	116.235	158.722	181.447	158.766	37.4868	36.8507	36.8657	166.208	160.249	192.775	254.2	349.458	246.577	38.9806	38.2538	40.9866	104.294	108.087	103.407
gene11801	111.217	117.002	115.885	92.5997	76.4096	107.187	140.34	139.122	139.602	130.564	113.872	118.942	74.1085	89.6702	76.2409	199.396	190.955	207.156	116.984	109.607	118.672	79.1717	89.4933	77.2194	194.669	195.769	204.252
gene11804	316.387	351.849	276.188	86.2758	63.3435	85.3838	95.9048	94.6621	81.9755	206.269	126.961	170.474	79.0314	82.4297	86.5128	81.7171	67.5761	63.552	191.454	190.717	166.473	85.5346	70.8342	71.6277	159.545	142.301	151.789
gene11806	30.0664	35.9044	33.0506	29.2019	48.7036	18.3125	13.3548	8.68242	12.8043	29.4713	22.8815	22.1031	79.1386	67.2588	85.5213	13.5576	12.7783	11.9425	23.9135	24.095	20.8675	79.6855	74.0535	67.0786	6.41671	6.20479	7.69978
gene11807	7.09925	7.1995	5.4196	8.1706	10.3694	7.0242	7.35185	10.1003	9.43424	7.17743	7.99526	6.3861	7.40739	8.08613	5.57764	14.8311	13.6865	17.2804	4.78129	4.83446	4.0441	8.17428	5.30266	7.35419	6.00243	7.77449	6.46847
gene11809	4.38492	5.80294	7.83431	24.2146	32.5489	28.8117	21.3299	24.0897	21.4192	16.4287	15.2095	14.5482	20.4776	22.1061	16.1459	19.4388	15.0319	14.8232	8.34271	5.23092	5.81234	16.2785	14.0136	13.4398	13.0919	12.4513	9.24867
gene1181	1.59777	3.22603	2.15207	0.105584	0.0494163	0.0346786	0.0217155	0.066193	0.0214847	0.55226	0.904893	0.351948	0.0494214	0.0714656	0.0740075	0.262363	0.326064	0.164621	0.368235	0.674261	0.445781	0.104755	0.150984	0.165235	0.162245	0.0610971	0.329035
gene11811	0	0	0	0.216224	0.0456862	0.241397	5.06508	2.71074	1.08097	0	0	0.0981566	0	0	0.0223845	3.29896	4.89661	4.4563	0	0	0	0	0	0	0.293711	0.430652	0
gene11812	138.622	205.587	122.068	7.2389	12.0225	4.01241	3.43634	2.36951	2.60006	27.9808	38.1456	31.4887	10.9283	7.47897	10.1508	0.816825	0.846921	0.371276	110.317	95.4562	79.6021	24.8239	22.5936	18.2527	0.562946	0.66851	0.577504
gene11819	0	0	0	0.362452	0.26219	0.457333	2.82872	0.565617	1.43452	0	0	0	0.424223	0.745449	0.427804	2.11029	4.03423	0.829359	0.146616	0	0.262124	0.17586	0.267366	0	2.48627	2.9141	2.77291
gene1182	18.2805	16.6949	20.0736	16.8684	23.7867	12.9292	10.991	10.3697	10.8901	12.9856	11.9209	12.8092	28.3072	28.7205	28.4504	11.6216	10.5032	12.9386	6.08254	7.47009	10.2602	17.1843	14.9639	18.2201	7.16917	8.28045	7.0879
gene11820	4.74909	5.71396	5.59822	1.12937	2.62377	1.8686	1.00122	1.52419	1.39575	0	0	0	0	0	0	0	0	0	0.0347251	0	0.043826	0	0	0	0.0335652	0	0
gene11821	4.13463	6.05777	2.41906	2.33883	1.87007	1.71963	1.85139	2.36212	2.32858	1.3943	3.22035	1.27781	1.25178	1.39077	1.12117	0.80308	1.0595	0.680038	5.38948	5.78437	4.00463	1.44811	0.971177	1.29785	0.662849	0.530308	0.820219
gene11823	132.255	149.945	131.671	123.005	115.969	121.854	191.086	159.433	155.17	257.744	185.173	221.868	112.09	127.31	124.233	194.853	178.479	187.819	256.788	218.998	226.653	107.172	94.5232	94.2899	109.496	113.262	107.928
gene11826	0	0	0	0.0757359	0	0.0385717	2.97651	2.17238	1.24346	0.0560321	0	0.372971	0.5268	1.27957	0.394385	13.4773	12.2516	4.2242	0.503918	0.120652	0.838917	0.436754	0.845532	0.255968	17.4856	18.1221	13.7166
gene11827	3.84676	4.47518	4.31685	13.7947	6.69232	13.6257	29.4545	31.2152	22.8534	2.42453	1.00886	1.34239	9.18107	9.59808	9.13027	45.0649	34.1425	24.2979	6.98947	4.83023	3.58142	8.62431	6.67768	5.56776	51.2191	56.5505	47.8678
gene11828	54.8955	65.1526	52.7582	43.5757	34.287	36.0202	71.4938	67.5312	74.9529	87.2581	82.7891	66.7132	76.2522	69.0611	77.8676	253.59	185.47	154.165	104.976	88.1592	83.9967	80.2289	76.3836	74.3035	133.986	133.189	138.905
gene11829	4.65431	5.36021	5.71508	4.53564	6.21953	5.61677	5.37166	5.9221	6.32758	2.53636	3.3777	3.34875	6.06852	9.05835	8.49551	5.59703	4.13746	3.67742	3.5727	4.14924	3.46927	9.49779	17.2093	10.7013	4.18279	3.36878	3.15138
gene11831	3.42587	4.59423	3.45619	0.76115	1.34423	1.27633	0.475126	0.711813	0.582521	1.33374	2.00324	1.6276	0.465143	0.789357	0.57234	0.0919052	0.0369205	0.118264	2.20318	1.93044	1.35933	0.593488	0.313907	0.495983	0.161808	0.130617	0.148496
gene11832	8.97173	5.68112	8.38822	21.6419	23.3159	21.9372	20.0567	19.0124	19.1331	9.32128	11.1396	10.8986	24.8166	24.9163	25.5795	27.4652	26.3234	30.6543	7.91502	7.13052	9.39593	22.0431	22.8662	23.0676	20.3433	20.7303	20.3951
gene11833	14.0501	11.864	10.2127	14.624	17.2267	17.0636	22.8573	19.883	19.749	11.3526	11.016	13.7804	10.6211	13.3875	11.8239	10.4019	13.1834	10.8641	11.856	11.1878	13.43	10.9341	13.2304	10.7299	6.79783	8.1161	9.38895
gene11834	66.8364	77.9923	60.8716	11.3373	15.5949	13.0426	14.5403	13.1135	15.2646	38.9023	38.7749	39.275	19.236	15.7808	19.7349	18.1219	15.5856	16.2032	49.7586	48.6458	44.1211	16.3835	14.2452	20.4589	16.9866	15.2457	12.2857
gene11836	1.27709	0.414958	0.717379	0.137904	0.207066	0.151252	0.107369	0.176375	0.184536	0.0635627	0.104796	0.135921	0.277878	0.501715	0.407998	0.435153	0.399008	0.53784	0.0353739	0.0664717	0.23626	0.194153	0.360952	0.334212	0.262321	0.288042	0.370609
gene11838	68.6942	75.2923	65.0995	37.96	33.8228	43.6339	60.0199	53.8436	53.9863	78.8906	75.1794	65.6473	27.0413	27.9461	26.9645	42.1277	42.1939	47.6261	69.7807	79.1053	69.0869	34.4429	31.5738	30.3634	39.0535	39.3782	42.6383
gene11839	29.871	31.8167	24.8472	13.525	12.257	15.692	14.1315	12.8673	13.1846	21.1063	20.9931	19.3235	12.0776	11.7429	11.8322	18.2844	16.8644	17.0967	17.4909	17.9208	17.375	11.6587	12.4903	12.3603	14.3213	15.7296	13.9299
gene11840	5.7762	5.4027	4.80975	5.36359	5.43626	5.27118	5.46899	4.6199	3.40798	10.145	9.80823	8.78551	11.0124	10.6575	10.936	12.2901	12.951	12.5914	7.47616	6.34807	7.52127	6.82844	7.25879	7.36372	7.37495	7.10536	7.78461
gene11841	143.757	175.543	136.704	57.5754	62.7181	54.2679	87.908	87.7475	91.3688	146.93	132.137	120.73	78.9874	78.6714	80.7165	73.9133	72.448	67.7754	148.145	150.151	145.183	75.4808	75.2053	69.3565	80.1987	75.2886	79.1578
gene11845	2.87361	2.10862	2.45623	4.52469	5.22028	5.73063	3.41315	4.57244	3.9579	2.81532	3.68176	3.27332	4.21144	3.91732	3.94221	4.43654	4.15458	4.13661	4.40407	5.02844	4.18325	2.76829	3.65501	3.80712	5.0374	4.09684	4.4606
gene11846	17.1862	19.0006	14.542	37.1015	33.0747	41.5466	43.7522	42.3583	41.4917	24.5921	24.2461	29.4216	39.4667	41.3727	38.8189	59.8765	55.3904	66.0535	27.6349	28.8704	27.5413	41.3493	48.4134	42.9621	42.7846	44.8243	43.9205
gene11849	15.5725	18.7911	18.994	4.49902	5.4697	5.07699	6.68082	8.42264	6.66924	18.2434	15.8414	14.9419	13.1823	13.4103	12.9327	6.15773	5.73974	5.39371	21.5644	20.9905	22.1566	13.7785	12.2239	13.682	5.72597	6.33393	6.66356
gene11852	1.25558	3.0791	1.16826	1.42173	3.39704	1.29152	0.427094	0.351382	0.221822	1.90999	2.84866	1.5486	3.55135	2.85532	3.30833	0.493518	0.593231	0.260812	1.8676	1.8949	1.8231	4.37485	6.75045	4.52482	0.813843	0.818214	0.681061
gene11853	113.983	167.933	105.023	29.8657	43.8469	24.5152	57.1057	28.5693	49.3477	68.2898	121.881	92.7533	56.7108	82.5649	67.9743	27.5233	33.3298	27.4873	72.464	77.7997	88.1793	56.2816	77.8334	67.7309	35.5129	30.9161	48.4928
gene11854	0.355705	0.743564	0.379698	0.382361	0.73202	0.252535	0.0347087	0.0349581	0.0341739	0.32686	0.258651	0.195445	1.64624	1.19234	1.63407	0.141818	0.282001	0.113946	1.30138	0.975627	0.584806	0.971708	2.06327	0.813105	0.102023	0.135095	0.157594
gene11856	40.0214	40.3519	31.9826	53.4663	42.7191	78.02	66.3356	73.4977	63.2644	44.7918	38.9084	39.732	30.3415	35.4187	32.1596	76.3433	73.4447	73.19	31.586	30.0921	29.4601	33.4393	35.2878	34.7816	60.6039	64.333	70.4493
gene11857	86.9639	93.4256	82.4903	19.4816	21.2434	19.801	25.2613	22.6969	23.483	50.9264	57.3497	49.3478	17.2231	14.942	17.4488	20.0073	20.7915	21.6585	56.809	63.8633	60.7674	18.5985	19.1354	16.9729	19.2508	17.7627	18.018
gene11858	9.7279	11.3065	11.9135	6.97633	7.32544	6.30484	9.05502	8.32948	8.21362	1.20858	0.898277	1.10936	4.61244	5.97436	6.48095	3.45817	3.25326	3.88358	0.967599	1.30985	1.67791	4.72926	4.15567	3.48322	3.33987	3.97774	2.82111
gene11859	87.5141	106.961	80.8217	42.0814	51.6882	26.7672	16.0965	15.9317	16.2471	34.2577	62.3924	33.7865	65.8358	45.778	59.3864	67.1703	61.706	53.7771	84.8778	128.015	71.8954	87.5077	63.1447	72.6904	66.0384	65.5661	71.6887
gene11862	1.37425	2.77189	1.16078	0.20884	0.640645	0.13419	0.258924	0	1.11974	2.76629	5.93732	2.46402	1.80845	0.989195	2.19838	0.322648	0.644099	0.176406	5.91687	3.76617	4.30477	0.714774	1.53119	1.68853	1.21233	2.139	0.327794
gene11864	118.211	139.821	108.504	41.2849	36.1995	35.4919	38.2427	39.2005	37.809	131.351	127.246	143.997	23.6117	25.8816	24.5238	32.8213	31.8572	33.2998	151.221	165.318	126.921	18.8873	19.6432	19.3429	48.628	47.4021	45.8484
gene11868	14.0393	17.4268	13.5325	33.282	32.5869	32.5759	43.2368	43.2061	40.0138	10.7232	18.3661	9.78069	18.7743	19.577	17.6019	18.5291	16.0185	18.3036	19.0408	15.661	12.3351	21.5649	18.6998	19.4053	25.933	20.7537	21.1968
gene11869	0.451962	0.391364	0.632777	1.03574	1.16051	0.971678	1.07797	1.00281	1.0978	0.21445	0.295149	0.256881	0.732622	1.17658	0.890479	0.51391	0.217696	0.248494	0.143292	0.154065	0.180284	0.898886	0.875783	0.642191	0.729016	1.00061	0.493115
gene11870	6.67631	4.96999	6.34176	1.53733	1.64602	2.18664	1.02393	1.03573	1.57935	6.20094	3.74829	4.19039	1.57778	1.47145	1.45737	0.390275	0.506163	0.410483	1.12063	1.25038	1.06413	1.80887	1.41288	2.06351	0.924873	0.93302	1.02641
gene11871	5.51141	5.08861	3.45318	11.1703	10.3243	16.2116	6.27741	9.13305	8.10228	5.66457	6.3609	5.82223	12.0168	15.5145	14.1316	3.6379	3.22791	3.88136	4.39603	4.79062	6.10371	15.4773	17.2748	15.6797	5.80735	8.13713	4.79529
gene11874	3.13957	3.16327	2.93577	0.272884	0.997942	0.311403	0.144289	0.125955	0	11.1149	12.2257	10.415	0.547008	0.430913	1.06236	0.0982355	0.0486214	0.0513042	29.4284	26.0259	18.8186	1.2446	1.26683	0.897622	0.266715	0.100979	0.0567201
gene11875	0.812864	1.35137	1.45995	15.3658	18.6976	9.97618	6.81913	7.49836	6.00265	0.638592	0.502922	0.477815	11.6625	8.96759	11.4191	24.5653	25.9631	39.9361	1.34661	1.38641	1.23221	14.2936	13.9026	14.7438	8.83322	8.97569	8.48104
gene11876	15.1768	20.8067	17.1939	18.0111	19.1789	20.9199	5.89376	6.63685	7.51873	14.0857	11.5315	12.0136	14.892	14.8866	15.3487	3.76156	4.00875	2.24165	23.42	22.1377	18.8842	15.3602	17.7242	16.3052	4.73417	4.77121	4.23301
gene1188	136.448	135.993	130.083	18.6681	20.5368	21.5101	25.4797	25.4512	28.6523	153.353	149.24	131.321	22.6047	21.5503	23.2935	17.3056	17.0193	21.938	107.152	103.035	102.049	23.7877	22.0688	23.1524	30.8255	31.4366	30.9689
gene11880	125.265	122.526	97.3262	41.822	42.6618	44.7556	53.3125	59.0469	60.7907	112.271	121.95	115.37	50.0148	45.7073	54.2853	46.3485	49.2894	51.3742	102.593	92.1596	102.513	51.3208	47.0847	47.9885	51.7161	52.923	51.2382
gene11881	433.638	495.249	412.425	34.5774	53.107	19.6635	14.8108	10.8032	11.1982	196.558	245.316	190.711	148.237	141.704	139.472	40.9544	33.2492	37.3507	372.154	402.136	407.278	100.895	103.088	112.742	34.5595	36.1921	32.8332
gene11883	11.2185	10.787	12.3903	4.70952	15.0154	2.87824	2.57661	0.919442	1.41521	12.1908	10.5054	9.29844	17.394	16.5957	19.1693	0.0693869	0.243769	0.11254	5.49066	2.55672	9.63799	18.7358	25.4511	14.6585	0.364074	0.300219	0.541595
gene11884	0.645445	0	0.930081	1.2124	1.32697	2.02206	0.488655	0	0.156508	0.380656	0.296575	0	0.162383	0.0610685	0.0821314	1.08521	1.07644	0.088632	4.72115	5.01718	5.06654	1.00651	0.469497	0.141982	0.239806	1.27873	0.551098
gene11886	0.207473	0.0273162	0.17418	0.0484319	0	0.016477	0	0	0	0.0732248	0	0.348438	0.276369	0.317231	0.470351	0.062749	0	0.044348	0.188696	0.129024	0.267239	0.365593	0.523704	0.425121	0	0	0
gene11887	8.6798	9.5665	8.18259	3.98278	5.98596	3.49616	2.9993	2.53115	3.39844	3.91097	4.11299	4.5232	9.92743	10.3171	8.91561	3.26084	2.79974	3.28503	7.1808	9.80264	7.24689	5.57853	5.69104	4.63482	3.50703	3.11232	3.65056
gene11888	2.48538	1.66555	1.65921	6.75085	12.1261	4.96811	0.984843	0.643204	0.517403	2.14013	1.94131	1.43039	4.09967	4.00642	3.44336	1.39543	1.23481	1.12486	1.81847	1.22765	0.655616	3.42901	3.05242	3.53201	1.00194	0.922283	0.829206
gene11892	1.47038	2.95244	1.14067	4.75889	4.68681	4.54545	2.76314	2.34964	1.95131	0	0	0	0	0	0	0.187762	0.373761	0.248402	0	0	0	0	0	0	0.635355	0.154807	0.361141
gene11893	372.865	422.542	332.904	43.7346	40.4261	45.2596	47.301	40.3142	47.0736	224.675	191.319	206.905	32.6835	34.1664	36.5507	16.6389	14.6901	15.7659	244.596	253.747	234.105	29.6037	22.4834	23.1407	15.2178	13.8372	13.0863
gene11897	0.724087	0.586869	0.547024	1.67816	1.61327	2.881	1.84579	2.63467	3.49528	0.197978	0.432722	0.211661	1.66162	1.94582	1.09318	1.92171	1.58309	1.7949	0.429757	0.268348	0.388894	0.664225	1.05868	0.753466	3.0472	2.32169	3.28659
gene11899	315.843	326.987	293.115	32.8997	29.0403	35.5162	135.477	124.884	125.976	157.103	138.412	153.302	23.9583	22.2334	26.2218	18.6934	18.9618	20.0572	153.989	167.654	178.181	22.9019	25.335	24.2173	31.8075	31.6929	30.1493
gene119	4.40264	1.65253	3.62606	13.1187	20.0547	7.41626	3.62881	3.28114	3.81024	5.14719	7.4413	5.48768	5.95479	4.90068	5.66117	1.33191	1.46119	1.15502	2.7632	1.32852	2.5232	6.58673	5.33194	6.64818	3.58886	3.88945	3.27793
gene11900	47.2898	56.1317	42.4248	26.634	43.8927	13.5957	14.2556	12.5459	15.0349	29.7953	37.5982	32.7391	27.3321	31.2903	35.8871	17.7892	15.8878	16.7103	36.069	36.3514	28.3317	22.9951	24.3564	22.6576	14.4555	12.8968	14.6097
gene11902	0.352428	0.262014	0.0680135	0.108533	0.205261	0.155111	0.0270335	0.0540006	0.0261913	0.264757	0.433533	0.157332	0.101909	0.161349	0.0417728	0.136207	0.0814958	0.0579126	0.107771	0.235991	0.347548	0.164256	0.0610405	0.221326	0.580968	0.584095	0.551962
gene11903	431.435	534.415	375.618	290.958	411.391	195.218	180.716	196.057	196.315	352.508	342.499	285.091	521.615	454.156	585.327	173.798	158.095	162.312	194.511	274.501	275.658	575.821	515.984	535.726	179.717	183.369	185.811
gene11904	37.082	41.5512	25.7237	15.6307	16.8158	11.8639	16.6256	17.2497	21.627	39.3309	33.6192	31.1001	20.4817	21.5431	19.7418	16.8771	13.2566	11.5586	53.3068	50.5214	45.6493	22.2081	24.8519	26.4321	13.4424	13.7919	13.365
gene11905	2.58843	3.40999	5.43994	13.0079	10.2049	14.0118	28.0552	27.0513	27.2426	13.7872	9.1661	13.438	10.4429	11.3482	12.3191	22.5816	18.1647	20.3411	10.7017	8.18234	8.51391	15.5379	11.551	12.3551	29.477	27.5508	22.5618
gene11907	2.2715	1.05913	2.94546	13.3045	8.19089	35.9187	19.6511	20.3941	23.8301	2.01534	1.13288	1.83289	4.5362	24.0509	7.15083	8.64608	8.76275	3.24162	2.21215	1.5888	3.59824	14.3825	10.5735	6.90631	4.04493	2.46448	3.34525
gene11908	18.9716	27.0912	14.904	15.1652	16.5204	11.3906	5.63707	6.31391	6.01171	7.05556	8.29988	7.70363	12.7184	13.5318	13.4592	6.942	6.354	8.17157	11.2303	9.71658	11.1642	15.2577	15.6321	12.9475	3.37143	4.31153	2.92404
gene11912	11.2114	12.1227	14.4696	24.9587	22.3278	21.3978	18.8837	14.4735	15.3646	14.133	11.6367	13.0998	13.6766	13.2028	10.8146	10.6594	10.2721	7.96685	13.2392	12.9952	10.838	11.1725	10.9616	8.66878	12.0847	16.6208	16.2523
gene11913	5.87752	12.2832	6.77082	24.2922	25.6771	29.9229	45.6591	46.019	45.4257	13.1239	14.2685	16.5767	53.3276	61.2785	59.1089	23.8069	22.9364	25.0672	15.2928	14.1533	11.1407	34.21	44.7455	39.1611	30.7649	30.2177	33.4491
gene11918	21.5113	16.0186	17.7926	10.584	8.51767	7.13694	10.654	7.52332	7.31453	17.2306	16.5227	12.638	7.07562	6.23262	6.59176	5.62122	7.8844	6.26925	13.2444	11.9425	11.633	6.60723	7.47023	5.99834	6.15757	6.15659	5.71355
gene11919	125.547	160.8	72.1804	0.000181392	0.000247597	0.000728465	0.00115727	0.00131229	0.000259743	3.64971	69.6899	3.18927	0.000550228	5.90944e-05	0.0292441	6.0262e-05	0.000132946	0.000152874	4.06324	3.32135	1.18963	0.000249478	0.000146819	0.518099	0.00012424	0.000102978	0.000124758
gene1192	54.9986	71.6431	59.3336	32.12	39.8417	23.489	24.3534	26.881	24.989	38.1777	38.4291	30.8061	41.0338	42.1582	41.7663	26.4781	20.8947	23.3434	57.6997	39.6235	38.7186	47.8979	45.389	41.8876	19.595	16.2604	16.7422
gene11922	405.164	441.091	434.225	82.9734	124.841	62.7679	73.5637	59.2711	69.6253	341.248	363.837	286.931	202.577	199.676	234.588	83.1412	81.3034	103.588	228.761	339.985	271.578	228.224	196.154	194.032	118.478	119.701	111.588
gene11924	26.547	25.7699	21.3787	4.81245	3.62532	1.76357	6.76626	5.43598	3.7729	15.9066	22.6985	20.5342	3.70087	1.4513	1.65427	0	0	0	13.6707	14.9197	18.088	2.28039	2.51295	2.2257	0	0	0.131198
gene11925	166.876	177.219	167.282	24.1606	24.1928	24.0751	23.5373	17.6121	17.7579	93.489	139.98	117.885	50.468	37.5414	44.9159	7.10126	6.61703	6.26265	325.978	277.016	244.078	68.8574	59.2886	62.7344	5.0009	5.43229	4.78128
gene11926	1.50259	0.875171	1.80899	0.113257	0	2.97925	1.68666	2.12774	1.12603	10.5362	3.64042	7.22274	0.731839	1.08637	0.369435	0.790443	1.02965	0.78948	2.68173	4.52335	7.16898	0.781205	0.285138	0.486199	0.548211	1.29886	1.61088
gene11927	0.806888	1.23503	1.51937	3.43947	2.84793	5.34431	3.13143	2.82605	3.84878	2.234	1.92335	1.5643	2.03292	2.29371	2.6913	6.96688	5.95534	7.22302	0.309509	0.339319	0.137912	2.55449	3.62106	2.19565	8.77024	7.64338	8.95938
gene11928	0.520754	0.683086	0.495903	8.91571	6.78149	6.42128	6.51418	5.78564	5.83366	0.619787	0.978978	0.766464	3.655	2.92	3.94524	6.73876	7.18072	7.15589	0.754235	1.24887	0.837408	5.40586	4.68718	3.81097	4.72286	4.10232	5.29012
gene1193	0.487965	0.423455	0.248108	0.376595	0.506954	1.1482	0.811292	0.640292	0.932595	0.0536977	0.180676	0.166509	0.459693	0.682411	0.42279	0.135829	0.158539	0.156055	0.614732	0.538126	0.480798	0.660249	0.469352	0.305322	0.162852	0.153365	0.292438
gene11930	25.6059	20.954	29.4187	38.1328	35.3534	33.5962	53.7601	51.4333	53.9125	27.5902	29.2203	30.1939	37.2634	34.5055	34.4251	71.1137	64.1812	73.1144	25.4035	27.5565	27.3666	32.6254	33.4802	33.0511	36.3993	34.6983	36.7235
gene11931	16.3306	15.2053	17.3409	22.7433	31.6898	18.2863	11.6698	11.7666	12.4011	19.9925	19.6549	19.7656	15.407	14.5896	15.0089	13.349	12.1182	12.8226	19.4993	15.7226	18.6812	21.7267	19.8064	20.8407	16.5528	15.3354	15.3894
gene11932	4.41387	5.11725	5.45413	0.727461	0.670054	0.337381	0.182374	0.212449	0.029935	2.7338	3.90006	2.60728	3.26102	2.65455	3.11908	1.5637	1.11693	1.01044	24.5201	28.3225	23.6609	6.60925	6.20565	4.90179	0.874517	0.891946	0.878091
gene11933	13.0704	14.7661	10.9043	6.5058	5.3507	5.04453	3.85825	5.11634	4.90047	9.62764	9.49872	8.62526	7.35214	6.8466	8.04513	5.00182	4.98523	5.72967	11.7512	13.9009	14.0408	7.52386	7.93425	8.12523	4.08367	4.92373	5.23306
gene11934	8.10131	7.71422	8.41186	3.16937	3.31668	2.71008	2.91258	2.7625	1.62862	5.65541	6.10453	5.40081	5.06281	4.45937	4.83729	3.17604	3.23675	2.76409	6.47906	8.14916	6.70919	4.29678	5.09315	5.81638	3.66778	3.44534	3.25333
gene11936	27.1925	35.0272	27.9292	112.509	95.8398	184.427	65.9034	77.5577	78.8228	33.6412	32.0018	39.2262	66.3605	84.045	70.467	69.0425	70.0697	61.3508	22.7065	27.0842	20.5767	52.5615	60.6942	50.7068	109.167	112.02	103.533
gene11939	13.7358	13.576	15.885	4.29144	5.43292	4.88047	3.98951	3.9338	4.97821	10.1272	13.3952	10.1642	5.98863	5.5633	5.79191	5.768	6.14187	5.05648	9.76112	10.7808	11.4478	7.17617	7.41111	6.23761	7.42716	6.26251	6.58051
gene1194	119.873	122.437	98.86	26.1461	28.3915	32.0466	47.5402	47.7113	45.6437	90.8511	100.568	96.582	46.7496	41.9338	49.6014	68.8697	66.9851	75.2841	126.59	118.593	117.412	45.1621	45.6965	43.3302	63.0503	64.6185	63.6214
gene11941	25.5982	24.2311	25.7012	33.563	34.4526	34.9537	46.45	37.0182	42.1506	27.634	30.5888	25.6201	50.1256	57.5223	51.4593	64.636	66.1788	66.4339	31.0427	29.4186	24.2552	42.3371	44.4303	50.4568	57.8616	51.7814	61.3858
gene11944	0	0.112766	0	0.0876371	0.0985268	0.0628609	0	0	0	0.0374808	0.10951	0.0532357	0.284804	0.240729	0.198603	0.0308707	0.0312863	0.0327922	0.107663	0.0405027	0.0190708	0.440524	0.793585	0.634695	0	0.0439002	0
gene11945	0.266076	0.212476	0.218532	3.11447	3.97144	3.46223	1.84719	1.9652	3.20246	0.511492	0.723224	0.410502	2.94229	3.09007	3.02629	3.64732	3.32027	3.99136	0.262956	0.566341	0.745239	3.825	3.34171	3.51263	1.76227	1.87413	1.65727
gene11946	1.56382	1.78588	1.67577	0.175118	0.124642	0.0714219	0.159355	0.197679	0.134186	0.148528	0.274138	0.21243	0.0801298	0.10895	0.0706079	0.0616249	0.0812238	0.169854	0.190519	0.103532	0.120542	0.193382	0.202847	0.194638	0	0	0
gene11948	26.0961	26.4018	26.2489	42.936	41.5737	46.0997	31.7306	30.8791	28.6757	24.0542	23.6065	27.5785	17.8584	19.7284	19.1997	37.5153	34.7858	37.4831	24.1098	19.4993	22.3344	19.5908	24.335	21.3151	23.6507	26.2777	26.3501
gene11950	84.3873	67.7028	84.3981	4.49707	6.28831	6.33754	10.1632	3.7617	3.96294	29.2838	31.8131	45.4775	14.0096	16.2847	15.0853	32.9121	39.7699	29.4125	66.6123	115.49	100.88	46.1473	41.2478	38.9951	96.5246	127.577	147.605
gene11951	5.26033	5.42295	7.69543	0.856669	1.70937	1.2099	0.597633	0.496193	0.973729	18.3346	16.653	17.1376	5.66447	10.4625	4.89471	0.842405	1.2586	0.871312	4.53007	7.05699	10.6769	7.13782	9.17332	9.35472	7.66239	3.22419	5.72601
gene11953	2.57862	1.73609	1.57836	6.40924	6.3117	7.31413	5.79102	6.39217	7.13004	4.17715	2.50952	3.51151	2.93417	3.87734	3.28271	7.7603	8.43143	7.3182	2.36683	1.1071	1.69947	3.58317	3.88841	4.39762	8.59411	7.63188	7.48381
gene11954	20.133	20.783	20.6492	15.9986	17.2662	14.4893	20.1584	17.1945	18.685	22.148	20.9661	23.2989	21.8691	18.8563	18.9558	20.9028	22.1862	23.9329	18.2612	19.3182	19.5193	13.7275	13.6813	12.7236	33.2405	34.3003	32.8766
gene11955	15.1824	17.1326	15.6883	54.6299	43.822	49.4047	39.0292	37.8447	39.268	26.5924	22.0945	24.9318	26.0498	32.5596	26.0518	54.9096	51.1392	51.3885	7.67772	8.61533	9.34901	19.81	20.6679	18.267	92.5568	91.9443	101.39
gene11958	62.6435	74.171	51.5583	76.7322	77.2602	96.0706	96.661	87.4061	96.7904	138.89	110.218	134.076	57.82	64.2224	55.3057	110.216	101.103	116.19	91.6648	94.1264	86.8356	65.698	78.5285	62.0259	56.2274	52.2074	52.9081
gene11959	2.84444	2.43278	4.33933	4.11669	9.5691	4.57378	55.6596	7.11089	26.8984	4.12045	3.51277	9.58107	8.46192	10.0816	7.90331	25.9124	30.7595	19.8435	0.521537	1.49341	2.82343	3.56804	5.23719	5.01259	12.8949	9.8258	15.5802
gene1196	0.91804	0.9126	0.238701	12.3384	16.3832	3.25255	0.845333	0.427054	0.474966	2.22072	1.85458	0.808619	22.9894	21.8107	19.9907	1.79156	1.94032	1.04269	2.69081	2.48126	1.90878	20.5877	17.3956	23.7674	0.716388	0.2287	0.561226
gene11960	394.339	463.659	380.653	74.2046	65.6479	60.0815	141.83	121.123	130.591	287.564	207.981	279.466	60.2953	58.4083	71.2845	40.4044	36.9003	38.0406	261.12	259.167	231.271	81.3442	55.7009	66.7402	45.5159	50.7239	48.8505
gene11961	143.973	136.058	139.825	42.4162	51.5386	39.652	38.2383	33.4569	35.7048	228.315	238.27	180.608	84.2708	55.7766	67.7119	73.2003	67.7133	75.7265	177.65	189.176	183.539	133.445	115.221	120.375	42.1475	39.4102	38.2733
gene11963	129.802	155.963	129.482	57.6011	65.346	51.8742	73.7363	69.2214	71.935	118.69	134.504	117.47	138.53	132.96	142.707	70.9615	69.3837	76.6598	118.223	130.38	133.626	113.012	108.093	117.978	65.1706	68.3975	68.4727
gene11966	153.271	174.225	135.771	124.661	151.734	105.046	130.457	112.989	129.575	199.109	163.405	188.122	140.489	138.814	141.779	160.727	146.473	168.236	211.394	212.755	209.581	120.458	117.491	131.529	89.191	92.1445	87.6104
gene11967	13.1966	12.7398	17.3522	179.569	141.359	196.366	154.364	137.812	140.17	38.962	38.6411	51.268	92.5045	104.985	90.033	167.115	160.719	178.357	31.1259	24.5335	27.9456	97.6879	108.199	103.436	137.669	147.962	133.594
gene11968	0.734816	0.770748	0.536848	1.5543	0.802322	1.0711	1.09847	1.31018	1.27219	0.473343	0.280355	0.567037	0.353529	0.601821	0.598984	1.05082	1.06094	1.06344	0.315271	0.149779	0.326149	1.27846	1.12042	1.23422	1.27117	0.647011	0.787254
gene11969	25.7893	21.2505	24.3694	20.4556	20.7637	18.3852	10.3753	7.77066	9.18083	18.3603	22.1868	20.009	16.7209	20.9304	15.2494	43.8799	34.8152	42.6934	19.3612	20.9403	17.3809	18.0335	16.8049	17.7709	33.5471	32.598	30.3854
gene11970	45.6732	36.53	42.9859	14.5486	13.6512	11.6852	11.1395	4.87862	7.3048	16.545	17.9673	13.4183	5.73872	7.55835	5.56818	22.3709	21.5861	22.681	16.3291	20.5698	20.9968	15.8151	11.1051	11.8636	20.3177	18.5042	21.6867
gene11971	3.89216	1.66213	2.44053	1.25048	1.38067	0.912959	0.809964	0.10958	0.227479	1.10192	0.805971	0.997592	1.78735	1.89126	2.07284	0.313354	0.356761	0.290685	0.65835	1.34512	0.528132	1.95226	2.81667	1.76595	0.137335	0.404522	0.199268
gene11972	1.10273	2.5134	1.08762	11.0963	8.70582	20.7901	23.4376	23.6313	19.9028	4.93053	5.30223	10.122	17.1632	27.317	20.2744	10.6655	11.9926	11.303	3.52929	3.99365	3.49298	15.6976	17.4864	14.2577	6.2951	6.81504	6.28542
gene11973	0.197367	0.277281	0.210617	0.118895	0.154165	0.0539833	0.0841871	0.153587	0.199832	0.0402177	0.230675	0.0955175	0.207448	0.201346	0.261967	0.0502421	0.0501666	0.0534303	0	0.0626402	0	0.461239	0.364573	0.29479	0.226453	0.181862	0.121236
gene11974	3.77693	3.03695	4.15527	12.0178	11.6112	14.2954	13.5784	10.7883	12.0875	121.086	100.536	179.52	11.4795	11.6348	11.0248	20.0286	18.2199	20.5641	4.17801	6.04938	4.8082	14.2147	11.453	11.1731	6.65512	6.64321	6.70351
gene11976	3.83566	3.59529	4.01423	25.6631	20.5445	25.7348	33.8954	37.7355	37.8408	6.96045	7.89037	6.5659	20.8249	19.3102	20.5919	35.1033	37.9077	41.207	3.82996	4.43697	4.87845	23.2337	24.8393	22.7253	32.4272	32.9338	33.9603
gene11977	23.7878	22.7762	21.1331	41.9184	37.381	43.2875	52.5968	64.5958	61.7993	32.7945	34.4417	35.7612	34.1936	32.7778	35.1254	62.2734	65.0472	82.0255	25.4219	22.376	25.5172	36.7822	40.2315	36.9122	40.1582	39.3168	42.0207
gene11978	40.4009	38.7557	39.8081	10.2247	9.036	12.3756	11.5275	10.6339	12.1792	36.1047	38.0261	32.3371	13.0425	11.9318	12.5689	18.2011	18.4238	16.8092	49.9761	46.5374	40.8991	14.5338	14.8063	14.5269	15.9012	16.2353	16.267
gene11979	0.973093	0.83231	1.23605	8.17159	6.62857	7.9688	3.38164	2.757	4.89265	2.59531	1.60774	1.488	6.47104	7.93307	7.14437	6.19412	6.73989	6.60978	1.06509	1.20237	1.33756	5.44995	6.1465	5.91411	6.14019	5.2479	8.06407
gene11980	22.1726	18.1428	20.0058	14.8606	14.8746	11.8946	7.06555	7.20908	5.27667	21.66	18.5859	23.0932	29.4404	33.2537	34.2594	18.6514	17.91	15.2258	23.3829	21.5675	24.955	33.6474	26.1777	28.8244	17.4628	16.8921	17.2759
gene11981	36.251	40.0835	33.9649	85.8665	76.7315	89.3741	79.6062	93.7656	87.4654	59.553	52.7176	56.7215	68.6801	73.1649	69.4241	82.7464	84.9181	86.3801	50.569	50.1881	46.6324	54.6527	59.9705	52.0916	79.5119	78.4075	78.3873
gene11982	4.21323	5.48697	5.84178	10.349	9.49239	10.9894	6.96778	6.08927	7.19167	8.01202	11.7958	7.87043	8.72582	8.20465	8.1526	7.61041	7.63976	7.12221	7.31062	8.09746	11.6676	12.5075	11.5153	10.516	5.67713	4.44907	3.24914
gene11983	20.9806	21.2108	21.6379	5.17673	5.7934	6.37456	6.41409	5.72908	5.84005	21.9674	22.3834	20.1732	10.9327	11.801	11.7866	11.3132	10.4155	12.1236	21.4472	24.3322	22.4717	11.4624	11.6938	13.0874	8.20001	8.12128	9.18494
gene11985	5.29846	2.40765	2.12431	38.9153	47.4665	33.8225	8.95606	8.00696	6.32648	6.28724	7.81285	7.3816	10.7371	10.5091	10.7654	11.1539	12.2516	13.9318	10.4635	7.28914	6.40646	9.61032	9.82426	9.96866	11.782	11.1551	12.8098
gene11987	31.4589	35.9713	34.6917	9.08832	12.6577	7.64965	8.923	8.97232	8.30097	17.6446	17.0014	19.0199	15.4753	15.0065	15.3581	9.76463	8.83243	9.65849	27.5897	28.2924	26.679	19.53	19.7228	19.1163	6.5195	6.34046	5.59663
gene11988	39.7776	32.3589	40.2125	12.6145	12.3592	13.3144	13.9405	14.9436	13.7392	13.0375	15.0278	17.4782	13.9592	12.2014	14.1183	14.544	12.9475	12.5874	18.6507	20.6994	23.5324	18.1689	13.8109	18.4734	10.514	12.5161	9.62661
gene11989	2.47242	1.85099	2.89836	2.25524	3.29178	1.58513	0.434263	0.716783	0.469814	2.95254	3.72061	3.45703	3.73246	2.94202	4.35236	2.49071	1.31263	1.75387	5.16034	3.63796	5.34635	3.8097	5.74104	5.97835	3.35891	3.68872	2.42134
gene11990	37.8408	35.9923	33.922	13.682	12.3609	12.8545	13.1179	13.2188	13.0823	31.442	34.0377	29.8105	33.182	31.9599	36.8742	38.8298	34.3655	40.9196	18.275	17.4823	17.7037	31.6309	31.7952	36.9395	19.2354	18.8618	18.1426
gene11992	9.52811	10.6807	8.36923	23.4398	25.7102	21.3986	14.3678	16.5281	13.7231	15.6529	14.3274	13.6878	22.866	22.7709	23.3389	16.4752	14.8846	16.5594	14.333	14.3344	12.9164	25.8546	23.0686	24.5854	11.4302	11.0791	10.6849
gene11994	12.7697	15.5417	15.424	49.4836	50.6983	54.1016	55.3388	47.6567	42.4633	25.4344	16.9322	26.6206	48.2164	52.0088	47.3655	131.919	136.112	165.895	17.9855	18.9607	21.9467	36.1057	42.6187	41.5978	62.9017	63.0782	65.1241
gene11995	47.4672	53.2369	36.1256	29.2698	32.3676	21.095	26.3856	22.2044	25.9177	46.3318	53.8091	45.6732	25.9417	27.1003	29.6454	32.5552	30.029	35.2867	13.8239	17.6301	18.6974	53.3355	61.9191	52.3379	13.8011	12.4793	12.7441
gene11996	1.24435	0.251139	0.681493	1.0776	1.82112	0.508779	0.365978	0.183582	0.312812	2.50571	3.63886	2.64496	5.44921	2.87066	3.61223	2.11775	1.70568	1.56232	4.97147	5.33841	6.87055	5.83718	6.26421	5.19018	1.92646	2.97886	2.01593
gene11999	93.4443	104.704	105.348	55.5844	121.739	20.5395	11.4337	11.2227	10.4137	91.899	95.3131	92.2694	29.3498	40.2361	28.394	13.758	14.3706	11.6092	88.6735	76.7427	67.0196	49.7273	31.5101	30.7638	10.122	12.1481	9.15381
gene12001	3.30325	3.68986	3.99845	1.21311	1.65088	1.46862	1.47768	1.13	1.56668	2.90566	4.03647	2.7273	2.62155	2.55204	2.71057	2.25517	2.12886	2.45449	2.56876	3.33067	2.90392	1.61656	1.81084	2.38357	2.5737	2.73207	3.12763
gene12003	9.80254	9.76137	8.7463	8.7902	8.17594	9.28392	8.25156	8.16834	8.75615	8.47515	9.40592	9.88311	4.0167	3.61677	3.84101	7.66606	8.47585	7.24437	4.07204	3.95017	2.99055	11.9418	13.9896	14.0626	1.16832	1.26199	1.22939
gene12004	58.2624	52.949	60.5216	25.996	30.9741	24.1841	28.9889	31.5508	27.463	36.4914	43.9539	37.7485	25.6504	22.0222	26.0336	22.3521	25.0091	28.0782	48.2464	54.1399	52.2774	32.9247	30.7137	29.1179	30.6248	31.7052	31.2519
gene12006	0.0294866	0	0	0.428487	0.428664	0.523984	0	0.0676311	0.348368	0	0.051966	0	0.28774	0.160372	0.132319	0	0.0217188	0	0	0	0	0.116194	0.25388	0.0170758	0	0.0401941	0.0232118
gene1201	0	0	0.0984437	0.307292	0	1.0805	0.971828	0.90728	1.04091	0	0	0	0	0.0581348	0	5.73715	6.97057	7.80654	0	0.0482449	0	0	0	0	6.4412	9.07846	8.75654
gene12012	50.75	51.6999	51.5593	18.4678	23.1333	20.0877	28.4067	31.524	32.9972	63.0203	57.1253	59.3359	26.7634	24.3243	26.4166	12.1897	12.2927	10.4422	61.4518	60.9006	67.1125	26.7061	26.6335	26.2032	11.7833	12.3096	11.8884
gene12013	0.498511	0.120228	0.508454	2.01506	3.15915	0.913102	0.37058	0.284738	0.645102	0.443333	0.886728	0.259638	2.90026	2.10056	1.8606	0.500923	0.221359	0.326163	0.561616	0.310928	0.461382	4.13293	3.67121	4.62518	0.810357	0.65145	0.356596
gene12018	98.4959	108.223	101.927	74.4531	70.1638	80.023	139.715	126.876	130.346	164.269	143.56	131.914	45.26	52.1732	51.3147	119.674	104.585	110.149	188.686	183.101	175.058	51.7813	61.0886	52.3526	104.584	106.199	101.247
gene12019	0.024472	0.167642	0.263503	4.19533	5.93318	2.70655	0.577094	0.838225	1.04391	0.0886479	0	0.0393839	1.36737	1.76658	1.31076	0.73032	0.463717	0.265592	0	0.11553	0.0425563	1.59587	1.72547	1.73714	0.490968	0.397389	0.718891
gene12022	31.2037	34.5574	32.2788	12.7625	11.4913	8.19106	4.47933	5.50241	5.21034	39.3767	35.2665	35.1325	32.2515	28.2367	32.263	24.7858	23.1018	22.5504	33.6208	33.3827	35.7138	61.8662	58.7172	61.8632	12.9612	13.5317	14.5363
gene12023	5.84237	7.1411	7.2126	36.4105	30.4777	42.9579	41.042	40.2065	43.0952	4.5421	5.034	5.22767	14.2405	16.264	17.1359	21.5444	23.4423	25.2838	6.18066	5.30398	4.97878	15.7535	17.0527	14.2017	19.1998	20.3298	18.2786
gene12024	30.6186	26.9781	27.2208	14.8999	19.6511	13.1209	14.0698	15.8052	18.3306	24.2891	20.7171	20.025	16.2868	18.1792	17.6088	6.89671	8.07689	7.14507	21.2382	23.7303	23.5392	17.8437	21.1734	18.8631	11.3654	12.9554	10.3078
gene12025	2.45209	3.05172	2.94896	10.8122	9.02234	10.0412	6.95626	5.81708	6.22123	5.13989	6.22203	5.40473	9.27863	8.85905	9.06005	9.27105	10.6812	11.767	5.78769	4.66472	6.581	10.9332	10.4322	11.673	14.9486	14.5229	12.8611
gene12027	5.40276	5.00369	5.98964	10.0968	9.7854	13.1411	10.9425	10.3595	9.74733	8.80741	6.99464	11.3043	12.4355	13.2748	11.9532	25.0437	26.3145	25.6804	6.29152	8.31414	5.8009	10.7057	11.1047	11.2176	18.059	19.0266	20.784
gene12028	9.61631	9.60751	6.68429	70.4925	81.9529	70.5383	36.0153	35.1245	32.3497	3.03351	2.90869	6.35816	41.958	49.382	47.8718	35.3598	37.6907	40.0945	3.94594	3.84826	3.00125	27.4507	25.9932	25.7045	15.2615	16.3535	14.065
gene12029	3.37713	3.42055	3.92912	7.50322	7.78852	9.45019	9.68024	10.1846	9.56355	6.89804	5.17927	7.00849	7.53938	10.262	9.41615	12.7326	14.2925	14.465	4.06885	4.24178	5.18933	7.54097	8.28792	7.18662	11.1303	10.0928	9.54105
gene12033	4.97281	4.69496	5.61452	16.4043	16.8004	22.6453	15.947	13.7426	14.7471	4.69268	5.01817	4.88339	13.1252	14.7605	13.2843	18.3199	19.8027	18.0385	6.55829	6.60499	5.91922	14.6626	20.5116	14.9731	16.9241	15.6395	14.5546
gene12035	133.377	145.77	129.958	31.8034	35.5033	31.5255	38.6617	39.1469	42.3419	67.1052	90.1478	65.9067	37.2138	39.0532	35.7133	31.0904	33.4399	38.2762	116.559	129.27	110.963	43.042	43.7923	43.3552	48.027	54.8672	48.2888
gene12037	79.6034	88.384	80.7905	34.1976	36.2233	38.725	26.841	26.8657	27.0483	32.8987	34.0613	26.6539	26.6036	22.0735	26.4109	25.9661	26.6629	23.0752	26.9201	32.0781	34.5319	33.6437	28.7587	32.4422	29.3664	26.3226	30.3628
gene12039	3.36024	3.72687	3.71643	7.5936	8.75256	6.89871	6.3281	6.45299	7.4396	7.79984	7.82338	7.42376	6.84243	8.59235	7.24134	2.99864	3.36388	3.48459	5.96596	6.1654	7.72244	7.82604	9.31376	9.12282	4.13816	3.76092	3.79679
gene1204	45.5325	54.5558	48.6614	29.5413	27.8405	29.5372	28.0122	23.2798	27.1262	53.501	55.5447	57.5648	61.5249	56.8046	58.4776	31.6221	30.9924	30.9211	47.9097	60.7451	53.2787	69.4399	61.1328	60.3765	28.0125	30.791	30.4044
gene12043	8.48022	8.23159	6.29552	0.632337	0.687189	0.534144	0.558595	0.50692	0.376749	6.11469	6.08882	5.92234	1.56495	1.30071	1.3784	0.16622	0.200137	0.181732	7.39725	9.39209	7.26988	2.33069	1.79713	1.79733	0.682542	0.637456	0.698666
gene12047	0.11615	0.184602	0.389595	0.141048	0.101746	0.178738	2.76196	7.76053	5.29106	1.08258	0.279831	0.257367	0	0.033284	0	1.81236	1.99122	2.53379	0.535637	0.110974	0.155411	0	0	0.0660712	12.3706	9.34093	7.79355
gene12048	5.13015	3.66987	2.43935	2.88618	2.55501	4.16218	2.91884	3.79275	1.79151	4.09315	1.36438	2.08163	3.73074	5.05031	4.01827	1.78221	1.75835	0.804127	1.88701	0.907614	2.05256	5.83598	5.21919	3.98792	2.25474	2.05378	2.2853
gene1205	0.985571	0.74171	1.32345	157.028	137.459	126.863	30.7751	39.3117	39.0974	0.166874	0.172286	0.340327	22.6107	19.6298	22.2358	11.4698	9.89186	9.03342	1.28307	0.990662	0.92107	13.7139	10.6205	14.1995	29.5216	28.3538	36.603
gene12050	30.5887	29.8037	29.3932	10.3648	18.306	7.81257	8.45796	7.41153	6.91528	26.3847	18.3382	29.7539	24.9829	19.5705	23.8034	7.28759	7.7837	5.49895	11.8415	13.9519	12.6426	40.5338	84.4582	55.5294	15.6239	16.8712	16.3942
gene12051	267.161	284.609	274.759	95.2542	84.8956	62.245	130.086	139.861	145.274	6.28796	7.35582	5.19519	11.421	9.97645	10.796	78.0974	71.4199	79.9939	2.96357	2.09818	2.07089	17.4343	19.3056	19.0835	31.7878	31.8014	39.572
gene12052	665.938	754.249	612.895	131.38	182.259	65.9137	150.866	142.881	149.969	294.318	369.949	287.329	69.8314	57.0662	71.5411	75.2998	65.4709	77.4444	412.459	433.95	382.07	83.0521	59.175	89.0108	24.8608	25.6727	26.8585
gene12054	6.86605	6.17926	5.86774	7.8949	8.53185	8.30015	3.91542	3.78655	4.03416	5.41209	5.11093	4.88509	3.70342	5.36866	4.86183	2.51491	2.22374	1.71701	3.77955	2.51539	2.73693	3.5785	3.81309	3.06035	3.23754	2.84923	3.11626
gene12055	0.836932	1.04477	1.00876	0.493423	1.15007	0.275945	0.0772893	0.0977929	0.0191166	0.169891	0.0977076	0.272983	0.304508	0.193624	0.215709	0.112729	0.132075	0	0.905576	0.0242638	0.453189	0.20507	0.104777	0.175502	0.458663	0.163792	0.278825
gene12059	0.58264	1.01672	0.557751	1.56789	2.19648	1.68785	1.203	1.52391	1.00131	0.469006	0.351447	0.74396	1.92716	2.0917	1.75522	1.46271	1.72607	1.01008	0.453985	0.291875	0.538679	2.39757	1.89323	1.97611	1.5389	1.52828	1.26299
gene12061	219.167	281.974	183.967	8.43279	19.9831	2.0511	0.824148	0.560452	0.546354	53.9273	40.0497	45.4234	32.4506	23.4355	28.8203	1.11114	1.02778	0.296378	134.551	93.0683	86.9289	46.9131	26.6884	28.0991	0.336953	0.676388	0.585428
gene12062	17.2917	17.4616	19.443	4.31222	4.48733	5.08917	6.42904	6.15029	4.91411	13.1151	12.4244	12.3406	9.02216	9.17254	9.67885	8.33169	8.66695	9.46319	13.0667	13.9553	14.29	8.81689	8.74207	7.96322	5.61992	6.12012	6.52695
gene12063	5.33072	5.10524	5.06633	11.5565	11.6433	14.718	10.5813	9.96412	10.6911	5.79695	6.9446	6.03135	10.8779	10.5452	10.9988	14.3208	13.6063	13.547	5.51289	4.66379	5.7168	11.3063	11.664	11.5772	11.3345	11.6867	12.4204
gene12064	4.11817	3.7303	2.98228	1.40811	1.53863	2.18452	2.04854	2.99042	2.6428	0.437857	0.723455	1.30579	0.513448	1.31089	0.183	0.473891	0.1428	0.175346	1.98779	0.985381	1.32868	0.672113	0.456168	0.367362	0.291248	0.114727	0.167586
gene12066	4.77988	3.69221	8.77618	4.47728	5.53285	2.71665	0.61214	0.944315	0.486551	13.3146	13.9929	14.3133	6.28435	9.04461	6.44536	7.78473	6.3841	4.33277	9.85549	7.99362	11.2031	6.59202	7.31536	6.61009	24.7866	29.5267	27.7355
gene12069	0	0	0.113441	0.562306	0.794626	1.05895	4.77033	2.97879	3.43778	0.138668	0	0.338019	4.39626	4.807	4.17995	2.84669	2.77739	3.62807	0.0878597	0.0831441	0.125121	2.76678	3.21126	3.95516	0.606551	0.732338	1.36977
gene1207	1.23637	2.80269	1.84241	13.6018	8.82364	11.7657	4.91133	3.50538	4.32205	1.74017	2.67911	1.86688	7.38138	8.67635	8.56886	9.37513	8.17249	9.74691	4.71783	2.58202	1.83976	4.11304	3.47822	6.35181	9.57778	10.9944	14.1097
gene12070	57.5848	72.0321	48.1312	60.4232	57.0208	85.8956	75.8912	86.0951	85.5604	72.8071	47.0783	61.3232	49.4014	57.5041	47.7635	64.0113	72.6393	59.5911	78.2553	68.4804	63.7325	39.1478	36.7093	34.3339	52.6606	50.33	33.2662
gene12071	32.845	26.6583	33.1391	20.7097	21.322	18.7585	18.6211	14.8794	15.7425	45.7432	43.381	52.3596	75.4606	105.447	90.6929	48.7275	51.7085	50.7758	62.1872	57.3367	59.3433	81.0783	77.1994	143.749	63.7188	53.9874	68.5008
gene12072	0.0984777	0.0862427	0.519935	0.195193	0.0839816	0.153466	0.108633	0.178005	0.129005	0.0521372	0.121614	0.0477532	0.34746	0.276418	0.250329	0.0750124	0.0386363	0	0.109664	0.159238	0.103793	0.239327	0.251668	0.258062	0.282502	0.208853	0.178076
gene12073	9.77649	10.5983	10.0262	2.88512	3.96296	3.1246	3.1366	2.62729	3.22812	8.56864	9.70941	8.18347	5.11731	3.97026	5.42286	3.51974	4.06849	3.18557	8.64644	7.69935	8.33702	5.56285	4.69255	5.49278	3.20241	2.87883	3.25531
gene12074	4.47388	3.506	3.95988	32.833	21.8195	41.3314	33.2156	33.2445	32.3841	2.63739	4.04261	5.69219	16.8943	16.8797	14.0768	18.7153	18.8627	17.1818	5.12302	5.48427	5.75753	12.9539	13.6092	12.9512	32.416	31.7405	30.24
gene12075	240.429	263.172	204.858	35.4435	29.2975	39.6336	56.4383	56.0835	56.4218	132.089	126.718	110.642	25.0045	23.6291	26.914	37.6981	35.8439	39.0214	143.877	141.71	134.675	25.239	20.1764	23.3	36.7024	35.0611	36.1145
gene12077	132.013	118.47	99.4605	3.86628	2.74165	9.7515	19.9008	14.9618	15.9619	13.7651	21.0103	18.1223	0.602444	0.151928	0.0407635	0.648851	0.492579	0.856549	78.5827	77.9171	73.508	0	0	0.0618508	1.20165	1.52364	1.64101
gene12080	513.518	616.356	482.958	59.1097	71.0845	44.1422	19.5143	16.7385	17.6003	154.533	187.934	175.203	72.9789	67.4603	72.8204	58.1014	54.5271	63.0227	593.763	683.805	490.583	122.147	114.757	89.3202	37.5844	35.5398	37.2778
gene12081	9.80839	14.143	7.86526	105.351	106.035	114.112	100.208	73.0349	91.9031	8.31186	4.21299	22.217	24.2581	38.453	25.9695	59.821	76.4272	57.8118	6.93456	8.77911	7.41111	31.2744	43.2572	20.0866	57.2089	56.6967	65.7253
gene12082	12.835	10.5736	13.8288	42.6549	41.2553	39.1708	31.1939	33.2769	35.0751	7.30955	6.66627	6.79384	73.0002	94.5006	81.7535	51.4204	40.7389	39.9024	6.56746	5.90785	7.44769	70.0557	71.5904	86.811	35.471	40.2894	34.6816
gene12083	184.261	231.034	196.613	48.9036	54.7245	50.431	82.8608	74.6989	84.6866	211.204	197.348	187.596	84.8384	86.3868	87.7952	85.2368	84.0381	92.7162	238.064	250.791	242.636	109.926	99.0559	93.424	61.4002	60.3269	58.8356
gene12084	3243.22	4184.5	2994.77	422.816	327.132	509.562	1294.39	1030.81	1047.89	5441.81	4112.36	4687.05	144.139	161.095	134.798	1843.95	2183.13	2292.56	5074.01	4717.36	4884.79	74.4118	68.9848	67.166	809.029	923.361	1156.46
gene12086	7.20505	9.54932	9.54901	4.58245	6.3134	2.67421	3.7088	3.77852	3.74742	2.10822	3.75251	2.35846	7.11196	5.94436	5.64064	4.02006	3.33931	3.31614	3.66415	3.65788	4.20393	5.40731	7.85287	6.90994	7.81327	8.29559	6.5535
gene12088	185.441	208.61	133.038	206.226	234.476	116.834	160.283	195.578	190.391	59.2104	67.4108	70.1692	65.8312	48.3946	70.0588	355.475	289.932	349.082	40.2052	37.8943	30.4066	94.183	76.0046	105.158	62.2911	57.4077	62.1572
gene1209	3.90266	2.52517	3.44115	3.49868	4.93576	4.62654	2.79899	3.81964	3.63549	0.770293	2.2645	1.86137	4.95812	5.10247	4.71153	3.98499	5.32476	5.72019	2.4436	2.637	3.46401	6.16287	5.99734	5.63493	11.8126	13.0953	12.7337
gene12090	33.4122	33.778	38.934	11.8332	13.0983	11.4786	23.6445	19.2538	19.2219	43.0139	42.0015	39.387	16.2364	15.7291	16.6089	21.7077	22.127	23.9415	37.2551	38.3581	37.859	17.9562	17.7489	14.7308	17.2823	15.7724	16.3159
gene12091	979.435	980.149	825.993	21265.9	14278.9	22468.3	22411.2	22237.3	22622.8	884.282	650.341	701.2	9173.99	7733.98	8807.68	27236.7	23134.2	24481.1	885.131	876.384	704.649	7913.98	6061.58	8668.27	23569.3	23553.7	24317.2
gene12093	57.8805	81.7461	59.4709	177.719	116.289	204.333	443.152	487.311	497.242	97.3581	85.428	89.0629	128.532	136.457	136.567	406.221	379.816	383.066	98.3677	89.9418	88.6582	157.738	159.823	160.868	278.612	282.984	283.916
gene12097	25.3981	22.5685	17.0626	5.77725	6.06623	6.79605	5.65442	7.15531	6.37218	16.7605	21.8137	15.0636	4.40919	4.35455	4.43451	3.89371	4.28816	4.40379	14.0551	12.8184	14.2723	5.05967	5.06655	5.79851	3.51695	4.68878	3.76236
gene12098	19.616	24.6119	14.3151	82.6032	85.7316	66.5034	34.6579	35.0766	33.424	13.648	14.5135	13.8649	17.6627	19.9204	18.9755	15.8767	18.389	15.3443	16.9385	14.8932	15.7479	11.5679	14.2456	15.5797	75.7862	75.8352	78.2964
gene1210	132.31	156.343	117.931	0.869902	1.59828	1.29201	1.36308	1.27851	1.02864	80.9496	68.017	60.5	3.8339	3.55389	4.37234	0.0410782	0.124887	0.489601	29.2355	30.536	32.4462	6.39256	3.64836	4.53606	0.501076	0.471686	0.411046
gene12104	221.84	273.472	201.4	85.0624	93.6753	92.4977	67.6966	64.4089	63.4498	170.274	151.359	121.825	84.6579	89.4762	93.2332	93.101	78.6371	93.1077	218.803	175.903	161.043	71.5961	75.8431	79.4414	55.1549	52.3424	44.7912
gene12105	1.18381	0.70686	0.785828	0.550197	0.908516	1.25855	2.06437	1.46766	1.56712	1.22398	0.345748	0.949364	6.01225	6.6745	6.34217	3.77414	2.86772	2.54745	0.954041	2.15429	1.52831	2.53701	2.64069	3.15316	2.88458	2.50077	3.99703
gene12106	9.27833	9.93791	8.62349	2.55942	2.95451	2.85799	3.05213	3.92232	3.48381	18.0544	15.0511	24.0276	15.396	15.7422	13.2765	4.94068	5.81305	5.70257	24.3153	14.0871	23.445	15.1136	12.7671	12.1932	5.27675	6.76177	7.22563
gene12107	20.5872	21.4811	15.3376	48.2148	43.2004	46.1766	40.9845	46.6197	44.3197	36.0323	36.3841	30.3837	41.943	44.0796	40.9125	83.6046	85.9834	91.2139	38.5058	40.1991	33.2092	45.58	53.6132	42.2321	83.6569	85.8784	72.6682
gene12109	219.063	280.449	205.364	228.365	302.66	165.09	105.731	96.2242	95.1186	70.2115	52.3909	57.3663	201.344	195.257	199.395	137.133	160.84	273.969	128.125	154.431	135.392	216.663	228.679	221.801	76.5701	90.5656	78.0496
gene1211	6561.23	7680.68	6065.41	1999.5	3251.47	1073.16	987.623	1048.89	1004.11	7257.65	5430.96	5778.97	6117.24	5708.4	6746.21	824.289	765.135	812.359	5033.06	5791.47	5370.63	5821.63	5105.74	5552.57	699.427	729.523	659.827
gene12111	12.882	7.06606	9.5405	20.4395	18.5143	27.0533	12.715	16.2269	12.7104	5.00519	3.21059	5.66391	18.9917	19.7675	22.0801	31.4768	34.1653	37.3258	5.70158	5.91699	5.49496	19.4902	19.4351	20.8438	14.3219	15.7474	16.5677
gene12113	0.0402655	0.214565	0.268956	0.167208	0	0.240391	0.150901	0.030641	0.0896808	0.0725814	0.109545	0	0.0713396	0.344372	0.189825	33.9969	27.8624	5.58917	1.39417	0.369733	1.25346	0.138955	0.0473649	0.20806	50.2244	53.5458	41.5237
gene12114	1.21682	1.14677	0.937157	3.1198	3.19304	3.68988	3.06865	4.06661	3.63447	1.86231	2.22866	2.01809	3.08545	2.34437	2.26105	2.58303	1.61626	1.35163	1.52084	0.833347	2.0877	1.88219	3.03226	2.31492	3.80972	3.11645	4.33105
gene12116	0.986132	1.27561	2.94772	3.12314	3.39004	2.971	2.60247	2.78291	2.96291	1.11175	1.36844	1.40663	1.8419	2.64127	2.73087	1.83754	2.68443	2.68812	0.691273	0.814681	1.06454	1.51621	0.764412	2.09879	2.18124	2.95189	2.82695
gene12118	19.0858	20.7849	19.9922	64.935	55.0169	57.2219	56.5881	60.5755	56.1543	49.6911	42.9665	38.8784	35.715	36.7854	38.5931	57.2246	52.9771	47.7091	33.3399	27.155	31.3065	34.3904	33.5909	36.4193	58.5953	59.1935	55.2352
gene12119	36.2163	38.7944	32.3376	7.02306	4.04509	6.44796	3.16009	4.28988	4.01778	15.2343	15.8415	11.6489	3.5718	3.1065	3.34109	0.984747	1.15671	0.74807	21.9677	15.9919	23.2225	3.99631	4.05855	4.7842	2.01508	1.87079	1.33651
gene12120	0.966495	0.474434	1.38773	1.55022	2.30304	1.23948	0.209755	0.213741	0.287083	1.27658	0.986697	0.877944	3.65327	3.06015	2.50006	0.785387	2.04335	0.861747	1.63257	0.648957	0.548137	3.53749	3.53454	3.46794	1.86465	1.59019	1.55403
gene12121	23.0244	23.639	22.1013	17.7294	17.859	10.0328	8.97585	6.92191	7.58991	17.053	13.9641	14.4095	22.0548	16.2489	22.2364	7.63924	6.3974	8.68932	11.715	9.33048	8.76043	20.3987	18.052	16.0928	3.79486	4.07968	3.50611
gene12122	53.7419	59.2054	51.8444	119.419	106.407	140.043	181.305	220.796	211.278	87.6981	73.9657	85.6068	113.478	114.779	110.798	248.714	248.329	294.738	137.816	116.938	110.311	96.2906	107.848	101.417	335.197	328.261	291.359
gene12123	3.29873	2.65333	2.88942	4.51553	3.25856	11.3399	14.4276	14.4021	16.443	3.85286	4.44556	1.90287	3.34354	5.83378	3.48757	8.99825	9.29549	7.70349	5.64352	6.57285	5.54428	3.12509	1.98819	2.16126	3.32087	2.67732	2.60299
gene12125	0.592129	2.03551	2.28401	0	0	0	0	0	0	6.42209	8.8716	5.33146	0	0.083958	0	0	0	0	6.04635	8.25329	10.0908	0	0	0	0.222611	0.111459	0
gene12127	54.9779	63.0984	40.6292	41.3237	28.487	45.2836	85.7346	67.1973	73.4583	94.9803	101.942	75.2804	15.0895	15.5324	13.9114	64.1178	61.4193	48.9062	139.812	134.083	140.213	10.8042	9.65761	9.01822	147.636	149.036	150.152
gene12128	0.214235	0.543123	0.27231	1.26945	1.12523	1.20769	0.636503	0.305275	0.157493	0.35575	0.164855	0.602866	1.24787	1.284	0.84452	6.40708	4.406	2.76749	0.29054	0.250376	0.32964	1.50775	0.90237	0.480269	6.79197	5.40864	6.2443
gene12129	1.64893	2.49594	2.48686	1.78383	2.25413	1.74081	0.975819	2.06174	1.47328	2.42036	2.57257	1.99071	2.54591	2.77099	2.49851	1.73474	1.56605	1.84347	3.56374	2.82285	3.04339	2.9569	3.44937	2.84244	12.0406	11.1709	11.2301
gene1213	24.6001	26.5798	25.5138	40.6621	37.8085	45.9853	49.6176	48.3945	48.3826	21.3443	21.8397	20.5191	30.5004	30.1527	32.6052	63.3662	60.6793	71.2898	22.3327	24.8397	23.1444	25.183	28.0277	27.4392	44.5294	47.027	46.6866
gene12130	5.73319	4.26417	5.87402	21.8611	18.997	28.9715	15.2004	17.6369	16.7888	5.82563	5.11217	7.22832	13.7566	15.4304	14.1497	14.7678	13.5377	13.5113	5.49276	4.82885	5.43043	12.6828	12.5176	11.3457	30.57	32.6015	31.5892
gene12131	13.4846	9.50626	23.6297	21.0661	11.2291	20.8849	30.835	25.9035	24.0563	2.32589	3.30007	4.92094	2.87955	5.10974	2.33165	5.54453	7.32246	4.00819	3.62956	3.08051	2.66544	3.3998	4.85671	3.1961	35.6947	24.5223	15.4218
gene12132	0.867226	0.455538	0.402738	1.21198	0.875576	0.610636	0.410166	0.310948	0.356904	0.760713	0.780353	0.595033	1.99095	2.44143	2.64008	0.693648	0.461331	0.623461	1.40427	1.08376	1.90202	3.53386	3.05145	4.55272	0.372678	0.499936	0.363539
gene12133	9.27765	8.0863	9.10203	318.033	206.293	282.505	423.338	453.754	440.067	12.2389	13.5735	16.7437	157.182	181.334	162.67	307.903	315.103	281.419	12.2913	12.4497	9.79536	105.628	103.465	109.081	1121.76	1120.68	1105.66
gene12134	0.257922	0.363926	0.392448	0.332776	0.371579	0.447515	0.360849	0.197962	0.240349	0.572239	0.728733	0.409552	1.06739	1.01277	0.92503	5.07668	3.75215	4.25447	0.682813	0.321028	0.514199	0.463601	0.567541	0.660717	2.31025	2.17791	2.28145
gene12135	0.114654	0.17912	0.16381	0.168393	0.163638	0.209846	0.129735	0.0217401	0.0422041	0.0774748	0.154025	0.0978747	0.229832	0.209157	0.117483	0.751168	0.46978	0.456277	0.231238	0.329743	0.128169	0.082194	0.11659	0.0825364	0.429442	0.840931	0.423315
gene12136	0	0	0.0505029	0.0776351	0.0301952	0.175925	0	0	0	0	0.1193	0.31741	0.666299	0.296554	0.461765	0.0196667	0.0196082	0.0626989	0.0804959	0.101684	0.260883	0.485206	0.583638	0.699782	0.0536701	0.0179396	0.081902
gene12138	1.90971	2.4434	2.27172	68.0752	51.9458	81.2092	52.9079	55.6288	51.1738	4.17867	5.25217	3.40316	41.8172	48.7943	45.8002	85.493	77.0145	81.333	4.41583	4.20838	4.75611	49.5675	53.2268	47.2892	64.6303	66.4525	64.2147
gene12139	3.17464	1.49169	5.93109	10.0843	6.53224	4.20607	4.26718	1.95289	5.04954	2.27144	1.33394	0.722482	11.0904	14.2737	9.84225	0.38152	2.03846	0.437479	2.63485	2.63391	1.73857	8.6999	5.69334	12.3155	1.11537	1.53088	0.348111
gene12142	28.954	27.0528	24.2936	16.1477	18.1742	19.977	23.691	20.6521	24.2414	42.7393	38.3606	35.8135	13.7251	14.236	16.2803	20.6482	20.2782	18.7692	32.3443	31.3712	35.2133	16.1678	12.9701	13.8676	25.0269	23.6006	23.0842
gene12145	2.68165	2.48393	1.51178	5.21341	8.51262	5.26085	2.54221	1.62045	3.16992	1.99384	2.6846	1.58439	9.32209	10.6788	9.5857	3.70393	3.65336	2.86122	5.07408	3.79344	4.35406	6.37851	6.56398	5.66365	1.50972	2.35562	1.34637
gene12147	2.73283	3.14365	3.16939	6.33166	5.6631	5.72139	10.8012	10.2471	11.2996	10.6251	8.82988	11.6491	3.54267	3.23231	3.77617	6.92967	7.45053	7.12794	6.74502	4.05629	5.797	3.89353	4.84185	3.34118	5.8966	5.22978	5.19407
gene12148	0.283364	0.59256	0.513242	18.7298	18.1389	15.4401	9.89866	8.42389	8.19533	1.04047	1.22414	1.29339	11.4375	12.4166	10.8712	17.8383	17.0341	28.5271	0.860343	0.679024	0.849261	9.06614	8.52962	11.8269	6.72914	6.81717	6.52805
gene1215	9.10354	9.39391	8.23846	8.01609	8.35797	7.92306	9.1176	9.24036	8.14679	3.0905	4.83648	4.60167	7.26231	7.8995	8.01914	10.9652	11.7187	10.9195	6.48115	6.72851	7.22218	9.37949	10.4017	8.84473	8.20623	7.45849	9.30043
gene12150	2.81585	1.48643	2.79238	13.2157	14.9541	11.4305	16.5156	14.5306	13.5306	2.10925	0.86639	2.20928	8.72586	5.75922	7.38856	16.3371	13.7813	12.6053	1.16313	1.32074	0.946647	6.15489	6.60026	7.55846	7.29468	8.52424	8.94523
gene12151	7.04521	12.6792	9.1188	0.92121	0.824816	0.322215	0.0996613	0	0	2.57391	2.77977	2.46798	1.80407	2.30957	1.11282	0.380777	0.299985	0.316981	1.57803	1.47144	2.31468	2.74991	1.27064	1.49869	2.31674	1.57026	1.39728
gene12153	17.8293	18.3522	19.3897	17.9263	20.3989	9.14276	39.9545	21.8707	22.5028	15.6062	12.5634	23.5552	27.8024	27.071	27.0842	39.9038	53.4926	78.0374	9.75623	8.68014	9.57945	18.0549	20.3799	21.2629	24.7059	25.4472	33.0899
gene12154	4.75007	3.83379	5.34662	2.87578	2.55248	3.54102	5.70007	5.41075	5.56457	5.27942	5.96493	7.10982	3.19961	2.86078	2.89907	2.1416	2.0411	1.72091	6.45235	7.11711	6.52325	3.02023	3.22222	2.41416	3.00879	2.43039	2.15787
gene12155	56.0361	57.5059	55.949	10.2916	10.7478	10.4351	12.7144	13.9369	13.3134	26.3264	31.5416	24.5361	8.80468	9.0572	8.49229	14.8847	15.6068	16.5198	89.6001	106.241	61.2411	8.04702	6.41899	8.34009	15.2826	15.5197	16.0219
gene12156	3.05295	3.69148	2.63845	4.55394	3.02727	8.04519	15.1936	11.4037	12.4708	7.07622	7.62794	6.70844	5.02079	5.99731	4.69291	11.6461	13.2647	12.7869	5.39401	4.60875	5.79962	6.38928	6.62636	6.81852	5.97859	8.28921	6.94623
gene1216	0	0.125956	0.0743216	2.37359	2.65008	2.2922	0.998331	0.906197	0.785764	0.468434	0.417846	0.657718	4.7219	4.30627	4.60798	1.26537	1.20114	1.39103	0.0416018	0.156631	0.183755	3.38075	3.78003	4.28551	1.69739	1.40427	0.736273
gene12163	1.96342	3.14953	2.32544	4.74211	7.65622	2.95226	0.487211	0.43826	0.428403	1.46268	2.21438	2.78798	1.30047	1.31822	1.33944	0.160999	0.215941	0.0571215	3.96912	2.97095	4.4207	1.90295	2.7459	2.66629	0.305938	0.56649	0.241481
gene12164	32.2805	28.6944	34.8036	39.6863	31.3353	49.0157	123.38	111.699	112.127	65.0659	54.8785	74.6784	42.7667	54.8761	40.9617	122.67	130.885	120.424	26.6858	35.519	31.8491	58.4931	54.1338	62.234	114.7	111.076	157.548
gene12165	72.7488	78.3587	70.3513	94.6296	96.0793	76.0997	177.608	177.707	166.648	71.6638	66.0701	83.2766	73.5592	66.2628	76.4377	95.1283	104.885	122.173	31.4287	37.5909	30.7298	46.4121	45.4394	38.6915	107.48	107.463	115.692
gene12166	0.380238	0.480694	0.215754	0.0917972	0.132653	0.160926	0.028369	0.547061	0.335741	6.74873	3.93051	3.75079	0.454682	0.550338	0.47868	0.256343	0.257181	0.151589	3.09461	3.28111	3.2574	0.752842	0.397464	0.464154	0.106266	0.134296	0.124037
gene12167	5.58037	6.27479	4.59489	1.66609	3.58324	1.65773	1.03401	2.64865	2.19247	2.21382	3.61743	1.23844	2.88048	2.91575	3.15325	1.64196	1.00681	0.85011	1.22813	1.2158	2.40693	3.07629	2.39768	2.79705	1.778	2.51523	1.60464
gene12168	4.63966	3.72717	6.28308	1.62156	0.792079	1.26354	1.03822	0.980341	0.894119	6.82175	9.33416	8.60928	2.01035	2.78782	2.90316	1.42894	1.82851	1.89502	8.20383	7.74524	7.28187	3.16056	2.11724	2.80501	1.56389	1.85438	1.80802
gene12169	3.31774	3.98053	3.5884	16.0564	12.7774	19.4531	6.7613	6.0494	7.16777	7.22017	8.06238	4.23173	8.36805	8.3074	6.90746	11.8204	12.2281	15.817	8.08456	4.21174	5.5923	8.25948	8.01792	7.41943	9.1497	10.4691	11.7448
gene12171	11.6864	21.0285	12.3279	43.6083	43.3159	35.8198	21.1239	26.9369	24.2201	23.2458	19.976	16.6615	58.1099	60.7698	58.9384	72.4697	61.9084	66.2394	28.5239	25.7342	23.3423	55.8421	58.6661	60.1836	48.7544	43.1715	49.8687
gene12173	6.85046	8.8322	7.32764	104.589	88.3884	99.7176	78.0064	87.2451	82.1664	17.4963	14.1827	17.7484	41.813	50.1099	43.5471	60.3571	52.9552	55.8561	8.24855	6.83886	6.62447	39.3245	36.1703	36.3794	76.4426	75.5726	76.3339
gene12176	0.208626	0.0331534	0.119849	28.6284	28.602	29.0935	8.62046	8.88021	8.28702	0.62838	0.608123	0.883444	7.40757	8.30855	7.55344	5.572	3.53005	3.28299	0.12925	0.243239	0.0868557	2.9318	3.08697	4.36982	1.4313	2.38435	2.20599
gene12178	0.114781	0.0605336	0	4.0487	1.56341	2.63493	3.18315	7.08373	4.64921	0.214161	0.356507	0.538601	5.4126	5.18161	3.5831	3.65449	3.28139	3.40418	0.671137	1.52793	0.861973	3.5665	5.88065	5.32593	8.66305	5.21979	5.60053
gene1218	11.0611	13.8522	9.99895	4.05257	4.16649	4.43063	3.367	3.76728	3.08148	5.03757	4.52682	4.55096	3.05682	3.14145	3.71269	1.77269	1.70412	1.3105	6.15127	6.79586	5.45957	3.08711	3.0349	2.65208	3.1705	3.07897	2.62701
gene12180	2.45467	2.24689	3.52981	92.0747	63.1291	66.0498	69.1677	64.7454	52.0879	1.67134	3.76324	4.10676	79.141	78.933	93.8468	162.764	132.246	124.964	11.4321	4.61117	6.23851	64.734	78.7964	87.0834	142.347	135.444	156.015
gene12182	253.227	310.864	238.008	133.615	156.308	100.046	93.6023	95.1735	108.605	383.685	467.53	332.777	541.318	590.941	571.023	771.907	654.226	727.059	932.874	908.813	760.612	568.374	555.427	517.808	582.96	564.648	537.462
gene12183	95.8631	121.542	88.8564	10.5534	8.75798	11.521	23.1479	23.115	23.0589	56.7605	49.6982	43.9112	6.01972	6.85965	6.56406	8.57843	9.5841	11.7472	40.2591	51.9504	45.7294	5.71857	4.97895	5.10751	9.20138	11.0231	9.17948
gene12184	0.0704778	0.0729474	0.526433	0.799455	1.06954	0.499294	0.236284	0	0.0789232	1.13285	0.937768	1.79407	0.813968	1.38055	0.480008	1.04431	1.34657	1.42763	0.882159	1.82574	1.45532	0.943595	1.41562	1.72988	0.223928	0.274676	0.233006
gene12186	129.853	152.362	131.132	26.6518	29.6557	31.0225	59.3594	54.1198	66.02	163.036	184.191	124.692	37.9223	29.8081	34.614	46.8244	55.5553	53.0902	126.901	146.447	135.972	27.9628	30.925	32.1598	42.5949	37.9074	42.741
gene12187	5.08519	4.28633	4.01276	5.52098	5.21581	5.51139	5.50465	7.82878	6.09828	5.02273	10.1009	3.4985	14.6788	17.3778	13.9262	9.59353	9.16332	10.2834	6.99539	8.75496	7.4969	10.7988	12.3676	12.2649	18.1124	17.8991	16.7113
gene12188	0.933873	1.1784	0.981373	13.3059	12.8222	12.336	8.13178	8.85746	8.98251	1.27501	1.77193	1.18982	14.4038	15.7795	13.5586	35.0497	32.7131	43.2517	1.99626	2.04684	1.52983	14.7081	12.1021	14.3032	12.8921	13.3429	13.0185
gene12190	1.88994	1.10977	2.48158	7.64575	7.22827	6.73736	10.0935	10.3732	9.28729	3.74812	4.00016	5.20123	16.2619	18.1979	18.6837	14.7617	15.0181	14.9465	3.42887	3.50543	4.28258	22.6997	20.3324	21.2879	17.4735	16.2879	17.4207
gene12191	181.393	183.013	144.551	120.948	133.288	124.566	115.961	131.697	151.66	14.1485	22.3891	15.0719	37.168	43.6642	38.0112	27.5824	24.4481	24.6089	21.2762	25.2758	20.8008	33.0961	38.7393	31.8906	50.4774	50.3117	47.1235
gene12195	6.64463	9.52672	4.83894	11.0215	19.8843	3.41978	0.810985	1.17477	0.796107	3.84949	6.75597	6.68636	14.7616	18.1465	13.7876	1.03534	1.31008	1.01138	11.9485	11.2552	6.18593	19.6603	13.7409	11.4021	1.23209	1.96282	1.8514
gene12196	2.25022	2.06185	2.37707	5.53288	5.53264	6.08841	5.50112	5.5712	5.69225	2.7962	3.41777	3.79005	5.8606	4.89299	5.45646	9.41085	9.16363	9.81478	2.15785	2.45238	2.57118	5.54692	5.24146	5.93337	7.19303	7.23461	7.7261
gene12197	0.440732	0.577031	0.670637	2.74873	2.23461	3.35405	1.79063	1.94855	2.12248	1.75648	1.30942	1.78841	4.06316	3.65769	3.90623	2.27585	2.30438	1.68171	1.14336	1.87517	0.750513	4.26421	4.50544	4.77335	2.78106	2.68047	2.69526
gene12198	14.8382	12.5634	14.7182	15.1265	22.3878	8.55763	2.53029	1.90523	2.16637	32.9894	79.9486	26.1554	14.6272	10.6841	14.9834	8.14883	19.7192	115.569	75.2169	80.1673	29.5356	23.3945	26.699	26.4974	1.5901	1.56862	1.42319
gene122	2.80166	1.83036	1.88012	1.9142	2.10931	1.83145	0.633695	0.747411	0.935506	5.28446	4.22714	5.78398	4.44577	4.72781	4.55656	3.62134	3.78735	3.59094	3.1273	2.55205	3.63096	4.86919	3.89982	4.60122	5.40501	5.16528	3.39608
gene1220	2.01863	2.3479	1.80164	1.30432	1.47903	0.73298	0.594753	0.567753	0.770469	2.70018	2.81782	1.98018	3.23288	2.81668	3.61708	0.467042	0.569064	0.470607	2.71278	2.54562	2.54964	2.83003	2.62848	2.28062	0.57205	0.683064	0.615458
gene12200	131.025	180.416	115.453	25.0628	27.921	23.9648	33.4866	35.3021	34.4455	83.9988	107.477	87.7906	42.1213	53.2246	48.3023	16.2987	18.0048	18.7589	168.451	213.25	169.284	42.1008	55.8985	49.6696	24.9623	25.0995	27.6841
gene12202	0.279003	0.525507	0.209316	3.42308	4.07625	3.60356	2.70479	3.24815	3.49263	0.0868322	0.236493	0.300084	5.09786	4.06858	4.74719	3.90929	2.27581	2.30998	0.891193	0.372097	0.429456	5.94035	6.71621	4.66165	2.28394	2.1333	2.43284
gene12204	7.08079	9.79586	10.0738	24.678	31.0456	21.5557	9.83749	9.38226	10.7896	5.48326	6.01083	7.49702	13.6103	13.3969	13.1094	21.5568	19.0379	27.177	7.70499	7.34238	6.22476	16.3145	15.7847	14.8187	9.78172	10.9741	11.8107
gene12206	0.298808	0.546315	0.445287	0.15914	0.229737	0.407989	0.136564	0.136741	0	2.37736	1.75158	4.68835	0.199469	0.172015	0.226771	0.171226	0.0689167	0	0.857404	0.961728	1.9826	0.374962	0.187649	0.586161	0.0678492	0.134452	0
gene12209	17.2774	20.2441	18.9912	8.42604	9.21948	6.40613	9.18463	6.17155	7.45625	21.6836	19.0104	21.4661	14.7103	15.0779	15.4084	12.9753	12.4548	12.2453	18.0202	18.884	19.4626	13.6496	13.9778	13.953	9.10634	9.88973	12.0578
gene1221	4.83907	6.14285	4.9871	7.27681	5.45787	7.24765	7.65164	9.02982	9.24117	3.41196	3.77555	4.16329	5.69005	6.35142	5.9561	3.48163	4.54722	4.2856	3.91932	4.9513	4.4198	5.33094	5.0832	5.54866	7.56324	8.99062	7.70124
gene12211	15.239	12.3956	16.4731	60.6011	41.0933	62.7049	65.1814	68.8913	64.6892	24.6478	25.5759	24.0288	33.6785	38.401	41.5394	68.3494	66.8773	67.1918	19.4104	16.3045	20.1863	30.5534	31.6662	28.3821	96.2756	96.2225	98.867
gene12212	4.28689	3.84115	3.02088	5.90312	6.50559	5.33085	7.30901	7.24149	6.54327	2.88784	2.12833	3.52424	5.66734	6.55402	5.97905	6.37953	7.27037	8.17769	1.20795	2.1439	2.63104	5.80126	5.8	5.62735	6.31673	7.0228	6.35522
gene12215	168.728	195.317	160.505	43.3987	37.1524	51.8663	60.538	53.7317	52.0096	93.9429	105.189	92.7249	44.7156	43.3606	46.0791	52.0413	48.9368	52.5973	129.345	147.267	121.624	46.3573	40.9305	49.4211	44.0542	45.1512	41.2294
gene12216	2.0371	0.888812	1.66811	7.40286	4.42277	7.042	4.2615	4.48598	4.50329	2.35037	2.31304	2.80666	3.77546	4.98272	3.38678	6.58014	6.58895	7.57994	1.56935	0.510884	1.94628	1.46853	2.0504	2.27976	5.06495	4.22948	3.81616
gene12217	6.17934	11.5148	6.6557	1.18727	1.36036	0.297118	1.39851	0.943746	0.0923469	8.92333	6.22833	9.97718	3.418	4.33329	3.6981	0.642108	0.562894	1.09247	5.32648	6.39522	6.04405	4.36684	5.06883	3.08746	2.63857	3.15331	4.71589
gene12218	0.0773868	0.178179	0.088862	0.236133	0.173948	0.455259	0.468978	0.328968	0.569301	0.155908	0.36061	0.0951084	0.461809	0.538503	0.280239	0.234442	0.392133	0.129769	0.257606	0.167617	0.414281	0.438218	0.199177	0.311677	0.284107	0.216684	0.183683
gene12219	162.18	199.2	159.458	88.5526	82.6921	86.0967	137.942	138.069	139.612	185.083	197.75	161.27	87.7069	85.2567	93.0011	143.666	149.52	183.547	182.476	176.768	173.998	75.1632	76.1237	79.0643	151.179	143.719	148.789
gene1222	6.86042	6.23433	6.14144	22.1045	26.6962	20.6635	14.5552	12.2911	14.5837	13.8327	17.3127	13.7525	27.5584	27.8731	25.9623	32.8753	33.6754	33.7836	8.6438	8.9675	10.7696	26.2127	32.9158	29.3143	26.9518	26.1388	27.0191
gene12220	52.2071	64.1043	56.454	47.1929	39.0699	59.6774	50.1019	55.5273	49.4541	85.6467	94.4334	87.6189	39.4172	40.837	39.2881	68.5975	70.5797	79.8917	46.4497	50.5847	47.1744	42.8887	39.9858	54.2389	30.8954	33.683	29.9206
gene12221	9.84491	9.31612	7.94813	20.0067	16.6908	24.5191	13.8305	15.5775	16.0695	11.1361	12.6095	10.192	16.6079	14.1839	13.8907	11.7264	9.81877	9.24054	13.1397	10.6737	11.6305	14.8463	17.4846	16.698	18.9722	19.0112	18.704
gene12223	3.25978	3.44325	3.41637	4.16241	3.6792	5.66768	7.7757	7.45556	8.07274	3.57668	4.30106	4.1194	3.99782	3.98241	4.44012	7.60876	7.54076	8.05988	6.24807	5.03665	4.66935	3.98909	4.41606	4.87253	7.98599	8.35178	8.98887
gene12224	9.97776	13.2323	13.7979	12.3731	12.9413	13.9761	15.9107	15.8161	17.8782	14.2253	22.0656	18.5981	12.5397	13.0129	12.678	8.87726	8.35891	8.0002	15.3879	15.6546	14.4574	13.8588	12.7427	14.4819	8.50765	7.50846	8.37436
gene12225	0.633043	0.938507	0.444506	0.0235412	0.0246911	0.175403	0.0954973	0.161381	0.157328	124.973	125.137	115.302	7.43331	8.36092	9.2454	3.08899	3.2654	4.64913	94.3793	95.3599	77.3124	6.42494	5.58984	6.07394	0.557155	0.503352	0.76173
gene12227	1.39897	1.82916	1.77963	20.1755	19.2574	24.3489	17.4343	18.5237	17.5938	1.17576	1.01221	1.47831	9.05564	9.38094	8.21371	21.0561	20.5512	21.6132	1.53384	1.45748	1.51069	8.70436	9.60383	9.72065	17.2975	17.3524	17.7933
gene12228	3.90779	4.60264	3.56143	2.64169	3.87487	3.20794	4.08646	3.0916	3.71445	9.07656	8.48152	8.81891	10.4104	9.80862	9.99786	2.74785	3.04178	3.68525	5.45585	3.56607	4.22819	6.51928	8.59895	6.76007	2.55644	2.47892	1.82715
gene12229	0.591791	0.901841	0	1.35289	1.61077	1.74886	0.968449	1.72527	1.10743	0.195071	0.519884	0.257801	1.76929	1.91106	2.04449	0.771085	0.357119	0.448642	0.429963	0.202818	0.306054	0.699027	1.37829	1.07678	2.08577	2.50947	1.42412
gene12232	0	0.0508754	0.0920115	15.7115	7.47546	19.5574	21.181	13.8176	10.6037	0	0	0.0845652	0.547754	0.462161	0.64179	0.408524	0.956542	0.404511	0	0	0	0.117783	0.147299	0.258885	3.70091	2.63162	3.84286
gene12233	6.65371	8.14923	6.97626	3.17268	2.38272	3.07629	3.06861	3.57046	3.84272	3.13219	3.22346	2.44074	3.86499	3.16815	3.55981	1.60714	1.46512	2.86776	4.48369	4.84344	2.71422	3.08319	3.31037	3.61088	2.36323	3.25983	2.68202
gene12234	21.6468	21.5211	23.2237	12.8308	10.6894	15.1013	20.2577	18.2004	18.8082	18.1681	20.9543	17.478	14.7003	12.6912	15.4038	25.6525	26.3906	27.1297	20.554	24.0553	22.5182	17.1242	16.7285	15.8368	35.2255	34.4474	37.1659
gene12238	0.506718	1.05893	1.75171	0.547177	0.522193	2.24888	0.942865	0.749589	1.07355	0.714873	0.744244	0.512463	0.484449	0.625905	0.869689	0.804103	0.849913	0.853927	0.792399	0.313019	0.234489	0.453944	0.681115	0.718279	2.39931	2.41655	2.88346
gene12239	391.068	385.482	337.182	1.77511	1.50512	10.1166	1.29413	1.43967	2.15372	81.7115	124.958	93.7551	7.15859	4.07741	6.17555	0.245382	0.073887	0.0527318	93.1706	96.3196	103.055	9.94493	8.75497	7.84855	1.11031	0.660922	0.493789
gene1224	49.0145	60.2491	47.1375	151.841	172.842	124.18	116.406	117.079	128.963	76.2437	70.3489	50.2686	93.0728	97.7793	99.9546	82.9359	69.7157	68.9685	85.4113	69.5082	66.0303	82.5989	89.9495	81.2819	83.3686	78.8245	85.4091
gene12240	18.4883	19.6356	24.5732	14.0765	16.9733	9.08031	2.05982	3.05897	2.93193	10.244	13.8494	14.0601	8.3639	8.89313	7.83248	4.07726	5.00897	1.96313	11.5855	12.6971	13.0448	6.21154	8.43295	9.89148	6.27427	5.09447	3.62557
gene12241	5.36166	15.9226	9.64606	70.0767	74.7559	96.7842	88.9322	101.459	91.8434	12.3633	19.6735	20.0318	31.5829	33.1746	46.5866	45.6939	52.9457	44.1797	17.6022	8.02559	20.3187	41.9966	55.0765	49.3566	26.3405	50.6183	46.0829
gene12242	1.86778	1.1841	1.9116	2.55221	3.32124	2.6397	1.54493	2.05903	2.26256	1.67002	1.17977	1.627	2.02364	2.20544	2.69214	2.4197	2.84901	2.45617	1.31623	0.326811	0.475733	2.51122	3.01304	2.70318	1.00862	0.825578	1.19448
gene12243	0.227584	0.340198	0.0833067	10.0487	18.6128	6.73334	0.19649	0.228801	0.482317	0.570387	0.0656517	0.304058	3.49425	5.5919	4.56533	6.27909	4.10135	6.10589	1.31109	2.77747	1.57783	3.95022	6.36418	4.17318	0.13296	0.323897	0.274694
gene12245	6.28714	3.45278	4.91483	3.81577	5.54085	2.39929	0.799594	0.796993	1.66749	4.72715	3.37855	3.28829	5.56512	4.31521	6.90942	2.04133	1.03961	1.75083	6.71215	3.05231	3.01464	7.83311	6.90366	7.21972	1.91079	1.59941	1.74196
gene12246	5093.44	6362.42	4462.33	1444.94	1458.45	1365.51	2875.58	2966.22	2957.25	1322.32	2263.41	1565.98	861.192	825.256	787.991	1962.82	1897.41	1910.98	5392.38	7234.32	5401.27	932.39	889.182	808.651	1819.04	1818.27	1929.47
gene12248	4.93972	4.34564	3.70804	2.84796	3.17024	3.01071	1.88421	2.83663	1.69125	6.51976	5.8126	5.95967	4.78317	4.8409	5.17848	4.75224	4.73955	4.22428	4.90272	5.58184	6.65566	4.99443	5.25678	4.74067	2.12475	2.611	2.21814
gene12249	8.46863	8.65843	8.21419	19.7749	19.016	24.1393	14.5498	14.7565	15.0997	9.70134	8.97473	10.7095	13.4118	15.585	12.9538	11.2874	12.7242	12.1678	12.8034	14.6274	13.4623	10.773	13.2032	12.5343	10.5186	11.137	10.6154
gene1225	969.198	1099.58	870.981	1107.02	1341.96	593.302	480.123	408.463	367.888	819.395	782.661	737.737	736.857	697.681	738.752	226.428	218.249	204.372	1153.91	1088.24	1021.69	558.713	501.791	605.923	245.823	245.307	289.954
gene12251	25.8399	27.8445	19.6766	35.7911	32.5426	26.3405	25.4715	27.6065	28.0648	9.50527	7.24012	9.19908	17.0589	20.3586	20.5285	18.831	19.2324	17.5918	9.94841	10.6613	11.131	14.0514	11.8192	10.7272	21.4956	24.2278	19.4564
gene12252	99.8748	102.389	96.7825	15.9524	10.002	15.0268	44.9674	36.0684	54.8404	27.5686	20.3812	22.2018	3.98184	2.76661	2.91314	4.29379	4.37284	4.18556	16.5973	21.085	28.689	9.88244	4.36553	6.19976	4.20979	3.27091	3.11133
gene12254	1.29079	0.258732	1.22909	1.75764	1.10091	1.23948	0.545416	0.305325	0.179427	0.877943	1.36484	1.52703	0.761502	0.581434	0.272689	0.120363	0.123255	0.261742	1.97171	0.693588	2.26842	1.02263	0.600014	1.14869	0.332757	0.394475	0.130859
gene12257	7.02862	6.751	5.94014	1.32436	1.70125	2.12763	1.88502	3.37449	1.95799	2.72922	1.67527	2.04706	2.90616	2.42283	2.22066	0.915125	1.48118	1.46876	3.97196	2.88918	2.17327	1.79549	2.96575	2.06735	1.32332	1.0394	1.09322
gene12258	0.506744	0.21946	1.22619	0.0715201	0.138681	0.12736	0.273768	0.415676	0.135059	3.92207	1.73168	7.03503	1.17978	2.39977	0.94322	0.664496	0.773268	0.2664	0.915734	1.37468	3.41127	3.93761	2.6004	1.58531	0.409446	0.678492	0.235349
gene12259	3.50299	4.13411	3.00499	0	0	0	0.0569231	0	0	15.8804	11.1804	8.85584	0	0.136931	0.0596585	0.0875802	0.0864397	0.0307243	16.2399	19.9521	20.2662	0.0524853	0.124776	0.0517519	0.0426885	0.0940247	0.0884723
gene12260	48.0263	47.7198	43.7184	7.08571	11.5072	7.19957	9.1986	11.3822	6.0058	84.5067	80.9103	78.9672	32.3957	40.1652	31.6693	6.08337	5.65212	3.67402	153.2	168.407	171.934	48.7353	58.8942	47.1617	8.28648	6.40942	9.49441
gene12262	0.0464657	0.048977	0.155374	0.212022	0.639259	0.547627	0.124425	0.231932	0.226019	0.108269	0	0.433606	4.26837	5.76753	4.6526	1.62102	1.46536	1.0659	0.0236124	0.0222292	0.208026	3.27621	12.3319	3.07701	0.369131	0.614025	0.590269
gene12264	0	0	0	0	0	0	0.0934867	0	0	0	0	0.0269925	0.281234	0.202181	0.175016	0.117314	0.400401	0.175612	0	0	0	0.523315	0.399769	0.445212	0.289319	0.103755	0.0738364
gene12265	3.14062	2.53828	4.05903	6.10386	9.83603	5.40357	0.973174	1.2046	1.68455	2.68196	1.79195	5.54473	13.4053	22.1393	17.4838	6.83157	7.61503	6.00532	3.03299	2.23007	2.73456	17.8598	27.8455	26.0745	8.84075	7.85736	8.94373
gene12267	0.750098	0.864723	1.91845	2.35199	5.36883	2.30888	10.6218	5.79485	15.832	1.57874	0.557765	0.854662	3.95039	2.36112	6.3381	2.66549	1.47791	0.81693	2.42026	0.593401	11.0708	0.819748	6.21302	1.77634	0.11196	0.451479	0.39266
gene12269	0	0	0.171906	0.144652	0.313735	0.362285	0.340494	0.275644	0.224746	0.315452	0.567939	0.985909	7.13691	10.0116	7.99766	2.17162	1.3151	1.16831	0.357001	0.266508	0.411155	7.46565	11.4548	10.7729	2.21087	2.07252	3.80722
gene12271	7.74775	9.65391	6.53248	1.34566	3.33608	1.68799	2.87216	1.3192	3.34908	4.97223	6.5419	14.4063	4.70824	7.76956	5.39908	2.03269	2.96274	2.26463	12.0482	21.1549	13.8127	9.81921	11.3689	6.37242	5.27073	2.88822	4.87266
gene12275	2555.06	3012.57	2381.11	10.3486	14.9779	8.63883	62.1324	67.4698	67.9796	2766.47	3120.88	2360.52	49.9772	43.8112	49.9446	2.46867	4.34361	2.99198	1027	1215.13	1063.59	109.727	79.8983	81.9525	1.68638	1.753	1.64934
gene12276	1.17103	1.14224	1.67222	1.36686	1.37862	2.61577	1.77926	1.70721	2.19925	0.655865	1.05362	0.87009	1.30449	2.16083	0.983813	0.304955	0.394843	0.161364	1.73841	1.53249	1.84291	1.08378	1.21312	1.01225	0.499063	0.419826	0.400783
gene12277	1696.09	1944.51	1566.13	15.5399	39.9363	7.0385	14.9587	14.6226	13.439	742.71	920.833	660.097	21.4098	29.1174	17.9633	0.386226	0.932164	1.03205	813.274	878.446	724.704	64.655	26.6507	31.4853	0.821589	1.34723	0.697047
gene12278	86.0997	93.8757	79.9695	9.04538	13.3112	7.84675	5.62837	6.30191	5.82981	66.8941	77.644	68.5864	15.7675	13.514	13.1201	6.77463	5.54075	5.70616	97.0512	105.591	104.864	20.5369	23.0331	19.9628	8.10761	6.07127	6.93517
gene1228	1.85409	2.0192	1.21759	2.65197	1.44366	2.63642	16.5659	13.2452	12.8734	2.6324	4.2649	2.2828	0.869749	0.837434	0.759013	15.146	17.116	18.0176	5.44129	5.00616	4.45871	1.62116	1.28564	2.25817	8.61294	8.05548	9.17187
gene12280	144.324	155.332	158.598	57.0416	43.7846	77.5531	61.8167	51.346	74.4407	158.947	106.896	136.918	41.3261	53.9174	39.0584	72.9038	73.8124	71.2411	287.876	330.118	234.783	60.4939	49.8983	47.1585	45.8787	37.053	48.1483
gene12281	1.42192	1.14763	1.56332	4.81506	4.47404	1.8029	0.0845622	0.857308	0.250383	1.31169	1.27809	1.92674	0.877808	0.989762	0.514129	0.171559	0.514564	0.459586	1.84644	1.43307	2.38049	1.0683	1.34114	1.99977	0.40777	0.328172	0.567214
gene12282	65.9746	64.3016	65.601	12.3603	13.5033	12.3692	24.0953	20.6062	23.0918	78.4657	58.841	66.4312	20.3252	18.8374	22.5701	12.0656	12.8761	13.1432	63.6285	60.9406	55.1238	46.8397	32.402	35.1398	9.95476	8.51115	8.20605
gene12286	67.4994	72.3856	75.2135	35.3196	36.0995	32.0758	49.6953	49.5442	46.6354	94.7865	76.2269	83.9191	49.5228	47.7362	49.6672	44.6269	43.6437	46.4633	84.7635	90.7913	82.0037	62.8649	52.9008	55.3497	34.7861	33.8709	34.5995
gene12289	0	0	0.0334645	1.88689	4.10984	1.43949	2.29645	1.77147	1.14596	0.19213	0.460267	0.12177	0.571279	3.78031	0.746768	0.0537359	0.0801336	0	0	0	0	12.6319	1.35636	3.33184	0.292098	0.0731466	0.0835204
gene1229	146.705	185.234	148.172	57.713	63.4801	59.7456	109.382	103.5	110.818	229.286	183.176	200.684	62.5798	64.8918	62.8975	115.038	118.094	121.119	145.979	166.385	158.43	54.4582	56.6456	50.8074	79.6838	76.6961	87.0095
gene12290	5.0616	3.22323	3.00883	59.0024	84.2408	22.1633	7.46296	6.59474	5.03759	0.740778	0.431106	0.152528	0.346622	0.421025	0.373411	0.107185	0.0533858	0	0.0715185	0.168067	0.878696	1.23234	0.164374	0.264285	0.785357	0.597274	0.573671
gene12291	6.95565	8.074	0.224881	15.2797	14.1248	19.3745	13.5881	20.3616	19.1699	0.104023	1.37454	0.837949	14.3633	5.69053	7.07311	1.57785	0.15588	11.8563	3.43669	2.81389	3.91986	0.0205768	12.5373	0.0486257	2.42648	3.11597	0.345679
gene12293	5.44049	7.77789	7.02127	19.0899	13.5079	25.4883	23.185	24.873	28.3511	4.25509	5.04975	6.00749	19.1228	26.417	19.921	10.4501	6.61531	5.67586	6.82469	4.9172	5.99544	16.719	23.2269	18.4148	8.75952	10.1302	7.96694
gene12294	22.3262	18.0352	18.2994	15.6375	25.985	10.1356	12.8359	11.1382	11.5067	18.4757	17.6638	11.2576	29.5315	29.7488	29.832	7.51928	8.22068	8.62387	12.8415	13.1417	14.9054	37.1825	40.9471	30.0595	10.9886	9.20728	10.1085
gene12295	2.49855	1.38748	2.44783	0.639784	1.16141	1.20822	0.167943	0.138606	0.0820802	2.10408	2.07241	1.96518	2.0779	2.83619	1.85839	0.368356	0.396471	0.538834	2.94191	4.42696	3.86278	2.66835	3.24206	3.18804	0.70614	0.640403	0.669435
gene12296	2.15615	5.54406	3.22627	75.8154	33.3607	142.602	109.807	113.509	102.412	2.60888	0.416959	2.41874	3.12796	4.38963	3.34675	738.574	772.716	870.879	2.20325	1.5988	2.60576	2.18724	0.965979	2.00688	43.4191	42.9098	59.8931
gene12297	52.6138	57.5071	46.0944	13.0419	8.5492	16.4995	8.18055	9.71669	7.97264	32.4152	41.0382	31.7545	10.1949	11.3949	11.8165	19.7996	20.913	21.6322	46.8531	42.5361	41.5317	14.7796	13.3732	15.2338	12.3095	12.0261	15.4613
gene12298	2.12457	3.03362	1.25299	0.0153025	0.118717	0.0622618	0	0.039701	0	0.092594	0.0464338	0.441125	0	0.16012	0.015032	1.91163	3.29915	9.17051	0	0.0498763	0.0701557	0.121744	0.0774507	0.0310931	0.11047	0.0740729	0.148967
gene123	226.709	251.905	227.236	292.777	277.201	358.057	235.68	257.245	268.474	250.659	195.239	225.016	372.981	362.952	382.878	121.078	105.892	101.844	225.925	230.661	212.558	346.297	314.993	351.42	146.661	147.885	137.668
gene1230	29.9579	27.757	33.4801	9.52801	9.97069	7.7134	6.49693	6.19543	5.16857	15.9675	18.7256	17.2698	10.5486	8.38635	9.35621	12.9633	14.7397	17.3944	18.5897	21.3881	17.3991	11.0539	12.4896	13.8836	8.93879	8.24401	8.34066
gene12301	0	0.023836	0.0435633	0.406618	0.344395	1.10489	0.898772	0.722185	0.756372	0.103006	0	0.529048	0.0269106	0.506397	0.107929	1.05759	1.27204	0.596879	0.0451525	0.0210852	0.198108	0	0.34521	0.091632	0.426155	0.320315	0.589607
gene12302	3.70046	4.13045	2.94604	0.689636	1.25132	0.670629	0.335434	0.218733	0.361289	6.66876	5.29479	7.82676	2.27194	1.89553	1.96889	0.438467	0.680347	0.520944	2.90574	2.59386	2.7295	2.03041	2.63576	2.09311	0.25592	0.189836	0.129547
gene12306	0.94567	0.686517	1.87141	0.375649	0.509786	0.418778	0.0619995	0.0698528	0.189038	2.2232	1.63127	5.81259	1.24929	2.17928	1.52111	0.538103	0.418539	0.514224	1.68817	1.24649	1.60804	1.68815	2.05621	1.87472	0.833467	0.490866	0.919493
gene12309	0.0357073	0	0.0613366	0.106522	0.134706	0.19367	0.218763	0.172358	0.128371	0.345361	0.070441	0.219022	2.06102	2.89869	2.49638	0.426337	0.584009	0.599971	0.956113	0.557784	1.86294	0.338512	0.654454	0.616979	1.76321	1.62215	2.22113
gene12313	0.137598	0.0445445	0.070888	0.73798	0.76835	0.508461	0.347446	0.368456	0.231687	0.279386	0.144783	1.26412	5.10903	6.83688	5.80723	0.842346	0.622086	0.703711	0.257909	0.42115	0.450545	3.88323	3.95599	5.10379	1.4193	0.836377	1.54513
gene12317	5.17908	6.18053	6.94224	6.6899	4.46753	7.0391	6.2459	5.30331	5.31569	17.026	12.4212	8.92692	2.89975	2.94007	2.13675	1.54172	1.75348	1.39263	16.2327	15.7244	15.9123	1.92514	1.43314	1.29031	3.40514	2.95125	3.3621
gene12318	353.709	372.661	357.262	125.726	122.349	97.3986	123.796	99.8828	106.513	224.467	166.864	206.172	132.495	141.235	136.272	84.3665	71.0146	92.1729	403.156	374.214	340.925	156.49	133.639	121.236	116.404	117.367	106.063
gene12319	416.554	463.895	397.722	37.9111	41.0532	38.4279	34.1361	34.4599	42.5339	218	276.804	180.978	39.1679	36.7855	39.1552	44.016	38.4243	40.0995	269.818	287.931	260.889	49.7782	42.2203	45.7731	51.527	48.0123	46.4363
gene12320	601.351	707.395	529.55	18.6822	25.4291	19.6341	22.0027	19.8968	23.6211	264.653	272.376	232.409	33.2448	33.1576	32.6354	21.3508	28.9429	35.1402	707.46	760.792	575.979	34.7663	29.5621	29.348	18.9877	21.1179	19.083
gene12323	0.520996	0.177244	0.524059	1.63361	4.0084	1.10268	0.251972	0.0651661	0.0846771	0.379896	0.61827	0.145255	1.92688	1.50004	1.72012	0.382552	0.130157	0.135008	1.12977	0.524417	0.851864	1.35347	2.0318	2.06256	0.39683	0.617156	0.456052
gene12324	0.000591347	0	0.0701764	4.67919	5.36859	2.9806	0.78068	0.791479	0.659547	0.000678999	0	0.195665	1.34004	1.65571	0.973666	0.210163	0.0567814	0.0199411	0	0.00131106	0	0.735901	1.59981	1.37195	0.000212714	0.0503781	0.000892469
gene12325	0	0.120791	0	0.0854722	0.0498014	0.175647	0	0	0	0	0	0.27504	0.414412	0.634308	0.657248	0.0650654	0.0216745	0	0.11858	0	0	0.696746	1.89077	0.424808	0	0.0612191	0.0937019
gene12327	30.3534	33.1122	26.587	26.0239	26.9532	21.013	23.8166	19.581	23.4048	43.726	59.4959	36.5158	113.284	119.087	106.122	63.6195	69.2067	79.8944	121.442	107.124	103.353	126.374	109.147	152.702	68.3884	66.4279	83.378
gene12328	0.122439	0.0854865	0.272118	0.8983	0.96015	1.74843	0.501114	0.31598	0.338894	1.34104	1.97931	2.82254	4.48435	3.77794	2.97989	1.93454	2.0641	1.32261	2.14338	2.16056	2.79875	3.9924	6.75169	4.72943	5.00144	5.6954	3.65569
gene1233	37.9393	42.419	33.1508	42.9721	40.8033	33.9874	49.4824	48.9481	53.1853	65.5737	59.7968	59.6278	45.3336	44.066	45.5937	29.9911	26.6572	26.6695	49.0939	38.4138	43.9152	35.5336	35.0552	36.6351	30.4813	27.8473	31.7314
gene12331	7.49135	7.41844	8.62683	13.9195	12.6336	14.2338	11.3517	10.9221	11.8498	6.13474	7.64028	7.05154	10.3013	11.3447	11.8347	19.3936	18.3659	19.1256	7.33864	10.0942	7.86542	12.9318	13.0293	12.1624	20.0922	22.22	19.0102
gene12332	6.33993	5.23433	5.63384	11.3548	10.8665	13.3838	11.23	10.6317	10.4798	5.96479	7.5532	6.91421	13.2506	12.8892	14.1806	17.8667	18.8376	18.6193	6.8188	6.9225	7.2604	12.4593	11.9386	12.303	19.242	20.1156	19.4588
gene12334	131.226	144.133	130.745	23.6471	22.2941	21.0659	27.0274	26.0328	23.726	91.124	107.3	87.1723	10.9182	10.6376	11.1311	19.2244	19.9993	22.644	84.2938	92.1994	85.164	12.6233	9.92548	9.36064	20.6574	19.6357	22.5227
gene12335	26.7569	42.0457	28.7834	1.613	2.355	0.577497	0.619309	0.103594	0.303852	14.6145	20.9409	15.0723	2.00328	2.9837	2.5087	0.100783	0.512618	0.10936	28.7983	40.1422	31.0708	2.12108	2.70559	2.50116	0.461598	0.371062	0.212557
gene12336	467.777	560.194	430.936	15.1574	19.9591	16.8288	28.3392	22.5481	30.1466	255.478	321.696	216.91	36.5894	37.1476	36.8989	15.2636	13.5952	14.1708	358.203	430.6	374.012	40.3379	43.5214	38.1186	9.50774	10.5804	9.67276
gene12337	7.59192	7.16435	15.4903	34.9337	69.371	16.6847	10.5554	3.51066	4.79588	2.65908	1.40904	5.40438	40.3191	52.9003	45.9012	24.7801	22.0733	14.2388	1.51976	0.846701	0.899556	52.5263	58.8524	69.0576	32.5169	38.0113	55.1352
gene12339	112.236	127.083	116.489	112.551	105.85	100.464	196.146	159.731	168.145	116.769	131.85	107.685	163.068	176.887	171.573	360.906	340.792	371.515	119.235	122.275	112.347	102.1	97.7203	126.183	214.776	216.944	234.199
gene1234	10.8441	7.75737	6.56297	29.2414	23.7109	11.65	9.84825	12.2843	8.11005	9.91063	16.7632	10.4445	11.3361	9.15807	11.657	26.7672	27.1482	18.7563	6.11096	9.59441	5.27398	9.52853	11.3603	12.4769	34.9891	35.3989	25.6127
gene12341	41.2054	39.7647	43.574	17.8999	20.3938	18.3856	22.4207	23.8142	22.9587	30.8306	31.6415	32.6726	21.736	21.7561	23.2119	30.3814	29.7035	30.1997	31.8152	34.8678	31.4099	22.487	21.697	25.2391	33.2365	36.8146	34.4117
gene12342	2.87122	3.44992	3.61725	4.57665	4.60928	3.97756	7.80254	9.13385	7.73182	7.66043	7.35375	6.94104	6.73677	7.34127	7.88489	6.54129	6.6434	6.03044	6.24165	5.59426	6.88994	6.04406	7.7237	6.07259	7.79186	6.66318	7.63489
gene12343	129.615	175.33	125.287	41.9843	46.5491	47.2136	55.6606	48.9689	47.5711	101.248	102.077	88.035	36.9211	36.0644	38.4294	40.3711	39.1456	41.5443	107.11	119.909	106.846	45.3157	39.5053	35.67	35.3805	33.6581	37.989
gene12344	102.977	109.806	94.3213	10.9255	11.9957	9.49818	12.6226	12.3184	12.3684	67.1644	71.8138	68.2076	31.6677	34.2351	32.0511	15.4026	13.3998	14.2982	62.5287	71.7982	71.5452	30.2136	31.7691	36.9877	9.64213	9.17647	10.7251
gene12345	1.39243	0.742951	0.999701	3.54603	4.7703	4.01941	5.02217	4.90111	4.7217	2.69855	2.70186	4.91281	7.83498	7.19883	7.26934	7.25335	6.64943	7.8305	3.82473	2.97336	2.37481	7.02548	6.72057	6.40572	5.38301	5.52397	5.51173
gene12347	2.56852	2.50613	2.68111	7.58331	6.70913	8.28394	8.64545	7.02496	7.73302	1.41532	2.47988	2.42992	6.1894	6.78368	5.72075	3.24058	3.9826	3.88102	0.827779	1.11213	1.57233	5.62299	5.65385	5.50002	6.75846	5.69905	4.70927
gene12349	5.60572	3.31855	6.25427	5.24077	9.40784	6.84806	12.3211	8.02339	6.72464	3.64896	1.55413	12.6704	7.9428	23.8232	12.0416	9.95346	11.8247	9.70965	1.56849	1.36036	2.49148	14.2264	14.0375	22.8052	26.0074	20.1683	30.3669
gene1235	6.43845	5.55516	4.9765	7.40768	7.98608	6.2275	7.59479	7.77148	9.06556	8.34097	5.67231	7.27619	6.50174	7.49921	8.39256	3.38406	4.56114	4.5583	3.43878	3.45874	7.4424	7.25726	8.66842	9.01211	12.1332	12.6961	10.568
gene12350	0.208648	0.587633	0.592964	0.924773	0.932894	1.12844	2.14864	2.67689	2.18252	0.215268	0.405183	0.308725	9.55362	12.3806	10.0054	3.87376	4.40741	2.67627	0.428437	0.290908	0.436797	2.19771	2.95917	2.87996	4.8613	6.42049	7.51648
gene12351	0	2.27109e-07	5.76618e-05	0.00022945	0	1.38793	1.75904	0.000124244	1.34649	0.746762	0.000103289	9.79572e-05	9.24502e-05	0.234078	0.000106605	2.3534	1.83043	2.34343	0	0.000117493	0.0860629	0	0.000142884	0.00013774	2.33575	3.46004	4.11028
gene12352	3.5941	3.16005	4.67156	11.9941	4.41509	30.2491	24.5784	12.2538	11.229	1.95675	2.50406	1.68839	9.51844	15.6271	9.07704	102.44	98.0503	94.5149	0.939544	1.55826	1.57958	6.21869	8.46853	5.22354	96.5244	90.8172	107.133
gene12353	18.8506	14.7406	20.3038	46.6788	41.4398	43.2867	52.4691	31.9582	35.604	22.8309	21.1028	21.2266	24.2411	24.1326	25.4887	64.4157	62.9619	68.026	18.9222	16.8542	19.5334	26.6003	25.2664	23.0279	73.591	74.0369	71.5732
gene12356	18.4286	18.2538	21.6093	8.31511	9.45459	8.05911	10.5881	8.21156	9.39108	30.2016	24.3954	29.3254	13.0732	10.4332	12.824	16.6365	14.2713	13.9373	25.7851	24.8149	28.1744	20.0186	15.2432	15.5259	14.1697	14.3498	13.6853
gene12357	4.85377	5.18114	3.68408	2.33562	6.00549	3.3451	1.82862	2.56174	0.350181	1.76482	4.52094	0.850089	3.2325	2.97792	2.986	0.941427	4.94958e-05	0.779257	3.33988	0.000103633	7.73267e-05	1.87026	4.58287	0.938094	0.419771	0.876022	1.33025
gene12358	18.2888	11.1059	22.589	4.20509	1.31615	8.55585	64.9499	19.7951	34.5863	19.9173	19.7012	16.2065	3.97625	4.86267	3.21735	0.461903	0.533645	0.87182	19.2311	11.2136	21.2551	2.60075	5.7741	2.94262	1.44646	0.941348	0.573172
gene12359	3.58611	3.03989	4.11777	0.905038	0.513806	1.08297	13.2827	6.7194	6.68973	27.4849	28.3105	36.3007	2.03617	2.11012	1.91655	3.35236	5.4525	4.39364	9.08887	12.3003	12.1227	0.565306	1.01357	1.10718	4.41734	4.183	5.21865
gene1236	21.5015	27.3616	26.4592	0.141897	0.241115	0.351728	1.18439	0.224198	0.258399	45.3215	20.9293	41.4148	1.29883	2.27935	1.36203	2.03397	2.49766	1.45022	53.4898	71.4253	65.3374	1.30101	2.46056	0.767918	0.313271	0.637442	0.749412
gene12360	37.7743	41.0429	37.8196	86.0407	88.312	88.668	118.97	126.13	137.254	54.8492	47.3088	51.3977	76.81	76.5493	77.1101	145.491	150.318	169.671	64.6184	54.1435	51.0803	65.9857	70.7605	72.5263	130.849	131.525	136.764
gene12362	3.13894	3.02251	3.69237	3.26924	3.98633	4.00387	3.92017	2.30487	3.48158	6.07343	5.37146	7.17845	6.74978	7.4936	6.68122	1.94812	1.61792	2.08322	5.67008	6.00114	5.56947	7.06407	6.89165	8.0429	2.63014	3.13629	3.40562
gene12363	0.021318	0.0224847	0	0.180884	0.311493	0.0788674	0.0162124	0	0	0.0197361	0	0.131606	0.44842	0.414913	0.29035	0	0.0163053	0	0	0.0623428	0.0388686	0.389498	0.291128	0.188532	0.0746269	0	0.08579
gene12364	191.204	216.045	175.295	64.9896	62.4106	76.6901	100.689	108.835	107.75	171.019	143.762	146.836	73.3653	78.3522	73.9828	95.9304	106.791	107.406	259.653	245.4	207.785	76.9545	89.5268	73.7634	94.245	118.205	94.6276
gene12367	0.264061	0.693291	0.377299	1.72554	1.06784	5.21192	0.504191	0.796427	0.519207	0.530205	0.549165	0.321267	5.17855	8.6413	5.08736	8.72282	7.59792	5.43665	0.298162	0.204616	0.215719	2.0052	2.62578	1.88015	39.3647	36.504	43.9015
gene12368	14.4734	18.089	14.5772	4.8984	12.5606	2.44089	2.22062	2.01375	1.92983	29.9624	25.4839	35.1985	27.6722	27.9443	25.9533	2.54039	1.93675	2.78122	7.46617	9.07942	6.38422	27.7268	28.1117	27.8467	7.34697	10.1466	7.03452
gene12369	17.0481	18.8535	14.0979	46.1708	59.387	24.645	15.7614	22.3313	16.8636	5.64038	2.9207	4.76503	19.0697	13.5866	14.8427	4.38584	3.53514	5.23054	12.0235	6.65665	5.37658	6.7852	4.94662	9.70856	15.0321	15.8929	17.2684
gene1237	26.9329	30.4442	24.1596	17.3776	17.9065	15.9915	22.4722	21.4021	23.2779	33.2855	31.0307	27.9021	6.78527	8.10119	7.85751	18.7495	18.3349	17.9234	39.4465	40.6251	33.5615	8.92374	8.02835	8.71926	19.8838	19.492	20.6818
gene12370	191.68	206.385	162.578	133.459	152.964	129.095	174.504	147.943	145.623	247.941	271.202	237.14	136.465	141.197	135.927	205.977	189.874	217.91	267.987	238.93	232.81	104.039	121.061	120.907	121.765	119.906	129.145
gene12371	18.6324	18.5745	19.4416	29.5022	27.9509	32.7433	49.9145	43.2405	46.4697	26.9693	31.1066	27.678	33.8802	35.3841	32.4795	180.588	179.321	216.057	24.4792	23.199	23.1652	31.7233	31.1308	33.3877	48.6428	48.7169	59.2066
gene12372	15.4305	15.2108	14.8494	0.838008	0.723762	1.44172	4.39847	4.06246	3.96755	15.35	15.3645	12.3565	3.31896	2.72531	2.92178	3.85464	3.71117	3.50887	13.8886	16.0466	16.3346	3.96189	4.10026	3.83078	4.13577	3.22261	2.93033
gene12373	3.6723	2.8345	3.63444	9.71662	9.3659	9.64627	13.4508	12.9252	12.0385	5.44063	4.14698	5.19444	7.58611	6.15558	7.99564	11.9003	11.919	11.6673	2.84775	3.80779	3.07574	7.10415	7.85752	7.7935	9.95832	9.49519	10.1247
gene12374	17.1666	13.5675	17.2708	27.4905	19.0918	39.319	87.5101	79.2649	78.9765	3.0101	4.42092	3.2714	33.3483	21.6234	28.9819	51.5069	67.3025	67.4324	4.42633	4.49525	3.69008	7.85457	7.4115	17.4887	97.6214	96.6915	102.555
gene12375	0.309445	0	0.0731606	3.81912	4.71671	3.32982	2.37743	1.25658	1.91854	0.034128	0	0	0.547273	1.17808	0.653938	1.9514	1.27469	1.20738	0.115162	0.143546	0.100979	0.934244	1.05042	0.959991	0.763778	0.619127	0.860621
gene12376	0.0762233	0.160566	0.072358	2.3701	0.748747	1.69755	0.692717	0.972697	0.278786	0.415267	0.382111	0.196598	0.862938	1.35891	0.795528	6.75059	6.2975	3.85012	0.382356	0.0734449	0	1.36496	1.85196	0.866717	1.93698	2.16395	2.61532
gene12380	7.25546	6.9648	8.75273	10.9885	13.0697	12.1622	15.7259	13.4434	12.303	9.39772	10.6121	12.1921	46.3202	58.3833	55.0706	25.4495	26.5022	27.1532	8.49944	9.9643	9.38737	41.915	49.1619	73.7798	16.7019	17.7048	20.9878
gene12381	0.947966	0.00383583	0.00020752	4.39588	3.54353	3.33597	0.0010511	0.341363	0.945052	0.118788	0.223743	0.44545	2.58292	2.27576	1.88811	2.22899	2.52351	2.88731	1.01477	0.741284	1.16416	3.56874	2.72516	3.25591	4.92506	4.51875	5.26115
gene12382	1.89445	0.989094	1.30546	4.13355	7.1222	2.07284	1.40406	2.60414	1.73357	0.0345265	0.330576	0.0427798	0.202242	0.0846528	0.357415	0.533304	0.643413	0.527498	0.158093	0.485585	0.699737	0.204472	0.160236	0.240386	2.1502	4.42845	3.27592
gene12383	22.1654	15.6757	15.7619	44.5279	43.6903	34.6911	12.3745	13.8633	9.83751	31.7412	39.3841	23.7854	29.4542	29.0554	27.5191	40.5424	38.143	39.2878	32.0417	36.2957	28.3294	41.4961	41.1481	36.8621	41.1797	36.718	43.2002
gene12384	6.51006	4.33438	4.82414	40.0112	38.3548	43.6232	27.6974	33.0274	29.6025	5.75282	8.16691	6.51469	14.7221	15.7996	15.5102	7.82847	8.58317	6.91689	12.1375	8.3116	8.59974	12.4008	9.35973	11.1746	5.10376	5.68271	6.30212
gene12386	0.359806	0.177748	0.270264	6.60072	9.30307	5.2134	2.6494	2.66366	2.25516	0.904028	0.707964	0.988352	3.73378	3.1008	3.32903	4.32594	4.5424	3.61802	0.725906	0.38423	0.686207	2.16914	2.27818	2.09378	3.41568	3.452	3.03079
gene12388	0.340785	0.164146	1.4694	1.03056	1.09119	8.94282	5.89165	9.21931	4.00129	1.69741	1.0388	15.4452	1.69508	2.67586	0.974039	4.03526	3.64229	3.68533	0	0.596595	0.321345	1.33673	2.664	0.806948	4.09003	3.9808	8.17139
gene12389	2.42572	3.14988	2.0869	4.11298	10.2155	4.39858	0.241462	0.208727	0.240609	20.1459	23.8151	31.1779	17.7818	17.6244	13.218	0.31834	0.239522	0.000420992	1.34408e-05	3.23796e-06	0.1832	46.1531	45.0006	46.054	0.159544	0.572279	0.311083
gene1239	3.32	2.83663	4.04879	0.446653	0.832556	0.433989	0.283956	0.360024	0.323182	7.95522	6.19522	5.43821	1.72754	1.68248	1.55233	1.04331	1.29165	0.726143	4.55477	5.07781	4.70921	1.79258	2.51053	2.0603	0.770498	0.708767	0.527974
gene12391	0.16912	0.142436	0.0954132	1.51476	1.49371	1.38854	0.050901	0	0.051158	0.178859	0.428503	0.283205	0.601607	1.18005	0.796654	0.0252372	0	0.0269579	0	0.0331901	0	2.46525	1.48366	2.09072	0	0	0.174906
gene12394	173.576	255.662	178.701	72.638	68.0382	43.5702	37.0682	34.2307	42.8695	141.817	151.945	137.435	78.7206	90.4621	89.0957	52.4312	52.3756	58.6956	144.008	152.098	119.338	90.5069	76.1635	77.127	36.4383	42.0649	37.8513
gene12396	201.093	219.58	184.148	57.7498	51.8096	63.2058	61.5709	69.0005	71.1545	156.363	143.762	138.743	82.3195	73.2225	79.5969	71.9731	73.2263	71.2077	143.755	146.26	139.651	93.3968	95.1856	86.7215	77.0889	75.9074	76.6484
gene12398	12.5073	13.1821	11.3612	15.7229	16.4612	14.1844	25.4644	21.4853	19.7989	34.5918	28.9177	37.4457	45.2133	42.9501	43.4081	44.9245	43.3496	41.9239	28.9876	29.7002	22.9527	41.246	42.2833	48.0756	46.0815	44.2714	49.8601
gene12399	11.0078	7.0792	15.3247	4.62675	4.322	4.87075	1.87551	1.73115	1.5635	4.86398	7.47013	5.29179	4.62456	4.69297	4.23263	3.70443	6.05407	3.78385	2.64825	2.71722	3.85277	6.17898	6.39361	6.58166	6.68121	9.72598	6.24016
gene124	20.901	20.6597	16.8319	8.50879	9.56488	7.54826	16.2039	15	15.5329	22.0913	22.9206	23.5481	8.13124	7.18237	8.9033	13.8446	13.305	14.3365	25.2685	25.6864	28.1851	10.1235	9.16556	9.17969	13.0786	15.0569	13.8803
gene12400	140.61	145.589	140.693	29.4718	31.78	34.5021	30.7864	31.6262	29.177	76.8466	93.8362	82.2028	36.4917	36.5795	38.0905	32.6071	35.0535	35.2709	91.2859	106.701	102.094	38.9644	38.7215	39.7295	31.5619	31.7884	30.5928
gene12401	0.216656	0.0506714	0.185	6.97765	6.99532	7.21221	4.49893	4.44945	3.96452	0.749113	0.506325	0.994637	4.68171	5.94546	5.09255	1.62198	1.14549	1.71086	0.41372	0.34128	0.341875	3.26611	3.34953	3.82591	0.546809	0.714243	0.721842
gene12402	0	0.0497414	0.362059	0.233133	0.112814	0.411383	1.01709	0.814298	0.724801	0	0	0	1.09179	1.00843	1.55659	0.188673	0.187273	0.634411	0	0	0	0.779138	0.871206	0.875941	0	0.0697093	0.12142
gene12405	4.57308	6.94938	4.93217	4.62565	6.61467	4.29598	0.475535	1.90138	0.721968	6.67287	7.35654	8.49835	13.1641	15.3506	15.3416	4.61103	3.82827	6.69951	13.4368	14.1222	11.991	14.8831	13.1154	9.30484	3.86775	3.94882	4.69775
gene12407	22.5465	29.8567	23.9688	11.4883	13.9089	10.8063	19.3443	25.9519	25.8488	73.2328	63.9552	73.1479	34.3907	37.3379	40.1195	8.26796	8.95259	12.1125	83.4696	82.9334	72.7906	42.6943	51.5302	42.0133	14.6316	21.3817	12.9435
gene12409	87.3332	105.953	92.9016	14.5109	15.6675	16.5909	20.7108	20.9945	18.8908	82.7444	79.1581	73.636	20.3589	19.4311	20.7474	26.1305	24.6363	26.1815	82.319	90.5521	81.2554	21.8562	20.9094	24.0159	18.8229	18.8486	20.9826
gene12411	56.3056	63.2062	55.5044	188.246	152.847	202.089	183.47	146.56	160.85	167.006	176.12	163.596	111.521	136.181	117.249	231.334	217.498	256.017	167.306	149.558	141.781	100.009	93.3038	107.146	125.344	124.946	131.356
gene12412	1.8984	1.67559	2.66213	3.67716	2.51206	5.03833	3.32367	3.59682	3.5224	4.26277	4.33545	3.64863	5.73491	5.59332	5.7534	9.02759	8.81321	9.18249	3.46721	2.79222	2.92859	3.5186	4.15462	4.08397	4.89102	4.91787	5.47633
gene12413	3.90655	3.38654	4.23938	14.0313	11.3905	15.7729	10.0755	8.91791	8.67643	6.05331	6.34143	6.5851	10.7504	11.1239	10.9083	16.8543	17.0005	15.9901	5.57706	4.62508	5.04901	11.9494	13.3683	12.2566	17.2836	17.6548	17.9758
gene12414	85.0871	92.871	77.8023	34.6733	33.9786	35.8756	44.4587	44.0613	46.815	24.7375	25.833	23.4568	26.4775	25.0414	28.61	52.5699	49.0234	51.9188	25.4362	28.7675	29.5143	25.8126	24.5234	24.5175	40.1435	39.081	39.4701
gene12415	1570.88	1294.78	1291.09	70.6967	28.5384	172.522	210.519	275.523	287.098	2115.17	3286.72	1706.81	81.487	81.9718	94.2812	83.47	125.303	363.164	3115.81	2614.33	2209.94	102.4	66.2935	77.4996	10.3656	12.2786	11.1314
gene12417	3.02046	2.45422	9.1228	0.145343	0.375802	0.294545	0.190196	0.130769	0.408665	5.83656	3.90808	7.54686	1.58767	2.14116	1.89158	0.893654	1.2008	0.756477	1.17945	1.41386	1.13796	3.06934	4.79239	6.18215	0.809735	0.89439	0.61645
gene12418	15.0854	16.8882	16.299	6.72322	7.49463	8.18833	9.84445	10.3976	10.1965	10.9115	12.4835	9.79717	7.93227	7.21009	6.84402	6.4779	7.45172	6.99558	12.7087	10.3485	10.7899	5.74033	6.48387	6.85087	9.84044	10.0663	10.1314
gene12423	2.40569	3.55465	4.38779	13.7991	18.0306	13.0886	12.2828	13.0634	14.0197	4.93085	6.45724	5.64775	16.5952	17.9658	16.4601	11.7348	13.3737	14.2548	6.63233	6.83682	7.79787	13.4763	11.8423	13.9831	20.4673	17.6643	15.2846
gene12424	2.30478	2.26897	2.78021	5.17706	6.50986	5.65153	1.20072	3.29484	5.12868	1.84694	2.09811	1.54815	5.98273	8.56666	8.1074	1.03423	2.46128	0.611392	3.03025	3.34515	3.39765	9.65469	9.0104	8.37691	6.33549	6.52877	3.90924
gene12425	83.3313	81.2606	78.8688	21.078	26.7121	25.0729	29.5632	28.9095	33.4261	145.129	138.25	158.281	32.2889	35.091	37.3722	27.4436	29.4339	31.8227	24.6951	20.604	22.3751	36.9213	31.5299	32.7491	23.8313	23.8615	25.9502
gene12426	5.56502	5.12836	6.23094	4.9915	5.30752	4.83714	4.18902	4.91579	5.27444	6.53505	7.6623	5.34153	4.18579	3.80626	4.92113	3.01051	3.47837	2.75166	6.67812	6.56859	6.30349	5.54647	5.78572	5.71777	3.53184	3.07112	3.02806
gene12428	3.66434	4.54957	4.26729	10.9262	10.7129	13.418	9.19176	10.437	10.0927	6.19669	8.26945	7.47067	8.37944	20.2874	9.33271	6.31795	7.55141	7.08677	4.65977	5.75099	4.95143	9.9131	13.2685	11.6926	10.5231	12.607	9.38905
gene1243	0.174999	0.0973766	0.133747	0.0276097	0	0	0.0348986	0	0.0342172	0.469105	0.506438	1.16644	0.64014	0.324061	0.49471	1.91725	2.30676	1.83837	1.85394	1.79677	2.79376	0.0532269	0.0267081	0.026184	0.580436	0.184236	0.524759
gene12432	1.27526	2.29824	2.60365	2.83467	3.55317	2.89761	2.96829	2.16829	2.353	2.72203	2.03679	2.52716	2.40424	2.68175	3.73741	1.98463	2.08827	1.99998	1.59665	1.24475	2.21609	3.50457	3.87471	4.05995	2.78988	3.01481	2.05912
gene12433	43.4243	45.4407	35.3921	1.70925	0.33239	1.81495	6.75315	10.7219	5.13607	4.38473	3.92105	5.32469	0.858045	1.22297	1.61209	0.698629	0.428911	0.227334	5.5757	5.53916	4.72535	1.43541	1.84609	2.67941	0.369655	0.556474	0.212727
gene12434	23.3876	22.2126	34.9459	102.052	69.3368	139.137	127.042	159.369	146.82	19.8031	23.3976	20.9814	43.7204	38.808	45.8791	130.722	164.25	175.689	12.0804	9.85354	15.4555	76.612	103.476	71.6641	50.0241	46.7616	40.3731
gene12435	1.59317	2.63046	1.51229	2.68135	3.55438	3.29802	31.4717	63.5298	45.6633	1.84141	3.64965	3.02113	4.17737	4.2044	3.48929	6.3149	9.51324	7.18381	4.75938	4.36988	3.97578	4.26497	4.48158	4.08871	1.47147	1.70532	2.23427
gene12436	38.1248	47.0201	36.7365	2.94399	3.73843	3.9165	6.13804	5.86234	5.3367	45.8596	62.4808	42.8968	8.21351	7.48121	9.1213	10.3808	9.83092	11.1107	50.9173	66.2938	51.0176	10.1368	10.6538	9.22419	8.37731	8.31394	6.58499
gene12439	26.9936	32.6826	25.839	24.0117	28.1192	19.7088	21.3142	24.1892	28.1902	19.4732	21.5548	16.8599	23.0143	25.7874	26.2354	15.8246	15.1887	13.1307	19.9439	21.137	18.1811	29.3933	26.6566	28.2078	10.7007	8.6357	11.4802
gene1244	1.09896	1.56607	1.48129	0.309396	0.322119	0.332749	0.1931	0.504869	0.629289	0.688635	0.587043	0.560637	0.606746	0.403919	0.586474	0.323343	0.165422	0.611377	0.465625	0.599739	0.319077	0.684985	0.653498	0.500488	0.392203	0.197316	0.142358
gene12440	27.3236	30.6858	31.1517	25.9792	19.9279	33.2434	29.5915	27.2973	26.1385	23.671	25.6549	25.9296	21.9162	20.4403	22.2106	43.3989	45.1472	43.4244	28.569	28.9609	27.9669	20.0492	21.4709	21.1429	47.4749	48.479	49.1236
gene12442	0.265879	0.450803	0.402559	4.53312	3.3728	4.55101	2.52793	1.85609	2.40451	0.867699	0.919362	1.82513	2.99548	3.27066	3.91527	2.93181	2.74318	2.27519	0.99647	0.73999	0.876977	4.40786	3.50302	2.38209	2.29254	1.46684	1.54955
gene12444	1.60925	1.46825	1.46217	0.684878	0.98449	0.824546	0.334458	1.0228	0.69137	0.363156	0.391877	0.233879	0.296734	0.707069	0.398688	0.10479	0.130169	0.193173	0.390713	0.474236	0.318112	0.308726	0.629756	1.04455	0.63537	0.561275	0.237148
gene12445	33.5565	31.1043	34.4058	23.6577	20.4648	21.8472	46.5874	41.5249	40.5183	22.5767	23.4124	25.1305	19.9423	17.9827	19.2475	56.4519	56.5576	63.0384	18.1087	18.4845	18.4485	14.6373	16.0404	14.6113	40.4879	37.084	37.6722
gene12446	2.12491	2.91604	2.7001	1.5851	1.53563	1.79005	1.35602	1.5307	1.1524	2.15618	4.25184	2.81582	2.67864	2.44236	2.79524	3.30179	3.64269	3.17675	3.21952	3.27548	2.8401	1.79165	1.90535	1.85591	3.07736	3.62039	3.05706
gene12447	25.8232	22.804	27.6907	15.9431	8.74292	26.8795	16.7238	12.5665	11.9192	18.2131	13.9504	16.9328	11.3467	12.5435	11.847	23.3787	25.713	26.0281	8.36587	7.99798	9.44342	9.33229	10.0754	10.4386	16.9134	17.5774	18.3499
gene12448	11.2611	12.9519	11.8445	19.1122	16.1124	23.6953	10.5365	12.6205	13.5813	8.24601	8.31354	8.31271	18.6398	19.4263	19.0747	12.4694	9.87616	11.8207	8.4158	9.02515	8.21711	19.161	19.5139	20.4661	17.1425	18.6941	15.249
gene12449	7.15711	9.02061	7.2552	39.9651	42.2661	40.6911	47.4418	40.3207	44.403	6.80875	7.3371	8.34952	24.1804	26.6872	23.6073	43.5684	38.5261	46.4353	8.1313	9.00188	8.85477	24.3157	28.5252	26.6041	25.8974	25.1602	26.3158
gene12451	18.0017	16.7799	18.0728	626.839	152.536	817.812	509.185	602.722	597.434	4.38067	3.83562	3.41726	3.71478	4.16401	3.30911	0.620118	0.321292	0.839368	4.15952	4.47921	8.10383	3.19924	1.9337	1.75789	8.01485	9.22589	4.13853
gene12452	153.839	172.624	137.529	17.8503	20.2222	17.6199	21.3219	21.7003	23.0743	111.509	104.663	83.2343	34.633	30.3699	30.3522	18.2857	17.3103	21.6759	86.2727	97.9704	81.2283	28.5765	26.9393	31.8806	11.0869	8.36654	13.7652
gene12453	53.8372	56.5016	47.5739	13.6206	16.0813	13.4459	12.7415	12.9273	12.8237	21.325	23.9744	20.7282	12.5476	13.306	13.8056	27.7568	24.6749	27.0108	34.9397	32.4708	28.0591	12.9747	12.9346	15.8123	13.7428	13.0598	15.7253
gene12454	35.677	43.0155	30.4979	0.136941	0.147606	0.18121	0.365122	0.444478	0.433608	18.0995	19.4804	19.1363	1.4932	0.870824	1.20624	0.654185	0.733254	0.776834	41.0286	44.2835	32.4105	3.71049	2.46882	2.25599	0.268667	0.554287	0.382316
gene12455	2865.78	3077.89	2423.14	14.1196	20.7462	3.25731	13.9451	19.2878	14.2529	1537.91	1712.21	1125.39	37.8701	16.9863	39.6167	16.5711	17.498	14.6429	1199.38	1032.37	1077.41	96.8089	35.3101	60.138	24.7326	44.499	23.057
gene12456	7.00439	13.651	3.89567	0.280942	0.089551	0	0	0	0	13.9784	11.6825	11.3503	2.42007	3.22763	1.69407	2.17903	2.33214	1.24339	17.0739	23.7269	28.8638	2.99128	4.08453	3.5841	1.47725	0.9507	0.606593
gene12457	54.7211	57.6221	50.7434	79.153	49.3656	86.6055	132.677	116.387	113.909	53.9271	47.193	47.8081	53.1766	49.2395	52.7185	146.499	158.162	160.282	40.74	40.2459	38.5268	50.0816	47.3216	52.6672	101.707	100.336	125.228
gene12460	25.6668	22.7955	33.2825	13.7765	13.7902	10.6495	7.07533	2.68576	6.03742	69.2696	86.4887	68.7271	27.3114	21.0542	21.6519	1.19945	0.784346	0.28511	156.631	107.116	109.789	38.8831	33.8982	44.6512	0.458071	0.642641	0.335393
gene12461	25.3575	28.5637	22.6632	4.73672	4.51504	4.41914	2.07317	1.90414	2.79925	9.49043	12.4517	7.92038	18.8565	22.1464	18.7351	12.325	16.5388	12.5086	23.0268	30.5941	24.9567	19.4874	20.1949	15.1264	11.3739	12.811	16.8567
gene12462	2.80836	3.97256	2.12174	0	0	0.175645	0	0.133887	0	0.37389	0.163489	0.451442	0.498729	0.229792	0.369563	0	0.0439684	0	0.0575935	0.859803	0.50148	0.231119	0.198485	0.163651	0.191286	0.153974	0
gene12463	23.5496	21.8349	26.1539	3.75487	4.64656	4.28074	3.9491	3.54593	3.47778	28.0053	27.4533	28.7653	6.61407	6.55654	6.84922	2.13858	2.53283	2.02925	12.1127	12.8616	14.7461	11.2664	9.57953	10.32	3.26672	2.82681	2.39303
gene12464	6.24766	7.44447	7.58937	5.79897	7.67458	8.48422	9.0597	7.5946	8.44353	2.95074	3.22097	3.40857	2.87453	4.25	4.48003	4.17132	4.18857	7.194	2.87737	4.19634	1.56408	2.38533	3.58562	2.84175	3.559	3.81661	3.49179
gene12466	72.9765	83.5355	69.27	69.2827	64.1886	50.9991	36.3334	45.7985	41.1765	60.1332	52.9823	55.2227	41.4495	41.766	38.5069	32.2965	31.4788	28.5861	35.5141	30.8497	33.1794	36.4193	29.9918	29.7606	34.8717	32.8585	33.3173
gene12467	9.64698	9.08208	9.28926	4.77575	5.28632	3.40991	4.00163	3.03198	2.62927	4.64675	5.85713	5.46046	9.48998	7.95591	9.5411	2.60014	3.1083	2.9378	2.99966	2.25139	2.65911	7.82802	8.23416	8.39067	6.119	6.01546	5.80883
gene12468	756.416	822.503	684.38	52.0733	83.6862	18.1132	16.867	10.8685	13.9499	48.6671	57.8011	40.1816	2.64262	2.49281	2.618	0.0975257	0.13574	0.248673	95.1425	69.7717	64.583	6.71217	2.91605	3.57709	1.6433	0.968515	2.03847
gene1247	5.81465	8.58115	6.53582	8.82663	11.4425	10.8906	13.0692	10.5672	11.821	4.57509	6.38601	4.32358	6.49099	5.76023	6.7377	5.68394	5.38157	5.72167	4.3569	5.73585	6.12907	6.14404	5.85112	6.88786	5.10249	6.03268	4.46168
gene12473	0.184624	0	0.0293275	0.0363862	0.237534	0.0564195	0	0.129224	0	0.363444	0.795075	0.501939	0.350544	0.538917	0.408382	0.0902487	0.0453909	0.0267127	1.44439	0.562457	1.09909	0.830142	1.4088	0.682632	0.0859922	0.376907	0.105706
gene12474	10.5514	9.11619	10.0276	10.7405	12.2134	9.55077	9.49754	12.537	9.93161	9.88935	12.0249	10.2591	10.4184	9.91275	9.97441	4.35602	5.20154	3.94823	8.57356	7.27359	7.66374	12.1163	12.2538	13.4675	8.02013	6.44196	7.37403
gene12476	157.02	174.118	148.182	3.7588	7.3435	2.82607	2.34775	1.59863	1.03226	230.129	236.172	201.904	61.6666	47.1259	64.4789	1.34016	0.500894	0.31696	359.344	336.43	289.823	46.7377	55.3617	62.4707	0.68166	0.594806	0.293115
gene12477	20.3339	23.3962	22.4964	11.7738	12.0115	12.4244	10.5123	12.8802	11.7437	10.9553	12.2016	9.49772	9.47492	7.6616	8.17837	6.71783	6.72537	6.33719	12.1196	15.1064	14.9867	8.75245	9.29346	7.89058	10.2197	12.6747	12.6794
gene12478	16.8817	16.4287	17.7943	8.25682	7.64377	7.22977	9.82254	9.74197	9.91687	14.5661	18.4613	18.01	10.7788	9.83929	10.9963	13.8241	14.4364	13.2795	18.5765	19.8533	21.3283	11.7902	10.8045	10.8253	15.2009	14.907	14.3821
gene1248	7.39828	7.83964	6.62418	2.74996	3.43662	3.22929	5.0305	5.01616	5.09102	3.49334	4.15091	4.99933	6.34562	6.32427	6.08882	4.15177	4.06246	3.83352	3.63149	4.42958	3.82128	7.29574	6.85953	6.78984	3.25428	3.49528	2.68694
gene12481	7198.62	8790.65	6489.39	335.896	565.703	176.875	236.995	184.772	215.969	2001.57	1851.38	1770.32	970.218	789.992	983.059	19.9507	23.3599	29.3541	4076.1	4536.06	3949.47	1193.25	1027.57	1024.33	52.7018	59.8229	52.164
gene12483	3.67497	2.10824	2.51352	18.7204	16.6905	17.8618	12.4522	10.3427	10.0053	3.48338	5.45789	2.24833	9.56561	12.2367	7.99797	8.37945	7.94553	8.13167	1.24653	2.04894	1.4881	9.63342	12.6755	8.30265	6.51799	8.28392	7.8193
gene12484	67.2961	64.801	60.2524	28.6892	30.7611	20.8449	7.02942	9.52422	9.51093	13.6552	19.449	13.4201	11.1459	9.62499	7.82448	8.76052	10.8686	13.0222	18.1845	20.9711	18.0006	7.96219	10.5878	12.4395	9.31024	12.2687	17.222
gene12485	32.0391	44.5705	35.4473	22.6643	25.3888	22.8683	17.7269	18.6123	17.7711	42.6416	36.9041	37.8416	22.2169	26.072	21.3461	38.0014	37.7459	39.2219	42.1178	53.1553	40.3754	23.9941	19.8492	24.2444	28.4567	29.7842	31.0202
gene12486	150.454	111.457	225.907	25.7406	27.143	25.6696	52.6419	32.2401	43.3929	107.441	76.8962	94.8387	43.8108	54.6288	42.5404	69.3957	81.4846	57.9441	76.5243	75.1659	68.0551	77.6262	86.9054	109.506	39.336	39.23	56.8064
gene12488	0.083223	0.240744	0.338302	0.621651	0.502999	0.567042	0.513096	0.732415	0.665377	0.326489	0.239888	0.220361	0.790135	1.06616	0.933617	0.307293	0.242106	0.410486	0.318994	0.139634	0.319263	0.798419	0.953244	1.0046	0.609838	0.760126	0.803984
gene12490	50.7496	50.708	55.0397	4.27527	4.13397	4.95843	5.55704	6.71323	6.71962	2.82831	2.04076	2.58827	1.33161	0.827591	1.49374	0.05222	0.31912	0.157146	5.42934	6.47783	2.95021	2.47971	0.552196	0.980893	0.31789	0.0990045	0.0669511
gene12491	3.37704	5.98054	1.85285	30.3573	29.8769	32.9784	19.0898	17.0932	20.7905	3.38482	1.87556	5.93084	11.0191	17.4252	12.1121	10.1985	7.92553	9.2417	8.01872	4.17236	5.83214	8.57155	11.694	12.7628	10.2683	11.3647	14.5467
gene12492	0.109735	1.19558	0.321893	0.344219	1.91979	0.137178	0	0	0.0814316	1.93452	1.18161	0.850332	1.98473	2.00316	2.07325	0	0	0	1.22934	1.05327	0.892512	4.0384	3.25993	4.08931	0.151427	0	0.352377
gene12493	0	0.0978336	0.26343	0.904943	0.614024	1.69631	1.96935	2.23903	1.585	1.2088	0.817965	0.902413	1.74478	1.29424	3.40445	1.0109	0.650773	1.34242	1.52405	0.171791	1.04199	0.871967	0.957817	0.329783	0.670207	0.623454	0.526804
gene12494	1.54589	1.47423	1.76163	3.4509	4.67387	4.38153	2.6935	3.38279	3.20663	2.46812	3.22941	3.41425	9.63734	7.20045	6.73764	9.18068	9.48314	9.39926	3.49776	2.85999	2.05237	8.43259	8.4446	8.89477	7.72005	6.588	6.52594
gene12495	85.6007	89.6936	109.16	4229.03	2431.97	7113.5	8382.92	10283.4	10332.7	17.1665	19.4182	14.3564	129.433	127.718	133.055	1578.21	1679.08	1401.33	12.8747	8.16991	17.5141	118.684	126.826	112.186	240.12	231.492	315.422
gene12496	79.4794	75.6318	70.4474	65.1336	73.9039	56.3193	51.301	62.5746	64.2989	113.805	93.3029	101.911	57.0675	60.9491	61.2425	25.8464	26.1647	24.2059	87.716	72.6407	66.2065	55.4215	45.9525	55.8773	15.6613	22.139	17.9201
gene12497	1.12491	1.17944	0.934217	13.3072	10.9349	14.3297	9.00739	10.2742	10.2634	0.488384	0.836947	0.467937	14.0738	18.7304	15.0052	18.5579	19.1597	18.5406	1.48727	1.28932	1.17295	10.0115	10.5447	8.44305	19.7097	21.4902	19.8763
gene12498	63.6899	64.3683	60.8429	13.0506	13.9106	10.6565	37.5289	34.2144	33.5396	54.353	43.6445	52.1538	26.7123	26.329	33.3028	10.1504	9.81971	8.10197	52.9307	52.7942	44.3538	52.4154	33.3285	32.3085	12.1326	12.1034	11.9975
gene125	433.27	439.689	454.029	63.215	65.5945	61.8166	65.7481	60.8112	63.0439	433.58	440.091	412.88	121.007	106.681	116.664	75.1109	77.1925	74.5265	379.455	392.35	437.481	149.754	137.124	140.155	66.04	66.313	63.3905
gene1250	8.85681	8.32618	7.79662	12.5188	11.7829	14.03	14.4126	15.5069	14.89	21.3625	17.1879	16.4784	12.7796	13.3975	12.8148	15.7144	14.2148	15.2679	12.6266	13.4184	12.5226	12.1958	10.3877	11.5759	16.2517	15.6763	16.094
gene12500	15.8661	17.8679	16.4502	42.5654	73.4395	16.4385	6.81096	5.32907	3.6603	14.7132	22.0665	15.2454	78.8699	76.8026	76.5379	5.70708	4.15963	2.36088	70.179	54.7793	38.5402	81.8655	58.0254	71.5122	1.44135	2.555	1.91186
gene12501	1.60753	2.19049	1.17756	2.39264	2.07835	2.42364	1.37782	1.52575	1.74729	0.324338	0.747305	3.63853e-154	1.37958	0.907209	2.63251	0.822295	1.05778	1.82945	0.761534	0.472015	1.28109e-11	2.21733	3.57709	1.68987	2.58023	1.75366	0.842503
gene12502	1.07734	0.213012	1.0302	0.456089	1.02899	0.890207	0.994866	3.28294	1.13772	1.08257	0.78938	1.32794	1.58026	2.35001	2.77518	1.00512	1.53101	1.07248	0.628781	0.930873	1.1849	3.22576	3.00038	2.1186	4.63038	5.04341	6.3604
gene12504	0.313288	0.238618	0.594291	1.90577	2.59753	1.13386	0.352414	0.215518	0.132182	0.522697	0.751476	1.43377	11.2474	11.5834	10.6502	2.02517	2.07295	1.8627	1.97338	0.746227	1.14952	7.70406	8.64842	8.82667	1.46025	1.17351	1.20288
gene12506	20.8898	22.3735	18.8638	21.4416	19.2723	19.6822	118.739	92.0579	93.9434	5.35882	7.67827	4.95975	38.8047	58.8308	36.5698	223.503	219.02	214.252	10.544	13.6851	11.1973	15.3753	19.31	14.5733	280.961	276.7	315.547
gene12508	5.87244	3.22656	11.2646	0.717628	1.38833	1.72247	4.75608	2.01827	2.46406	5.40516	3.02097	3.55768	25.7181	33.0138	23.807	3.08552	3.49988	2.281	1.74531	3.20174	1.96724	7.99246	15.5578	17.6304	12.147	10.2378	15.164
gene12510	1.98683	1.81257	2.53775	7.28443	11.334	4.3727	2.6104	1.76125	1.98095	4.62456	5.08159	3.80909	24.6029	23.5466	24.6584	3.02189	3.10385	2.64729	4.56067	3.40695	4.0817	18.3752	22.5831	24.5548	4.9424	5.40083	4.11626
gene12513	0.81687	0.304536	0.695114	0.547808	0.724672	1.96351	0.304373	0.456146	0.408466	0.185481	0.0985821	0	0.227788	0.2284	0.0584295	0.237773	0.275501	0.251847	0.154598	0.146647	0	0.0883647	0.206111	0.0884846	1.26577	1.31085	1.42039
gene12514	55.9379	49.8509	53.2099	0.591273	2.30812	0.112187	0.699924	0.518354	0.64217	215.159	142.912	155.589	29.0636	21.5577	26.3998	0.138776	0.0934358	0	120.871	107.656	155.735	35.0137	23.5295	21.4814	0.212137	0.340383	0.097579
gene12515	18.8739	13.1016	24.5547	38.2632	26.1363	81.817	42.6019	39.8525	52.2293	31.0553	17.8249	23.6973	21.3931	61.8169	19.151	16.3591	15.6326	7.9593	64.0273	46.8484	47.3883	43.593	28.3915	23.1126	9.89728	10.1116	12.5811
gene12516	0.184486	0	0.0587188	7.69056	7.59735	9.83794	2.37913	3.70237	3.29078	0.569207	0.350111	1.13145	5.90451	6.53378	5.43313	5.39471	4.32255	5.24923	0.0628976	0.594607	0.278591	5.70702	6.03822	6.65278	5.17017	6.22296	4.97026
gene12517	51.185	55.2916	54.6733	26.7456	24.5886	19.6006	16.3172	16.3535	14.23	55.062	53.6207	48.8482	33.8595	29.97	32.3269	27.2454	26.3433	25.2336	53.1666	52.6745	57.7575	42.3034	40.4936	45.1818	33.6481	33.0822	27.641
gene12518	18.7553	26.8948	16.7502	18.8399	20.8683	15.5694	7.99205	11.6016	10.9169	21.1054	27.4671	21.3039	15.9163	19.8773	16.7427	9.50466	10.9879	9.30942	24.6118	26.673	20.9035	18.6221	17.7927	15.3388	10.8641	8.99223	7.39981
gene12519	1.96214	3.29732	3.19512	3.88744	5.42567	4.8014	2.70151	2.85659	3.71027	2.16719	2.4407	2.36078	4.26526	4.5108	4.35713	2.94955	3.48513	3.12461	1.59908	2.52834	1.4113	4.22571	4.37085	3.53862	3.47232	2.91187	3.35215
gene1252	4.25485	4.46766	4.06887	14.4411	16.6903	11.4918	8.71443	9.35022	9.04256	5.24373	3.96086	4.73696	9.47364	10.2925	8.77815	5.94875	6.03527	4.77248	6.57141	5.01763	4.84486	7.33607	6.81169	6.62055	11.002	11.2555	11.5679
gene12524	3.42933	4.44884	2.49751	54.4434	42.145	49.2838	29.0615	29.6789	30.4768	4.11738	5.97603	4.94804	8.65101	11.3381	8.07665	22.2158	20.6296	24.505	5.95697	6.01517	4.9529	4.84347	5.95965	5.18909	22.7825	22.2661	21.895
gene12527	75.0059	97.7229	76.3066	2.115	2.26965	5.13526	0.838831	1.31389	1.27208	57.8047	103.735	58.9557	13.8194	25.5089	17.5173	5.72041	6.30346	5.12353	145.854	175.254	184.23	15.2475	22.5309	15.0572	22.2919	13.8345	16.9332
gene12528	1.45825	1.45092	1.42976	0.0768104	0.0370662	0.118286	0.0486518	0	0.0478954	0.480953	0.723106	0.400598	0.226918	0.259485	0.191501	0.148846	0.212833	0.104147	0.909627	0.566725	1.17709	0.798542	0.632791	0.516648	0.303822	0.232608	0.263055
gene1253	0.172112	0.916343	0.492172	11.3383	15.1285	3.88202	1.36705	0.372812	0.297384	0.405145	0.478749	0.138554	5.83682	4.59593	5.24574	0.399005	0.248578	0.758094	0.2948	0.336557	0.266038	5.07247	4.35365	4.92137	0.962644	0.749518	0.588263
gene12530	1.98998	1.46501	1.45262	3.1391	3.50896	4.58454	2.89623	3.74972	4.21366	0.907148	1.61332	1.79449	3.13897	3.34373	3.23149	1.29087	1.57398	0.592079	0.640442	1.11452	1.65918	2.67054	2.78196	3.30773	2.02562	1.11883	1.70776
gene12531	3.52702	6.28913	3.00321	7.73043	9.04564	6.00548	9.61706	13.608	11.9172	7.95084	11.0141	8.49059	11.7608	14.6731	13.7464	15.0715	13.6477	13.4101	5.71368	10.0827	6.32347	11.2457	11.539	9.97428	13.1254	12.1975	12.3683
gene12533	3.48118	3.01856	2.989	11.788	11.5257	10.2422	9.24266	11.9344	10.7345	4.96402	4.35146	5.22661	12.1521	11.7592	11.0162	31.4054	31.5431	31.4531	0.781308	3.0291	3.08124	9.95824	10.0989	10.4662	31.6309	33.3707	33.3971
gene12536	43.5913	45.7838	36.215	18.2676	13.6394	19.2767	31.8783	28.3955	28.6506	39.8293	40.7793	35.9875	45.047	49.7644	43.2709	39.0946	40.8633	42.4743	54.7315	45.8013	48.576	29.7496	39.3658	33.7681	32.5145	30.8875	34.7065
gene12539	6.04504	6.40899	5.83271	7.98344	8.17215	6.22312	7.51202	8.28792	7.77669	1.83447	3.19242	2.94407	6.08395	5.6293	5.50094	9.19378	7.88564	8.4156	1.47961	1.55645	1.26739	5.61501	5.75326	5.6815	5.81602	5.24185	4.79249
gene12543	2.28081	3.46257	2.55188	124.422	137.262	87.8807	53.9852	45.9257	45.2683	3.09296	3.34912	2.48498	42.6407	47.4981	52.7731	28.9126	31.5913	30.7113	4.78169	3.68366	3.36406	44.311	42.4552	52.6686	17.1626	20.7407	21.0169
gene12545	4.31851	3.28943	3.66521	29.521	28.6369	22.6105	23.4777	23.5122	23.7801	4.40159	5.13099	6.36589	16.7227	16.0306	17.0129	24.3553	22.5253	23.3147	5.08955	4.17598	4.7326	19.794	21.1908	17.3092	40.5516	37.213	40.3501
gene12546	2.331	3.35998	3.90513	3.11715	5.72738	3.03001	1.9093	2.1032	1.77005	7.1698	5.72629	4.8811	3.10603	4.27419	4.13668	6.1352	5.72814	4.63228	4.4266	4.92768	6.12647	5.51702	4.34681	4.42551	4.0401	4.86062	3.18715
gene12547	2.62297	3.77237	2.54783	7.65491	4.72104	8.22863	7.75134	5.67837	6.4969	4.12276	3.23897	3.92408	4.02861	3.99531	3.5855	3.23774	3.82942	3.83797	5.03307	4.02799	4.95239	3.16361	4.08344	3.84366	4.92715	5.16537	5.45214
gene12548	24.6981	25.8975	23.9978	78.6023	100.255	52.2584	26.9921	29.968	28.5427	37.0152	30.6379	26.5489	43.5097	55.2302	42.6785	32.026	30.0799	29.9488	23.8945	21.0364	20.1467	30.2164	27.675	24.432	34.6011	33.6172	32.5149
gene1255	113.792	133.704	106.249	12.7773	12.5513	11.3005	15.3991	14.5588	12.5874	99.7242	124.903	86.9466	10.7537	11.6128	11.1611	15.553	15.9055	15.4655	88.7041	98.1677	91.6753	13.8296	12.3671	11.9746	13.887	15.5707	16.5028
gene12550	0	0	0.0484154	0.0978533	0.142923	0.376335	0.267664	0.332102	0.60086	1.1834	1.41732	1.44667	4.24762	5.8048	5.03285	8.91863	8.10812	9.16372	2.50096	2.75212	3.32764	2.66301	2.5556	2.61404	11.3694	10.5702	9.48321
gene12553	1.69026	1.05799	0.639979	1.36171	2.43126	0.739091	0.262517	0.40142	0.590051	0	0.0792281	0.0737931	0.903232	0.789051	0.863292	3.16112	4.13021	4.02358	0.263221	0.334004	0.236466	1.44921	0.627263	1.46034	3.53736	2.91833	3.25866
gene12554	0.246619	0.597347	0.442222	0.219369	0.37748	0.403484	0.165205	0.472891	0.243095	0.368588	0.0716226	0.127812	0.399954	0.514963	0.320799	0.141727	0.141258	0.328365	0.148731	0.280777	0.263359	0.279279	0.64575	0.405285	0.830519	0.678205	0.627231
gene12555	0.349877	1.3515	0.560034	0.210731	0.750437	0.925995	0.177653	0.269437	0.351632	1.32852	1.9281	1.89142	0.344149	0.879541	0.417303	3.78964	3.97242	5.25054	4.51934	3.79874	3.33574	0.338787	0.27509	0.204235	1.02293	0.711867	0.270397
gene12556	514.677	679.24	479.459	38.6882	36.2459	41.1835	118.138	117.702	116.162	481.373	559.677	490.343	58.0378	55.2301	56.5801	71.3074	77.9788	82.5917	1624.83	1732.19	1613.39	52.4943	56.5514	43.844	107.177	112.672	105.466
gene12557	3.3377	3.22769	4.40262	1.95796	2.3597	2.71916	1.12892	1.35045	1.31075	2.34315	2.58421	2.63923	2.05179	1.79869	1.13544	2.21047	1.9314	2.14403	2.43008	3.75838	2.84375	1.34377	0.737926	1.47417	1.5351	1.41623	2.28234
gene1256	4.06636	4.16525	5.53468	8.08878	10.6524	7.79426	9.09789	9.47243	9.34751	5.85001	3.9746	5.71847	15.9892	17.8388	16.4792	11.5646	13.7681	16.8868	3.52254	3.12513	3.45568	9.52296	10.3372	9.75483	9.22218	9.43522	11.8229
gene12565	0.162149	0.298844	0.310241	0.434435	0.563339	0.392767	0.0611398	0.340938	0.210871	0.438437	0.649256	1.24519	0.372308	0.571007	0.213804	0.397095	0.182889	0.22656	1.75265	1.10975	1.07907	0.163562	0.47591	0.422297	0.244922	0.382109	0.316731
gene12566	0.687056	0.448454	0.459071	0.838864	2.06506	1.10309	0.318645	0.282534	0.106706	0.325355	0.471835	0.427311	1.29228	1.25579	1.14239	0.122112	0.0616993	0	0.196922	0.320436	0.628034	1.91135	1.87596	1.51075	0.250468	0.0386846	0.0674213
gene12567	48.5562	51.7831	32.5334	34.2982	35.8456	24.9236	23.5262	22.8637	24.8632	38.3275	37.7688	34.1936	27.6274	32.0704	31.729	20.3925	19.0056	18.943	48.0355	39.8958	44.3103	31.6838	33.8135	28.2022	15.0784	15.3841	16.4148
gene12568	5.68514	2.78952	5.24196	1.85032	3.28895	1.36388	0.84382	0.594639	0.473313	36.7738	55.7803	30.1448	3.88229	2.75661	3.41376	0.679144	0.487454	0.438998	8.79216	13.6944	11.2088	3.61074	2.33781	3.69961	1.16895	0.496759	0.339848
gene1257	0.183607	0.399329	0.234395	2.24836	3.32455	0.601416	0.306004	0.147868	0.0688519	0.323011	0.1991	0.218728	2.0981	1.34816	1.96216	0.205815	0.0204048	0.0753224	0.42037	0.113883	0.102939	2.63066	2.20974	2.15134	0.015561	0.10947	0
gene12570	205.671	224.86	184.714	24.3226	25.968	21.365	14.3556	18.0565	20.9244	110.749	115.636	106.137	12.1506	14.3316	15.2194	4.29237	2.80487	4.90354	101.092	99.896	92.5964	12.8863	8.00931	10.7426	12.7549	12.6951	13.7183
gene12571	0.254781	0	0.823955	3.01036	9.96119	3.99023	47.1135	19.0039	13.7886	0	0	0.0431544	0.322764	0	0.472252	0	0.0379666	0	0.0509331	0.0478689	0.767424	0	0.0892391	0	0.0343467	0.138407	0.160172
gene12574	0.43057	0.445599	0.227497	6.04625	5.10354	4.87602	2.31209	2.00555	1.93509	0.227899	0.372984	0.691614	11.963	11.1326	11.3272	11.9319	11.5976	13.5371	0.434179	1.5615	0.507776	6.83576	7.64895	9.27132	12.4336	11.7412	13.3319
gene12575	20.4292	21.3454	18.1267	9.36464	7.6455	14.5284	6.63378	6.61893	6.78213	11.9023	16.0574	16.3402	10.6794	13.3382	11.7321	11.2966	12.3481	12.7602	9.91975	7.39511	9.78712	11.4021	12.9727	11.5895	5.51679	6.09312	8.77371
gene12576	4.20657	4.47503	5.21305	8.27327	7.57376	8.00382	18.8579	16.838	17.0353	7.32733	10.6184	7.75699	9.69459	7.8183	7.30363	20.113	17.3971	21.2535	8.64098	6.55476	11.2356	7.28571	8.48008	8.42854	16.979	19.0599	17.4473
gene12578	48.6188	54.2368	60.5554	16.8279	17.0499	19.3535	15.8872	15.281	13.0204	50.2186	56.5092	52.6921	30.3637	28.8959	30.5995	28.295	27.4793	22.3031	49.3688	60.367	53.0374	32.6874	35.6282	35.4601	19.9686	21.4559	21.4734
gene12579	4.09533	2.92188	3.37528	1.20638	1.83885	1.16096	1.5906	1.56581	1.77261	2.02988	2.45177	1.84334	0.988017	0.891469	1.24226	1.34017	1.67051	1.1652	1.99863	2.79184	2.49427	1.06622	1.54868	1.47574	1.33568	1.05755	1.44136
gene12582	0.618559	0.136023	0.245919	0	0.603845	0	0.204315	2.11195	0.952159	1.73807	2.90222	3.20295	0.485852	0.753739	1.01146	0.484939	0	0.106977	6.39241	6.19023	4.41162	0.532194	1.13336	1.06551	0.270947	0.0907644	0.311068
gene12583	1.995	0.996159	2.01476	0.655963	0.816849	0.745373	0.850392	0.993396	1.25943	21.0822	17.7559	19.2757	4.1757	3.66622	3.76468	3.37123	4.07956	4.02104	15.7776	18.8108	15.9763	4.40795	4.12099	4.35296	4.21298	4.88498	3.49561
gene12584	41.9173	45.658	37.6003	54.5899	56.0296	52.2523	47.9398	52.9433	56.7411	106.871	105.761	91.0489	46.223	54.8988	50.6003	80.5154	79.2488	83.6516	134.065	130.949	112.082	50.6974	49.6758	49.9852	60.1326	57.4671	55.9425
gene12588	0.778027	0.635796	0.740894	3.40988	3.95581	3.69409	2.59864	3.09102	3.07228	1.09325	1.06895	1.41267	2.38402	2.36046	2.64295	2.02437	1.48912	1.61051	0.832345	0.972655	1.00888	2.19932	2.9548	2.68729	1.97054	1.60718	1.88196
gene12589	8.27893	10.7175	9.377	4.14397	4.4091	3.52725	1.51226	2.56582	1.82504	27.4609	30.1684	19.9361	3.22114	3.50934	3.01819	2.9045	3.9892	1.7996	25.8948	19.754	20.4488	1.4578	2.05406	2.3472	2.60021	3.01681	2.56833
gene1259	240.676	184.095	216.005	0.24118	0.312134	1.93993	1.62075	1.02319	0.899084	269.989	318.734	310.348	6.59379	4.54983	6.1129	2.00814	1.83145	0.537	859.603	783.923	551.165	2.90964	5.42314	4.28396	0.0928094	0.46749	0.326625
gene12593	34.2342	33.2344	36.248	7.50855	10.5111	8.81398	9.79915	7.26822	8.32523	36.7126	30.6531	33.488	8.79073	9.67501	8.35058	7.95812	7.87741	8.64865	41.417	42.4175	35.0721	10.8005	9.49231	8.6563	12.0195	10.8958	12.2159
gene12594	37.6956	51.1213	40.138	53.8752	50.768	50.8829	57.8732	74.2738	72.9465	29.818	43.5284	26.0514	44.246	38.7389	45.4661	62.0048	68.0898	74.716	56.0303	45.2976	49.4542	67.2646	62.0463	62.4927	103.845	100.214	115.492
gene12597	15.8664	22.764	13.9204	143.035	109.804	168.493	132.619	167.859	157.692	30.5471	33.0453	27.2382	71.7262	73.8078	76.7422	138.079	178.392	267.917	44.4556	35.4084	31.8795	85.754	88.8182	82.9885	67.6131	65.0208	61.5304
gene12598	0.350028	0.0772182	0.284733	12.3748	10.5719	10.6642	7.01683	5.81533	6.37546	0.977165	1.06827	1.35597	13.2762	12.3761	13.257	10.0469	11.3426	10.7253	0.352999	0.893986	0.918451	15.6376	14.1225	17.2057	3.98834	3.49571	3.58581
gene12599	0.705627	0.165419	0.337221	0.0188929	0	0.139156	0.194621	0.118325	0	1.40639	0.606352	0.224743	0.40094	0.563332	0.747405	0.0969565	0.0723683	0	0	0.332734	0.39337	0.704546	0.31667	0.790476	0.0779549	0.0630039	0.0592213
gene126	5.4672	5.44011	3.30349	0.621866	0.669011	0.777632	0.549336	0.450314	0.44048	0.412928	0.484154	0.271393	0.36811	0.561716	0.789175	0.472007	0.602032	0.584954	0.141023	0.298649	0.310784	0.694289	0.767086	0.776812	0.523998	0.525779	0.493069
gene1260	52.3013	42.3841	55.829	7.91592	1.81322	6.80534	1.8204	2.34386	1.22839	58.2177	55.7809	54.0011	1.54741	1.83135	2.20359	4.49135	4.56076	3.96567	31.7441	35.7808	43.6117	2.51156	3.58549	2.69803	0.998927	1.47041	1.9612
gene12600	1.92908	2.33186	1.4747	17.8289	12.2875	21.851	33.5474	29.5202	37.3288	7.44802	6.09325	6.31377	5.50153	3.90177	4.07024	14.597	18.3303	15.6539	2.52739	4.08702	2.167	3.79805	3.17012	4.49146	5.73201	8.61485	4.62758
gene12601	0.128195	0.2844	0.0817583	0.889806	0.860186	0.777686	0.26598	0.334157	0.398969	0.413063	0.447146	0.380961	0.450068	0.234785	0.248062	0.588017	0.740391	0.466526	0.738531	0.621463	0.774551	0.279355	0.405762	0.972414	0.808072	0.815436	0.757736
gene12605	26.6769	31.5449	17.1239	10.934	8.89275	22.3519	48.9723	45.7831	44.5911	29.4976	23.7048	35.2081	6.7637	4.28005	6.02495	30.2832	41.1884	38.7746	22.4594	32.4973	28.0411	5.13686	9.18166	8.00044	17.392	25.4402	31.2687
gene1261	146.757	160.415	128.684	45.4153	41.298	42.5664	55.0561	54.7386	50.5054	124.07	117.716	120.953	40.3886	36.8872	39.8625	41.7408	38.2458	43.6621	155.091	185.775	145.489	45.7808	44.0459	42.9706	44.0316	42.4611	43.0356
gene12611	5.28014	3.74858	4.08544	30.3023	28.3092	17.3178	22.8575	19.1145	17.7319	12.6644	18.6986	14.4318	30.9771	35.0278	30.2545	10.1126	11.3244	9.5697	9.68559	8.45418	12.2014	12.8303	16.562	14.7187	21.7751	21.4005	26.778
gene12612	37.9817	38.2982	34.6495	13.3918	13.8935	13.5732	13.4552	13.4387	13.8607	26.5973	35.6388	24.8323	13.0599	13.1749	12.9739	21.4286	21.5893	22.6585	29.2103	30.85	28.4942	13.1254	14.136	13.9929	17.5091	18.9615	17.4061
gene12613	3.40964	2.90191	4.14264	13.5304	11.4148	13.6484	7.73993	6.99046	6.72107	6.66996	10.4465	7.74484	5.39945	4.99736	5.08725	5.54073	5.25878	6.93859	8.34608	7.84032	8.45776	5.37508	6.58017	5.34132	7.77047	7.00232	9.71522
gene12616	0.512527	0.786221	0.64145	1.41167	1.1386	1.62233	2.32459	2.24239	2.40312	0.0739117	0	0.625536	0.19109	0.0380402	0.058583	0.293597	0.159178	0.386576	0	0	0	0.0196942	0.0999047	0.0669022	0.219451	0.540763	0.198789
gene12618	0.150899	0.0198885	0.0542435	0.420796	0.322173	0.607524	0.91076	0.49093	0.639058	0.316778	0	0.120334	1.12716	1.11995	1.42823	2.42354	2.27352	2.29355	0.0787514	0.148127	0.253998	0.935649	1.8599	0.56784	2.40151	3.21092	2.76884
gene12619	131.438	141.1	127.34	111.49	111.372	104.748	145.286	134.087	130.662	228.901	242.795	230.026	76.8198	69.5973	77.088	168.849	163.538	202.781	145.648	145.303	146.593	76.671	77.3571	72.3442	138.349	133.979	141.853
gene1262	106.671	112.364	117.528	31.9408	33.4908	38.5203	43.451	45.1346	44.0666	63.2094	68.1703	70.0753	37.2509	35.5257	37.7642	45.3549	42.9137	44.3756	90.8801	110.204	100.279	41.0669	40.4567	42.5326	45.3851	42.8868	42.1174
gene12621	4.85156	3.02706	4.15074	6.66797	8.07035	7.66196	6.08989	6.18058	7.01358	8.10112	7.59431	8.24947	5.09784	4.38003	5.00841	4.32101	4.60405	5.82935	7.87409	8.77434	10.7878	6.38979	6.33261	5.46409	3.72227	4.57045	4.28819
gene12624	6.09221	7.31967	5.68298	8.75538	11.9608	5.44209	6.56246	5.78401	5.59975	9.12031	6.90031	7.14238	9.68629	9.18133	8.13365	2.48363	2.41797	2.08983	3.87342	5.07422	3.98532	10.2209	7.25743	8.22356	3.02367	3.06626	3.39766
gene12625	0.351529	0.153227	0.319755	1.34486	0.750389	1.6086	1.0087	1.48397	1.40153	0.175591	0.423635	0.241155	1.17699	0.825321	1.00839	0.667912	0.761751	0.652021	0.297865	0.218881	0.167902	0.57798	0.769221	0.881631	0.663099	0.7233	0.597051
gene12629	126.186	140.477	113.285	9.90636	11.2749	10.4879	12.3461	14.6007	15.8965	66.1873	81.3642	64.2038	14.0188	14.9033	15.672	19.5139	15.2816	18.2264	83.2167	100.256	90.2355	17.6816	20.8933	16.5208	14.9928	14.5684	14.3766
gene1263	97.3166	122.082	102.394	26.6775	25.8738	24.4091	60.1739	68.3286	65.4333	71.0656	73.5624	67.7196	41.707	39.4331	43.6174	59.2071	62.5244	60.9582	63.6173	65.9354	71.263	35.1363	32.6278	36.4627	45.4368	43.4425	46.6548
gene12630	20.1719	21.0916	18.3377	0.586312	0.108103	0.260843	0.7066	1.29273	1.17267	21.8056	17.473	14.2868	0.775229	0.287783	0.369836	0.0460488	0.0460928	0	37.1838	33.8856	31.7531	0.102595	0.422842	0.764641	0.0398926	0.0797248	0.0453959
gene12631	34.4951	36.9502	46.2585	1.19113	1.55589	1.3405	13.9293	6.01607	9.90426	15.2732	12.9294	11.7611	91.9282	128.13	86.5623	18.8565	24.22	8.17766	34.6784	34.0606	31.6457	101.88	121.718	151.664	79.408	76.0804	115.225
gene12637	2.20805	0.981382	1.93494	1.43153	1.82301	1.07704	2.14164	0.854679	1.44422	3.0208	2.22229	2.20272	7.12171	6.96893	6.91069	2.88559	2.60656	5.20905	1.27873	1.59147	2.3603	8.85405	9.92126	9.21937	4.19552	4.3394	8.03362
gene12638	16.0187	19.0477	17.4638	88.0174	85.4854	91.3624	92.0922	81.3455	85.9222	44.4824	36.8089	38.9683	59.7208	63.5096	62.0481	154.463	147.875	160.282	27.8181	35.7848	30.7487	47.2064	47.9096	53.9576	106.084	98.9477	114.763
gene12642	17.6853	15.3708	14.6041	64.5678	57.5288	55.0626	55.9638	68.9375	64.1925	17.9073	14.6258	18.1429	30.3318	30.5197	32.1234	50.7164	44.7351	41.0449	13.3653	9.1215	12.3702	30.9485	25.4815	26.789	107.676	111.089	108.1
gene12643	1.53025	0	0.884741	4.71399	1.30824	13.9278	1.69801	0.988499	3.39889	0.598831	1.58268	7.91263	14.2589	31.042	17.1326	6.92807	15.0714	12.0984	1.29208	0.600587	0.86396	39.5418	49.8938	29.5267	22.1494	16.2768	25.5536
gene12645	164.12	179.71	171.212	10.3381	11.3741	12.9389	11.0931	10.9653	10.8579	294.625	282.881	283.344	12.2648	13.8154	12.5193	7.28686	7.59822	5.96151	329.433	405.215	348.53	14.3678	13.4081	12.4124	9.16551	9.74676	8.64948
gene12646	24.4228	22.925	19.6629	0	0	0	0	0	0.0322862	7.53746	16.138	7.99899	0	0	0	0.0334692	0	0	52.7926	68.9415	50.0953	0.0256397	0.0259208	0	0	0	0
gene12647	157.451	140.111	154.998	32.9907	38.9387	32.926	27.7704	23.1321	21.3465	149.258	143.302	140.793	54.9424	64.6984	57.7371	60.9598	70.4944	93.0192	113.602	127.095	117.176	42.4706	45.7198	52.8935	66.0019	64.8683	84.9929
gene12648	0.000141943	0	0.491275	7.81092	5.74829	9.664	5.41931	3.8316	4.94486	1.19629	0.73118	1.24785	0.547031	0.760901	0.504068	6.39992	3.78343	4.55971	0.268896	8.09557e-05	0.239541	7.75146e-05	0.402374	0.227243	23.6774	18.4684	25.8791
gene12649	111.134	112.415	102.701	36.522	41.3226	38.8354	68.041	56.197	60.2349	152.876	137.905	167.481	142.084	162.073	155.989	122.223	134.768	119.858	87.1065	92.7033	108.381	116.423	124.295	134.501	102.73	95.938	115.716
gene1265	46.9991	59.8618	63.1997	177.156	194.033	205.47	701.691	624.945	766.592	46.8225	59.0769	51.8602	98.2114	92.9798	105.358	58.6589	81.1346	65.6329	20.6798	18.9728	17.5733	141.163	108.163	117.069	62.4095	54.2493	64.1244
gene12651	0.056156	0.368003	0.254946	0.667832	1.1412	0.761924	0.716319	0.712017	0.437565	0.70045	0.921325	0.808115	2.24195	2.03703	1.99274	0.232455	0.208743	0.23033	0.297411	0.143258	0.396096	1.85427	1.96684	2.07824	0.299757	0.109733	0.358562
gene12652	4.93092	4.01377	4.7168	6.35446	10.1978	4.26422	6.74471	5.24544	5.95776	6.65107	3.91475	7.49743	21.8242	23.7503	24.9009	17.7334	19.6163	17.3226	5.73413	6.6483	6.01828	19.6181	17.875	29.0943	15.6092	12.5382	18.9007
gene12655	6.56488	4.3021	8.67875	5.84526	6.9937	6.55096	7.16581	8.17177	7.936	5.32495	6.38885	6.91695	19.9115	22.894	20.6778	13.7299	15.9346	15.156	6.28064	8.70304	8.67211	15.8167	18.0969	20.6394	14.6028	15.5081	16.7104
gene12656	13.9998	9.45319	17.3329	12.3205	14.3254	11.3816	12.122	9.41713	9.91281	17.3342	26.5579	16.8479	20.4742	27.4584	19.7447	18.206	23.0039	23.6278	21.1445	30.2294	20.7818	19.4474	22.2373	20.3202	9.42748	10.1305	11.5224
gene12657	27.3348	26.2823	26.2657	18.9175	16.2077	18.054	26.5096	28.9282	29.1305	23.5774	21.9073	24.5722	12.2021	10.8405	12.5725	30.784	30.7107	32.3363	21.0592	21.6477	20.4952	12.1131	13.0938	11.7638	24.6834	24.8617	26.275
gene1266	8.20653	10.9264	9.51888	13.9794	13.0808	19.1002	15.1997	19.8526	18.6602	5.90746	4.72835	6.17072	9.68445	11.3421	8.98764	8.5378	7.97424	7.05422	2.17089	3.2429	2.04049	7.78506	10.2934	8.9665	14.4345	11.6185	12.3143
gene12660	6.35219	5.20617	5.89978	2.15825	4.94495	2.78263	2.99512	3.39033	3.71696	17.7108	19.4801	12.0714	4.59224	5.65966	5.66255	3.95054	4.89239	4.28917	6.79618	9.49549	9.79055	3.02763	2.13086	2.26833	1.87237	2.69996	2.99042
gene12661	4.83217	4.02015	5.60179	5.09847	4.66762	4.07881	4.43177	4.2682	5.4889	3.30328	2.4082	3.72403	7.72606	8.30974	6.9778	5.72656	5.59832	5.67288	3.41208	2.61207	4.07486	7.00903	7.92979	6.91204	5.44804	6.51833	5.54328
gene12662	17.9521	17.9383	17.0784	11.8031	11.1663	12.0001	14.2426	13.3635	12.7423	11.5327	14.2353	14.9621	19.9481	17.951	18.5093	27.4635	27.5564	27.6002	12.4577	12.8342	13.5039	19.1916	16.9258	20.5811	20.2983	18.9178	18.5847
gene12663	35.2948	35.2136	36.7096	1.28256	3.22543	1.49487	2.11726	3.36965	2.6976	18.6714	22.5589	22.927	4.25997	3.92198	4.02134	0.341425	0.252808	0.296984	11.571	14.6889	10.3969	6.30948	5.70626	5.63585	0.132081	0.352317	0.302489
gene12664	0.918608	0.338615	1.3243	0.145706	0.104663	0.0247882	0	0.0309837	0.0301048	0.0562735	0.214577	0.407417	0.678679	0.929503	0.555709	0	0	0	0.0618091	0.0193653	0.180327	4.87749	3.51449	2.29407	0	0	0
gene12665	158.46	169.907	131.988	17.5365	24.0511	11.8549	15.1012	17.108	14.7601	167.889	210.547	195.467	38.281	36.2081	42.7695	4.0525	4.91508	4.10941	78.8298	79.7716	96.8594	45.4583	39.9312	43.36	12.768	10.1322	13.8726
gene12667	0.959468	1.47931	1.72639	1.1553	1.09622	1.10863	1.06798	1.06281	0.839488	0.716842	1.00153	1.89132	1.19942	1.80493	1.09831	0.407937	0.360395	0.307266	0.191967	0.181864	0.219755	4.18741	3.8468	2.3772	0.012819	0.0258299	0.0147839
gene12669	57.1441	56.7522	63.8278	13.3229	14.3604	16.5133	29.6194	27.7578	26.9926	86.3301	153.279	99.8733	17.0395	16.9179	17.1255	13.4768	13.8823	13.5928	63.775	65.0744	76.8037	16.5512	16.1252	16.4124	10.1961	10.1671	9.19091
gene12672	6.34507	7.61305	7.9293	17.0505	17.4906	15.5887	14.2465	14.7278	13.1046	9.64492	9.28464	12.8534	26.9158	32.3949	26.1351	24.4724	23.43	24.2019	7.60524	7.03135	6.79158	21.645	20.5948	25.0144	19.0131	22.6568	29.009
gene12675	53.7525	46.021	57.3195	17.073	8.40066	21.5817	69.0881	65.7317	69.4108	31.9354	21.8463	30.363	36.9438	40.0118	34.4002	29.767	40.0578	31.2315	20.4177	23.4377	18.1616	52.8261	37.685	52.6687	63.8	74.0486	53.2784
gene12676	48.0684	51.2054	44.3195	51.633	47.3456	52.8013	35.7428	30.6423	30.4743	70.8038	79.0686	65.7615	92.5232	115.122	93.8341	88.001	84.9789	86.668	27.1608	35.0381	32.9532	67.1592	72.8881	91.1876	60.6885	61.7898	68.688
gene12677	88.8875	106.446	90.8968	114.848	133.897	70.4074	86.1437	80.9693	96.9716	231.747	260.152	215.937	181.692	178.568	185.003	154.4	156.486	149.496	185.19	175.597	170.738	173.465	173.753	175.913	173.937	170.36	165.874
gene12682	0	0	0	0.150727	0.0577067	0	0.190671	0.269637	0.448991	0	0	0	0	0.0549382	0	1.10609	0.985625	1.12659	0	0	0	0	0	0	0.0361433	0.0363914	0
gene12686	2.68901	3.21338	2.97412	1.82323	0.838781	2.31353	12.2857	27.2997	18.6161	1.4401	1.42295	1.08538	2.34855	1.8599	2.14733	11.8347	14.8128	12.4585	0.640366	0.331872	0.305998	4.20198	3.09369	3.82339	0.441714	0.385695	0.396786
gene12690	42.407	55.9464	39.8127	0.678381	0.213775	0.574029	0.648142	0.275852	0.358524	27.5996	24.5687	22.7575	1.34226	2.18663	1.19193	2.201	1.31761	1.17574	61.0848	82.8432	61.1123	5.1124	8.11798	4.63429	2.13211	3.56166	2.32472
gene12691	0.0564417	0.235328	0	2.3242	2.27363	5.67995	2.54199	2.72033	2.94909	0.132712	0.0857445	0.0251926	0.652417	1.22281	0.832506	0.414792	0.406394	0.185831	0.1552	0.0282758	0	0.863364	0.752808	0.573895	0.544764	0.463445	0.485622
gene12692	70.2229	65.8647	82.5892	25.2446	30.6539	39.1717	4.03413	3.20273	4.19694	34.6647	28.8602	37.0557	2.90873	5.13278	3.60305	1.58123	2.07159	1.10504	32.5635	29.5324	32.5643	4.59457	2.32906	4.89083	6.75114	7.22473	5.84045
gene12694	50.8008	53.8555	57.8083	14.2412	12.3911	15.4147	14.1807	14.3132	13.5063	46.2765	45.1009	44.7702	13.1003	10.9488	13.4578	9.69787	11.3087	10.6357	48.4976	43.6914	50.8925	23.572	18.5058	18.5499	9.77359	10.5782	10.5216
gene12696	0	0	0	0	0	0	0.377975	0.0319857	0.0932312	0.464495	0	0	0	0.0240326	0	0	0.0938796	0.0333544	0	0	0	0.211849	0	0	7.83507	10.2228	10.9472
gene127	23.3763	27.2193	15.8848	18.1355	17.2865	12.4186	4.70083	4.80648	4.23415	4.2055	2.40417	3.68455	16.9767	17.1461	17.7503	4.68381	3.79336	2.58307	5.68809	11.1929	5.94342	21.4248	14.0688	13.567	9.26102	9.86949	12.4427
gene1270	116.066	159.177	101.69	6.16718	15.5432	3.05668	9.59046	4.56063	7.01382	114.141	89.5648	119.112	16.1311	15.6473	14.831	0.926194	0.638729	0.921138	41.2891	39.0713	58.4692	13.1041	9.47788	7.30395	0.266368	0.160993	0.246704
gene12701	98.7138	124.691	74.3435	28.332	28.3811	30.7524	34.2989	32.92	34.4602	71.1468	93.1669	76.5783	33.5561	37.6818	38.1816	33.754	33.4079	34.1114	127.027	143.475	126.048	33.537	38.7689	39.8529	30.7819	33.4081	33.3149
gene12702	5.35584	5.73414	4.57216	19.7875	15.0611	12.4185	2.3429	2.37797	1.42269	9.22645	16.7381	9.99196	5.14493	5.06438	3.51771	2.81818	1.75509	1.27899	21.7703	14.259	13.4808	5.37462	4.63724	8.72948	0.26731	2.69464	2.3864
gene12705	16.0608	19.955	16.3865	76.048	73.6296	133.85	46.1816	36.4225	48.5849	36.2195	27.6947	39.4144	51.7543	66.4418	63.0787	37.8233	39.7688	29.0261	26.6913	19.8547	19.8454	50.4729	63.7967	54.0846	36.9103	45.5837	39.1253
gene12706	45.0201	43.6124	45.1821	18.1321	12.1758	17.5102	24.7465	27.1064	25.1758	38.0128	41.3571	32.9553	16.3753	15.4707	15.5851	20.9784	18.7931	18.1763	41.8739	38.6528	46.2865	15.3272	16.4101	13.8545	51.5558	48.42	49.8476
gene12707	72.781	67.736	72.6267	8.36806	8.75143	8.65293	27.8744	32.8679	31.0006	92.2293	96.5334	76.4279	15.3429	12.4129	15.2894	18.003	18.2877	19.2548	41.24	32.6323	42.343	19.6371	18.0778	16.1681	20.3343	17.997	16.2213
gene12708	0.451794	0.979571	0.65619	2.43627	3.31232	1.3363	2.42072	1.82623	1.53963	0.443369	0.705248	1.07985	53.8431	62.3587	58.0348	3.44867	2.83473	2.38921	1.77718	1.49879	1.58366	10.3693	17.6723	16.2926	6.18491	6.25757	7.77025
gene12709	38.1669	34.8065	38.6786	8.83554	10.1648	7.33445	13.4877	9.02764	8.77415	25.4964	30.9827	26.8431	16.3812	21.8162	18.529	10.8629	13.897	14.5406	30.0084	37.2076	38.6474	10.862	15.8832	12.8763	15.2463	15.5733	15.8219
gene12710	0.742594	0.550995	1.30542	4.24685	4.15192	4.13527	4.2915	3.1982	2.88201	0.956408	1.19955	0.855999	7.09557	7.25685	7.09016	7.26941	8.6792	7.98968	0.79224	0.8376	1.15788	6.13203	5.28939	5.6327	4.91186	5.01109	5.79196
gene12713	1.19385	0.741076	1.1353	2.25303	1.69497	1.35583	3.34858	0.774401	1.7241	1.16267	4.61638	2.34012	0.791841	0.906769	0.617834	0.189682	0.317928	0.207221	3.62596	3.36638	3.2615	1.15775	1.53494	1.89748	0.888725	0.561599	0.889074
gene12715	2.04419	1.40329	2.19714	1.70422	2.24944	1.44625	1.70679	1.22848	1.24383	2.08198	1.22801	1.07625	1.76434	1.56188	0.920434	0.434314	0.356364	0.406992	1.21934	0.983395	0.645274	0.334236	0.636588	0.331938	0.793456	0.717537	0.597001
gene12716	146.239	132.526	141.173	45.5435	43.8862	46.3001	44.3127	38.1864	41.1249	94.309	102.822	99.0222	62.7776	61.9327	64.3978	60.9004	57.8643	70.2102	91.0901	88.2817	95.8068	58.4178	58.2678	70.1677	39.964	47.918	49.1958
gene12717	9.52478	12.2979	10.0382	8.40402	10.2474	8.89009	5.31336	5.09172	4.48324	12.9846	13.623	14.1525	6.31946	5.47817	5.79323	12.7829	12.4678	9.77868	3.1339	3.27385	3.7574	5.83534	5.83957	7.33195	10.5914	9.03957	10.6097
gene12718	17.8812	25.4743	21.3926	131.835	127.914	130.679	151.871	157.376	154.653	44.8943	37.7048	42.0038	74.8695	94.5177	77.0917	126.55	130.527	148.175	23.737	20.857	21.4395	63.0108	64.6551	72.2951	122.795	123.188	114.328
gene12719	53.7769	53.8586	46.035	22.725	22.326	20.986	23.8576	25.7081	23.4628	29.8107	30.8537	24.8807	19.964	23.4356	19.882	33.655	27.5546	26.7632	42.7515	40.3723	32.9418	18.5277	18.1935	17.6785	33.6635	31.1487	34.0736
gene1272	866.325	1017.61	797.994	1.11882	1.89705	2.26355	12.4058	18.8931	12.4767	1089.71	1034.57	968.201	6.12708	2.55753	5.04981	17.1537	20.6554	18.6872	1232.44	1015.4	1170.67	6.88032	5.17213	6.70621	10.2084	9.75113	7.18723
gene12720	0.24643	0.424979	0.909152	11.7154	15.7092	4.88991	4.34731	1.88023	2.41633	2.97879	1.87471	2.7966	9.5386	7.97992	9.11291	1.33397	1.32294	0.965459	2.452	1.82879	1.72745	12.2995	12.1811	10.0078	1.66774	1.92269	1.28937
gene12721	213.114	247.341	210.596	117.333	113.447	125.635	141.097	130.463	134.857	180.58	193.564	149.796	84.9652	86.3126	82.8736	121.92	116.318	118.161	177.676	170.951	148.87	61.0416	56.3995	75.665	93.2861	91.4897	88.1711
gene12723	2.03394	1.21056	1.31581	1.86679	1.2146	1.77452	1.42859	1.6062	1.69407	2.43544	2.93468	1.94527	3.84589	3.44082	4.04871	3.89666	2.86161	3.38114	3.31589	2.45018	3.12084	3.45566	4.55006	4.25082	1.1039	1.2993	1.54464
gene12725	5.59015	4.36339	4.25667	17.3454	15.727	20.5078	21.0412	20.7726	19.4156	10.1942	8.87755	9.9105	11.4315	13.5707	13.5857	30.8113	31.739	35.5311	6.37135	6.04922	7.88349	10.797	10.4203	12.0712	18.2177	19.7546	18.6018
gene12727	21.5425	26.6011	22.4061	0.913261	0.823818	1.25959	0.903656	1.34673	1.1162	80.6643	55.61	37.1057	3.15688	2.61897	3.20584	1.37152	1.23868	1.2245	12.7526	18.9156	28.7931	5.13729	5.15111	3.02895	0.888012	0.75174	1.06891
gene12730	2.22786	1.01157	1.52727	1.95626	1.56434	2.10651	1.30267	1.31289	1.47861	0.796364	0.877875	1.1638	2.26134	1.61953	2.03746	2.09077	1.83026	2.12195	1.13678	1.20717	1.34603	1.99361	2.07401	2.59786	3.2357	2.77643	3.61539
gene12731	4.19612	2.39875	3.70549	7.55244	7.59987	8.84542	8.11788	8.58354	9.31404	7.651	7.48946	8.33666	8.68165	7.54887	8.81898	13.0138	13.4106	13.9129	6.60482	5.42635	5.64076	10.4691	9.65053	10.1701	11.0169	10.0239	11.2851
gene12732	15.136	14.6883	16.8682	16.9888	28.7225	3.9883	3.56633	2.02527	0.987311	4.18676	10.9883	15.1746	51.1505	52.045	52.1627	3.53671	3.18746	1.03545	28.1361	27.8205	16.8714	132.526	51.9702	41.3745	8.71594	13.8128	12.7802
gene12733	83.0042	79.7898	74.9583	88.7772	146.741	24.3923	16.7438	12.0983	14.3484	6.70721	14.0191	11.3189	83.3693	87.5581	93.5739	7.30263	8.04717	5.82228	39.0329	37.3801	20.8221	179.525	90.125	74.0536	18.0664	24.7885	22.1965
gene12735	303.242	292.89	280.115	0.434867	1.42946	0.244502	0.39605	0.231659	0.265247	231.848	204.865	215.384	0.598435	0.28956	0.422757	0.153754	0.168431	0.214396	92.4945	78.3941	97.3467	0.143274	0.131939	0.250142	0.0721248	0.188007	0.250514
gene1274	84.2505	99.7268	79.6122	20.6324	22.9275	18.1928	37.9875	40.6916	38.6042	48.5421	40.6429	49.1254	27.6629	26.8852	29.5847	28.2344	27.7821	29.4964	56.5953	62.0341	57.9412	27.9255	22.752	23.9757	25.4487	27.802	24.9665
gene12742	69.417	72.7812	59.4675	22.395	25.9882	20.1377	23.8307	26.909	27.3379	26.1464	24.4114	21.848	24.7894	18.4488	20.3491	22.1369	21.0587	18.396	43.2237	29.5946	38.4551	27.5894	24.4816	21.8692	19.0477	19.7921	19.2871
gene12744	0.82672	2.33889	1.34068	1.36558	2.25616	1.42413	1.41124	1.59766	1.42885	1.32823	1.098	1.80147	1.61931	1.92434	1.45438	1.00966	1.54859	1.06964	1.777	1.87147	1.98962	0.799438	1.18633	1.30857	0.96763	0.78524	0.768406
gene12746	0	0	0	1.62603	0.269295	5.5804	13.6672	9.49763	11.5047	0	0	0	0	0	0	9.25138	12.1624	10.187	0	0	0.0574632	0.150932	0	0	0.256997	0.385379	0.28885
gene12747	17.1309	25.0071	18.4996	19.7435	30.4951	10.6602	5.26687	3.17093	5.61698	0.317422	0.499921	0.662919	2.03942	2.78911	3.07233	2.20096	2.18039	1.40863	0.142143	0.133881	0	4.80805	3.07521	3.07105	0.0478167	0.432983	0.220867
gene12748	23.3252	23.0554	22.2928	12.6295	15.0738	12.9528	18.6337	17.6908	18.5842	18.1631	22.1918	20.1713	16.1239	16.9086	16.9264	33.9917	31.7708	32.6844	35.0233	39.3247	35.3032	15.4831	12.2866	15.4226	22.725	23.6698	24.2268
gene12749	28.5346	43.2102	26.2163	45.0972	37.2115	48.266	44.1427	40.8022	39.2557	138.466	98.773	126.491	15.0047	19.9092	16.0241	15.2559	12.6068	12.8415	13.491	13.5685	13.7814	14.8691	16.7746	15.811	24.9217	25.5625	23.8609
gene1275	11.5612	11.1594	8.77086	38.1076	39.8012	50.4446	43.9915	48.7399	46.4349	8.43261	8.26711	8.90733	32.1749	33.3441	31.7585	48.5241	47.9574	53.5894	10.1353	9.53324	7.43918	31.0877	27.7421	32.7217	37.3099	38.354	38.3453
gene12750	2.07589	2.97743	2.31284	13.0178	13.6086	26.5688	15.8289	17.6252	18.1531	0	0	0.0414971	5.65577	9.19793	5.8202	6.51663	6.8954	6.2295	0.609968	0.138479	0.0866581	7.01081	4.95097	3.86341	4.9209	4.02541	3.31903
gene12752	26.5903	26.803	25.4875	30.4731	31.1024	20.4865	16.5733	16.878	17.9336	47.7625	35.7598	45.3517	37.2154	43.5278	44.8266	25.7895	20.6712	16.3389	19.6366	19.6354	16.6231	30.1395	32.1417	33.392	17.9919	16.637	19.0041
gene12758	1.1948	1.11178	2.04937	1.28929	0.966589	1.16617	0.426287	0.586494	0.354366	0.709472	1.50152	1.74531	1.07209	0.689091	1.35722	0.284467	0.223888	0.268169	3.624	3.48153	3.78965	1.12163	1.4473	1.66344	0.485351	0.583934	0.537535
gene12759	71.8112	68.1796	58.1061	53.3442	50.2817	52.8382	67.3832	76.2793	68.6566	40.5782	31.7916	33.7837	61.4282	63.3267	61.8908	83.7629	81.6252	86.1468	43.2842	36.3034	39.3632	59.756	63.1287	57.6527	76.1224	83.6443	77.3257
gene12762	1.25031	0.192858	0.603052	28.0187	18.7605	23.8291	7.97445	6.63632	5.75376	0	0	0.232295	5.30001	6.94083	5.55247	83.9559	94.5479	106.544	0	0.0925676	0	7.51239	5.96076	4.70853	48.538	51.7705	75.6858
gene12763	536.299	584.394	473.669	485.899	444.97	573.576	323.134	394.465	377.323	575.979	514.295	506.641	579.099	569.423	567.394	270.139	244.536	238.23	530.338	514.641	513.625	454.798	483.09	492.654	216.694	221.558	212.346
gene12764	0.733181	1.44626	2.45139	15.9237	12.3937	13.9638	25.1207	15.1909	16.5523	3.58145	3.91306	4.60315	24.4035	28.8446	24.9309	72.0261	71.5531	68.9231	4.31442	5.15584	4.60499	16.3448	16.8561	19.8695	101.611	94.1922	111.051
gene12765	76.577	94.9465	80.5132	51.1038	84.0988	44.2556	81.9453	87.8845	96.2897	84.2899	88.5041	81.108	137.347	121.246	142.177	52.9833	53.8065	54.9211	71.6368	84.4189	88.9349	160.573	121.542	130.274	73.0115	71.4801	74.4764
gene12766	0.85948	0.386868	0.626491	7.64576	12.7284	3.6495	0.619621	0.437918	0.425455	0.505658	0.650221	0.307777	5.50606	6.78556	5.50041	0.272647	0.153035	0.0977259	0.657125	0.274982	0.553996	4.25931	3.67457	3.58996	0.228033	0.143461	0.23155
gene12767	41.9325	44.1706	35.1802	29.4934	32.1642	32.4265	40.7452	35.27	41.4655	57.3389	61.1702	47.5411	41.6294	48.8377	38.8088	29.1586	29.3386	29.1032	66.5456	58.9908	58.5511	32.9827	39.4404	27.7865	32.5848	29.8307	27.7942
gene12768	1.02856	0.821997	1.04083	0	0.0375655	0.119509	0.049904	0.0501392	0.147042	0.241193	0.180132	0.22923	0.0505599	0.0865619	0	0.165456	0.379919	0.21083	0.132804	0.168372	0.313662	0.0373606	0.0251164	0.0125518	0.0589036	0.0298619	0.0511729
gene12770	3.26925	2.63344	4.06579	27.0121	24.4066	32.0947	28.77	25.6665	24.7033	8.77504	8.91395	12.5711	23.0948	26.1868	24.304	29.2046	30.8263	31.9797	7.03833	6.50183	6.45792	20.2457	23.174	20.8522	17.8632	15.8493	17.9096
gene12773	29.0942	32.8205	24.7283	3.87558	5.44649	4.21604	4.57917	8.82575	7.68187	21.511	26.024	20.9685	2.44768	3.5091	2.61312	4.07955	3.77898	5.22546	23.7492	26.4109	23.1206	3.53495	3.36514	3.17813	5.62693	5.61227	4.06014
gene12774	3.38338	1.42579	3.89207	2.59221	2.16414	1.53117	0.0464285	0.32751	0.228377	2.22272	5.21288	2.80603	0.784727	0.488644	0.503393	0.0933195	0.0466288	0.197885	5.18403	2.47992	2.84069	0.781211	0.996777	1.6714	0.0395692	0.0799781	0.0450184
gene12775	4.23549	4.85261	6.05886	3.70271	3.29487	3.1185	0.352105	0.470083	0.172275	4.51782	8.42905	7.5781	1.71518	1.93947	1.41174	0	0.0579107	0	7.43726	3.78117	5.93395	1.26074	1.40965	2.94318	0.252883	0.305758	0.116772
gene12776	0.658966	0.739441	0.578062	0.179274	0.291786	0.213741	0.418545	0.347031	0.150733	0.319956	0.559989	0.390926	2.53424	1.68244	1.98202	1.82005	2.34835	1.78333	0.261759	0.14942	0.279725	1.98876	2.2477	1.85062	0.285986	0.538292	0.331139
gene12777	9.05098	10.9078	10.2846	10.9956	11.0476	10.4669	13.9533	12.787	14.5429	23.4385	24.6131	21.6847	16.8713	15.5389	17.2291	15.2471	14.1507	14.1113	19.8883	18.3331	19.6351	22.7537	15.7909	17.4509	11.3956	11.3341	11.3993
gene12778	98.7907	112.429	79.7903	55.1535	43.6895	93.5661	37.4567	50.3931	47.0041	99.2528	38.7664	84.8902	53.7347	63.779	65.2863	16.1236	14.2471	13.7692	55.8556	58.5233	53.612	39.8188	44.993	40.3035	14.4391	19.5824	16.1766
gene1278	453.935	419.789	413.151	322.863	252.876	367.747	342.179	343.256	370.661	929.756	838.245	630.667	229.624	213.092	251.698	266.949	291.832	340.223	600.932	681.436	541.149	350.38	359.507	315.129	360.789	398.443	417.769
gene12781	0.15876	0	0.03802	1.66999	0.625734	2.99006	3.4001	3.64412	2.55983	0.036619	0.508057	0.174811	0.576704	0.200594	0.322598	0.921253	0.861362	0.692536	0.657469	0.313733	0.367639	0.16536	0.349089	0.667269	0.960405	0.59655	0.526923
gene12783	7.32542	19.9918	0.000599176	72.8103	57.5162	75.0903	80.9048	117.779	99.7317	35.4961	25.4968	36.7379	34.7331	36.1406	31.0935	30.2165	29.629	32.3298	49.8706	32.3743	45.2874	21.8546	30.0384	26.2464	58.0834	60.2947	58.5872
gene12784	238.576	236.097	219.766	189.675	84.3906	277.081	535.255	777.895	677.697	60.2929	66.5865	57.0999	44.4072	45.3797	42.4263	581.771	549.913	582.522	96.0618	91.0973	91.5437	57.5569	52.5437	50.902	620.879	600.353	609.054
gene12785	5.89237	5.00229	4.85535	2.45194	2.22779	3.12227	7.16602	10.2917	8.22999	0.86745	1.11478	0.821233	1.04181	0.65834	1.16261	1.97093	1.8553	1.88606	1.03975	0.942627	1.16244	0.727555	0.826703	0.92602	2.86159	2.62518	3.24542
gene12786	0.594794	0.471103	1.95085	79.9914	21.3557	107.513	220.13	234.705	184.785	0.208653	0.427772	0.248722	3.21362	5.06569	3.87965	397.279	382.151	392.083	0.652321	0.116827	0.54846	7.78873	12.7166	7.52128	184.914	144.616	155.695
gene12787	3.63431	3.48175	3.92915	53.9428	49.7215	52.9455	57.1035	60.4024	57.1383	15.4732	13.6966	15.7128	29.2464	28.5272	27.9266	46.6151	42.0683	45.205	7.13357	6.60741	7.86214	23.2139	26.3833	26.5629	89.6494	90.6034	94.8816
gene12788	2.19186	4.08463	2.47526	3.02362	4.35237	3.54709	9.2699	6.60263	7.42638	1.20052	1.58554	1.14427	1.8853	3.0217	2.94831	4.24753	4.426	3.60809	1.96629	1.27947	1.91896	3.06085	2.68435	2.74889	1.71632	2.21459	1.97317
gene12789	23.1912	27.4782	25.2132	5.71083	3.01645	16.1378	91.8504	79.0482	80.267	17.8573	9.40578	23.7021	18.2312	60.561	17.54	20.9786	15.3087	13.7667	6.19276	20.1042	13.1659	64.7106	22.5491	31.0842	49.3403	46.4437	66.1701
gene1279	30.0669	33.2794	32.0936	8.22039	3.57957	7.70336	12.7174	15.1896	15.4939	46.5957	47.058	44.0285	4.50399	3.29364	3.49761	15.1346	15.8664	21.3595	47.1348	43.9846	41.9849	5.70737	6.43179	5.38654	17.7824	14.6645	15.1812
gene12790	96.6366	107.367	105.541	26.6664	18.8651	31.6355	46.4955	56.8935	53.5	168.4	129.566	148.485	47.2453	43.8694	48.5554	43.1692	41.1533	40.0979	137.2	145.76	186.753	66.1865	54.4496	60.2858	57.6308	61.8028	50.946
gene12791	0	0.0299102	0.00219548	0	0	0	0	0	0	0.104249	0.105874	0	0.0332638	0	0	0	0	0	4.03788	2.89325	1.12936	0	0.0321486	0.067704	0	0	0
gene12794	52.4993	50.4965	40.9567	22.2067	18.8639	19.8554	21.9967	21.8386	24.0771	53.9271	54.3208	54.6535	18.4036	15.4743	15.8419	17.0559	15.6049	18.8967	34.9151	36.032	39.5352	19.8486	18.2203	16.9164	16.5342	14.3816	14.7058
gene12797	212.102	209.635	200.019	30.3716	25.7993	36.4534	41.9136	42.0938	46.3135	371.452	424.803	312.734	59.5188	48.1725	57.8538	35.8957	41.314	51.9423	393.308	405.24	425.965	71.8905	65.9131	72.4582	74.7861	79.364	72.4658
gene12798	54.2864	47.71	52.5741	32.488	44.3722	27.7492	16.8965	14.8362	12.143	33.6375	38.5446	30.695	23.3143	20.639	21.051	27.7319	27.5869	36.1912	42.9724	49.5766	44.1001	24.0183	24.9777	22.9284	20.3436	21.941	20.6346
gene12799	12.1826	13.6769	9.6617	36.7762	39.9172	23.7293	18.8164	17.4928	17.0602	20.0329	19.2261	19.4682	83.2198	85.7029	83.0579	132.834	122.749	156.983	14.96	13.2443	12.7746	84.7029	75.7204	82.1714	46.988	42.6113	49.0288
gene128	120.056	137.778	111.493	74.1662	60.6144	70.0778	133.345	124.367	118.371	138.544	90.0273	98.1725	252.157	244.634	251.071	505.653	380.46	336.03	97.6999	111.208	112.171	239.791	175.842	161.175	628.499	599.142	621.079
gene1280	7.1724	6.67904	6.82882	3.06501	4.12646	2.34972	2.73661	3.22405	2.89734	4.33053	6.44528	4.41421	3.12675	2.9584	2.70955	3.86386	4.14056	4.43222	6.99113	9.30331	7.82424	4.03614	2.90364	2.64826	3.62162	3.37631	2.98265
gene12802	324.769	428.303	307.741	8.97294	9.36586	12.5283	48.4947	37.7616	39.8152	313.764	279.633	238.003	6.8666	8.42116	6.4837	14.1182	13.2906	14.3625	303.341	359.319	334.717	6.52897	6.54236	7.30525	8.13802	9.58619	8.53795
gene12803	41.3799	51.6395	35.6844	18.6332	25.3555	19.7061	25.8505	25.4053	27.6322	55.4479	46.7445	43.7808	33.3655	32.2336	36.0078	26.0283	29.2946	22.5267	57.4072	47.5709	47.2106	32.0701	33.901	33.3697	23.0278	22.1538	22.1067
gene12804	4.10163	6.9209	7.12011	34.6807	34.4932	39.1452	28.7899	31.0022	28.282	12.4099	9.56517	14.951	25.6251	25.3279	27.7771	13.5941	14.6664	11.7282	12.3529	8.72293	9.3881	29.006	31.4352	30.0608	25.142	32.058	26.6555
gene12806	4.56003	3.63391	4.45082	25.8584	22.3489	34.9903	17.685	15.3888	14.839	5.17139	4.89966	4.92847	11.5848	9.81257	11.7901	28.8034	26.0181	30.8297	4.0361	3.25896	4.39144	9.98734	9.80755	11.7886	20.3192	18.7004	21.078
gene12809	0.545286	0.612426	0.846623	2.85771	3.67232	3.96288	1.65285	2.38344	1.49741	0.712955	1.34439	0.963063	3.47032	3.2625	3.35603	3.46414	3.63484	2.45622	0.607701	1.51865	1.54376	2.98671	3.58243	3.83208	3.60369	3.62001	3.16837
gene1281	4.74035	4.51964	4.87826	20.4249	21.0749	20.6306	23.25	15.9649	16.988	0.478611	1.18426	0.375591	14.8835	16.5987	14.7686	12.1364	12.6811	14.5105	0.6611	0.738775	0.710669	12.8525	14.1065	19.122	11.8702	10.4834	11.0025
gene12810	37.8198	38.7573	35.9705	53.3725	48.9428	53.0774	89.6249	77.695	87.0937	37.0461	34.6918	37.8258	66.8295	62.8305	67.2442	111.905	103.765	113.937	45.6074	49.5626	48.2619	61.0844	64.2748	64.7644	103.573	99.109	112.363
gene12811	4.54306	2.71704	4.09324	1.64359	2.02537	0.195227	0.975268	0.785303	0.931049	4.5683	6.45259	5.1604	1.64141	0.919869	1.47406	0.401087	0.240449	0.387974	6.88265	3.8995	3.1943	5.04497	5.59665	4.1766	0.26264	0.226802	0.304872
gene12812	2.13339	1.50227	2.18971	8.75909	8.43473	7.21763	7.84358	7.69286	6.97137	2.89026	4.9633	2.79678	9.92192	10.2115	10.2361	17.1763	14.0954	16.7121	1.87883	2.72774	2.55318	7.72171	6.71215	8.81994	8.34391	9.2411	9.52087
gene12813	2.80771	2.42569	2.23831	7.34369	7.44581	7.04872	3.89749	4.58054	3.95727	2.4779	2.10747	2.98705	11.3461	8.15897	10.4285	4.3751	4.03806	4.05485	2.17601	2.44946	1.9348	14.9653	13.2109	13.1741	2.48153	3.32448	4.16344
gene12814	1.54968	0.531678	0.816213	1.78738	2.74337	2.44182	1.97369	2.25715	1.91605	1.22481	1.86181	1.23856	2.0782	1.98067	2.3301	1.41198	1.56111	1.59446	1.14321	0.876553	0.870776	2.25106	2.07362	2.58007	1.57588	1.80182	1.2999
gene12815	0.532892	0.160375	0.735556	10.4468	8.54526	12.0251	10.5058	10.2469	9.25264	1.36382	0.639706	1.92141	2.59538	2.94646	2.19779	7.2574	8.16755	7.76392	0.508385	0.963636	1.33219	3.27643	3.4396	2.24032	5.10092	7.23817	6.12209
gene12817	40.5478	48.6492	33.6694	24.034	20.6866	30.3735	60.9522	70.2168	69.8549	58.8921	51.2121	41.695	10.4766	14.6712	10.8821	26.6064	29.6786	26.4588	46.0681	53.8315	45.9741	20.3751	17.0657	15.5274	62.1925	50.9207	49.6258
gene12818	37.9638	32.5045	46.4908	89.2039	96.0971	86.5036	141.216	90.3089	99.8841	67.1563	93.1823	77.9921	91.6036	88.6464	92.1632	84.0008	79.3497	98.2076	66.48	59.0668	74.7055	103.027	128.35	116.79	69.8454	67.7063	72.7179
gene12819	6.3827	5.03313	5.59453	17.4758	17.4605	19.3041	13.5707	13.6031	14.9725	12.3777	11.6244	12.7469	16.0773	18.6898	16.5558	7.07068	7.09213	7.42111	7.16533	5.77315	6.55108	18.55	16.5766	15.8471	13.3572	12.9754	13.767
gene1282	39.7112	47.021	44.781	46.7883	36.8448	43.5611	72.1857	70.9183	69.1157	10.6129	11.8056	10.4113	20.6531	18.388	17.9679	14.7218	14.6681	13.1276	15.1652	15.5419	16.5254	18.8383	19.267	21.2511	23.2796	24.0006	18.8746
gene12820	8.19488	9.2507	9.16584	12.854	13.4494	14.3029	19.4431	17.0201	17.7738	12.9494	11.0656	11.7624	10.8179	11.5904	11.8332	16.2196	16.7211	19.4335	9.83737	8.75793	10.7451	11.8244	11.1519	10.9148	10.3983	11.3962	12.2963
gene12822	118.262	102.355	125.876	33.6151	34.6655	34.5061	34.8681	33.7239	34.8015	108.282	123.305	115.149	88.35	77.9315	85.4546	82.6998	86.8898	121.619	68.079	66.8969	74.0666	129.963	110.559	112.295	54.8375	53.4239	67.8809
gene1283	128.377	153.929	118.35	491.277	436.621	415.314	436.674	448.483	441.071	134.487	107.166	131.394	206.5	224.988	217.25	265.012	253.698	267.593	164.451	156.448	140.852	199.812	191.487	187.523	371.751	370.473	359.008
gene12830	7.07253	8.90399	8.34126	2.30149	2.22263	2.33632	0.852997	2.34299	1.26896	2.36916	3.28915	3.3359	2.7259	3.48588	2.79879	2.00072	2.49071	2.36706	4.63325	4.85717	5.59442	2.58102	2.6731	2.57837	2.27481	2.38914	2.42326
gene12831	2.74118	1.93149	2.81012	21.4898	40.449	9.98834	1.78566	1.83053	2.05103	1.87469	3.78895	2.31111	29.5928	22.1556	26.1592	42.0725	40.272	71.2603	5.11919	6.31191	4.86836	43.9663	36.0168	41.0164	7.93176	7.82424	7.76194
gene12832	0.664841	0.512449	0.196189	0.71811	0.745294	0.806882	0.405068	0.647218	0.422294	0.538552	0.234278	0.333757	1.07082	0.982212	0.789067	0.3482	0.34517	0.510746	0.304583	0.37708	0.508319	0.994458	0.843563	1.05364	0.726546	0.880853	0.732453
gene12833	0.291961	0.555236	0.333972	0.73014	0.401076	2.06247	0.61334	1.34665	1.82906	0.206422	0.297664	0.162594	0.693346	2.09454	0.904565	0.728451	0.639927	0.222379	0.757763	0.659984	0.773455	0.846562	0.879315	0.77503	0.626521	0.398563	0.46422
gene12835	3.99086	4.72042	3.80383	7.55539	5.83284	8.60828	6.23032	7.65234	7.5194	9.33244	10.1476	7.99838	7.46172	8.93066	9.48702	5.02654	4.71616	4.57881	9.75411	10.5181	10.6143	8.7353	7.15613	7.32101	5.49384	5.25325	5.77051
gene12836	4.14123	3.10266	3.97579	2.52214	3.44447	3.76996	3.7583	2.7247	3.05209	0.90362	0.815408	0.702283	0.123368	0.423806	0.31418	0.157005	0.0788016	0.333207	1.03178	0.766868	0.946834	0.457377	0.60377	0.432403	0.144449	0.0729638	0.0832551
gene12837	8.64822	5.51316	7.27185	9.29148	11.211	5.40749	11.7066	7.34452	9.65527	0.186631	0.414676	0.960031	2.52529	1.30926	1.86634	0.18762	0.128584	0.0354091	0.449412	0.217664	0.28992	5.19882	6.41294	3.90687	0.101136	0.294586	0.427869
gene12839	63.2816	64.1897	61.0686	16.8787	32.1309	8.87396	4.03228	2.38877	3.05501	36.0589	33.0838	35.3235	6.75339	5.98137	6.86898	0.606483	0.918894	0	28.945	23.8144	19.6383	14.2802	9.23656	7.66235	0.671322	1.62427	0.944275
gene12842	6.77337	3.97189	6.32043	23.2985	23.9045	23.4715	14.7756	15.4159	12.4673	8.58546	9.45365	11.9894	56.7913	42.8818	52.3471	39.3532	36.1729	39.2738	5.81021	5.17052	6.44129	49.511	51.3363	58.0151	12.1558	13.0262	12.0462
gene12843	1.12411	0.976471	2.05318	6.40618	5.0194	5.96605	10.8067	12.6601	12.5603	1.70082	0.996165	2.0373	6.65543	6.06805	5.84734	12.434	11.833	14.7453	0.734903	0.84531	1.49518	4.61346	6.76005	4.66863	6.83367	7.51995	8.28463
gene12844	4.13461	4.74141	6.20602	7.22677	7.19915	7.77345	10.5584	13.7956	11.5172	9.09806	10.8695	9.4117	18.2731	18.5145	17.6452	18.4713	20.0473	19.8553	9.71378	7.10908	8.55507	13.8056	20.4816	21.3819	23.1563	24.5671	23.7788
gene12845	47.8641	48.1681	49.429	41.5348	34.5236	47.057	75.2019	72.4993	73.493	48.653	49.8173	49.4536	29.3822	27.7042	30.522	75.2344	76.9767	82.7282	57.7602	57.515	51.7419	25.6929	26.498	27.3605	53.9554	54.0345	60.0844
gene12847	42.0106	50.0643	35.3331	8.581	8.31046	12.4009	47.0777	26.2816	33.5399	107.433	86.2742	107.282	8.75647	10.7665	7.94088	18.8765	19.2241	14.9445	41.3028	36.4038	41.1075	9.32915	15.2992	9.42923	16.8823	16.0353	18.6775
gene12849	1.1495	1.27314	1.35354	33.0249	34.6518	27.5554	15.1578	13.2368	13.9578	2.18169	2.21682	2.11384	30.7093	28.0449	30.6624	35.2779	32.4214	36.0421	2.9116	1.71388	2.22723	26.8876	24.5066	28.7803	18.3901	16.6953	17.9077
gene1285	0.0455941	0.175134	0.217684	0.989962	0.821345	2.35386	1.15275	0.964616	1.22178	0.183176	0.134027	0.161583	0.872992	1.73336	0.718786	0.322859	0.475033	0.353485	0.347052	0.16403	0.279511	0.706634	0.768849	0.392822	0.468848	0.404849	0.452203
gene12850	62.7342	63.1158	60.8485	173.742	124.294	190.888	346.219	332.439	337.819	63.19	59.3375	56.0675	37.2213	44.152	38.3986	257.181	253.636	251.839	65.3087	65.529	71.9011	42.4287	39.5963	31.2696	318.273	302.915	293.53
gene12851	14.4527	12.2778	13.0063	9.93978	11.0415	10.5829	13.6203	13.877	12.5896	15.4428	16.9083	14.7158	11.5133	12.8862	11.9091	11.5986	12.1519	11.4034	20.6022	20.5288	20.5363	9.59152	10.1882	10.6449	15.2739	15.1768	16.7907
gene12852	0.205549	0.349453	0.197733	6.37311	6.33536	8.84131	1.17952	2.36545	2.7154	0.653965	0.634057	0.982647	2.74887	2.55645	2.99175	1.33712	1.21806	0.884267	0.995429	0.691781	0.734882	2.76345	2.54993	2.80338	3.23936	2.24882	2.08877
gene12853	19.6771	13.4911	20.4279	29.8912	27.268	29.0567	23.3122	20.7246	19.801	20.3219	25.0165	22.4985	25.6853	22.3724	25.9504	45.3896	42.4416	46.5635	19.0812	19.741	20.3541	23.6762	25.367	26.6045	30.7713	26.1748	29.8738
gene12856	5.86249	8.11055	3.42827	9.00775	8.93952	9.18915	19.5863	23.2029	21.1935	8.30207	6.61204	8.19356	10.9141	13.7491	14.0996	13.009	14.8641	12.6512	7.18714	3.83773	7.4999	12.5216	12.3614	11.8441	14.1543	13.1041	9.72166
gene12857	106.97	109.726	115.152	2.8508	2.10993	2.8098	7.07584	5.00162	6.70637	28.0034	35.7435	26.8516	4.2073	3.35714	3.27071	1.70614	2.3382	1.34683	33.5857	42.1366	50.5682	3.54119	5.85916	5.12459	6.36738	5.57414	5.74407
gene12858	97.1518	114.679	88.344	21.1671	22.0362	18.5929	25.4849	26.1351	26.0831	91.4079	138.067	78.5269	37.9455	38.9114	37.4262	35.214	35.2966	32.6572	102.371	117.478	106.741	39.5615	37.2877	43.5624	31.6072	29.961	34.0647
gene12859	34.8631	33.0844	37.381	62.0375	49.9462	78.5021	115.119	124.108	116.73	41.1333	38.9602	42.7748	41.551	44.4886	38.6163	127.114	126.611	134.951	29.0494	24.004	28.8609	37.18	35.6623	39.1836	205.862	194.451	202.5
gene1286	78.8601	71.7286	75.852	28.0562	26.8746	29.6562	44.6703	40.341	39.4556	53.8118	68.9324	64.0495	29.3305	23.2761	27.1656	20.9819	23.0819	22.4973	48.8844	59.5812	54.4638	27.5481	25.843	27.7927	23.9413	23.4467	25.7155
gene12861	6.94453	6.22895	6.9178	3.67351	3.85949	4.13692	2.72001	1.50671	1.37094	3.20364	3.08576	2.09469	3.25144	2.23867	2.53132	2.24808	3.53635	2.84753	5.41673	3.09049	3.44081	1.29711	2.53045	2.81909	1.58873	1.59321	2.43362
gene12862	1.38055	1.57993	1.31627	0.133439	0.121743	0	0.194934	0.0803822	0.204376	1.01392	1.02048	0.89349	0.0397391	0.063132	0.10184	0	0	0.0584924	0.879597	0.979603	0.713281	0.321668	0.203698	0.0198421	0.0740907	0.0475929	0.0284018
gene12863	8.27934	7.88733	8.42794	4.522	5.60494	5.01941	3.5219	4.19456	3.9167	8.45856	9.95227	8.02936	7.90855	7.13478	8.69294	5.33721	5.03868	4.74564	6.82204	6.66216	7.09675	7.6449	7.61964	7.95819	3.99562	3.99381	3.89802
gene12864	0.340525	0.0400328	0.418867	0.558369	1.14098	0.0236201	0	0.0149235	0.0290591	0.247164	0.353907	0.370641	0.397539	0.42968	0.525574	0	0	0.0157346	0.0384859	0.0540501	0.204592	1.32165	1.01336	1.48572	0	0	0.0303326
gene12867	0.532228	0.234566	0.370146	5.7895	5.25735	4.31473	0.899138	1.04688	0.942559	0.227908	0.579581	0.45853	2.62444	2.49496	2.52228	0.444031	0.635749	0.235816	0.573788	0.328843	0.462384	3.87006	3.38744	3.91566	1.22862	1.21135	0.764344
gene12868	1.93641	3.83472	6.96094	3.92633	4.71766	2.95323	1.2744	1.09817	1.7195	8.33166	3.62217	7.23414	7.34375	7.31618	6.92069	1.12806	0.893181	0.390886	3.5317	6.30589	4.97508	8.6978	7.67981	8.73502	1.23368	1.22911	1.82458
gene12869	4.11237	1.93659	5.33914	6.91998	7.7006	7.65098	3.31965	4.32892	3.78878	7.20193	7.49569	5.49302	5.90423	8.62051	7.92581	7.01781	6.72464	6.33218	6.19089	7.65009	7.12534	9.31994	10.3261	10.9963	8.37922	7.69799	6.94962
gene1287	19.0326	17.0466	19.2939	7.45547	6.81948	7.32307	7.8169	8.01628	7.69	13.2215	14.4414	13.8973	9.65458	8.61992	9.79247	8.55106	8.91808	9.64566	12.3925	16.0051	14.1818	9.07187	9.24996	8.37624	9.44845	8.65181	8.85539
gene12871	0	0	0	0.129637	0.365179	0.170184	0.082337	0.0671097	0.0656352	0.0204926	0.0215152	0.0775029	0.350215	0.419084	0.468626	0.0982065	0.0817129	0.103438	0.0654875	0	0	0.387184	0.468595	0.401806	0.0142203	0.0713107	0.0978906
gene12873	3.77352	3.68993	6.21313	31.2861	29.2992	32.7681	31.036	26.6975	27.83	6.51483	5.78522	8.85168	19.4784	18.2575	17.0414	31.5659	30.2863	35.1497	5.60493	4.66146	4.78659	16.4335	16.91	16.9592	19.5487	18.6369	20.7553
gene12879	8.18476	11.0774	13.3053	9.56793	6.92055	16.6536	292.201	196.698	180.874	3.78674	3.29568	7.3234	0.971692	0.682047	1.18844	4.31417	4.39651	3.30765	0.807016	1.12718	1.84387	1.36523	1.44906	0.995136	0.571628	0.65746	0.435333
gene12880	2.11273	1.33381	3.60088	5.03959	10.0582	3.48333	3.13473	1.51955	1.74109	0.0695386	0.279791	0.0660475	8.41175	6.6404	7.22407	1.24692	0.952128	0.816294	0.0371618	0.453714	0.421443	3.90776	6.77049	4.08823	4.62208	4.29986	3.66875
gene12883	0.0959832	0.20373	0.309173	0.197961	0.434006	0.0200963	0	0.0503399	0	4.51057	8.51796	2.39318	7.77604	5.40952	9.30302	0.0757927	0.0503016	0.0265933	2.78528	1.61821	1.62033	4.00991	9.6956	6.82143	0	0.154706	0.0500026
gene12884	0	0	0.0708205	0	0	0	0	0	0	0.0455136	0.019333	0.0784446	0.757409	0.233634	0.553853	0	0	0	0.13147	0.0658654	0.227338	0.374124	0.990779	0.549995	0	0	0
gene1289	3.78266	3.03841	2.40175	3.49185	3.14737	4.08356	2.44919	2.56823	3.00292	0.652181	0.7438	0.941663	2.53498	2.29842	2.41764	1.43192	1.5147	1.60405	1.00532	1.03041	1.06194	2.9259	2.86555	2.81397	1.60518	1.92107	1.60534
gene12892	1.12344	0.924412	1.10051	1.72876	1.3689	0.629879	0.850109	0.719306	1.09857	2.106	1.77987	1.72679	3.33462	3.85865	4.09931	2.2971	2.29284	2.63541	2.41431	1.22842	1.61435	2.52769	2.88941	2.38694	3.18297	3.30906	3.42523
gene129	66.8019	69.9562	73.8634	21.719	22.1226	21.2941	22.1963	19.7561	18.8881	22.3474	22.2067	27.744	19.7243	18.1692	19.5186	27.8336	28.9937	30.0572	24.8912	26.5833	26.5041	20.3824	21.6923	21.1381	19.4098	18.8956	21.1851
gene1290	5.75986	5.31503	6.12042	17.6812	17.9638	14.0429	31.7966	27.6142	27.2554	5.18993	6.31859	5.63013	13.8951	15.5454	14.9227	16.6658	16.1081	14.9532	4.27895	7.28447	4.66566	15.0354	12.5565	15.4832	25.9097	26.0788	27.4024
gene12904	12.8178	16.8217	13.6913	37.4146	33.633	37.0161	34.5155	30.7861	30.7538	13.6236	10.2466	10.7629	28.6906	31.7758	35.8104	23.2536	23.3569	25.1604	14.4714	14.9549	12.9748	32.0411	30.6282	30.7212	32.5777	36.7617	39.0255
gene12905	59.3003	60.6749	67.1827	8.0178	11.9146	7.16487	19.2688	16.8647	18.0113	65.3569	73.2728	58.5908	56.5768	72.7284	62.139	16.5859	15.1348	14.6239	54.7968	47.8953	58.7628	95.2059	95.9281	116.61	50.6422	54.7647	60.0061
gene12908	47.6879	51.3964	40.8108	95.3662	104.657	84.4276	71.4238	50.7571	62.2409	52.9172	47.8713	52.0997	84.9792	76.2408	81.1846	73.3711	68.1742	77.8594	66.3096	66.17	51.6122	70.1251	57.0132	71.1307	48.5991	51.6677	62.815
gene1291	15.1686	23.4287	12.8831	6.79617	8.57199	8.19969	10.8357	8.77137	13.1199	20.711	20.6295	15.5638	8.87585	10.0776	10.175	9.00367	8.75976	8.58731	16.9218	16.324	13.1428	6.27248	10.319	11.4655	8.65973	6.75702	9.18137
gene12914	0.302457	0	0.292876	3.78511	3.42527	4.29664	1.60174	1.38406	0.285323	1.67142	1.96613	1.73097	4.60543	4.62916	3.80685	8.30671	7.90281	6.50791	0.27217	0.476727	0.378915	3.00628	3.89648	4.72787	9.93779	12.3728	10.5392
gene12915	22.8112	19.2529	25.8085	8.22427	15.0114	13.7998	31.326	19.0891	19.6219	10.2241	13.0024	12.3951	24.593	23.7192	24.2065	7.43971	10.7931	6.76097	6.34489	4.61418	6.74469	51.0524	39.5392	46.4698	19.1662	21.4868	18.8147
gene12917	5.09686	4.50932	9.78849	18.7645	18.1058	33.05	203.679	148.513	136.215	7.71475	7.77296	15.0952	3.32918	2.55331	3.47157	5.34277	5.43302	4.58889	3.78509	3.87075	4.0616	3.67173	3.5812	4.82523	0.919514	1.12254	1.27709
gene12929	2.88895	4.78715	4.07187	1.27306	1.85936	2.15524	1.54413	1.881	1.28049	1.28667	0.934349	1.01012	1.08708	1.00559	1.37037	0	0.299915	0.208976	4.18551	1.77408	1.42348	1.34158	1.19973	0.967857	3.16782	2.44066	3.50873
gene12937	1.04351	0.165879	1.85207	3.65321	13.5014	1.79557	0.994424	1.17585	0.294305	0.640662	0.36773	3.25067	13.2842	14.286	13.4832	2.22948	1.81082	1.43995	0.0770711	0.403033	0.141977	10.6949	10.1539	13.6696	0.243511	0.107418	0.217041
gene12938	0.845972	0.79284	0.755112	11.3089	10.7634	7.42069	5.34065	4.22856	5.23582	2.17233	2.85481	2.22215	13.0816	11.5489	11.9434	37.4338	36.7852	46.914	2.33432	2.4193	2.05413	12.586	11.6237	13.3945	5.8298	6.9534	7.23879
gene12939	0.100721	0.141127	0.257792	0.0402353	0	0	0.706384	0.329953	0.123074	71.0192	66.8796	78.3472	0	0.286338	0	0.744511	0.229788	0.163898	58.2745	16.2732	32.3944	0.383694	0.0575762	0	1.553	0.655756	3.70911
gene12947	6.37484	5.03355	8.3182	0.0464284	0	0.0237034	0.642253	0.650421	0.575931	13.0074	6.36154	11.7195	0.0665596	0	0.0448729	0.0295929	0.0881414	0.0624461	4.80474	3.68758	4.16597	0.220584	0.0443186	0.0220875	0.240958	0.161345	0.123295
gene12949	3.66612	2.68809	2.5044	14.6577	3.32801	51.6683	48.844	24.5333	30.3442	52.2097	28.8527	45.7271	0.546713	0.666724	0.453938	62.4423	96.6048	117.045	6.95157	4.81369	4.68932	0.51077	0.610395	0.316832	0.842314	1.29424	1.41799
gene1295	1.05287	1.69539	2.1629	53.8453	53.7762	43.1629	21.7119	18.8988	20.7591	3.89497	3.65945	3.38497	20.8076	18.165	19.6008	28.6185	28.2942	27.1018	3.16595	1.99788	3.12655	23.2301	19.0019	15.7499	32.416	30.3567	30.1633
gene12950	3.10193	2.19261	2.77741	6.67316	7.1931	8.06232	5.38226	6.79959	7.13315	5.06064	5.11155	5.15435	8.21865	8.02443	8.2354	4.44013	4.71306	5.25313	2.81195	3.36022	2.95407	7.62951	10.3424	8.36255	8.73679	9.83972	9.22772
gene12951	11.5794	17.9662	18.9037	131.103	104.882	140.819	130.377	154.923	139.51	30.7428	24.8976	27.4557	54.0439	58.8503	51.1962	82.9391	78.1408	79.4582	19.5831	14.1606	17.3026	35.9303	35.3168	35.1939	109.902	104.585	104.308
gene12952	6.25965	6.08296	5.93452	10.7496	11.4516	12.8333	14.9226	16.3882	16.6576	4.32131	5.05958	4.54756	6.82409	7.23834	7.12724	14.2259	13.9061	14.8529	3.45896	3.76465	3.72507	6.56454	7.91103	6.67195	11.9909	12.5528	12.1943
gene12959	14.0882	15.5261	13.1905	15.318	18.006	13.9794	13.3563	16.6034	12.8636	8.07755	8.18366	8.72223	5.9051	8.97663	9.7537	3.97521	5.12305	4.22306	6.3592	8.84397	7.34737	6.98223	8.23269	6.9648	6.90824	7.26788	5.33023
gene1296	155.908	189.201	175.272	107.884	90.8891	103.448	71.7521	80.0113	78.2548	169.467	150.493	137.505	131.263	116.061	117.826	74.7828	75.1458	78.6032	194.581	204.47	175.099	95.219	88.009	104.698	76.6305	80.6353	87.8795
gene12961	1.16434	0.812094	1.25108	0.440848	0.557553	0.416157	0.439956	0.444761	0.0780112	0.355503	0.319104	0.625835	0.931647	0.786483	0.770742	0.395018	0.301492	0.258838	0.637534	0.906082	0.745438	0.937409	0.759161	1.04827	0.46862	0.334717	0.417236
gene12962	0.436708	0.327893	0.239606	3.29266	3.40918	2.89053	7.49233	7.85271	6.81149	1.93263	1.30631	0.868082	1.54105	1.87204	2.1159	6.3826	6.84174	6.01962	1.41791	0.730645	0.523387	2.12709	2.36028	1.62556	4.07086	3.83286	5.38577
gene12964	8.49332	8.45473	9.67163	34.4952	45.9504	32.3748	37.3483	26.1582	25.0845	9.63384	10.4436	12.5628	60.8452	65.0939	64.7076	61.7888	62.9767	67.1512	6.80225	9.61322	9.99908	45.6045	45.8923	56.1082	40.7158	39.3931	47.2383
gene12966	16.2311	12.5378	19.4411	2.33087	4.31599	1.17633	2.5468	1.64147	2.38532	14.1273	10.3898	12.67	10.8397	9.77863	10.582	1.81013	1.84323	1.55984	16.3111	16.9169	20.564	14.9851	15.401	12.814	3.96461	3.84395	5.27288
gene12969	14.9776	14.3942	14.1025	10.5361	7.82883	10.5418	11.4646	11.2411	11.4011	7.75822	9.79672	9.56557	4.63503	3.97665	4.42312	9.36238	9.6083	8.76862	10.7411	9.62894	11.1368	3.94628	4.37754	4.14829	13.3883	13.3847	13.754
gene12970	711.347	733.246	645.098	631.089	599.638	724.751	502.134	509.233	511.467	666.038	472.695	631.994	563.742	604.936	591.706	326.343	292.096	283.031	656.373	669.019	549.588	543.793	476.572	489.88	376.592	348.808	363.013
gene12971	14.6745	11.9633	14.0803	16.9249	14.8599	17.0543	14.7988	11.9874	12.999	21.9863	13.9482	27.512	22.1493	23.1864	23.4402	41.3746	41.4459	39.7171	7.81824	8.23025	13.3374	24.1288	27.0488	29.31	15.9071	16.343	15.5383
gene12972	34.8982	41.0439	35.5098	107.804	112.882	111.089	149.843	125.557	141.963	100.342	93.5225	89.5619	76.0066	83.145	70.2802	149.207	132.302	156.101	81.5546	84.1088	76.377	58.2362	58.6023	57.0017	81.3767	87.7703	80.93
gene12974	42.8107	46.6408	43.4784	30.618	32.1726	25.3972	45.6234	46.7693	46.7428	55.5692	68.3749	49.8777	24.8012	22.5743	27.3177	40.7046	40.2965	45.6051	57.3092	69.6934	54.5309	28.1089	30.1871	28.6522	38.3152	38.5564	41.5378
gene12975	14.3674	14.3678	13.7366	3.0167	3.00502	2.74032	5.3628	5.15931	5.25873	17.335	18.4792	16.4183	5.47482	5.80086	5.61349	4.60992	4.99368	4.81166	18.8241	24.1552	19.4075	4.80531	5.244	7.30125	3.39657	3.44331	3.89625
gene12977	19.7791	28.1927	27.4061	60.9756	60.2968	101.022	55.9546	46.8938	49.1202	28.744	29.6705	28.7777	46.0558	53.2913	50.2927	43.1864	38.0634	43.5689	33.3424	39.4617	35.41	50.3462	47.2572	42.7716	39.6218	54.7878	40.285
gene1298	148.94	160.414	156.966	18.7527	19.4575	17.928	18.9807	19.2944	19.2273	75.7975	85.8978	79.4094	30.2627	25.8789	30.0624	17.1858	18.1944	16.6173	115.387	141.971	120.666	30.4865	24.4312	30.0731	17.7771	17.5053	17.9916
gene12980	0.972045	0.482488	1.01581	5.84933	7.2459	4.93435	3.65452	2.90414	2.84313	1.01195	1.33495	1.05032	4.80305	4.11475	3.59168	3.8083	2.93396	3.47032	0.64167	0.285216	0.793908	3.95297	3.81886	4.48112	2.80845	2.07966	1.82848
gene12981	1.39176	1.8392	1.63934	5.43249	6.07226	2.60918	1.47173	1.30254	1.04503	3.81842	4.10106	4.58944	2.17896	2.63062	3.12847	0.716264	0.764467	0.819949	2.75493	2.49046	1.58494	3.74537	4.1566	4.14881	1.00462	0.796269	0.768556
gene12982	1.98864	1.45978	3.12982	1.19419	2.11797	0.961567	1.08135	1.9383	1.31342	0.848067	0.560234	29.4844	1.51574	3.25119	2.62631	0.899682	0.667113	0.685425	0.523695	0	0.675142	1.15615	4.94254	1.14086	0.84019	1.03014	1.19299
gene12984	1.4269	0.202799	1.5083	0.923496	1.6544	0.466439	0.0580341	0.555094	0.39896	0.973098	0.683885	20.3533	2.06147	4.37973	1.72379	0.201015	0.545339	0.336304	0.502399	0.401713	0.650283	2.2634	3.36609	1.58319	1.21896	1.09026	1.3388
gene12986	0.817146	0.700173	0.995386	1.0224	2.15353	2.14034	0.963236	0.574622	0.614498	0.470526	1.25272	0.317944	0.681412	0.80191	1.44947	0.0556507	0.167273	0.178023	1.50497	1.42222	0.733376	1.21808	0.882852	1.13078	0.150706	0.201129	0.230647
gene12987	0.65425	0.379449	0.752639	0.900894	1.22199	0.780236	0.391667	0.450325	0.233717	0.428524	0.94583	1.17303	2.66423	3.20635	3.56277	2.47961	3.76028	4.21339	0.615027	0.756988	0.788626	4.04467	5.51555	4.92157	1.43467	1.74482	1.26307
gene12990	4.34571	5.2142	4.26209	5.49337	5.87523	6.2805	6.18895	6.2852	7.68821	5.62925	3.72789	3.47304	4.20564	4.85526	4.9339	9.38169	9.90371	9.7106	4.65514	5.53848	3.96564	3.62024	3.91821	4.61274	7.42049	5.92086	7.46044
gene12992	0.03451	0.0363203	0.0982362	0.4182	0.484238	0.233084	0.749383	1.94052	2.03521	0.0621386	0.393558	0.206308	0.26014	0.296258	0.261147	1.0928	0.632532	3.8201	0.138155	0.227806	0.491925	0.342858	0.246065	0.347732	0.365189	0.342769	0.367306
gene12993	15.3778	16.6193	12.2583	7.30829	5.26878	6.16789	10.4166	12.3491	12.2187	2.07455	2.64764	4.19926	3.79008	4.08249	4.739	2.73917	4.77714	4.75806	5.7521	8.00485	7.65008	3.38707	3.57265	3.69745	6.29262	5.82843	4.2323
gene12999	43.4283	39.9061	41.79	58.5004	50.592	74.4601	87.0368	108.802	104.557	34.1542	37.8533	33.2166	31.4793	33.4054	36.3023	63.317	70.0571	70.094	46.0926	37.6601	37.8822	39.481	32.6827	35.1017	81.1139	89.6892	87.5919
gene1300	28.0385	27.7706	28.8627	10.9887	10.7292	11.167	8.25999	7.75675	7.15442	14.7967	16.5805	14.0435	21.8425	22.7398	22.3483	27.2833	21.565	24.284	18.9685	22.1332	25.0061	33.2556	31.336	32.5906	21.508	20.5782	22.565
gene13000	123.564	128.058	117.465	26.9263	35.6111	21.1887	17.5425	19.1992	17.6573	16.8114	18.4999	18.6403	29.1262	25.9974	31.0238	16.235	16.552	20.3393	24.1798	21.8532	24.0621	25.104	21.3948	24.8462	10.2578	10.6606	12.1661
gene13003	1.04628	1.16049	2.10251	6.93144	7.15052	4.8655	2.63346	2.41287	2.33176	1.04307	0.747631	0.753634	3.4877	3.68844	3.71051	5.66652	7.63247	6.94496	0.459572	0.469329	0.587801	4.30845	7.14187	6.65698	12.8843	13.7055	13.1536
gene13004	13.4164	14.6317	12.9801	7.65639	6.74001	9.60991	7.75868	6.68731	5.44822	8.20908	10.426	8.08517	9.07442	9.00845	9.17603	12.4448	11.7058	12.1044	9.03345	10.8191	9.65267	11.7512	11.6424	10.9886	10.5967	8.93687	10.6764
gene13005	345.91	351.134	295.694	330.796	438.556	179.598	100.558	89.5333	88.6888	142.326	139.25	158.328	118.447	150.807	115.173	17.3713	18.2561	15.0867	310.512	240.54	200.15	194.809	112.835	102.151	25.502	38.1488	34.6208
gene13009	55.2454	67.9218	51.2006	154.856	95.474	176.943	173.814	180.444	181.083	4.90526	5.71628	4.50914	48.4982	34.2361	41.8853	177.156	145.25	188.246	8.15545	6.34834	6.87789	85.9157	52.0513	48.6185	50.7399	38.8666	37.6245
gene1301	4.78192	5.06113	6.37866	7.32957	8.36365	7.5042	5.5387	7.10351	5.79297	4.28438	6.47214	3.76475	9.07508	7.95182	10.5014	6.85319	7.44859	8.55006	8.34494	6.74443	8.97283	8.83323	8.7971	8.74682	15.3836	11.0077	13.7429
gene13010	9.75612	13.1211	8.35869	4.03719	4.46435	5.1519	5.25516	3.93499	6.10751	6.56782	9.03661	6.84628	2.51708	2.70743	2.93557	4.82374	6.93436	5.47493	9.447	12.099	7.60159	3.40791	3.59433	2.99595	4.76774	3.70327	4.07594
gene13012	6.22566	6.30661	6.25353	7.09352	8.08789	7.64322	4.86923	4.86302	4.53932	2.29388	4.14148	4.22343	7.1661	6.42246	7.63275	3.07013	3.61718	2.51063	5.62286	4.79028	5.64229	7.87981	9.01532	8.97875	3.78824	4.15078	3.08774
[truncated: 12,787 more rows]
