# Supplementary material for: Transcriptomic and metabolomic profiling provide novel insights into fruit development and flesh coloration in Prunus mira Koehne, a special wild peach species
Source: BMC Plant Biol. 2019 Nov 1;19:463. doi: 10.1186/s12870-019-2074-6 (PMC6825364; doi:10.1186/s12870-019-2074-6)
Supplement: Supplementary file 11 — Additional file 11: Table S7. List of the differentially expressed genes between the 3 Prunus mira fruit types (PMHF, PMHR and PMHY) representing the ‘core transcriptome’ and their functional annotation. (XLSX 26 kb) [file 12870_2019_2074_MOESM11_ESM.xlsx]

## Sheet: Feuil1
Genes	Predicted function
gene10249	hypothetical protein VITISV_035665 [Vitis vinifera]
gene9021	hypothetical protein PRUPE_ppa011307mg [Prunus persica]
gene21010	PREDICTED: F-box protein CPR30-like [Prunus mume]
gene15736	hypothetical protein PRUPE_ppa009775mg [Prunus persica]
gene7844	hypothetical protein PRUPE_ppa009087mg [Prunus persica]
gene3785	hypothetical protein PRUPE_ppa008566mg [Prunus persica]
gene6856	PREDICTED: probable LRR receptor-like serine/threonine-protein kinase At3g47570 [Prunus mume]
gene13700	hypothetical protein PRUPE_ppa006368mg [Prunus persica]
gene14431	hypothetical protein PRUPE_ppa025745mg [Prunus persica]
gene14633	hypothetical protein PRUPE_ppa006793mg [Prunus persica]
gene15469	hypothetical protein PRUPE_ppa004020mg [Prunus persica]
gene16639	PREDICTED: 1-deoxy-D-xylulose 5-phosphate reductoisomerase, chloroplastic [Prunus mume]
gene17724	hypothetical protein PRUPE_ppa004544mg [Prunus persica]
gene18806	hypothetical protein PRUPE_ppa000263mg [Prunus persica]
gene19076	hypothetical protein PRUPE_ppa009120mg [Prunus persica]
gene19650	hypothetical protein PRUPE_ppa002099mg [Prunus persica]
gene22193	hypothetical protein PRUPE_ppa003871mg [Prunus persica]
gene22560	hypothetical protein PRUPE_ppa007636mg [Prunus persica]
gene23130	hypothetical protein PRUPE_ppa004555mg [Prunus persica]
gene23924	hypothetical protein PRUPE_ppa007748mg [Prunus persica]
gene24803	hypothetical protein PRUPE_ppa005226mg [Prunus persica]
gene26	hypothetical protein PRUPE_ppa006888mg [Prunus persica]
gene4519	hypothetical protein PRUPE_ppa002074mg [Prunus persica]
gene4823	PREDICTED: flavonol synthase/flavanone 3-hydroxylase-like [Prunus mume]
gene7875	hypothetical protein PRUPE_ppa011276mg [Prunus persica]
gene9018	hypothetical protein PRUPE_ppa005962mg [Prunus persica]
Prunus_persica_newGene_904	hypothetical protein PRUPE_ppa015896mg [Prunus persica]
gene15663	PREDICTED: oxysterol-binding protein-related protein 2A isoform X1 [Prunus mume]
gene11706	hypothetical protein PRUPE_ppa008289mg [Prunus persica]
gene5677	PREDICTED: linoleate 13S-lipoxygenase 2-1, chloroplastic-like [Prunus mume]
gene23236	hypothetical protein PRUPE_ppa003020mg [Prunus persica]
gene19992	hypothetical protein PRUPE_ppa002471mg [Prunus persica]
gene22637	hypothetical protein PRUPE_ppa012088mg [Prunus persica]
gene19532	hypothetical protein PRUPE_ppa005607mg [Prunus persica]
gene9228	hypothetical protein PRUPE_ppa013543mg [Prunus persica]
gene19350	PREDICTED: receptor-like cytosolic serine/threonine-protein kinase RBK1 isoform X1 [Prunus mume]
gene20575	hypothetical protein PRUPE_ppa024883mg, partial [Prunus persica]
gene5178	PREDICTED: receptor-like protein kinase HAIKU2 [Prunus mume]
gene16882	hypothetical protein PRUPE_ppa012348mg [Prunus persica]
gene16567	hypothetical protein PRUPE_ppa013861mg [Prunus persica]
gene12191	hypothetical protein PRUPE_ppa011765mg [Prunus persica]
gene17839	PREDICTED: ubiquitin-activating enzyme E1 1-like isoform X1 [Prunus mume]
gene5658	PREDICTED: uncharacterized protein LOC103343947 [Prunus mume]
gene1101	hypothetical protein PRUPE_ppa001718mg [Prunus persica]
gene4945	PREDICTED: sugar transport protein 5 [Prunus mume]
gene25894	hypothetical protein PRUPE_ppa010243mg [Prunus persica]
gene13516	hypothetical protein PRUPE_ppa001048mg [Prunus persica]
gene6076	hypothetical protein PRUPE_ppa015695mg [Prunus persica]
gene4976	hypothetical protein PRUPE_ppa004909mg [Prunus persica]
gene15519	hypothetical protein PRUPE_ppa013973mg [Prunus persica]
gene16367	hypothetical protein PRUPE_ppa012166mg [Prunus persica]
gene18373	PREDICTED: lysM domain receptor-like kinase 3 [Prunus mume]
gene12309	PREDICTED: G-type lectin S-receptor-like serine/threonine-protein kinase SD1-29 [Prunus mume]
gene3795	hypothetical protein PRUPE_ppa002969mg [Prunus persica]
gene13564	PREDICTED: F-box/LRR-repeat protein At4g14103-like [Prunus mume]
gene25950	hypothetical protein PRUPE_ppa003815mg [Prunus persica]
gene8269	PREDICTED: myosin-9 [Prunus mume]
gene10921	PREDICTED: BTB/POZ domain-containing protein At5g48130 [Prunus mume]
gene22132	PREDICTED: dnaJ homolog subfamily C member 28 [Prunus mume]
gene4401	PREDICTED: probable WRKY transcription factor 17 [Prunus mume]
gene3159	hypothetical protein PRUPE_ppa025363mg [Prunus persica]
gene3317	PREDICTED: uracil-DNA glycosylase [Prunus mume]
gene13819	hypothetical protein PRUPE_ppa014087mg [Prunus persica]
gene4064	hypothetical protein PRUPE_ppa011761mg [Prunus persica]
gene12468	hypothetical protein PRUPE_ppa018214mg, partial [Prunus persica]
gene13724	PREDICTED: vitellogenin-2 [Prunus mume]
gene5474	hypothetical protein PRUPE_ppa001379mg [Prunus persica]
gene641	hypothetical protein PRUPE_ppa009700mg [Prunus persica]
gene19246	hypothetical protein PRUPE_ppa004068mg [Prunus persica]
gene10994	hypothetical protein PRUPE_ppa003573mg [Prunus persica]
gene15774	hypothetical protein PRUPE_ppa007625mg [Prunus persica]
gene3528	hypothetical protein PRUPE_ppa013714mg [Prunus persica]
gene24246	hypothetical protein PRUPE_ppa002411mg [Prunus persica]
gene22973	hypothetical protein PRUPE_ppa002380mg [Prunus persica]
gene10778	hypothetical protein PRUPE_ppa004369mg [Prunus persica]
gene11690	hypothetical protein PRUPE_ppa006791mg [Prunus persica]
gene21872	hypothetical protein PRUPE_ppa026645mg [Prunus persica]
gene2392	PREDICTED: cysteine-rich receptor-like protein kinase 3 isoform X1 [Prunus mume]
gene6303	PREDICTED: LOW QUALITY PROTEIN: uncharacterized protein LOC103343902, partial [Prunus mume]
gene20058	hypothetical protein PRUPE_ppa013324mg [Prunus persica]
gene17443	PREDICTED: DNA (cytosine-5)-methyltransferase CMT3 [Prunus mume]
gene13902	PREDICTED: uncharacterized protein LOC103326355 [Prunus mume]
gene25651	hypothetical protein PRUPE_ppa003431mg [Prunus persica]
gene23603	hypothetical protein PRUPE_ppa008608mg [Prunus persica]
gene10344	hypothetical protein PRUPE_ppa022981mg, partial [Prunus persica]
gene26210	hypothetical protein PRUPE_ppa021374mg, partial [Prunus persica]
gene11661	hypothetical protein PRUPE_ppa020036mg [Prunus persica]
gene2089	hypothetical protein PRUPE_ppa009789mg [Prunus persica]
gene9443	hypothetical protein PRUPE_ppa011386mg [Prunus persica]
gene12831	hypothetical protein PRUPE_ppa010271mg [Prunus persica]
gene7925	hypothetical protein PRUPE_ppa025780mg [Prunus persica]
gene24148	hypothetical protein PRUPE_ppa006716mg [Prunus persica]
gene23016	PREDICTED: nudix hydrolase 8-like [Prunus mume]
gene22378	hypothetical protein PRUPE_ppa011343mg [Prunus persica]
gene17252	PREDICTED: probable transcription factor KAN2 isoform X1 [Prunus mume]
gene16427	hypothetical protein PRUPE_ppa008057mg [Prunus persica]
Prunus_persica_newGene_2307	PREDICTED: G-type lectin S-receptor-like serine/threonine-protein kinase RLK1 [Malus domestica]
gene8661	hypothetical protein PRUPE_ppa007986mg [Prunus persica]
gene15341	hypothetical protein PRUPE_ppa007828mg [Prunus persica]
gene3360	PREDICTED: uncharacterized protein LOC103321089 [Prunus mume]
gene2384	hypothetical protein PRUPE_ppa005297mg [Prunus persica]
gene4019	PREDICTED: branched-chain-amino-acid aminotransferase 3, chloroplastic-like [Prunus mume]
gene7886	hypothetical protein PRUPE_ppa008890mg [Prunus persica]
gene16669	hypothetical protein PRUPE_ppa002813mg [Prunus persica]
gene2298	hypothetical protein PRUPE_ppa006665mg [Prunus persica]
gene21380	hypothetical protein PRUPE_ppa011054mg [Prunus persica]
gene8055	hypothetical protein PRUPE_ppa012795mg [Prunus persica]
gene11950	hypothetical protein PRUPE_ppa006994mg [Prunus persica]
gene14076	PREDICTED: uncharacterized protein LOC103326446 isoform X1 [Prunus mume]
gene19815	hypothetical protein PRUPE_ppa001365mg [Prunus persica]
gene21150	hypothetical protein PRUPE_ppa010912mg [Prunus persica]
gene2623	hypothetical protein PRUPE_ppa012222mg [Prunus persica]
gene24856	hypothetical protein PRUPE_ppa019354mg [Prunus persica]
gene25719	hypothetical protein PRUPE_ppa007700mg [Prunus persica]
gene4368	hypothetical protein PRUPE_ppa010817mg [Prunus persica]
gene11322	hypothetical protein PRUPE_ppa014464mg [Prunus persica]
gene9023	PREDICTED: butyrate--CoA ligase AAE11, peroxisomal-like [Prunus mume]
gene1006	hypothetical protein PRUPE_ppa008521mg [Prunus persica]
gene21971	amygdalin hydrolase isoform AH I precursor [Prunus serotina]
gene20143	hypothetical protein PRUPE_ppa011121mg [Prunus persica]
gene23344	hypothetical protein PRUPE_ppa007932mg [Prunus persica]
gene2393	hypothetical protein PRUPE_ppa002639mg [Prunus persica]
gene20424	hypothetical protein PRUPE_ppa012501mg [Prunus persica]
gene8428	hypothetical protein PRUPE_ppa004872mg [Prunus persica]
gene25121	hypothetical protein PRUPE_ppa007398mg [Prunus persica]
gene8515	hypothetical protein PRUPE_ppa013533mg [Prunus persica]
gene6656	PREDICTED: transcription factor bHLH91-like [Pyrus x bretschneideri]
gene22666	hypothetical protein PRUPE_ppa007359mg [Prunus persica]
gene1031	hypothetical protein PRUPE_ppa012287mg [Prunus persica]
gene9725	hypothetical protein PRUPE_ppa011580mg [Prunus persica]
gene11151	PREDICTED: G-type lectin S-receptor-like serine/threonine-protein kinase At4g03230 [Prunus mume]
gene21699	hypothetical protein PRUPE_ppa007098mg [Prunus persica]
gene22570	hypothetical protein PRUPE_ppa009384mg [Prunus persica]
gene25805	PREDICTED: phospholipase A1-Igamma2, chloroplastic [Prunus mume]
gene19624	hypothetical protein PRUPE_ppa011178mg [Prunus persica]
gene950	hypothetical protein PRUPE_ppa007397mg [Prunus persica]
gene12113	hypothetical protein PRUPE_ppa009086mg [Prunus persica]
gene10286	hypothetical protein PRUPE_ppa009738mg [Prunus persica]
gene11273	hypothetical protein PRUPE_ppa002242mg [Prunus persica]
gene25317	hypothetical protein PRUPE_ppa019345mg [Prunus persica]
gene16681	hypothetical protein PRUPE_ppa011096mg [Prunus persica]
Prunus_persica_newGene_1295	PREDICTED: uncharacterized protein At2g29880-like isoform X2 [Pyrus x bretschneideri]
gene20203	PREDICTED: LOW QUALITY PROTEIN: probable serine/threonine-protein kinase WNK5 [Prunus mume]
Prunus_persica_newGene_2532	hypothetical protein PRUPE_ppa014163mg [Prunus persica]
gene273	hypothetical protein PRUPE_ppa017791mg [Prunus persica]
gene22373	hypothetical protein PRUPE_ppa005112mg [Prunus persica]
gene4303	PREDICTED: dehydration-responsive element-binding protein 3-like [Prunus mume]
gene19988	hypothetical protein PRUPE_ppa011641mg [Prunus persica]
gene17233	hypothetical protein PRUPE_ppa011552mg [Prunus persica]
gene23580	PREDICTED: TMV resistance protein N-like [Malus domestica]
gene15813	hypothetical protein PRUPE_ppa018648mg [Prunus persica]
gene14665	hypothetical protein PRUPE_ppa005120mg [Prunus persica]
gene12262	hypothetical protein PRUPE_ppa026781mg [Prunus persica]
gene17952	hypothetical protein PRUPE_ppa003623mg [Prunus persica]
gene5964	hypothetical protein PRUPE_ppa003298mg [Prunus persica]
gene21216	PREDICTED: uncharacterized protein LOC103343004 [Prunus mume]
gene22665	PREDICTED: probable acyl-activating enzyme 2 [Prunus mume]
gene13393	hypothetical protein PRUPE_ppa001663mg [Prunus persica]
gene8623	hypothetical protein PRUPE_ppa007251mg [Prunus persica]
gene417	hypothetical protein PRUPE_ppa001275mg [Prunus persica]
Prunus_persica_newGene_2964	hypothetical protein PRUPE_ppa011011mg [Prunus persica]
Prunus_persica_newGene_1055	PREDICTED: uncharacterized protein LOC103327103 [Prunus mume]
gene14457	PREDICTED: ABC transporter G family member 15-like [Prunus mume]
gene24893	hypothetical protein PRUPE_ppa007749mg [Prunus persica]
gene3505	hypothetical protein PRUPE_ppa003953mg [Prunus persica]
gene13400	PREDICTED: protein RRNAD1 isoform X1 [Prunus mume]
gene23015	hypothetical protein PRUPE_ppa003994mg [Prunus persica]
gene15029	hypothetical protein PRUPE_ppa005142mg [Prunus persica]
gene24848	hypothetical protein PRUPE_ppa014816mg [Prunus persica]
gene12176	hypothetical protein PRUPE_ppa003872mg [Prunus persica]
gene16637	PREDICTED: probable inactive poly [ADP-ribose] polymerase SRO5 [Prunus mume]
gene16351	PREDICTED: transcription factor ICE1-like [Prunus mume]
gene12949	hypothetical protein PRUPE_ppa004336mg [Prunus persica]
gene7216	hypothetical protein PRUPE_ppa002201mg [Prunus persica]
gene23180	hypothetical protein PRUPE_ppa010303mg [Prunus persica]
gene1420	hypothetical protein PRUPE_ppa004439mg [Prunus persica]
gene12435	hypothetical protein PRUPE_ppa024901mg [Prunus persica]
gene18580	hypothetical protein PRUPE_ppa004592mg [Prunus persica]
gene12451	hypothetical protein PRUPE_ppa001082mg [Prunus persica]
gene12481	hypothetical protein PRUPE_ppa013510mg [Prunus persica]
gene4281	PREDICTED: probable ATP-dependent RNA helicase DHX37 [Prunus mume]
gene24354	hypothetical protein PRUPE_ppa019112mg [Prunus persica]
Prunus_persica_newGene_2727	hypothetical protein PRUPE_ppa014390mg [Prunus persica]
gene9603	hypothetical protein PRUPE_ppa003062mg [Prunus persica]
gene14498	PREDICTED: pseudouridine-metabolizing bifunctional protein C1861.05 [Prunus mume]
gene2152	PREDICTED: ELMO domain-containing protein A [Prunus mume]
gene14381	hypothetical protein PRUPE_ppa025640mg [Prunus persica]
gene3125	hypothetical protein PRUPE_ppa002528mg [Prunus persica]
gene3215	PREDICTED: uncharacterized protein LOC103320950 [Prunus mume]
gene180	hypothetical protein PRUPE_ppa012817mg [Prunus persica]
gene2340	hypothetical protein PRUPE_ppa004113mg [Prunus persica]
gene15878	hypothetical protein PRUPE_ppa009165mg [Prunus persica]
gene7161	hypothetical protein PRUPE_ppa006158mg [Prunus persica]
gene248	hypothetical protein PRUPE_ppa018535mg [Prunus persica]
gene13461	hypothetical protein PRUPE_ppa008414mg [Prunus persica]
gene12232	PREDICTED: glucose-6-phosphate/phosphate translocator 2, chloroplastic [Prunus mume]
gene23371	hypothetical protein PRUPE_ppa003939mg [Prunus persica]
gene15145	PREDICTED: uncharacterized protein LOC103336734 isoform X1 [Prunus mume]
gene4784	hypothetical protein PRUPE_ppa001192mg [Prunus persica]
gene5936	hypothetical protein PRUPE_ppa008912mg [Prunus persica]
gene5384	hypothetical protein PRUPE_ppa000043mg [Prunus persica]
gene16845	hypothetical protein PRUPE_ppa010291mg [Prunus persica]
gene19618	PREDICTED: filament-like plant protein 7 [Prunus mume]
gene24685	hypothetical protein PRUPE_ppa007865mg [Prunus persica]
gene22895	hypothetical protein PRUPE_ppa004367m1g, partial [Prunus persica]
gene6747	hypothetical protein PRUPE_ppa016169mg [Prunus persica]
gene771	PREDICTED: uncharacterized protein LOC103323479 [Prunus mume]
gene17981	hypothetical protein PRUPE_ppa005064mg [Prunus persica]
gene17256	hypothetical protein PRUPE_ppa006664mg [Prunus persica]
gene18815	PREDICTED: 5-methyltetrahydropteroyltriglutamate--homocysteine methyltransferase-like [Prunus mume]
gene12799	hypothetical protein PRUPE_ppa004612mg [Prunus persica]
gene5247	hypothetical protein PRUPE_ppa007498mg [Prunus persica]
gene10555	PREDICTED: transcription repressor KAN1 isoform X1 [Prunus mume]
gene26067	hypothetical protein PRUPE_ppa011928mg [Prunus persica]
gene1027	hypothetical protein PRUPE_ppa011560mg [Prunus persica]
gene5026	hypothetical protein PRUPE_ppa020294mg [Prunus persica]
gene10908	hypothetical protein PRUPE_ppa010078mg [Prunus persica]
gene25600	PREDICTED: photosystem I reaction center subunit IV B, chloroplastic [Prunus mume]
gene8748	hypothetical protein PRUPE_ppa002475mg [Prunus persica]
gene25268	hypothetical protein PRUPE_ppa008646mg [Prunus persica]
gene10950	hypothetical protein PRUPE_ppa010321mg [Prunus persica]
gene12600	PREDICTED: probable 2-aminoethanethiol dioxygenase [Prunus mume]
gene8838	hypothetical protein PRUPE_ppa005162mg [Prunus persica]
gene12747	hypothetical protein PRUPE_ppa009139mg [Prunus persica]
gene26014	hypothetical protein PRUPE_ppa015264mg [Prunus persica]
gene20409	hypothetical protein PRUPE_ppa008576mg [Prunus persica]
gene23249	hypothetical protein PRUPE_ppa021603mg [Prunus persica]
gene249	PREDICTED: auxin-responsive protein IAA14 [Prunus mume]
gene10976	PREDICTED: mitochondrial pyruvate carrier 2-like [Prunus mume]
gene12376	PREDICTED: uncharacterized protein At5g65660 [Prunus mume]
gene13178	hypothetical protein PRUPE_ppa002621mg [Prunus persica]
gene21210	PREDICTED: uncharacterized protein LOC103344048 [Prunus mume]
gene13600	hypothetical protein PRUPE_ppa026352mg [Prunus persica]
Prunus_persica_newGene_475	calmodulin binding transcription activator 1 [Malus domestica]
gene12296	hypothetical protein PRUPE_ppa011600mg [Prunus persica]
gene3329	hypothetical protein PRUPE_ppa023986mg [Prunus persica]
Prunus_persica_newGene_2657	Encodes a root meristem growth factor, Belongs to a family of functionally redundant ous peptides that are secreted, putative [Theobroma cacao]
gene1653	hypothetical protein PRUPE_ppa008532mg [Prunus persica]
gene12527	hypothetical protein PRUPE_ppa012014mg [Prunus persica]
gene21916	hypothetical protein PRUPE_ppa005836mg [Prunus persica]
gene5996	hypothetical protein PRUPE_ppa011741mg [Prunus persica]
gene9271	hypothetical protein PRUPE_ppa001085mg [Prunus persica]
gene2787	PREDICTED: ninja-family protein AFP3 [Prunus mume]
gene12290	hypothetical protein PRUPE_ppa003380mg [Prunus persica]
gene18428	hypothetical protein PRUPE_ppa009918mg [Prunus persica]
gene7091	hypothetical protein PRUPE_ppa012367mg [Prunus persica]
gene3223	hypothetical protein PRUPE_ppa002921mg [Prunus persica]
gene24050	hypothetical protein PRUPE_ppa001372mg [Prunus persica]
gene11275	PREDICTED: uncharacterized protein LOC103329666 [Prunus mume]
gene17733	hypothetical protein PRUPE_ppa006097mg [Prunus persica]
gene12987	hypothetical protein PRUPE_ppa001103mg [Prunus persica]
gene19417	PREDICTED: uncharacterized protein LOC103335501 [Prunus mume]
gene22659	hypothetical protein PRUPE_ppa008859mg [Prunus persica]
gene16878	PREDICTED: uncharacterized protein LOC103338467 [Prunus mume]
gene10360	hypothetical protein PRUPE_ppa010471mg [Prunus persica]
gene26055	hypothetical protein PRUPE_ppa020872mg [Prunus persica]
gene8439	hypothetical protein PRUPE_ppa003851mg [Prunus persica]
gene7915	PREDICTED: protein gar2-like [Prunus mume]
gene5228	hypothetical protein PRUPE_ppb025297mg [Prunus persica]
gene20413	PREDICTED: uncharacterized protein LOC103344103 isoform X1 [Prunus mume]
gene21554	hypothetical protein PRUPE_ppa024214mg [Prunus persica]
gene3549	PREDICTED: filament-like plant protein 4 [Prunus mume]
gene23144	hypothetical protein PRUPE_ppa019239mg [Prunus persica]
gene13549	hypothetical protein PRUPE_ppa013650mg [Prunus persica]
gene12066	hypothetical protein PRUPE_ppa011591mg [Prunus persica]
gene20237	PREDICTED: uncharacterized protein LOC103342899 [Prunus mume]
gene1517	PREDICTED: xyloglucan galactosyltransferase KATAMARI1 homolog [Prunus mume]
gene23429	hypothetical protein PRUPE_ppa006023mg [Prunus persica]
gene13212	hypothetical protein PRUPE_ppa004111mg [Prunus persica]
gene25666	hypothetical protein PRUPE_ppa010275mg [Prunus persica]
gene5246	hypothetical protein PRUPE_ppa007488mg [Prunus persica]
gene10483	hypothetical protein PRUPE_ppa010493mg [Prunus persica]
gene17583	hypothetical protein PRUPE_ppa014997mg [Prunus persica]
gene304	hypothetical protein PRUPE_ppa001786mg [Prunus persica]
gene13665	PREDICTED: transcription factor TCP4 [Prunus mume]
gene23379	hypothetical protein PRUPE_ppa012311mg [Prunus persica]
gene23072	hypothetical protein PRUPE_ppa010130mg [Prunus persica]
gene12077	hypothetical protein PRUPE_ppa003417mg [Prunus persica]
gene5212	hypothetical protein PRUPE_ppa020961mg [Prunus persica]
gene6386	PREDICTED: apoptosis-inducing factor 2-like [Prunus mume]
gene6212	hypothetical protein PRUPE_ppa000489mg [Prunus persica]
gene7716	PREDICTED: uncharacterized protein LOC103332320 [Prunus mume]
gene13109	hypothetical protein PRUPE_ppa012179mg [Prunus persica]
gene2295	hypothetical protein PRUPE_ppa011725mg [Prunus persica]
gene25474	hypothetical protein PRUPE_ppa005313mg [Prunus persica]
gene17429	hypothetical protein PRUPE_ppa012060mg [Prunus persica]
gene18072	PREDICTED: xyloglucan galactosyltransferase KATAMARI1 homolog [Prunus mume]
gene19939	hypothetical protein PRUPE_ppa002604mg [Prunus persica]
gene8053	hypothetical protein PRUPE_ppa005447mg [Prunus persica]
gene20271	hypothetical protein PRUPE_ppa006242mg [Prunus persica]
gene1745	hypothetical protein PRUPE_ppa027196mg [Prunus persica]
gene3247	hypothetical protein PRUPE_ppa017932mg [Prunus persica]
gene15715	hypothetical protein PRUPE_ppa019849mg [Prunus persica]
gene8944	hypothetical protein PRUPE_ppa007982mg [Prunus persica]
gene4493	hypothetical protein PRUPE_ppa022854mg [Prunus persica]
gene17601	hypothetical protein PRUPE_ppb015931mg [Prunus persica]
Prunus_persica_newGene_2321	PREDICTED: UDP-glycosyltransferase 87A1-like isoform X2 [Prunus mume]
gene12328	hypothetical protein PRUPE_ppa006222mg [Prunus persica]
gene13794	hypothetical protein PRUPE_ppa022868mg [Prunus persica]
gene25669	PREDICTED: probable LRR receptor-like serine/threonine-protein kinase At4g08850 [Prunus mume]
gene8694	hypothetical protein PRUPE_ppa003047mg [Prunus persica]
gene22042	hypothetical protein PRUPE_ppa005956mg [Prunus persica]
gene19413	hypothetical protein PRUPE_ppa007656mg [Prunus persica]
gene18496	hypothetical protein PRUPE_ppa006000mg [Prunus persica]
gene17098	hypothetical protein PRUPE_ppa014950mg, partial [Prunus persica]
gene21555	hypothetical protein PRUPE_ppa024214mg [Prunus persica]
gene2999	hypothetical protein PRUPE_ppa013354mg [Prunus persica]
gene2635	PREDICTED: protein PHYTOCHROME KINASE SUBSTRATE 2 [Prunus mume]
gene10917	hypothetical protein PRUPE_ppa003702mg [Prunus persica]
gene11498	hypothetical protein PRUPE_ppa010375mg [Prunus persica]
gene22740	hypothetical protein PRUPE_ppa003627mg [Prunus persica]
gene18205	hypothetical protein VITISV_010209 [Vitis vinifera]
gene13191	hypothetical protein PRUPE_ppa004710mg [Prunus persica]
gene25458	PREDICTED: probable glucan endo-1,3-beta-glucosidase A6 [Prunus mume]
gene8399	hypothetical protein PRUPE_ppa011607mg [Prunus persica]
gene15748	hypothetical protein PRUPE_ppa004487mg [Prunus persica]
gene13863	hypothetical protein PRUPE_ppa021577mg [Prunus persica]
gene18736	PREDICTED: aluminum-activated malate transporter 2-like [Prunus mume]
gene17882	hypothetical protein PRUPE_ppa007352mg [Prunus persica]
Prunus_persica_newGene_2693	hypothetical protein PRUPE_ppa013590mg [Prunus persica]
gene16891	hypothetical protein PRUPE_ppa022963mg [Prunus persica]
gene17904	PREDICTED: uncharacterized protein LOC103320765 [Prunus mume]
gene8401	hypothetical protein PRUPE_ppa011831mg [Prunus persica]
gene3302	PREDICTED: inositol oxygenase 1-like isoform X2 [Prunus mume]
gene15098	hypothetical protein PRUPE_ppa004748mg [Prunus persica]
gene15154	hypothetical protein PRUPE_ppa003130mg [Prunus persica]
gene19472	PREDICTED: squalene epoxidase 3-like [Prunus mume]
gene15658	hypothetical protein PRUPE_ppa013010mg [Prunus persica]
gene18887	hypothetical protein PRUPE_ppa008232mg [Prunus persica]
gene21214	hypothetical protein PRUPE_ppa023457mg [Prunus persica]
gene8788	hypothetical protein PRUPE_ppa007511mg [Prunus persica]
gene1889	hypothetical protein PRUPE_ppa010867mg [Prunus persica]
gene8487	hypothetical protein PRUPE_ppa010935mg [Prunus persica]
gene21958	hypothetical protein PRUPE_ppa005088mg [Prunus persica]
gene17796	PREDICTED: LOW QUALITY PROTEIN: GDSL esterase/lipase At2g30310-like [Prunus mume]
gene17547	hypothetical protein PRUPE_ppa006295mg [Prunus persica]
Prunus_persica_newGene_2449	hypothetical protein PRUPE_ppa004490mg [Prunus persica]
gene3511	hypothetical protein PRUPE_ppa013645mg [Prunus persica]
gene19114	hypothetical protein PRUPE_ppa004811mg [Prunus persica]
gene13593	hypothetical protein PRUPE_ppa009038mg [Prunus persica]
gene2950	hypothetical protein PRUPE_ppa025555mg [Prunus persica]
gene19869	hypothetical protein PRUPE_ppa008834mg [Prunus persica]
gene18507	PREDICTED: uncharacterized protein LOC103326739 [Prunus mume]
gene9575	hypothetical protein PRUPE_ppa021471mg [Prunus persica]
gene2988	PREDICTED: alpha-xylosidase 1 [Prunus mume]
gene17987	hypothetical protein PRUPE_ppa012702mg [Prunus persica]
gene24684	hypothetical protein PRUPE_ppa007969mg [Prunus persica]
Prunus_persica_newGene_949	hypothetical protein PRUPE_ppb013610mg, partial [Prunus persica]
gene2285	hypothetical protein PRUPE_ppa009064mg [Prunus persica]
gene3374	hypothetical protein PRUPE_ppa012076mg [Prunus persica]
gene13399	hypothetical protein PRUPE_ppa006324mg [Prunus persica]
gene6322	hypothetical protein PRUPE_ppa021062mg [Prunus persica]
gene13891	PREDICTED: (-)-alpha-pinene synthase-like [Prunus mume]
gene20155	hypothetical protein PRUPE_ppa004009mg [Prunus persica]
gene25284	PREDICTED: LOW QUALITY PROTEIN: uncharacterized protein At1g04910 [Prunus mume]
gene23669	PREDICTED: uncharacterized protein LOC103336512 isoform X1 [Prunus mume]
gene23782	hypothetical protein PRUPE_ppa006448mg [Prunus persica]
gene3122	PREDICTED: cytokinesis protein sepA [Prunus mume]
gene4931	hypothetical protein PRUPE_ppa007824mg [Prunus persica]
gene15682	hypothetical protein PRUPE_ppa002334mg [Prunus persica]
gene14541	hypothetical protein PRUPE_ppa006839mg [Prunus persica]
gene18861	PREDICTED: ABSCISIC ACID-INSENSITIVE 5-like protein 2 isoform X1 [Prunus mume]
gene24367	hypothetical protein PRUPE_ppa013846mg [Prunus persica]
gene1542	PREDICTED: uncharacterized protein LOC103322628 [Prunus mume]
gene4777	PREDICTED: LOW QUALITY PROTEIN: uncharacterized protein LOC103319914 [Prunus mume]
gene20384	hypothetical protein PRUPE_ppa012574mg [Prunus persica]
gene14473	hypothetical protein PRUPE_ppa007999mg [Prunus persica]
gene23721	hypothetical protein PRUPE_ppa007099mg [Prunus persica]
gene22646	hypothetical protein PRUPE_ppa020636mg [Prunus persica]
gene5188	hypothetical protein PRUPE_ppa008332mg [Prunus persica]
gene17236	PREDICTED: NF-X1-type zinc finger protein NFXL1 [Prunus mume]
gene22383	PREDICTED: uncharacterized protein LOC103340052 [Prunus mume]
Prunus_persica_newGene_1375	PREDICTED: uncharacterized protein At4g26485-like [Prunus mume]
gene20034	hypothetical protein PRUPE_ppa004949mg [Prunus persica]
gene24796	hypothetical protein PRUPE_ppa023235mg [Prunus persica]
gene15455	PREDICTED: trichohyalin-like [Prunus mume]
gene25404	hypothetical protein PRUPE_ppa018791mg [Prunus persica]
gene25038	hypothetical protein PRUPE_ppa023881mg [Prunus persica]
gene26019	hypothetical protein PRUPE_ppa006893mg [Prunus persica]
gene24208	hypothetical protein PRUPE_ppa009421mg [Prunus persica]
gene13081	PREDICTED: sulfiredoxin, chloroplastic/mitochondrial [Prunus mume]
gene15016	hypothetical protein VITISV_026753 [Vitis vinifera]
gene6215	PREDICTED: uncharacterized protein LOC103417107 [Malus domestica]
gene23431	PREDICTED: reticulon-like protein B21 [Prunus mume]
gene25045	alpha tubulin 1 [Pseudotsuga menziesii var. menziesii]
gene4728	hypothetical protein PRUPE_ppa011817mg [Prunus persica]
gene15761	hypothetical protein PRUPE_ppa003908mg [Prunus persica]
gene9027	PREDICTED: sucrose synthase 7-like [Prunus mume]
gene16763	hypothetical protein PRUPE_ppa020890mg [Prunus persica]
gene6950	hypothetical protein PRUPE_ppa026003mg [Prunus persica]
gene4747	hypothetical protein PRUPE_ppa010373mg [Prunus persica]
gene1317	hypothetical protein PRUPE_ppa010990mg [Prunus persica]
gene23214	hypothetical protein PRUPE_ppa000872mg [Prunus persica]
gene4626	hypothetical protein PRUPE_ppa010683mg [Prunus persica]
gene19404	hypothetical protein PRUPE_ppa004306mg [Prunus persica]
gene11239	hypothetical protein PRUPE_ppa020626mg [Prunus persica]
gene6688	hypothetical protein PRUPE_ppa025386mg, partial [Prunus persica]
gene20991	hypothetical protein PRUPE_ppa009117mg [Prunus persica]
Prunus_persica_newGene_234	hypothetical protein PRUPE_ppa017061mg [Prunus persica]
gene19653	hypothetical protein PRUPE_ppa003731mg [Prunus persica]
gene8249	hypothetical protein PRUPE_ppa018737mg [Prunus persica]
gene10722	hypothetical protein PRUPE_ppa004445mg [Prunus persica]
gene819	hypothetical protein PRUPE_ppa005267mg [Prunus persica]
gene20317	hypothetical protein PRUPE_ppa019718mg [Prunus persica]
gene22049	hypothetical protein PRUPE_ppa007574mg [Prunus persica]
gene23020	hypothetical protein PRUPE_ppa006630mg [Prunus persica]
Prunus_persica_newGene_3165	PREDICTED: 2&apos;-deoxymugineic-acid 2&apos;-dioxygenase-like [Prunus mume]
gene25879	hypothetical protein PRUPE_ppa012456mg [Prunus persica]
gene3639	hypothetical protein PRUPE_ppa013218mg [Prunus persica]
gene8400	hypothetical protein PRUPE_ppa011478mg [Prunus persica]
gene18486	PREDICTED: GABA transporter 1 [Prunus mume]
gene787	PREDICTED: uncharacterized protein LOC103323489 [Prunus mume]
gene8578	hypothetical protein PRUPE_ppa004822mg [Prunus persica]
gene12879	hypothetical protein PRUPE_ppa004127mg [Prunus persica]
gene16903	hypothetical protein PRUPE_ppa019308mg [Prunus persica]
gene2459	hypothetical protein PRUPE_ppa017003mg [Prunus persica]
gene10877	hypothetical protein PRUPE_ppa007741mg [Prunus persica]
gene5368	hypothetical protein PRUPE_ppa023190mg [Prunus persica]
gene10748	hypothetical protein PRUPE_ppa006966mg [Prunus persica]
gene17084	PREDICTED: cytochrome P450 CYP736A12-like [Prunus mume]
gene25283	hypothetical protein PRUPE_ppa016630mg, partial [Prunus persica]
gene20079	hypothetical protein PRUPE_ppa010691mg [Prunus persica]
gene25653	hypothetical protein PRUPE_ppa000726mg [Prunus persica]
gene3665	hypothetical protein PRUPE_ppa009403mg [Prunus persica]
gene23267	hypothetical protein PRUPE_ppa009473mg [Prunus persica]
gene3189	hypothetical protein PRUPE_ppa013297mg [Prunus persica]
gene21203	hypothetical protein PRUPE_ppa004706mg [Prunus persica]
gene2155	PREDICTED: sulfite oxidase-like isoform X1 [Pyrus x bretschneideri]
gene2731	PREDICTED: nucleolin 1 [Prunus mume]
gene11033	hypothetical protein PRUPE_ppa001889mg [Prunus persica]
gene3158	hypothetical protein PRUPE_ppa021708m1g, partial [Prunus persica]
gene25890	PREDICTED: cyclin-P3-1 [Prunus mume]
gene26094	PREDICTED: caffeoylshikimate esterase isoform X1 [Prunus mume]
gene1573	hypothetical protein PRUPE_ppa000288mg [Prunus persica]
gene13151	hypothetical protein PRUPE_ppa004238mg [Prunus persica]
gene12367	hypothetical protein PRUPE_ppa003771mg [Prunus persica]
gene13800	hypothetical protein PRUPE_ppa012067mg [Prunus persica]
gene16836	hypothetical protein PRUPE_ppa005324mg [Prunus persica]
gene9256	hypothetical protein PRUPE_ppa011370mg [Prunus persica]
gene3240	PREDICTED: histidine kinase 4 [Prunus mume]
gene8208	hypothetical protein PRUPE_ppa005957mg [Prunus persica]
gene16743	hypothetical protein PRUPE_ppa003974mg [Prunus persica]
gene11279	hypothetical protein PRUPE_ppa026046mg, partial [Prunus persica]
gene21560	PREDICTED: magnesium-chelatase subunit ChlH, chloroplastic [Prunus mume]
gene17638	hypothetical protein PRUPE_ppa012971mg [Prunus persica]
gene15099	hypothetical protein PRUPE_ppa006668mg [Prunus persica]
gene14581	hypothetical protein PRUPE_ppa004282mg [Prunus persica]
gene2325	hypothetical protein PRUPE_ppa004390mg [Prunus persica]
Prunus_persica_newGene_2914	hypothetical protein PRUPE_ppa013582mg [Prunus persica]
gene20385	hypothetical protein PRUPE_ppa005099mg [Prunus persica]
gene18711	hypothetical protein PRUPE_ppa012991mg [Prunus persica]
gene3519	PREDICTED: putative E3 ubiquitin-protein ligase LIN-1 isoform X1 [Prunus mume]
gene3338	hypothetical protein PRUPE_ppa007771mg [Prunus persica]
gene1034	hypothetical protein PRUPE_ppa006909mg [Prunus persica]
gene13856	hypothetical protein PRUPE_ppa002333mg [Prunus persica]
gene2930	hypothetical protein PRUPE_ppa017045mg [Prunus persica]
gene386	hypothetical protein PRUPE_ppa009629mg [Prunus persica]
gene25252	PREDICTED: signal recognition particle 43 kDa protein, chloroplastic [Prunus mume]
gene13942	hypothetical protein PRUPE_ppa003323mg [Prunus persica]
gene3558	hypothetical protein PRUPE_ppa001591mg [Prunus persica]
gene8781	PREDICTED: ribosome-binding factor PSRP1, chloroplastic isoform X2 [Prunus mume]
gene4248	PREDICTED: putative wall-associated receptor kinase-like 16 [Prunus mume]
Prunus_persica_newGene_3265	PREDICTED: N-carbamoylputrescine amidase [Musa acuminata subsp. malaccensis]
Prunus_persica_newGene_2381	hypothetical protein PRUPE_ppa006098mg [Prunus persica]
gene4078	hypothetical protein PRUPE_ppa010005mg [Prunus persica]
gene8340	hypothetical protein PRUPE_ppa010063mg [Prunus persica]
gene20085	hypothetical protein PRUPE_ppa005574mg [Prunus persica]
gene16260	hypothetical protein PRUPE_ppa006612mg [Prunus persica]
gene22773	hypothetical protein PRUPE_ppa008236mg [Prunus persica]
gene19169	PREDICTED: homeobox protein 5 [Prunus mume]
gene1992	hypothetical protein PRUPE_ppa020455mg [Prunus persica]
gene21090	hypothetical protein PRUPE_ppa006588mg [Prunus persica]
gene19564	hypothetical protein PRUPE_ppa003126mg [Prunus persica]
gene7853	PREDICTED: uncharacterized protein LOC103332439 [Prunus mume]
gene10496	hypothetical protein PRUPE_ppa021711mg [Prunus persica]
gene6283	PREDICTED: uncharacterized protein LOC103330951 isoform X1 [Prunus mume]
gene9653	hypothetical protein PRUPE_ppb021265mg [Prunus persica]
Prunus_persica_newGene_953	hypothetical protein PRUPE_ppa017061mg [Prunus persica]
gene11246	hypothetical protein PRUPE_ppa009213mg [Prunus persica]
gene24339	hypothetical protein PRUPE_ppa022198mg [Prunus persica]
Prunus_persica_newGene_3226	hypothetical protein PRUPE_ppa013686mg [Prunus persica]
gene16111	hypothetical protein PRUPE_ppa002939mg [Prunus persica]
gene16228	hypothetical protein PRUPE_ppa005470mg [Prunus persica]
gene12917	hypothetical protein PRUPE_ppa004189mg [Prunus persica]
gene19896	hypothetical protein PRUPE_ppa002342mg [Prunus persica]
gene2397	hypothetical protein PRUPE_ppa002834mg [Prunus persica]
gene15096	hypothetical protein PRUPE_ppa024079mg, partial [Prunus persica]
gene19438	hypothetical protein PRUPE_ppa005613mg [Prunus persica]
gene18805	hypothetical protein PRUPE_ppa025914mg [Prunus persica]
gene3218	hypothetical protein PRUPE_ppa007135mg [Prunus persica]
Prunus_persica_newGene_977	hypothetical protein PRUPE_ppa014067mg [Prunus persica]
gene2471	hypothetical protein PRUPE_ppa020409mg, partial [Prunus persica]
gene1154	hypothetical protein PRUPE_ppa012650mg [Prunus persica]
gene26166	PREDICTED: uncharacterized protein LOC103334026 [Prunus mume]
Prunus_persica_newGene_2714	PREDICTED: uncharacterized protein LOC100785526 [Glycine max]
Prunus_persica_newGene_2935	PREDICTED: tonoplast dicarboxylate transporter-like isoform X1 [Pyrus x bretschneideri]
gene5318	hypothetical protein PRUPE_ppa021909mg [Prunus persica]
gene16808	hypothetical protein PRUPE_ppa019399mg [Prunus persica]
gene22870	hypothetical protein PRUPE_ppa017136mg [Prunus persica]
Prunus_persica_newGene_711	hypothetical protein PRUPE_ppa013784mg [Prunus persica]
gene13118	PREDICTED: zinc transporter 8-like [Prunus mume]
gene23060	hypothetical protein PRUPE_ppa011433mg [Prunus persica]
gene2153	hypothetical protein PRUPE_ppa011890mg [Prunus persica]
gene25075	hypothetical protein PRUPE_ppa1027191mg [Prunus persica]
gene2454	PREDICTED: probable LRR receptor-like serine/threonine-protein kinase At1g07650 [Malus domestica]
gene8189	hypothetical protein PRUPE_ppa003349mg [Prunus persica]
gene6104	hypothetical protein PRUPE_ppa026990mg [Prunus persica]
gene7705	hypothetical protein PRUPE_ppa003600mg [Prunus persica]
gene4272	hypothetical protein PRUPE_ppa016832mg, partial [Prunus persica]
gene10537	hypothetical protein PRUPE_ppa013959mg [Prunus persica]
gene24253	PREDICTED: LOW QUALITY PROTEIN: uncharacterized protein LOC103328625 [Prunus mume]
Prunus_persica_newGene_1681	PREDICTED: uncharacterized protein LOC103336955 [Prunus mume]
gene9882	hypothetical protein PRUPE_ppb023750mg, partial [Prunus persica]
gene25701	hypothetical protein PRUPE_ppa011593mg [Prunus persica]
gene22660	hypothetical protein PRUPE_ppa003832mg [Prunus persica]
gene2348	hypothetical protein PRUPE_ppa008529mg [Prunus persica]
gene20847	PREDICTED: wall-associated receptor kinase-like 1 isoform X1 [Prunus mume]
gene17260	hypothetical protein PRUPE_ppa011508mg [Prunus persica]
gene24845	hypothetical protein PRUPE_ppa004972mg [Prunus persica]
gene13980	hypothetical protein PRUPE_ppa020218mg [Prunus persica]
gene16101	PREDICTED: probable WRKY transcription factor 53 [Prunus mume]
gene11677	hypothetical protein PRUPE_ppa005107mg [Prunus persica]
gene10369	PREDICTED: uncharacterized protein LOC103342693 [Prunus mume]
gene3565	PREDICTED: galactose oxidase-like [Prunus mume]
Prunus_persica_newGene_3381	Uncharacterized protein TCM_003072 [Theobroma cacao]
gene16658	hypothetical protein PRUPE_ppa002322mg [Prunus persica]
gene8555	hypothetical protein PRUPE_ppa004356mg [Prunus persica]
gene8384	hypothetical protein PRUPE_ppa007023mg [Prunus persica]
gene5848	PREDICTED: serine carboxypeptidase-like 40 [Prunus mume]
gene19835	hypothetical protein PRUPE_ppa019859mg, partial [Prunus persica]
gene23880	hypothetical protein PRUPE_ppa000559mg [Prunus persica]
gene19163	hypothetical protein PRUPE_ppa011989mg [Prunus persica]
gene3429	hypothetical protein PRUPE_ppa002083mg [Prunus persica]
gene20315	PREDICTED: protein notum homolog isoform X2 [Prunus mume]
gene12495	hypothetical protein PRUPE_ppa009581mg [Prunus persica]
gene26060	hypothetical protein PRUPE_ppa003141mg [Prunus persica]
gene15005	hypothetical protein PRUPE_ppa022238mg [Prunus persica]
gene9186	hypothetical protein PRUPE_ppa012635mg [Prunus persica]
gene13478	hypothetical protein PRUPE_ppa001954mg [Prunus persica]
gene8122	hypothetical protein PRUPE_ppa007719mg [Prunus persica]
gene9059	hypothetical protein PRUPE_ppa011832mg [Prunus persica]
gene8314	hypothetical protein PRUPE_ppa024013mg [Prunus persica]
gene13418	hypothetical protein PRUPE_ppa018929mg, partial [Prunus persica]
gene17007	hypothetical protein PRUPE_ppa025818mg, partial [Prunus persica]
gene6184	hypothetical protein PRUPE_ppa000489mg [Prunus persica]
gene7769	hypothetical protein PRUPE_ppa007936mg [Prunus persica]
gene12401	hypothetical protein PRUPE_ppa004144mg [Prunus persica]
gene23398	hypothetical protein PRUPE_ppa004099mg [Prunus persica]
gene9419	hypothetical protein PRUPE_ppa009023mg [Prunus persica]
gene25105	hypothetical protein PRUPE_ppa003995mg [Prunus persica]
gene2915	hypothetical protein PRUPE_ppa000420mg [Prunus persica]
gene13217	PREDICTED: organic cation/carnitine transporter 2-like [Prunus mume]
gene22183	hypothetical protein PRUPE_ppa009437mg [Prunus persica]
gene25819	hypothetical protein PRUPE_ppa001772mg [Prunus persica]
gene5165	hypothetical protein PRUPE_ppa017170mg [Prunus persica]
gene16293	hypothetical protein PRUPE_ppa011056mg [Prunus persica]
gene24381	hypothetical protein PRUPE_ppa003335mg [Prunus persica]
gene9668	hypothetical protein PRUPE_ppa012953mg [Prunus persica]
gene19445	PREDICTED: EPIDERMAL PATTERNING FACTOR-like protein 2 [Prunus mume]
gene15893	hypothetical protein PRUPE_ppa007025mg [Prunus persica]
gene6228	hypothetical protein PRUPE_ppa001315mg [Prunus persica]
gene788	hypothetical protein PRUPE_ppa003854mg [Prunus persica]
gene20254	hypothetical protein PRUPE_ppa016173mg [Prunus persica]
