# Supplementary material for: Transcriptomic and metabolomic profiling provide novel insights into fruit development and flesh coloration in Prunus mira Koehne, a special wild peach species
Source: BMC Plant Biol. 2019 Nov 1;19:463. doi: 10.1186/s12870-019-2074-6 (PMC6825364; doi:10.1186/s12870-019-2074-6)
Supplement: Supplementary file 13 — Additional file 13: Table S8. List of the differentially expressed genes between the 3 Prunus mira fruit types (PMHF, PMHR and PMHY) mapped to the terpernoid-carotenoid pathways and phenylpropanoid-flavonoid pathways and their expression level during the fruit ripening stage (C). (XLSX 11 kb) [file 12870_2019_2074_MOESM13_ESM.xlsx]

## Sheet: Feuil1
Gene	RPKM PMHF_C	RPKM PMHR_C	RPKM PMHY_C	Annotation
gene4519	5.05254	1.46459	2.50497	K01662|0|pper:PRUPE_ppa002074mg|hypothetical protein; K01662 1-deoxy-D-xylulose-5-phosphate synthase [EC:2.2.1.7] (A)
gene16639	73.6053	34.2249	90.5262	K00099|0|pmum:103338344|1-deoxy-D-xylulose 5-phosphate reductoisomerase, chloroplastic; K00099 1-deoxy-D-xylulose-5-phosphate reductoisomerase [EC:1.1.1.267] (A)
gene14633	17.6371	6.69668	18.459	K00919|0|pper:PRUPE_ppa006793mg|hypothetical protein; K00919 4-diphosphocytidyl-2-C-methyl-D-erythritol kinase [EC:2.7.1.148] (A)
gene9018	1304.33	633.686	1237.78	K02291|0|pper:PRUPE_ppa005962mg|hypothetical protein; K02291 phytoene synthase [EC:2.5.1.32] (A)
gene18806	1.88117	7.41314	4.06939	K09842|0|pper:PRUPE_ppa000263mg|hypothetical protein; K09842 abscisic-aldehyde oxidase [EC:1.2.3.14] (A)
gene24803	60.0805	183.084	135.728	K09843|0|pper:PRUPE_ppa005226mg|hypothetical protein; K09843 (+)-abscisic acid 8'-hydroxylase [EC:1.14.13.93] (A)
gene13700	9.49622	42.3689	43.4754	K00815|0|pper:PRUPE_ppa006368mg|hypothetical protein; K00815 tyrosine aminotransferase [EC:2.6.1.5] (A)
gene21971	3.95028	307.112	94.8674	K01188|0|pxb:103954605|beta-glucosidase 12-like; K01188 beta-glucosidase [EC:3.2.1.21] (A)
gene23130	0.198408	2.67677	1.48637	K12355|0|pper:PRUPE_ppa004555mg|hypothetical protein; K12355 coniferyl-aldehyde dehydrogenase [EC:1.2.1.68] (A)
Prunus_persica_newGene_904	2.96771	8.1	12.8	K13066|2.79689e-103|pper:PRUPE_ppa015896mg|hypothetical protein; K13066 caffeic acid 3-O-methyltransferase [EC:2.1.1.68] (A)
gene23924	60.888	6.73568	6.5613	K00430|0|pper:PRUPE_ppa007748mg|hypothetical protein; K00430 peroxidase [EC:1.11.1.7] (A)
gene19650	0.548016	37.6336	6.28049	K10775|0|pper:PRUPE_ppa002099mg|hypothetical protein; K10775 phenylalanine ammonia-lyase [EC:4.3.1.24] (A)
gene26	6.09113	435.91	172.139	K00660|0|pper:PRUPE_ppa006888mg|hypothetical protein; K00660 chalcone synthase [EC:2.3.1.74] (A)
gene14431	11.2388	15.8	0.0114107	K00660|0|pper:PRUPE_ppa025745mg|hypothetical protein; K00660 chalcone synthase [EC:2.3.1.74] (A)
gene22560	95.3522	477.142	492.013	K00475|0|pper:PRUPE_ppa007636mg|flavonol synthase/flavanone 3-hydroxylase-like
gene7875	66.5732	174.948	57.3763	K01859|4.94942e-153|pper:PRUPE_ppa011276mg|hypothetical protein; K01859 chalcone isomerase [EC:5.5.1.6] (A)
gene4823	0.0662397	0.764804	0.666316	K05278|0|pmum:103332909|flavonol synthase/flavanone 3-hydroxylase-like
gene17724	11.8721	335.93	185.439	K00487|0|pper:PRUPE_ppa004544mg|hypothetical protein; K00487 trans-cinnamate 4-monooxygenase [EC:1.14.13.11] (A)
gene788	0.0472217	2.41706	0.914875	K01904|0|pper:PRUPE_ppa003854mg|hypothetical protein; K01904 4-coumarate--CoA ligase [EC:6.2.1.12] (A)
gene22193	3.27363	12.8459	6.94731	K01904|0|pper:PRUPE_ppa003871mg|hypothetical protein; K01904 4-coumarate--CoA ligase [EC:6.2.1.12] (A)
gene8838	0.1	675.2	20.75	hypothetical protein PRUPE_ppa005162mg; UDP-flavonoid glucosyl transferase, UFGT
