# Supplementary material for: Transcriptomic and metabolomic profiling provide novel insights into fruit development and flesh coloration in Prunus mira Koehne, a special wild peach species
Source: BMC Plant Biol. 2019 Nov 1;19:463. doi: 10.1186/s12870-019-2074-6 (PMC6825364; doi:10.1186/s12870-019-2074-6)
Supplement: Supplementary file 14 — Additional file 14: Table S9. List of the bHLH and MYB transcription factors detected in the ‘core transcriptome’ and their expression fold change in group comparisons between the 3 Prunus mira fruit types (PMHF, PMHR and PMHY) during the fruit ripening stage. (XLSX 10 kb) [file 12870_2019_2074_MOESM14_ESM.xlsx]

## Sheet: Feuil1
Gene	Log2FC PMHF vs PMHR	Log2FC PMHF vs PMHY	Log2FC PMHR vs PMHY	Family	Annotation
gene19413	-1.24435	-2.69067	-1.43203	bHLH	hypothetical protein PRUPE_ppa007656mg [Prunus persica]
gene17547	3.82629	5.04149	1.23021	bHLH	hypothetical protein PRUPE_ppa006295mg [Prunus persica]
gene6656	7.80822	8.98363	1.1896	bHLH	PREDICTED: transcription factor bHLH91-like [Pyrus x bretschneideri]
gene13863	-1.46975	-3.82587	-2.34102	MYB	hypothetical protein PRUPE_ppa021577mg [Prunus persica]
gene20317	5.46987	3.88546	-1.57024	MYB	hypothetical protein PRUPE_ppa019718mg [Prunus persica]
gene22870	5.82205	3.55964	-2.25171	MYB	hypothetical protein PRUPE_ppa017136mg [Prunus persica]
gene9054	2.7981	2.73749	-0.0475169	MYB	hypothetical protein PRUPE_ppa009966mg [Prunus persica]
gene25173	20	18	0.58491	MYB	hypothetical protein PRUPE_ppa010277mg [Prunus persica]
