# Supplementary material for: Transcriptomic and metabolomic profiling provide novel insights into fruit development and flesh coloration in Prunus mira Koehne, a special wild peach species
Source: BMC Plant Biol. 2019 Nov 1;19:463. doi: 10.1186/s12870-019-2074-6 (PMC6825364; doi:10.1186/s12870-019-2074-6)
Supplement: Supplementary file 15 — Additional file 15: Table S10. Overview of the metabolites detected and quantified in 3 fruit types of Prunus mira (PMHF, PMHR and PMHY) during 3 developmental stages (pit-hardening (A), cell enlargement (B) and fruit ripening (C)). Data are from 3 biological replicates and the mix01 to mix05 represent the mixture of sample extracts. (XLSX 138 kb) [file 12870_2019_2074_MOESM15_ESM.xlsx]

## Sheet: Feuil1
Index	Molecular Weight (Da)	KEGG ID	Compounds	Class	mix01	mix02	mix03	mix04	mix05	PMHFA1	PMHFA2	PMHFA3	PMHFB1	PMHFB2	PMHFB3	PMHFC1	PMHFC2	PMHFC3	PMHRA1	PMHRA2	PMHRA3	PMHRB1	PMHRB2	PMHRB3	PMHRC1	PMHRC2	PMHRC3	PMHYA1	PMHYA2	PMHYA3	PMHYB1	PMHYB2	PMHYB3	PMHYC1	PMHYC2	PMHYC3
Jur1	103.1	C00114	Choline	Cholines	203000	447000	427000	158000	198000	487000	464000	474000	276000	112000	186000	133000	134000	90200	900000	940000	383000	348000	344000	213000	169000	141000	130000	567000	443000	590000	784000	472000	445000	206000	169000	200000
Jur4	297.09	C00170	5'-Deoxy-5'-(methylthio)adenosine	Nucleotide and its derivates	447000	531000	621000	489000	481000	867000	979000	1250000	406000	297000	408000	930000	1310000	1220000	1220000	1580000	781000	202000	162000	206000	368000	356000	395000	908000	787000	845000	324000	268000	277000	253000	266000	243000
Jur8	517.2	-	LysoPC 18:3 (2n isomer)	Lipids_Glycerophospholipids	486000	467000	415000	460000	482000	475000	409000	404000	70600	109000	79900	358000	564000	429000	708000	884000	710000	517000	682000	580000	563000	550000	569000	857000	592000	746000	321000	317000	303000	283000	382000	431000
Jur9	278.2	-	Octadeca-11E,13E,15Z-trienoic acid	Lipids_Fatty acids	2210000	2140000	1550000	1670000	2010000	1880000	1450000	2550000	978000	1190000	1640000	1800000	3340000	2050000	1840000	2480000	3760000	2010000	2800000	3360000	1680000	1850000	2690000	2610000	1610000	1540000	2130000	2410000	2340000	1620000	1550000	1560000
Jur10	610.2	-	Quercetin 7-O-rutinoside	Flavonol	2790000	2460000	2770000	3530000	3120000	2070000	2420000	1430000	390000	472000	485000	209000	284000	871000	12100000	7640000	12300000	2630000	2370000	2540000	653000	576000	704000	4730000	3510000	4810000	1890000	1700000	2160000	2270000	2880000	1600000
Jur11	85.1	C01746	Piperidine	Alkaloids	7130000	7410000	8430000	7980000	7590000	11600000	17000000	21900000	3150000	2150000	3450000	5940000	5650000	4000000	10100000	9430000	10800000	9970000	8210000	9100000	2390000	2480000	2350000	3490000	3350000	3610000	10600000	9720000	9920000	6440000	5800000	5810000
Jur13	146.106	C00047	L-(+)-Lysine	Amino acids	153000	254000	230000	162000	187000	629000	677000	649000	81700	62000	93700	236000	281000	202000	536000	675000	431000	138000	122000	123000	174000	158000	180000	660000	635000	649000	220000	152000	155000	292000	319000	349000
Jur15	182.079	C00392	D-Mannitol	Alcohols and polyols	1830000	3310000	3250000	1930000	2050000	4770000	3490000	3230000	2220000	1790000	1760000	298000	231000	248000	2500000	2050000	1730000	2510000	3580000	1550000	2440000	2290000	2550000	4560000	3460000	4150000	2640000	1880000	1710000	1250000	1380000	1170000
Jur16	202	C00750	Spermine	Phenolamides	3570000	3490000	3650000	3390000	3050000	3280000	2450000	2600000	3570000	3550000	4030000	3720000	4000000	3880000	2650000	2420000	2990000	2600000	3410000	2710000	2930000	2900000	2920000	2560000	2250000	2560000	2350000	2540000	2820000	3150000	2960000	2750000
Jur17	141.1	C00860	Histidinol	Others	3100000	2330000	2060000	3410000	3230000	2290000	1440000	1510000	2610000	3130000	2490000	2500000	3200000	2790000	1710000	1550000	2490000	1730000	2120000	2350000	2250000	2370000	1990000	1450000	1570000	1290000	1330000	2150000	2700000	2080000	2800000	1930000
Jur18	117.079	C01826	Dl-Norvaline	Amino acids	8740000	13800000	14100000	8870000	9760000	23600000	34900000	52200000	4470000	2840000	4640000	15600000	14200000	8760000	20700000	15400000	12800000	10600000	7640000	7040000	5210000	4770000	4680000	9390000	7480000	7340000	11800000	8980000	7430000	9910000	8970000	9200000
Jur20	131.1	C00430	5-Aminolevulinate	Organic acids	5260000	5530000	5820000	5370000	5020000	8230000	11900000	15600000	2230000	1470000	2420000	4490000	4310000	3080000	7470000	7350000	7290000	6840000	5730000	5360000	1720000	1780000	1890000	2870000	2630000	2940000	7140000	5960000	6560000	4800000	4340000	4610000
Jur21	131.095	C02378	6-Aminocaproic acid	Organic acids	1390000	1560000	1510000	1440000	1190000	2240000	3270000	4070000	668000	424000	781000	1190000	1100000	935000	2070000	1880000	1790000	1880000	1700000	1630000	474000	547000	529000	711000	745000	803000	1900000	1650000	1770000	1470000	1110000	1160000
Jur24	267.097	C00212	Adenosine	Nucleotide and its derivates	556000	646000	690000	744000	594000	871000	852000	466000	83000	90400	63200	166000	291000	216000	1460000	1550000	1230000	186000	145000	117000	301000	311000	303000	2050000	1410000	2060000	114000	89600	97700	1030000	1180000	1550000
Jur25	166.1	C16614	6-Methylmercaptopurine	Nucleotide and its derivates	24900000	26900000	27800000	27400000	24600000	41300000	41000000	47800000	1900000	2460000	2590000	9960000	10200000	7260000	52200000	53800000	49300000	15100000	14100000	14800000	2750000	2930000	2980000	39600000	36500000	40900000	17900000	16900000	16600000	12600000	12000000	12700000
Jur27	473.2	C00234	10-Formyl-THF	Others	912000	683000	783000	1220000	901000	274000	275000	288000	404000	576000	663000	1130000	1200000	1220000	185000	198000	147000	298000	204000	290000	701000	720000	789000	222000	164000	264000	230000	241000	265000	982000	882000	930000
Jur31	519	-	LysoPC 18:2 (2n isomer)	Lipids_Glycerophospholipids	925000	766000	1050000	1130000	941000	655000	663000	603000	141000	354000	294000	221000	434000	386000	952000	1080000	1060000	585000	532000	590000	1340000	1510000	1520000	1060000	818000	1110000	364000	400000	327000	785000	1040000	946000
Jur32	495.3	-	LysoPC 16:0	Lipids_Glycerophospholipids	11300000	9130000	10500000	13400000	11300000	15700000	65600000	43400000	2160000	3280000	3040000	7820000	11900000	10800000	20600000	39200000	23600000	9660000	4210000	8570000	17100000	17300000	17400000	29400000	24700000	20300000	5050000	5190000	4660000	17100000	16600000	18300000
Jur33	495.33	-	LysoPC 16:0 (2n isomer)	Lipids_Glycerophospholipids	8830000	6840000	7900000	10200000	8850000	11800000	48100000	32200000	1630000	2510000	2440000	5970000	9040000	8230000	15900000	28700000	16900000	7480000	3050000	6380000	12600000	12700000	13700000	22600000	19000000	15600000	3940000	3820000	3570000	13100000	12800000	14300000
Jur34	521.4	-	LysoPC 18:1 (2n isomer)	Lipids_Glycerophospholipids	831000	813000	727000	836000	880000	468000	607000	615000	96300	139000	79600	52300	111000	93100	648000	720000	587000	766000	832000	648000	483000	411000	468000	679000	551000	540000	396000	386000	368000	656000	723000	816000
Jur38	139.027	C00870	4-Nitrophenol	Others	15300000	12200000	12500000	15500000	14100000	15500000	22800000	22800000	10200000	15500000	7600000	4970000	5440000	5160000	22700000	26500000	24300000	21300000	12700000	23300000	9780000	9640000	9110000	22400000	22300000	21800000	22400000	26100000	26300000	7730000	7460000	8460000
Jur39	129.043	C01879	5-oxoproline	Amino acid derivatives	15400000	19500000	20300000	14700000	14200000	15400000	13400000	15000000	9430000	6950000	7540000	7720000	14100000	15800000	26500000	25300000	22800000	47700000	58400000	43600000	11700000	12400000	12100000	26700000	22300000	27800000	24200000	20700000	22300000	20200000	20900000	18700000
Jur43	285	-	Nicotinic acid-hexoside	Nicotinic acid derivatives	2430000	2670000	2940000	3110000	2380000	472000	420000	447000	776000	786000	1310000	1860000	2260000	2160000	1140000	1100000	985000	1170000	1290000	983000	2520000	2720000	2700000	3060000	2550000	3080000	1170000	1090000	1120000	2830000	3250000	3190000
Jur44	457.1	-	Aspartic acid di-O-glucoside	Amino acid derivatives	6510000	10500000	10500000	6560000	5850000	4430000	3560000	4410000	2730000	1210000	2050000	2110000	1010000	1080000	3480000	3380000	2070000	3250000	4160000	2020000	21900000	21300000	21000000	2830000	3080000	3180000	2490000	1810000	1790000	12700000	12900000	12200000
Jur45	368.1	C02572	3-O-Feruloyl quinic acid	Quinate and its derivatives	1130000	817000	930000	1370000	1160000	1160000	1100000	1220000	751000	873000	549000	591000	793000	716000	166000	207000	207000	9	9	9	83600	105000	115000	9	9	9	126000	188000	227000	9	9	9
Jur47	137.048	C01004	Trigonelline	Alkaloids	4420000	5040000	5130000	4670000	4300000	10000000	8550000	8850000	3970000	2520000	3250000	1300000	1810000	1760000	7190000	6300000	5550000	11200000	11200000	9080000	1950000	2130000	2180000	5290000	5140000	6610000	9550000	8560000	9220000	2420000	2230000	2690000
Jur48	578.164	C16981	Kaempferol 3,7-dirhamnoside (Kaempferitrin)	Flavonol	1840000	1030000	1760000	2590000	2400000	1610000	1350000	1240000	452000	760000	511000	219000	179000	197000	1870000	1390000	2460000	4660000	4880000	5730000	621000	562000	421000	1960000	2940000	4160000	1900000	2550000	2480000	1710000	1070000	1410000
Jur49	219.2	C00864	D-Pantothenic acid	Vitamins	1300000	1220000	1320000	1550000	1300000	1280000	852000	1150000	773000	1020000	1090000	721000	920000	854000	1330000	1350000	1280000	1970000	2080000	2180000	835000	860000	914000	911000	672000	1020000	1990000	2270000	2390000	1280000	1100000	1060000
Jur51	175.096	C00327	L-Citrulline	Amino acids	3810000	4080000	4320000	4080000	3990000	5870000	4650000	5120000	4430000	3640000	4360000	5490000	5350000	4780000	3510000	3170000	3210000	2960000	3570000	2950000	1560000	1630000	1540000	1420000	1620000	1560000	3500000	3500000	3750000	2030000	2040000	1970000
Jur52	331.1	-	Pyridoxine O-glucoside	Vitamins	2820000	3700000	3790000	3310000	2890000	555000	626000	562000	523000	468000	314000	691000	618000	725000	5560000	7240000	5020000	12200000	10200000	10100000	4840000	5360000	5230000	5960000	3310000	6520000	7910000	5790000	5530000	8580000	8630000	7160000
Jur53	169.074	C00314	Pyridoxine	Vitamins	9750000	10100000	10300000	10200000	9700000	16000000	16600000	15700000	5160000	6670000	5670000	14400000	9210000	10000000	8760000	9000000	8760000	5230000	5240000	4870000	3500000	3710000	3690000	19200000	20500000	20700000	5070000	4550000	4550000	2010000	1840000	1960000
Jur54	135.054	C00147	Adenine	Nucleotide and its derivates	6110000	7320000	6950000	6190000	6230000	11100000	11300000	11700000	2240000	1620000	1970000	8390000	12300000	12000000	21400000	22200000	15300000	1540000	1270000	1310000	2700000	2590000	2570000	10400000	8170000	9270000	3070000	2290000	2340000	34500000	26100000	28800000
Jur55	251.102	C00559	Deoxyadenosine	Nucleotide and its derivates	293000	330000	359000	390000	331000	590000	400000	431000	71800	62400	45100	62600	94200	84500	748000	823000	707000	241000	240000	224000	88200	84900	152000	1380000	1080000	1280000	101000	106000	110000	238000	237000	421000
Jur57	264.1	C10497	N-Feruloyl putrescine	Phenolamides	17700	11900	14300	20200	20400	14300	11700	12500	18600	11400	27200	9760	20400	11200	13300	17500	15600	13100	16900	17100	10200	13300	23700	13100	11200	13600	19000	19300	18300	12800	12000	17900
Jur58	374.2	-	Feruloyl syringic acid	Hydroxycinnamoyl derivatives	316000	221000	270000	491000	355000	121000	141000	114000	151000	219000	206000	190000	269000	190000	433000	379000	608000	164000	168000	233000	294000	214000	329000	159000	110000	209000	284000	433000	434000	617000	542000	473000
Jur62	178.063	C02666	Coniferylaldehyde	Hydroxycinnamoyl derivatives	472000	434000	454000	510000	448000	482000	529000	761000	482000	603000	315000	120000	156000	177000	602000	518000	778000	338000	345000	9	188000	243000	208000	293000	264000	275000	493000	532000	479000	188000	203000	180000
Jur65	519.3	-	LysoPC 18:2	Lipids_Glycerophospholipids	19300000	15900000	18200000	23100000	17800000	42900000	58300000	45400000	2530000	4560000	4340000	3960000	5730000	7370000	35400000	38000000	40200000	6190000	6200000	6080000	8440000	10800000	9870000	27600000	26600000	24700000	5690000	6440000	6550000	17800000	16400000	18400000
Jur66	121	C09815	Benzamide	Others	50600	56100	60600	51300	41000	85500	75000	55000	28300	17400	28800	9	14900	40100	124000	88600	103000	25600	37500	24500	9	9	9	50600	39500	47900	60300	58200	37800	28000	31400	31000
Jur75	352.3	-	MAG (18:3) isomer3	Lipids_Glycerolipids	1960000	1610000	2000000	2710000	2730000	458000	397000	649000	58300	129000	101000	225000	189000	215000	427000	929000	1030000	548000	567000	549000	227000	323000	261000	919000	782000	707000	228000	298000	325000	487000	695000	596000
Jur76	283.092	C00387	Guanosine	Nucleotide and its derivates	5510000	5220000	5820000	6260000	5290000	5380000	6400000	5240000	2880000	3100000	3830000	6180000	8330000	8120000	9180000	10700000	7770000	2350000	2360000	2240000	2710000	2660000	3020000	8400000	4990000	8630000	1760000	1750000	1610000	11500000	9890000	11900000
Jur79	306.074	C12127	(+)-Gallocatechin (GC)	Catechin derivatives	240000	323000	342000	286000	255000	259000	101000	265000	182000	154000	164000	101000	135000	94100	772000	772000	819000	563000	651000	490000	160000	166000	184000	718000	652000	798000	527000	439000	484000	357000	328000	319000
Jur80	595	C08620	Cyanidin 3-O-rutinoside (Keracyanin)	Anthocyanins	14500000	16700000	18900000	22600000	15700000	1520000	293000	185000	9	475000	631000	338000	913000	396000	4340000	1840000	2780000	9	9	9	309000000	317000000	325000000	1430000	9	9	9	356000	9	3450000	5920000	4180000
Jur84	121.089	C05332	Phenethylamine	Others	282000	330000	294000	280000	236000	314000	343000	273000	102000	94500	77400	76400	103000	92900	541000	348000	705000	180000	164000	156000	70700	80500	72300	158000	183000	266000	355000	331000	324000	133000	153000	117000
Jur85	478	-	methylQuercetin O-hexoside	Flavonol	458000	193000	389000	693000	564000	472000	722000	309000	35700	133000	93400	52500	46500	316000	497000	275000	679000	288000	220000	325000	9	9	32400	333000	212000	284000	106000	217000	231000	149000	212000	103000
Jur88	368.1	-	1-O-Feruloyl quinic acid	Quinate and its derivatives	14900000	10900000	12200000	21700000	16500000	8030000	11600000	10800000	1220000	1980000	1100000	795000	869000	1100000	32200000	34300000	46500000	21900000	22400000	28400000	8830000	8780000	9370000	46400000	26100000	41500000	25000000	36000000	38800000	8650000	8610000	9070000
Jur89	478.2	-	Isorhamnetin O-hexoside	Flavonol	5520000	4240000	5610000	6850000	5760000	3120000	4320000	3190000	351000	1170000	791000	382000	348000	1100000	3590000	1930000	3040000	1990000	1720000	1760000	1070000	1070000	1050000	2100000	1630000	2340000	850000	1190000	1400000	4510000	6580000	6160000
Jur90	352.3	-	MAG (18:3) isomer5	Lipids_Glycerolipids	2770000	2370000	2400000	3130000	3190000	159000	170000	239000	34600	69400	64400	177000	101000	125000	190000	267000	306000	202000	180000	242000	73400	98500	101000	329000	202000	212000	133000	145000	153000	325000	299000	361000
Jur92	478.2	-	Isorhamnetin 5-O-hexoside	Flavonol	856000	442000	717000	1510000	1230000	754000	1440000	633000	104000	254000	225000	86200	118000	684000	1220000	763000	1120000	933000	864000	1130000	106000	65500	121000	875000	688000	884000	338000	510000	518000	387000	427000	360000
Jur100	352.2	-	MAG (18:3) isomer1	Lipids_Glycerolipids	13800000	9020000	9260000	14700000	14700000	9	575000	2320000	409000	944000	819000	8010000	4770000	4370000	2090000	2690000	2550000	1480000	1340000	1780000	912000	895000	947000	1610000	1600000	1010000	1200000	1520000	1690000	543000	757000	661000
Jur104	120.042	-	D(-)-Threose	Carbohydrates	3120000	3690000	3830000	3210000	3150000	429000	406000	486000	71100	103000	83400	97500	131000	135000	736000	529000	541000	124000	252000	155000	5520000	5630000	5250000	509000	404000	626000	294000	227000	271000	3970000	3520000	4000000
Jur105	476.14	-	O-methylChrysoeriol 5-O-hexoside	Flavone	75800	41300	57600	70400	68900	18800	9	19000	9	9	9	9	9	9	58200	69700	75700	44300	47600	9	9	9	16000	75300	64000	86700	86100	95300	105000	9	9	9
Jur107	276.216	-	14,15-Dehydrocrepenynic acid	Lipids_Fatty acids	1070000	963000	1030000	1130000	1140000	227000	213000	269000	526000	1320000	220000	193000	109000	140000	820000	1040000	785000	1480000	3590000	2320000	83000	76600	88900	330000	516000	386000	1660000	1860000	2020000	2310000	2610000	2780000
Jur120	491.308	-	LysoPC 16:2	Lipids_Glycerophospholipids	65900	58300	61800	72200	79500	28200	190000	161000	9	69100	66200	138000	141000	122000	132000	303000	124000	81700	29800	88500	36900	39600	36600	142000	166000	154000	98700	99400	100000	37100	28000	20400
Jur127	255.2	C05841	Nicotinate ribonucleoside	Nicotinic acid derivatives	394000	478000	473000	433000	354000	625000	525000	525000	253000	230000	229000	207000	275000	339000	301000	277000	295000	372000	350000	347000	182000	196000	197000	273000	249000	286000	376000	298000	442000	249000	222000	193000
Jur128	294.2	-	9-Hydroxy-(10E,12Z,15Z)-octadecatrienoic acid	Lipids_Fatty acids	664000	600000	665000	754000	674000	296000	304000	469000	207000	303000	277000	274000	263000	321000	519000	461000	787000	235000	276000	279000	178000	176000	132000	389000	274000	369000	439000	478000	506000	360000	317000	320000
Jur129	416.2	-	Chrysin O-hexoside	Flavone	1550000	1200000	1350000	1890000	1640000	345000	422000	401000	83300	145000	110000	104000	56500	80900	1430000	1700000	2050000	3840000	3630000	5260000	481000	495000	521000	4930000	4700000	4710000	1950000	2430000	2470000	1260000	1040000	1220000
Jur131	418.1	-	O-methylnaringenin C-pentoside	Flavone C-glycosides	455000	228000	289000	540000	409000	132000	123000	113000	111000	249000	169000	214000	442000	336000	367000	257000	481000	255000	188000	364000	350000	422000	489000	231000	196000	232000	457000	726000	725000	793000	740000	733000
Jur132	258.2	C00670	sn-Glycero-3-phosphocholine	Cholines	7110000	5660000	6820000	8600000	8410000	8820000	5730000	7680000	8430000	7530000	7640000	5830000	4600000	5850000	6500000	5160000	7890000	4260000	6700000	4110000	3630000	3190000	3040000	9010000	8100000	8840000	2200000	2750000	3430000	7520000	5510000	5610000
Jur135	670.1	-	3',4',5'-Dihydrotricetin O-hexosyl-O-hexoside	Flavone	724000	458000	588000	951000	736000	172000	95000	144000	128000	167000	93100	34400	74900	116000	9990000	731000	11700000	80800	28300	57400	21100	24100	42700	496000	360000	485000	101000	62800	124000	9	18500	9
Jur141	206.1	-	6-Hydroxymethylherniarin	Hydroxycinnamoyl derivatives	692000	444000	560000	842000	828000	174000	170000	194000	104000	199000	123000	132000	208000	180000	830000	895000	1530000	986000	600000	1020000	742000	817000	953000	301000	386000	337000	673000	986000	1420000	1190000	1160000	1110000
Jur142	476.2	-	O-methylChrysoeriol 7-O-hexoside	Flavone	78300	58300	49100	72100	68200	20800	9	24200	9	9	9	9	9	9	57600	80400	132000	60500	55300	43100	19300	18500	18400	78100	72500	96100	75100	102000	86900	32000	31900	35400
Jur144	212.3	-	delta-Tridecalactone	Lipids_Fatty acids	116000	79200	86700	125000	104000	102000	89000	103000	9	9	9	9	168000	138000	87600	83400	98900	9	9	9	9	9	9	9	9	9	9	9	9	9	9	9
Jur145	164.1	C10945	Caffeic aldehyde	Hydroxycinnamoyl derivatives	189000	177000	209000	237000	234000	174000	173000	238000	123000	186000	122000	145000	113000	113000	289000	301000	354000	167000	141000	173000	65600	61700	61500	179000	234000	205000	360000	367000	348000	284000	234000	212000
Jur147	695.4	-	DGMG (18:2) isomer2	Lipids_Glycerolipids	759000	587000	643000	831000	709000	54100	62400	66100	12200	26100	21600	48700	28700	33600	66300	78700	97200	53500	57300	64500	30400	23000	21600	70100	69900	58600	38800	46900	43200	90800	87900	84400
Jur148	695.4	-	DGMG (18:2) isomer1	Lipids_Glycerolipids	1690000	1410000	1380000	2030000	1730000	162000	178000	173000	26900	108000	67500	372000	214000	246000	186000	217000	197000	117000	119000	131000	119000	135000	131000	179000	124000	140000	99400	108000	131000	91200	83900	94800
Jur149	695.4	-	DGMG (18:2) isomer3	Lipids_Glycerolipids	1840000	1390000	1540000	2060000	1840000	191000	188000	194000	43100	109000	75200	378000	217000	283000	193000	189000	202000	126000	119000	131000	123000	121000	134000	164000	131000	137000	118000	128000	128000	93100	107000	102000
Jur154	152	C00385	Xanthine	Nucleotide and its derivates	290000	330000	353000	387000	296000	161000	174000	119000	169000	162000	253000	427000	431000	462000	230000	190000	179000	187000	179000	154000	287000	291000	296000	969000	952000	1200000	147000	118000	126000	303000	294000	338000
Jur155	347.1	-	Kinetin 9-riboside	Phytohormones	4000000	5710000	5370000	4490000	3890000	1550000	1230000	1350000	1570000	602000	524000	573000	1490000	1440000	6060000	5510000	4120000	8210000	8470000	6720000	4240000	4350000	4460000	3520000	1580000	2970000	9880000	7130000	8900000	2460000	6140000	4180000
Jur159	350.4	-	MAG (18:4) isomer2	Lipids_Glycerolipids	172000	144000	186000	246000	209000	23100	24700	22400	37400	85200	41800	41200	37600	38900	111000	142000	144000	376000	413000	449000	233000	258000	273000	455000	433000	455000	328000	332000	344000	359000	297000	352000
Jur160	386.1	C00187	Cholesterol	Others	1880000	1520000	1730000	2310000	2050000	1270000	1040000	1330000	1730000	785000	1020000	819000	687000	2050000	864000	3080000	1250000	807000	1520000	2940000	956000	2470000	1970000	1190000	3520000	1850000	899000	3570000	5850000	739000	1020000	1240000
Jur161	356.2	-	MAG (18:1) isomer2	Lipids_Glycerolipids	22800	24400	20900	36600	35400	9	9	9	9	9	9	9	9	9	9	9	9	14900	15600	11600	9	9	9	8230	9	8500	9	9	9	9	9	10100
Jur162	125.1	C03557	2-Aminoethylphosphonate	Others	323000	270000	287000	301000	302000	159000	142000	147000	244000	269000	241000	214000	247000	226000	237000	201000	262000	204000	210000	259000	286000	298000	311000	233000	249000	217000	260000	293000	290000	363000	388000	369000
Jur164	135.1	-	Aminopurine	Others	1760000	1910000	2090000	2040000	1780000	2560000	2950000	1530000	395000	376000	356000	725000	930000	695000	4240000	4550000	3240000	608000	479000	471000	980000	924000	893000	6470000	4430000	6180000	502000	397000	250000	3280000	3530000	4850000
Jur165	194.1	-	Hydroxy-methoxycinnamate	Hydroxycinnamoyl derivatives	2430000	1890000	2180000	2710000	2520000	5870000	6620000	7430000	2390000	2080000	1640000	3000000	2340000	2160000	2160000	1940000	2490000	4100000	4590000	4760000	6160000	6120000	6110000	4230000	3410000	3790000	922000	1190000	1130000	5810000	5430000	5850000
Jur166	161.1	C00956	2-Aminoadipic acid (L-Homoglutamic acid)	Amino acids	862000	864000	970000	978000	902000	1260000	1040000	1220000	511000	403000	466000	1140000	1220000	772000	725000	584000	657000	1060000	961000	855000	1090000	1190000	1050000	559000	495000	580000	1520000	1310000	1610000	1110000	1330000	1200000
Jur171	130.1	C00179	Agmatine	Phenolamides	247000	168000	174000	169000	168000	301000	276000	316000	108000	95800	96200	89400	63700	47600	147000	221000	154000	106000	81400	99900	42300	49600	45200	193000	168000	224000	96300	114000	93800	49100	23200	27400
Jur173	347.1	C01367	Adenosine 3'-monophosphate	Nucleotide and its derivates	2120000	1930000	2880000	2760000	2130000	2180000	4960000	4510000	1400000	1050000	1400000	1740000	885000	1620000	3720000	6780000	3060000	1640000	1200000	1460000	1220000	1580000	1540000	6900000	7030000	5980000	1550000	976000	1010000	2380000	3020000	2810000
Jur175	348.1	C00130	Inosine 5'-monophosphate	Nucleotide and its derivates	408000	563000	496000	414000	351000	238000	512000	432000	206000	197000	308000	798000	891000	745000	997000	1540000	719000	418000	206000	268000	606000	566000	533000	935000	1210000	1490000	369000	272000	254000	1010000	1140000	1040000
Jur179	508.1	-	Syringetin 3-O-hexoside	Flavonol	153000	70600	87000	140000	153000	35500	39600	27300	26900	9	9	9	18800	9	1410000	153000	9	9	9	9	9	9	9	99400	70100	102000	9	30200	9	9	9	9
Jur181	508.2	-	Syringetin 5-O-hexoside	Flavone	228000	139000	163000	325000	233000	9	9	9	9	9	9	9	9	9	225000	42500	233000	91800	84100	157000	65700	82100	70800	46900	9	9	68800	134000	146000	868000	1370000	1160000
Jur183	416.1	-	Chrysin 5-O-glucoside (Toringin)	Flavone	1350000	1020000	1160000	1720000	1420000	298000	353000	358000	76500	119000	107000	103000	60200	70700	1120000	1510000	1940000	3230000	3200000	4750000	435000	383000	378000	4090000	4060000	4020000	1690000	2130000	2260000	1100000	893000	1060000
Jur189	508.3	-	Syringetin 7-O-hexoside	Flavone	247000	196000	165000	281000	241000	9	9	9	9	74100	9	9	9	9	212000	9	224000	112000	119000	193000	70600	70400	62400	45400	9	41500	9	145000	164000	799000	1340000	1080000
Jur193	640.1	-	C-hexosyl-isorhamnetin O-hexoside	Flavone C-glycosides	234000	128000	222000	343000	226000	200000	147000	151000	142000	125000	168000	143000	106000	122000	293000	241000	337000	91400	72900	159000	9	9	168000	163000	105000	149000	137000	266000	329000	66900	70500	66000
Jur200	626.1	-	6-C-hexosyl-hesperetin O-hexoside	Flavone C-glycosides	109000	70000	86000	108000	136000	9	9	9	9	9	9	9	9	9	185000	140000	306000	9	9	9	9	9	9	9	9	9	9	9	9	9	9	9
Jur204	610.2	-	Luteolin 8-C-hexosyl-O-hexoside	Flavone C-glycosides	1270000	839000	1010000	1730000	1240000	783000	724000	467000	137000	204000	166000	90500	82400	277000	4080000	2680000	5170000	653000	617000	805000	230000	199000	205000	1210000	985000	1150000	520000	604000	764000	721000	933000	540000
Jur206	740.2	-	C-hexosyl-apigenin O-p-coumaroylhexoside	Flavone C-glycosides	36000	24100	31000	51100	36100	9	9	14900	9	9	9	9	9	9	37600	44000	34100	78300	78300	105000	35900	9	44200	9	9	9	96200	134000	166000	9	9	9
Jur221	368.1	-	O-Feruloyl quinic acid	Quinate and its derivatives	155000	168000	220000	197000	189000	146000	103000	95500	139000	107000	107000	144000	295000	242000	9	9	9	9	9	9	9	9	9	9	9	13300	27800	9	26800	17000	9	9
Jur222	320.1	-	5-O-p-Coumaroyl shikimic acid	Quinate and its derivatives	212000	132000	162000	226000	189000	89300	74200	121000	9	44100	26900	22000	18300	9	1080000	1890000	2380000	135000	329000	118000	52500	42400	57700	563000	335000	500000	148000	201000	187000	9	19800	9
Jur224	389.4	-	Azoxystrobin acid	Others	1990000	1670000	1830000	2420000	2190000	1380000	1280000	2030000	1050000	1060000	1200000	1050000	1010000	1290000	1490000	4080000	2380000	1200000	1430000	2000000	1190000	1230000	1250000	2100000	2360000	1340000	1460000	3800000	3200000	1010000	1330000	1370000
Jur225	301.4	-	D-erythro-Dihydrosphingosine	Others	82500	72400	90700	98300	84500	70700	349000	247000	68200	92700	65100	65300	76400	81400	389000	516000	395000	283000	74700	235000	59700	55200	60000	450000	471000	321000	229000	185000	182000	66800	59600	65200
Jur227	122.1	C00153	Niacinamide	Vitamins	10200000	11700000	12300000	10700000	9630000	1050000	1410000	1640000	4870000	3130000	3520000	3140000	4650000	4440000	1560000	1890000	1200000	1150000	1470000	1340000	25100000	24600000	25500000	1030000	1090000	1060000	2730000	2210000	2210000	9490000	14400000	15500000
Jur228	345	-	4-Pyridoxic acid O-hexoside	Vitamins	63700	95200	121000	95600	75100	9	9	9	9	9	9	9	57100	9	9	112000	59200	173000	9	164000	170000	200000	166000	9	9	9	301000	214000	228000	9	9	9
Jur229	352.1	-	6,7-dihydroxycoumarin 6-O-quinic acid	Coumarins	1610000	916000	1310000	2040000	1790000	1220000	879000	836000	896000	1220000	1140000	1120000	1180000	1160000	2180000	1680000	1970000	825000	759000	992000	862000	1040000	1240000	1090000	789000	862000	1070000	1580000	2000000	568000	508000	543000
Jur232	205.1	C05660	Methoxyindoleacetic acid	Indole derivatives	13400000	12300000	13600000	14500000	13100000	8170000	16900000	17200000	403000	180000	160000	581000	730000	613000	26000000	29900000	30600000	43600000	40800000	45300000	884000	965000	1030000	10000000	8510000	9990000	59400000	63600000	63700000	1660000	3500000	2080000
Jur233	493.3	-	LysoPC 16:1 (2n isomer)	Lipids_Glycerophospholipids	433000	267000	402000	502000	470000	270000	308000	241000	78900	171000	116000	83600	151000	153000	583000	708000	628000	377000	309000	273000	503000	541000	534000	410000	278000	389000	234000	269000	256000	289000	303000	336000
Jur234	517.3	-	LysoPC 18:3	Lipids_Glycerophospholipids	8960000	7640000	8100000	10100000	9980000	12700000	48700000	33500000	1710000	2780000	2700000	6810000	10200000	9290000	16100000	29800000	17500000	7810000	3450000	6840000	14200000	14900000	15200000	22400000	19000000	15000000	3920000	3930000	3740000	14500000	13600000	16200000
Jur236	491.3	-	LysoPC 16:2 (2n isomer)	Lipids_Glycerophospholipids	110000	94100	110000	133000	113000	38000	48600	34700	20700	40500	38000	131000	198000	180000	129000	159000	130000	22100	20000	20300	270000	275000	264000	77500	66100	68700	9	19800	20600	63600	72600	80700
Jur237	425.3	-	LysoPE 14:0	Lipids_Glycerophospholipids	101000	81100	85600	103000	101000	228000	374000	283000	9220	21500	17000	58000	83700	84700	206000	282000	243000	58400	39800	55900	61000	66800	65400	204000	188000	173000	29900	32900	33700	72900	83500	98000
Jur238	467.1	-	LysoPC 14:0	Lipids_Glycerophospholipids	152000	108000	121000	168000	166000	261000	390000	269000	23300	42500	35800	118000	174000	138000	183000	250000	255000	56900	38300	46200	122000	126000	131000	145000	136000	127000	34300	50200	35100	222000	209000	242000
Jur239	477.6	-	LysoPE 18:2 (2n isomer)	Lipids_Glycerophospholipids	11100000	9790000	10800000	13300000	12700000	24300000	35700000	26500000	1380000	2700000	2280000	1860000	3130000	3540000	31200000	34100000	33600000	4700000	5000000	4990000	4050000	4430000	4310000	21600000	21800000	20500000	4560000	4870000	5020000	4480000	4320000	4830000
Jur243	521.1	-	LysoPC 18:1	Lipids_Glycerophospholipids	1320000	1100000	1450000	1860000	1570000	2560000	4200000	3640000	250000	389000	277000	268000	491000	449000	2170000	2350000	2110000	763000	644000	684000	404000	388000	420000	1440000	1110000	1120000	491000	543000	577000	1060000	902000	1020000
Jur244	481.1	-	LysoPE 18:0	Lipids_Glycerophospholipids	176000	112000	110000	172000	159000	291000	2600000	1340000	19900	31900	24900	55300	72200	93100	852000	1340000	893000	462000	105000	424000	104000	102000	101000	1160000	835000	641000	168000	160000	155000	90700	101000	108000
Jur245	290	-	4-oxo-9Z,11Z,13E,15E-octadecatetraenoic acid	Lipids_Fatty acids	35500	33700	40200	55700	38900	42800	41800	28400	15000	24600	22800	9	9	9380	67000	53000	59100	11300	15500	10200	9	9	9	25700	21100	23600	24200	22100	20000	119000	116000	108000
Jur246	278.3	C08364	Punicic acid	Lipids_Fatty acids	1420000	1210000	1210000	1300000	1420000	728000	671000	864000	458000	684000	571000	560000	602000	667000	1230000	1110000	1330000	544000	920000	777000	257000	275000	332000	659000	515000	590000	1210000	1520000	1470000	613000	598000	603000
Jur247	354.1	-	MAG (18:2)	Lipids_Glycerolipids	3930000	2740000	3160000	5020000	4710000	277000	286000	774000	164000	432000	551000	1590000	1220000	1290000	448000	772000	712000	383000	357000	401000	679000	772000	851000	425000	677000	307000	362000	446000	485000	699000	895000	790000
Jur248	381.2	-	trans-zeatin N-glucoside	Phytohormones	10100000	10100000	11600000	13300000	10500000	10900000	6320000	9150000	14600000	7470000	6470000	6210000	9350000	8440000	7850000	6800000	5910000	6800000	6400000	6770000	6410000	6800000	7140000	1910000	1450000	1870000	19100000	18800000	19800000	2730000	3760000	3060000
Jur249	381.1	-	trans-zeatin 9-O-glucoside	Phytohormones	121000	112000	120000	162000	105000	130000	105000	121000	94400	130000	108000	72900	103000	95100	173000	156000	135000	142000	147000	200000	174000	127000	165000	217000	147000	173000	177000	195000	174000	78600	101000	92500
Jur253	117	C00463	Indole	Indole derivatives	7980000	8990000	9780000	8590000	7590000	5550000	10500000	11400000	285000	170000	206000	669000	754000	666000	17900000	20200000	18800000	27400000	25600000	24400000	1040000	1030000	1090000	6950000	6010000	7170000	38400000	34700000	34600000	1790000	3040000	2030000
Jur256	502.2	-	Phellodensin F	Others	3780000	2200000	2870000	4570000	3640000	2220000	2870000	2550000	683000	1970000	631000	385000	514000	563000	3430000	3920000	5700000	548000	548000	839000	1480000	1400000	1420000	1480000	1120000	1430000	973000	1520000	1510000	601000	606000	581000
Jur257	447.1	-	L-Glutaminyl-L-valyl-L-valyl-L-cysteine	Amino acid derivatives	116000	65900	67600	132000	96400	65200	68200	72800	88300	135000	101000	83000	98400	120000	9	9	9	67700	64600	97600	9	9	9	9	9	9	64600	135000	147000	68200	76800	92600
Jur258	456.2	-	8-Methyl-2-oxo-4-phenyl-2H-chromen-7-yl 4-(hexyloxy)benzoate	Benzoic acid derivatives	8080000	5740000	6690000	9930000	8240000	232000	244000	267000	159000	518000	301000	440000	312000	419000	905000	973000	1290000	2180000	2710000	3570000	23400000	24400000	24500000	497000	338000	509000	1980000	3250000	3090000	58400000	51700000	46700000
Jur259	274.1	-	N-Lauryldiethanolamine	Others	207000	174000	189000	216000	216000	151000	167000	212000	172000	190000	190000	131000	136000	155000	195000	297000	327000	138000	154000	171000	136000	154000	133000	162000	218000	146000	181000	263000	235000	165000	149000	157000
Jur263	533.4	-	MGMG (18:2) isomer1	Lipids_Glycerolipids	1580000	1400000	1330000	1470000	1590000	272000	260000	344000	57200	176000	161000	367000	330000	372000	380000	572000	587000	265000	234000	256000	331000	343000	290000	456000	384000	377000	214000	252000	243000	230000	237000	240000
Jur264	148	-	Phthalic anhydride	Others	4750000	4350000	3610000	4460000	4700000	3680000	3050000	5460000	1830000	2680000	3210000	3110000	5950000	3820000	4000000	5400000	8760000	4260000	5460000	7300000	2730000	3390000	4800000	5190000	3170000	3060000	4220000	5340000	5920000	2960000	2830000	2860000
Jur265	352.1	-	MAG (18:3) isomer4	Lipids_Glycerolipids	172000	110000	108000	179000	171000	14600	14700	30100	9600	22500	17900	124000	97200	87000	24600	39400	37100	30300	28400	42900	28000	24300	23100	22200	26400	15500	23900	32700	31800	14600	18300	18000
Jur266	183	C00588	O-Phosphocholine	Cholines	3620000	4230000	4590000	4340000	3920000	10800000	8970000	8480000	499000	261000	390000	1180000	2050000	1200000	10300000	11300000	10100000	11200000	11300000	8300000	476000	433000	505000	9360000	9530000	9530000	8700000	8340000	7630000	2570000	3460000	3600000
Jur267	342.1	-	Cocamidopropyl betaine	Others	2590000	2280000	2440000	3160000	4200000	2020000	1630000	1640000	2300000	2740000	3520000	2190000	2360000	1870000	1820000	1840000	2480000	2360000	2300000	2450000	4110000	4100000	4090000	1960000	2400000	2670000	3090000	3460000	3420000	2280000	4060000	2730000
Jur268	317.3	C12144	4-Hydroxysphinganine	Lipids_Fatty acids	2220000	1810000	2120000	2390000	2150000	978000	3970000	3220000	750000	1020000	772000	998000	1260000	1110000	7340000	10800000	7210000	6300000	2530000	5490000	1530000	1580000	1620000	10300000	10800000	7590000	5900000	5090000	4950000	2220000	1960000	2140000
Jur269	318.1	-	Phytocassane C	Terpenoids	258000	250000	261000	330000	292000	121000	512000	390000	103000	112000	99900	135000	160000	144000	939000	1370000	929000	842000	350000	761000	187000	203000	198000	1380000	1380000	997000	764000	692000	662000	285000	257000	268000
Jur271	693.1	-	DGMG (18:1)	Lipids_Glycerolipids	8880000	6650000	7950000	11700000	8600000	579000	586000	799000	118000	266000	193000	481000	372000	334000	630000	915000	1010000	725000	595000	649000	294000	279000	263000	836000	654000	641000	441000	569000	534000	870000	998000	947000
Jur272	479.1	-	LysoPC 15:1	Lipids_Glycerophospholipids	47200	35200	39700	62600	53100	98300	111000	72700	9	9	9	9	9	9	87400	83700	75200	9	9	9	9	9	9	41300	36500	37600	9	27900	9	9	9	9
Jur273	481.3	-	LysoPC 15:0	Lipids_Glycerophospholipids	397000	306000	336000	445000	402000	677000	1580000	1090000	68200	103000	87800	211000	314000	237000	616000	1030000	717000	247000	159000	208000	232000	240000	229000	574000	462000	402000	117000	129000	141000	391000	417000	484000
Jur274	352.1	-	MAG (18:3) isomer2	Lipids_Glycerolipids	913000	734000	809000	1140000	1020000	162000	144000	287000	25500	58600	52400	86600	64300	82500	162000	329000	436000	233000	207000	239000	126000	132000	111000	317000	328000	258000	102000	123000	127000	154000	222000	192000
Jur275	356.2	-	MAG (18:1) isomer1	Lipids_Glycerolipids	31400	25400	22600	38900	34400	9	9	7020	9	9	9	9	9	9	9680	9	9	13700	18900	14600	9	9	9	9920	9	9	9	9	9	9	10800	15100
Jur276	533.1	-	MGMG (18:2) isomer2	Lipids_Glycerolipids	464000	428000	504000	546000	513000	86500	85400	123000	19400	55500	48100	125000	114000	121000	124000	184000	197000	86900	85000	91900	90500	103000	107000	167000	129000	132000	68400	84700	88700	75800	76100	88800
Jur277	523.1	-	LysoPC 18:0 (2n isomer)	Lipids_Glycerophospholipids	362000	294000	358000	476000	402000	220000	300000	301000	38400	69400	37100	20700	41400	40000	312000	368000	307000	369000	380000	291000	162000	154000	162000	276000	202000	246000	141000	175000	158000	228000	250000	269000
Jur278	509.1	-	LysoPC 17:0	Lipids_Glycerophospholipids	236000	187000	219000	277000	238000	344000	2700000	1680000	40300	56300	52300	173000	294000	239000	570000	1440000	743000	400000	119000	302000	186000	187000	186000	694000	599000	501000	185000	168000	158000	207000	213000	235000
Jur280	332.052	C06196	2'-Deoxyinosine-5'-monophosphate	Nucleotide and its derivates	1190000	1610000	1640000	1730000	1770000	515000	128000	122000	2200000	1090000	1630000	2830000	1090000	1460000	250000	83200	274000	419000	2300000	433000	13900000	14200000	13700000	306000	326000	357000	171000	307000	481000	14900000	15200000	14300000
Jur281	399.2	-	Adenosine O-ribose	Nucleotide and its derivates	1020000	1200000	1350000	1370000	1040000	1080000	1230000	1190000	759000	736000	796000	910000	1150000	1070000	1460000	1500000	935000	1080000	1180000	828000	695000	708000	761000	1410000	1180000	1420000	1240000	1010000	980000	967000	920000	921000
Jur282	383.115	-	Succinyladenosine	Nucleotide and its derivates	2510000	2830000	3180000	3310000	2580000	2890000	3410000	3540000	2860000	2840000	3990000	7190000	8830000	8310000	2960000	5400000	2290000	7810000	4310000	6650000	3540000	3700000	3310000	9840000	6210000	9690000	2750000	2190000	2130000	8020000	8760000	8560000
Jur283	132.1	-	4-Aminoindole	Indole derivatives	1830000	1510000	1480000	2180000	1890000	260000	230000	171000	983000	1900000	1740000	5550000	4720000	4210000	283000	201000	9	314000	264000	315000	705000	640000	874000	164000	109000	138000	272000	338000	299000	1260000	1240000	909000
Jur284	543.4	-	LysoPC 20:4	Lipids_Glycerophospholipids	4060000	3390000	3980000	5300000	4810000	2210000	2890000	3100000	452000	795000	412000	249000	475000	458000	3610000	3740000	3400000	3540000	3920000	3580000	2010000	1850000	2100000	3280000	2080000	2540000	1730000	1870000	1870000	2850000	3090000	3700000
Jur285	467.3	-	LysoPC 14:0 (2n isomer)	Lipids_Glycerophospholipids	192000	135000	166000	208000	210000	374000	537000	349000	24000	49100	41000	171000	247000	232000	258000	305000	340000	61300	60400	68700	167000	162000	185000	215000	190000	182000	50400	47800	54000	284000	264000	309000
Jur286	523.36	-	LysoPC 18:0	Lipids_Glycerophospholipids	107000	114000	104000	128000	118000	72300	571000	486000	21900	28700	26800	78300	104000	97300	311000	736000	376000	159000	53900	160000	199000	182000	180000	391000	365000	294000	114000	80900	86300	221000	244000	243000
Jur288	549.37	-	LysoPC 20:1	Lipids_Glycerophospholipids	33100	36100	37400	48300	46000	20500	42500	26900	5580	12900	9	9	8930	9	74400	75100	68600	67200	46000	54100	27200	27100	27000	67200	43300	48600	34400	38300	35600	41100	32300	37000
Jur292	208.085	C00328	L-Kynurenine	Amino acid derivatives	383000	444000	460000	460000	421000	689000	772000	733000	247000	185000	180000	41600	77200	99600	851000	1140000	855000	909000	606000	825000	79900	96700	98000	691000	576000	736000	1590000	1300000	1230000	84500	94600	92900
Jur293	244.07	C00299	Uridine	Nucleotide and its derivates	2290000	2360000	2280000	2670000	2120000	1480000	1280000	1060000	1020000	1060000	1200000	3420000	4950000	6140000	5610000	5140000	5330000	529000	621000	462000	974000	1010000	1020000	4600000	2960000	6280000	733000	639000	731000	2960000	2700000	3070000
Jur295	136.038	C00262	Hypoxanthine	Nucleotide and its derivates	148000	198000	180000	180000	139000	238000	591000	196000	37300	9	9	132000	118000	9	229000	246000	158000	9	9	9	132000	122000	129000	321000	443000	191000	90700	9	9	292000	206000	213000
Jur296	155.07	C00135	L-Histidine	Amino acids	6820000	7620000	6670000	7340000	6900000	4870000	18000000	18500000	5290000	2340000	5240000	5380000	5680000	4090000	9320000	18900000	8970000	16000000	8460000	11800000	5920000	5460000	4860000	2950000	2410000	3030000	9370000	7040000	8340000	13800000	11600000	12500000
Jur297	111.043	C00380	Cytosine	Nucleotide and its derivates	372000	393000	504000	316000	390000	517000	720000	721000	651000	425000	518000	224000	539000	598000	484000	566000	425000	538000	449000	538000	159000	181000	168000	471000	380000	417000	660000	605000	467000	500000	405000	388000
Jur301	286.1	C01514	Luteolin	Flavone	211000	161000	182000	262000	239000	314000	308000	343000	202000	253000	154000	872000	557000	359000	142000	132000	182000	190000	215000	403000	639000	701000	665000	68100	9	54300	29700	9	9	447000	565000	670000
Jur302	125.059	C02376	5-Methylcytosine	Nucleotide and its derivates	44200	52800	46200	34200	33300	50300	78800	45600	35800	39200	28600	9	39400	22700	31700	62000	37500	79400	106000	68400	23500	23800	30000	56400	94200	102000	89100	68800	69300	41500	31000	9
Jur306	188.116	C02727	N6-Acetyl-L-lysine	Amino acid derivatives	4160000	4720000	4200000	4580000	4450000	10300000	8870000	10600000	2920000	2210000	2930000	3620000	4390000	3440000	7240000	8160000	7890000	4950000	4770000	9250000	731000	791000	714000	6290000	5360000	6670000	6200000	6520000	6970000	1950000	1800000	1740000
Jur310	216.122	-	N¦Á-Acetyl-L-arginine	Amino acid derivatives	136000	190000	203000	193000	171000	145000	158000	125000	189000	159000	186000	272000	401000	301000	105000	105000	87100	123000	121000	111000	90900	125000	126000	164000	103000	119000	169000	148000	131000	121000	130000	103000
Jur311	169.085	C01152	1-Methylhistidine	Amino acid derivatives	2980000	3090000	3130000	2690000	2770000	5980000	8890000	9200000	1950000	1090000	1630000	9	1340000	1430000	9850000	12800000	8220000	9560000	6060000	8130000	916000	825000	916000	11400000	11400000	10600000	6150000	5200000	4960000	1020000	910000	925000
Jur312	188.116	C02155	N-Glycyl-L-leucine	Amino acid derivatives	166000	188000	186000	171000	160000	96300	110000	101000	9	86800	93200	178000	210000	239000	152000	132000	111000	79000	70700	77600	208000	199000	174000	139000	102000	161000	85400	77500	79700	251000	223000	232000
Jur313	224.141	C11512	Methyl jasmonate	Phytohormones	130000	126000	118000	136000	137000	9	9	9	9	9	9	9	9	9	219000	149000	107000	190000	165000	69200	9	9	9	188000	112000	186000	713000	730000	817000	158000	240000	247000
Jur315	189.043	C01717	Kynurenic acid	Organic acids	881000	824000	868000	996000	830000	1970000	660000	566000	210000	154000	155000	192000	108000	120000	795000	1510000	630000	154000	135000	157000	147000	238000	199000	655000	656000	615000	484000	459000	535000	493000	506000	489000
Jur316	112.016	-	2¨Cfuranoic acid	Organic acids	343000	415000	482000	407000	341000	628000	440000	494000	721000	490000	529000	705000	1160000	938000	430000	421000	350000	490000	395000	384000	402000	487000	409000	9	9	244000	422000	362000	385000	443000	414000	379000
Jur319	112.027	C00106	Uracil	Nucleotide and its derivates	507000	577000	576000	506000	484000	446000	389000	284000	298000	261000	376000	1160000	1350000	1740000	1360000	1160000	966000	199000	190000	142000	298000	280000	260000	1430000	665000	1470000	216000	137000	228000	858000	772000	750000
Jur320	202.12	C08277	Sebacate	Organic acids	103000	86400	113000	129000	111000	92500	89200	96900	9	55100	61100	9	9	70100	75500	104000	108000	104000	80600	135000	9	9	41200	91000	93100	77300	154000	164000	170000	9	9	9
Jur322	190.095	C00666	2,6-Diaminooimelic acid	Amino acid derivatives	500000	429000	474000	538000	521000	565000	529000	499000	198000	184000	171000	168000	230000	222000	575000	456000	467000	276000	287000	248000	100000	116000	83900	349000	313000	378000	293000	320000	302000	121000	96100	105000
Jur324	145.085	C01035	4-Guanidinobutyric acid	Organic acids	1130000	1100000	968000	1140000	1030000	1240000	943000	1090000	625000	522000	486000	637000	783000	812000	2570000	2080000	2000000	2390000	2960000	2360000	763000	743000	713000	1050000	994000	1070000	2070000	1890000	2040000	850000	911000	816000
Jur329	254.058	C10028	Chrysin	Flavone	57000	49000	51600	55500	58900	117000	35100	67900	9	9	9	9	9	19700	54100	83800	74800	19700	9	9	36400	39900	25800	56900	287000	122000	9	9	9	30600	9	23400
Jur340	198.053	C10833	Syringic acid	Hydroxycinnamoyl derivatives	498000	337000	402000	636000	463000	818000	768000	704000	408000	442000	601000	436000	446000	552000	335000	288000	388000	254000	287000	303000	184000	167000	155000	193000	198000	227000	371000	592000	487000	194000	227000	231000
Jur353	444.303	C00828	Menaquinone (K2)	Vitamins	2360000	949000	874000	1150000	1200000	1100000	542000	927000	792000	1050000	1470000	2290000	1570000	1920000	655000	1270000	855000	680000	1420000	1080000	1180000	1170000	1110000	835000	714000	378000	1020000	1170000	1420000	1550000	1110000	1630000
Jur355	151.049	C00242	Guanine	Nucleotide and its derivates	785000	896000	882000	782000	829000	466000	744000	617000	1260000	623000	597000	442000	624000	722000	971000	994000	785000	679000	445000	615000	330000	414000	360000	1210000	1460000	1850000	1030000	804000	820000	842000	698000	481000
Jur356	268.081	C00294	Inosine	Nucleotide and its derivates	3180000	2910000	3450000	3750000	3540000	3710000	3430000	3450000	2230000	2240000	1880000	1690000	1720000	1750000	3260000	2430000	3160000	4880000	4430000	4640000	2100000	2000000	1940000	4560000	3930000	4120000	3510000	3910000	4620000	2080000	2220000	2070000
Jur358	136.039	-	Allopurinol	Others	87600	108000	102000	95700	99500	99800	502000	76300	9	9	9	9	59500	78100	108000	89000	59800	34300	25900	34400	78200	93100	94800	9	60000	97500	9	9	24600	133000	122000	133000
Jur359	267.097	C00330	Deoxyguanosine	Nucleotide and its derivates	60100	61300	60000	66500	66800	66200	80200	81700	9	9	9	9	44700	9	90200	76700	59200	57300	50600	44800	28900	27500	28600	66200	51900	65400	9	34100	9	30700	38000	41300
Jur361	149.051	C00073	L-Methionine	Amino acids	1740000	1860000	1750000	1490000	1410000	3160000	3430000	3810000	849000	820000	826000	1630000	2000000	1650000	3030000	2970000	1950000	1420000	1060000	887000	1840000	1320000	1290000	805000	639000	834000	1760000	1500000	1530000	1800000	1900000	1990000
Jur362	123.032	C10164	2-Picolinic acid	Organic acids	297000	337000	369000	300000	248000	9	121000	116000	138000	91300	160000	229000	305000	284000	186000	179000	153000	128000	129000	94200	236000	244000	267000	228000	233000	258000	155000	124000	112000	177000	244000	219000
Jur364	205.131	C05944	Pantothenol	Alcohols and polyols	1930000	2020000	2330000	2180000	1950000	73600	34000	62700	61500	92200	74200	36500	73300	59500	65600	53100	57300	101000	178000	196000	1600000	1680000	1740000	63700	43000	69400	254000	239000	249000	616000	1140000	1180000
Jur366	384.122	C00021	S-(5'-Adenosy)-L-homocysteine	Amino acid derivatives	282000	396000	408000	300000	289000	244000	936000	898000	237000	189000	311000	335000	435000	403000	568000	1330000	300000	302000	139000	168000	607000	697000	703000	545000	639000	688000	278000	178000	179000	203000	257000	243000
Jur369	299.087	-	8-Hydroxyguanosine	Nucleotide and its derivates	285000	370000	364000	329000	302000	173000	172000	170000	131000	123000	248000	109000	122000	130000	223000	247000	182000	348000	322000	268000	1410000	1470000	1480000	174000	113000	193000	226000	170000	196000	1950000	1870000	1440000
Jur377	402.132	C10112	Nobiletin	Flavone	778000	699000	684000	923000	1050000	713000	721000	657000	601000	812000	668000	707000	890000	791000	753000	749000	806000	863000	760000	793000	741000	780000	812000	747000	662000	752000	879000	910000	2250000	830000	726000	724000
Jur380	372.121	C10190	Tangeretin	Flavone	594000	659000	539000	746000	756000	653000	483000	456000	556000	741000	771000	829000	830000	742000	637000	575000	704000	744000	797000	716000	791000	711000	703000	630000	526000	613000	683000	716000	1260000	744000	728000	642000
Jur390	175.063	C00954	Indole 3-acetic acid (IAA)	Phytohormones	398000	328000	382000	433000	378000	97300	112000	93300	120000	242000	328000	2140000	1550000	1790000	9	9	9	9	9	9	211000	221000	203000	57200	39600	55200	9	9	9	647000	551000	590000
Jur391	286.084	C09833	sakuranetin	Flavone	431000	402000	411000	444000	442000	71100	85300	113000	13700	14200	9	9	9	19700	35700	42500	35200	25800	9	9	9	9	9	9	9	22800	9	9	9	9	9	18900
Jur393	146.118	C08201	Acetylcholine	Cholines	498000	722000	478000	587000	405000	808000	579000	553000	893000	678000	657000	298000	387000	490000	382000	301000	403000	419000	1150000	847000	735000	883000	736000	1060000	1220000	1490000	751000	441000	439000	416000	332000	276000
Jur395	137.048	-	Nicotinic Acid Methyl Ester (Methyl Nicotinate)	Vitamins	530000	437000	547000	768000	659000	9	9	9	9	113000	109000	422000	362000	284000	109000	112000	145000	160000	171000	187000	307000	244000	250000	406000	443000	537000	112000	97700	136000	313000	342000	357000
Jur396	276.132	C00449	L-Saccharopine	Amino acid derivatives	980000	1230000	1290000	1150000	1230000	1760000	2990000	3080000	7400000	2470000	2410000	405000	1260000	1010000	2040000	2190000	1590000	1010000	1340000	1310000	200000	324000	391000	810000	1110000	938000	5870000	4850000	5240000	592000	478000	407000
Jur403	113.059	C00791	Creatinine	Organic acids	945000	718000	699000	1030000	1000000	727000	646000	579000	728000	1050000	782000	757000	742000	796000	532000	470000	769000	606000	655000	792000	703000	649000	674000	478000	501000	505000	479000	694000	704000	659000	657000	636000
Jur407	89.048	C00041	L-Alanine	Amino acids	4980000	4000000	4590000	5280000	4740000	9930000	10300000	10400000	1120000	1090000	1140000	19700000	19600000	9420000	10400000	9260000	10500000	1220000	1590000	1490000	1340000	1260000	1510000	4080000	4370000	4940000	1400000	1660000	1550000	2660000	2310000	2330000
Jur408	169.181	-	3-N-Methyl-L-histidine	Amino acid derivatives	36400	73700	82000	64100	53400	67300	110000	133000	54100	44400	106000	61000	9	9	59700	158000	50100	93500	89900	69400	74900	63600	65300	69300	67600	75500	65300	55700	52500	75100	79200	74600
Jur412	162.113	C00318	L-Carnitine	Others	27200	55100	51900	22300	28600	66900	83100	106000	23900	54100	38300	12400	30300	34800	56700	82600	42600	36200	16700	41900	9	9	9	31700	28100	21300	63600	51300	39200	9	9	9
Jur413	111.08	C00388	Histamine	Amino acid derivatives	214000	333000	286000	171000	343000	545000	723000	616000	412000	320000	344000	204000	280000	353000	438000	485000	375000	454000	328000	462000	95200	106000	9	289000	309000	350000	599000	479000	481000	330000	220000	287000
Jur422	88.1	C00134	Putrescine	Phenolamides	4610000	4360000	4580000	4830000	4250000	2570000	2310000	2660000	4290000	6120000	4610000	2280000	3690000	3830000	3370000	3950000	3170000	5360000	5510000	5800000	4040000	4210000	4110000	7090000	6650000	7020000	4960000	4620000	4730000	4350000	4500000	4220000
Jur426	105.079	C06772	Diethanolamine	Others	361000	384000	434000	377000	400000	810000	854000	902000	217000	158000	219000	560000	577000	524000	544000	665000	609000	280000	319000	243000	179000	190000	234000	243000	261000	265000	238000	283000	332000	342000	330000	309000
Jur429	132.16	C00077	L(+)-Ornithine	Amino acids	16300000	19600000	22500000	16900000	17300000	25700000	22700000	24700000	28800000	21500000	23400000	20000000	19700000	21400000	22800000	28800000	24400000	25300000	27300000	20600000	10600000	11400000	11300000	24500000	24500000	27100000	25800000	21400000	20900000	14200000	13000000	13100000
Jur430	175.048	C01042	N-Acetylaspartate	Amino acid derivatives	839000	1020000	1050000	985000	873000	1100000	841000	869000	580000	474000	404000	197000	331000	293000	1230000	1260000	1280000	823000	958000	677000	354000	295000	334000	1690000	1320000	1810000	1000000	922000	960000	508000	533000	557000
Jur434	165.046	-	Methionine sulfoxide	Amino acid derivatives	1150000	1060000	1090000	1130000	1180000	1040000	834000	1040000	1220000	1300000	1330000	1260000	1190000	1240000	886000	780000	955000	773000	998000	866000	993000	1040000	907000	836000	777000	867000	775000	815000	837000	1010000	1050000	935000
Jur436	130.111	C02714	N-Acetylputrescine	Phenolamides	229000	234000	239000	158000	129000	254000	253000	248000	91100	66600	80200	105000	73700	63900	127000	135000	96600	111000	100000	75500	54700	40700	47700	178000	147000	229000	136000	58500	56000	41800	31100	35500
Jur439	398.137	C00019	S-(5'-Adenosyl)-L-methionine	Amino acid derivatives	5350000	9150000	7680000	6020000	5960000	13400000	67300000	56800000	3580000	3170000	3590000	8240000	12000000	9420000	36600000	84700000	22900000	9280000	3790000	7300000	3840000	3870000	5430000	56900000	53300000	49300000	12600000	6220000	6050000	3750000	3770000	3950000
Jur440	221.09	C00140	N-Acetyl-D-glucosamine	Carbohydrates	2110000	2130000	1930000	1700000	2000000	1940000	1460000	1410000	1980000	2080000	2120000	1940000	2340000	1940000	1660000	1240000	1540000	1570000	1930000	2030000	1740000	1800000	1670000	1280000	1350000	1260000	1030000	1410000	1420000	1750000	1760000	1810000
Jur443	218.106	C00978	N-Acetyl-5-hydroxytryptamine	Tryptamine derivatives	174000	112000	140000	190000	189000	104000	206000	192000	36400	52000	9	70500	82900	31600	199000	257000	311000	403000	328000	640000	59400	9	20600	158000	117000	145000	477000	566000	650000	125000	107000	116000
Jur458	103.063	C00334	¦Ã-aminobutyric acid	Organic acids	2440000	2210000	2410000	2300000	2100000	8620000	8670000	9450000	403000	346000	373000	693000	655000	716000	10200000	9200000	9300000	785000	841000	771000	501000	591000	574000	11800000	9880000	10800000	713000	727000	769000	1050000	1220000	1340000
Jur459	103.063	C03665	2-Aminoisobutyric acid	Amino acid derivatives	2110000	2240000	2060000	2160000	1870000	2810000	2960000	2720000	1580000	1230000	763000	1020000	1010000	822000	4520000	4550000	3400000	1710000	1900000	1900000	805000	849000	733000	3060000	2220000	2870000	3880000	4210000	3940000	874000	1020000	1020000
Jur460	103.063	C01026	N,N-Dimethylglycine	Amino acid derivatives	1430000	1540000	1470000	1410000	1460000	5120000	5280000	5250000	312000	246000	216000	421000	404000	432000	6310000	5710000	5730000	462000	616000	489000	339000	439000	318000	7240000	6080000	6600000	673000	637000	589000	695000	837000	640000
Jur462	555.284	C05122	Taurocholic acid	Organic acids	4070000	3140000	2840000	4940000	4400000	3300000	3790000	3380000	2890000	4120000	3410000	3210000	3320000	3080000	3580000	3650000	3970000	3820000	3660000	4400000	3000000	3050000	3030000	3260000	3180000	3190000	3680000	4280000	5260000	3350000	3150000	3080000
Jur463	168.09	C00534	4-(Aminomethyl)-5-(hydroxymethyl)-2-methylpyridin-3-ol	Others	129000	131000	97300	226000	175000	481000	895000	933000	216000	159000	181000	142000	223000	189000	749000	810000	609000	281000	231000	315000	88000	62600	91800	509000	636000	636000	449000	353000	355000	59800	83500	55900
Jur465	149.07	C02216	1-Methyladenine	Nucleotide and its derivates	57200	81300	67500	75000	61500	133000	143000	153000	35300	48000	46400	64500	69400	51400	110000	128000	85900	77300	64400	69300	79000	59800	53900	139000	9	9	103000	69500	93300	75500	93600	97100
Jur467	331.068	C00360	2'-Deoxyadenosine-5'-monophosphate	Nucleotide and its derivates	280000	378000	410000	272000	279000	95700	211000	130000	133000	51600	114000	211000	221000	208000	647000	803000	410000	1050000	900000	780000	537000	540000	494000	754000	524000	762000	738000	430000	523000	840000	923000	805000
Jur469	73.0971	-	1-methylguanidine	Nucleotide and its derivates	449000	525000	562000	500000	442000	1130000	1030000	1200000	408000	212000	355000	397000	427000	389000	501000	525000	437000	256000	211000	190000	156000	150000	103000	222000	216000	220000	332000	213000	254000	199000	198000	182000
Jur471	578.164	C12628	Vitexin 2''-O-beta-L-rhamnoside	Flavone C-glycosides	752000	714000	713000	1230000	966000	592000	685000	595000	423000	601000	492000	270000	191000	275000	589000	533000	919000	1210000	1420000	1580000	307000	430000	423000	1310000	603000	624000	801000	1000000	1140000	574000	702000	461000
Jur477	286.048	C12134	2'-Hydroxygenistein	Isoflavone	148000	126000	138000	178000	150000	218000	237000	277000	174000	224000	126000	687000	476000	296000	105000	126000	176000	200000	203000	396000	512000	603000	584000	58500	9	50500	9	29500	9	360000	516000	635000
Jur485	161.069	-	N-Acetylthreonine	Amino acid derivatives	1180000	1480000	1440000	1280000	1260000	1550000	1430000	1100000	1060000	891000	1070000	504000	608000	734000	2150000	1840000	1900000	2430000	2630000	1800000	1070000	1110000	1080000	2460000	1960000	2420000	2140000	1870000	2180000	1190000	1080000	1170000
Jur487	479	C12139	Petunidin 3-O-glucoside	Anthocyanins	157000	129000	157000	240000	188000	193000	138000	141000	9	9	9	176000	137000	151000	226000	178000	233000	106000	111000	95100	9	9	9	165000	133000	143000	61000	84300	109000	74000	9	9
Jur490	178.027	C09263	Esculetin (6,7-dihydroxycoumarin)	Coumarins	337000	451000	414000	434000	446000	320000	249000	279000	108000	129000	151000	9	104000	207000	464000	434000	697000	9	266000	9	9	160000	177000	9	9	9	450000	375000	562000	9	9	9
Jur497	740.216	C10178	Kaempferol-3-O-robinoside-7-O-rhamnoside (Robinin)	Flavonol	246000	142000	261000	276000	285000	215000	258000	289000	682000	748000	406000	337000	417000	581000	220000	229000	261000	118000	89000	113000	453000	444000	444000	60900	9	47300	488000	671000	1030000	110000	106000	150000
Jur502	243.086	C00475	Cytidine	Nucleotide and its derivates	933000	1100000	989000	1180000	1030000	1420000	1440000	1230000	2120000	1690000	1910000	874000	1390000	1250000	892000	1160000	654000	630000	710000	854000	429000	372000	330000	1390000	1040000	1430000	571000	504000	535000	1220000	1040000	1400000
Jur505	311.123	-	2-(dimethylamino)guanosine	Nucleotide and its derivates	87800	99700	109000	120000	111000	49800	39800	35500	9	9	9	339000	292000	264000	130000	87500	78500	41000	36400	42100	135000	164000	170000	145000	67900	108000	67400	54800	45500	104000	91600	143000
Jur506	268.081	-	Hypoxanthine-9-¦Â-D-arabinofuranoside	Nucleotide and its derivates	398000	413000	420000	411000	374000	141000	149000	137000	138000	213000	308000	1360000	1230000	1360000	490000	361000	314000	101000	52100	9	579000	619000	579000	292000	144000	224000	107000	89200	134000	1470000	1640000	1740000
Jur518	121.02	C00097	L-Cysteine	Amino acids	52100	40700	57600	36900	46900	118000	123000	187000	29200	14900	27500	53800	47200	68500	190000	207000	102000	20300	23700	19500	17300	24300	14700	69100	9	9	20100	26500	24300	18800	15600	10800
Jur532	174.016	-	trans-Citridic acid	Organic acids	855000	856000	761000	916000	1170000	1020000	1510000	1370000	578000	777000	401000	306000	312000	279000	1140000	1540000	1220000	1290000	809000	1350000	726000	780000	738000	1360000	1460000	1260000	1340000	1260000	1260000	523000	557000	695000
Jur603	338.1	-	O-Feruloyl 4-hydroxylcoumarin	Coumarins	1190000	754000	860000	1400000	1090000	9	9	9	9	9	9	9	9	9	9	9	9	9	9	9	9	9	9	9	9	9	9	9	9	9	9	9
Jur608	156.017	C00295	Orotic acid	Vitamins	5870000	6450000	6550000	5860000	5240000	9330000	11500000	11500000	23100000	13700000	13800000	3290000	5050000	7250000	4240000	5570000	3150000	5620000	3770000	4320000	990000	1050000	1180000	2870000	2700000	3050000	7220000	5510000	5460000	2110000	2030000	2230000
Jur612	182.058	C05582	Homovanillic acid	Hydroxycinnamoyl derivatives	496000	319000	450000	464000	492000	1360000	1710000	1710000	776000	849000	636000	656000	665000	801000	170000	146000	163000	9	9	9	9	9	9	9	9	9	9	9	9	9	9	9
Jur613	340.079	C02887	Sinapoyl malate	Organic acids	275000	312000	307000	277000	265000	9	146000	9	9	9	9	9	9	9	9	538000	271000	811000	629000	715000	837000	852000	1010000	268000	192000	255000	1910000	1480000	1590000	644000	607000	625000
Jur615	175.1	-	5-methoxyindole-3-carbaldehyde	Indole derivatives	51400	48700	71200	70200	68100	41100	44400	36800	150000	258000	223000	164000	221000	164000	17700	9	9	9	9	9	9	9	9	9	9	9	9	9	9	9	9	9
Jur617	145.2	C00315	Spermidine	Phenolamides	6020000	6730000	7020000	8300000	5730000	14900000	50400000	45500000	8920000	6440000	4970000	3720000	9080000	6910000	32100000	72300000	23300000	39800000	15800000	23600000	4660000	6440000	4790000	44700000	45400000	43700000	44600000	36200000	28500000	6910000	6100000	5880000
Jur623	242.09	C00214	Thymidine	Nucleotide and its derivates	233000	224000	292000	335000	246000	332000	236000	296000	187000	257000	319000	298000	385000	387000	359000	306000	348000	110000	137000	102000	141000	126000	131000	363000	262000	368000	115000	108000	107000	308000	283000	317000
Jur627	256.074	C09762	Liquiritigenin	Flavanone	59500	42300	61100	69100	82900	9	9	9	20500	44500	67200	149000	165000	117000	9	9	9	9	9	9	62500	69200	85400	9	9	9	9	9	9	410000	337000	403000
Jur646	178.048	C01040	L-Gulonic-¦Ã-lactone	Carbohydrates	16300	22700	24100	14800	17000	9	9	30500	9	21100	9	9	9	9	33600	17800	32200	121000	65300	54000	9	9	9	18100	9	19000	57600	37300	77900	9	9	9
Jur650	476.168	C12276	D-Pantothenic dcid	Organic acids	77900	76000	72000	93300	84900	74000	52500	103000	35100	45500	55900	32800	41500	39200	108000	81300	102000	124000	133000	128000	33700	31100	29300	41700	482000	59600	105000	366000	169000	81700	52100	58100
Jur651	276.1	C09489	Lactucin	Others	44200	50500	60700	99400	81500	161000	187000	195000	288000	413000	222000	59200	125000	106000	54700	58500	67300	25200	23300	9	342000	401000	319000	9	9	9	73500	92100	90400	30600	37300	46800
Jur670	313	C02717	N-Feruloyl tyramine	Phenolamides	145000	119000	122000	196000	176000	9	9	9	226000	22100	9	19600	9	9	20800	94000	9	9	9	9	9	976000	389000	764000	445000	654000	368000	816000	596000	237000	85400	102000
Jur680	97.9	C00009	Phosphoric acid	Organic acids	27400000	26800000	27600000	29400000	29300000	42800000	34000000	34000000	31100000	25000000	42900000	14000000	19200000	20000000	35700000	28500000	33600000	32700000	36200000	27100000	7860000	7990000	7630000	24100000	19500000	23100000	27200000	32100000	34700000	10500000	7410000	7700000
Jur683	208.037	C09265	6-Methoxy-7,8-DihydroxyCoumarin	Coumarins	735000	432000	530000	743000	563000	808000	733000	908000	534000	903000	977000	670000	692000	702000	1970000	1740000	1890000	253000	289000	357000	643000	760000	617000	553000	476000	600000	908000	1170000	1160000	9	9	9
Jur684	218.1	C08309	5-Methoxy-N,N-dimethyltryptamine	Tryptamine derivatives	601000	387000	463000	703000	554000	484000	482000	531000	133000	303000	182000	136000	188000	188000	654000	652000	936000	512000	480000	668000	253000	305000	360000	270000	267000	350000	613000	920000	1180000	356000	295000	247000
Jur690	148.052	-	p-Coumaraldehyde	Hydroxycinnamoyl derivatives	571000	541000	564000	844000	836000	3200000	3020000	3210000	9	9	9	9	9	9	3630000	3220000	2820000	506000	497000	569000	9	9	9	2020000	1530000	1980000	9	9	9	332000	290000	290000
Jur691	151.049	-	2-Hydroxy-6-aminopurine	Nucleotide and its derivates	574000	532000	613000	648000	541000	400000	638000	606000	760000	464000	414000	315000	488000	466000	692000	700000	513000	411000	325000	386000	212000	193000	277000	751000	903000	984000	683000	617000	518000	605000	445000	471000
Jur698	193.074	C05598	N-Phenylacetylglycine	Amino acid derivatives	187000	161000	166000	206000	220000	140000	151000	162000	189000	562000	416000	259000	287000	274000	109000	66100	149000	9	9	9	70900	66800	149000	9	143000	133000	139000	174000	190000	102000	105000	118000
Jur705	182.058	-	Ethyl 3,4-Dihydroxybenzoate (Ethyl protocatechuate)	Organic acids	873000	649000	827000	901000	783000	139000	135000	131000	437000	689000	633000	331000	482000	531000	100000	74400	107000	112000	146000	148000	1480000	1640000	1600000	80200	9	9	9	139000	112000	7400000	7020000	8080000
Jur707	189.111	C02427	L-Homocitrulline	Amino acids	241000	316000	250000	265000	335000	952000	674000	676000	203000	139000	167000	218000	265000	201000	489000	507000	546000	321000	409000	236000	44000	66200	34100	400000	349000	439000	358000	410000	414000	136000	95100	100000
Jur711	206.058	C09311	Scoparone	Coumarins	2190000	1560000	1710000	2480000	2600000	364000	329000	315000	349000	666000	868000	1630000	1520000	1220000	329000	261000	389000	668000	659000	823000	2180000	2270000	2160000	659000	539000	650000	232000	229000	306000	3200000	2750000	2960000
Jur715	321.1	C11347	S-(methyl)glutathione	Amino acid derivatives	1760000	1950000	1230000	1750000	1410000	1690000	2070000	1810000	2190000	1990000	1590000	878000	1380000	1270000	1270000	1470000	1320000	2770000	2930000	3170000	645000	703000	621000	789000	602000	719000	1960000	1910000	2340000	1060000	899000	999000
Jur723	334.057	C00455	¦Â-Nicotinamide mononucleotide	Nucleotide and its derivates	197000	207000	221000	203000	179000	143000	182000	104000	141000	87600	213000	460000	518000	542000	105000	152000	86900	177000	152000	134000	309000	285000	284000	188000	113000	166000	109000	65200	79200	400000	242000	299000
Jur725	188.105	C08261	Azelaic acid	Organic acids	117000	110000	109000	140000	131000	126000	141000	186000	43000	43300	52200	250000	201000	234000	167000	121000	164000	42800	49300	48100	55200	45200	52400	78500	54400	75800	63200	68700	73800	52100	40100	38300
Jur734	246.1	-	N-(3-Indolylacetyl)-L-alanine	Amino acid derivatives	67300	54900	62300	95900	78000	9	9	9	32700	82200	74200	133000	197000	152000	9	9	9	9	9	9	48600	58700	65800	9	9	9	9	9	9	68500	82600	89000
Jur744	178.041	C01419	CYS-GLY	Amino acid derivatives	139000	118000	159000	164000	151000	115000	161000	276000	233000	169000	330000	389000	487000	447000	141000	251000	139000	205000	126000	121000	124000	103000	141000	284000	288000	273000	127000	111000	110000	61000	81000	56000
Jur749	264.1	C00378	Thiamine	Vitamins	2160000	2310000	2370000	2880000	2620000	1340000	1680000	1690000	870000	829000	709000	72300	250000	220000	2090000	2570000	2130000	4700000	3300000	3450000	106000	91000	105000	900000	971000	989000	9230000	7530000	8700000	96900	96800	66000
Jur772	179	C00329	Glucosamine	Carbohydrates	701000	516000	292000	411000	487000	682000	831000	937000	543000	538000	464000	204000	9	236000	558000	770000	547000	432000	472000	434000	9	9	9	9	368000	369000	525000	409000	590000	9	9	9
Jur777	192.063	C00296	Quinic acid	Quinate and its derivatives	4410000	4710000	4190000	4140000	3570000	4460000	5000000	5880000	6120000	4740000	4230000	2350000	3120000	3270000	3130000	3790000	4340000	4500000	4700000	4630000	1280000	1630000	1680000	5330000	4840000	3310000	4320000	3760000	4500000	2010000	2220000	2290000
Jur778	134.022	C00497	L(-)-Malic acid	Organic acids	30600000	28800000	29700000	29500000	30700000	33100000	33300000	30400000	28600000	29700000	23600000	14900000	17800000	19000000	39000000	35700000	39300000	37900000	37000000	44000000	30200000	29200000	28300000	38700000	37200000	36200000	39900000	41000000	41100000	28300000	29200000	27500000
Jur779	192.027	C00158	Citric acid	Organic acids	96200000	104000000	99800000	80800000	85600000	122000000	164000000	159000000	136000000	99500000	127000000	95800000	123000000	120000000	121000000	111000000	92200000	99000000	83300000	114000000	23300000	28900000	27100000	87500000	81500000	91800000	134000000	118000000	107000000	37800000	53100000	51900000
Jur780	338.1	-	3-O-p-Coumaroyl quinic acid	Quinate and its derivatives	515000	915000	551000	569000	570000	351000	459000	376000	72300	112000	96700	118000	148000	137000	1180000	1310000	1630000	599000	680000	851000	485000	533000	508000	960000	718000	840000	1490000	610000	1060000	1050000	758000	617000
Jur781	165.079	C00079	L-Phenylalanine	Amino acids	1610000	1640000	1410000	1690000	1600000	2340000	2830000	3120000	111000	160000	146000	563000	572000	403000	3090000	3060000	3280000	729000	716000	873000	153000	165000	160000	2270000	2330000	2250000	840000	878000	912000	694000	665000	718000
Jur782	166.063	C01744	3-(4-Hydroxyphenyl)propionic acid	Hydroxycinnamoyl derivatives	123000	114000	145000	159000	214000	121000	108000	121000	13600	35900	19500	16700	18500	13600	406000	287000	406000	133000	108000	137000	119000	113000	116000	236000	207000	202000	320000	333000	356000	78000	61300	69000
Jur783	182.079	C01697	Dulcitol	Alcohols and polyols	1700000	2040000	1840000	1670000	1630000	1970000	1520000	1560000	1510000	1870000	1370000	400000	290000	317000	1380000	1220000	1320000	1430000	1590000	1640000	2510000	2340000	2410000	1860000	1690000	1850000	1660000	1820000	1660000	938000	1000000	976000
Jur784	354.095	C00852	Chlorogenic acid (3-O-Caffeoylquinic acid)	Quinate and its derivatives	18200000	19400000	19500000	19900000	20900000	20200000	23700000	23500000	12200000	12400000	12400000	9970000	10700000	10900000	31500000	36300000	30400000	24700000	22400000	24200000	15500000	14800000	15200000	27000000	28700000	28600000	37100000	31500000	34800000	10900000	11000000	11600000
Jur785	354.095	C17147	Neochlorogenic acid (5-O-Caffeoylquinic acid)	Quinate and its derivatives	7660000	7510000	8260000	9010000	8590000	17500000	18800000	19500000	12600000	12300000	9930000	7290000	8000000	8620000	5940000	5730000	6470000	44300	41300	49900	2240000	2450000	2320000	111000	94300	180000	5840000	6380000	6460000	30900	32800	23800
Jur786	354.095	-	1-O-Caffeoyl quinic acid	Quinate and its derivatives	9400000	8600000	9440000	10300000	10100000	20900000	22700000	22400000	13900000	13600000	10900000	8020000	9160000	9580000	6880000	6480000	7160000	56900	56600	62300	9	2700000	2770000	135000	133000	228000	6640000	7510000	7360000	39000	37000	32200
Jur787	290.079	C06562	Catechin	Catechin derivatives	6150000	5860000	5810000	6780000	6560000	4540000	4270000	4490000	2330000	2440000	2300000	1770000	1380000	1580000	6130000	5660000	6690000	10300000	9600000	10800000	3050000	3000000	3310000	11200000	11000000	10500000	6560000	7050000	7060000	5370000	5350000	5680000
Jur788	578.142	-	Procyanidin B2	Proanthocyanidins	525000	501000	496000	631000	537000	236000	209000	199000	139000	177000	170000	136000	76000	110000	394000	340000	439000	979000	960000	1010000	417000	413000	372000	795000	859000	788000	585000	576000	618000	810000	710000	723000
Jur789	578.142	-	Procyanidin B3	Proanthocyanidins	667000	567000	583000	702000	640000	282000	304000	244000	172000	214000	211000	192000	102000	131000	501000	412000	574000	1280000	1170000	1310000	558000	504000	534000	993000	1060000	922000	783000	749000	713000	1040000	960000	947000
Jur790	290.3	C09727	L-Epicatechin	Catechin derivatives	39000000	40600000	37900000	40400000	41400000	29800000	28300000	29000000	15200000	16300000	15300000	11700000	9160000	10500000	38600000	38900000	44200000	63700000	60800000	65700000	20400000	20100000	20900000	72900000	69100000	69300000	45100000	45000000	42700000	35000000	33800000	37300000
Jur791	118.027	C02170	Methylmalonic acid	Organic acids	13700000	13100000	13400000	13700000	14800000	3160000	3220000	4390000	17200000	23800000	19500000	45800000	46000000	37300000	3590000	3190000	3230000	13600000	13100000	13100000	9410000	8900000	9040000	2930000	2610000	2860000	11100000	11900000	11400000	18700000	18900000	19700000
Jur792	118.027	C00042	Succinic acid	Organic acids	13200000	12900000	12600000	13300000	14100000	2990000	3170000	4040000	16300000	22300000	18800000	44600000	44600000	36700000	3420000	2900000	3430000	12500000	12700000	12600000	9120000	8870000	8720000	2740000	2510000	2390000	10600000	11500000	10800000	18000000	18800000	18600000
Jur794	174.053	C00493	Shikimic acid	Organic acids	1020000	1040000	930000	860000	1000000	1600000	977000	1280000	409000	565000	553000	536000	508000	549000	1040000	935000	1380000	2030000	2720000	2060000	459000	498000	543000	1520000	1720000	1490000	1760000	1720000	1820000	689000	786000	626000
Jur795	316.1	-	2,5-dihydroxy benzoic acid O-hexside	Benzoic acid derivatives	5720000	6290000	5070000	6500000	5930000	742000	783000	928000	595000	674000	585000	1170000	1440000	1420000	2100000	3270000	2790000	20300000	43200000	11300000	29000000	29400000	28400000	3320000	2510000	3090000	4420000	4280000	4480000	15300000	18900000	16900000
Jur796	300.1	-	Salicylic acid O-glucoside	Phytohormones	7970000	8580000	6820000	7490000	7840000	3870000	4220000	4320000	8150000	5980000	6070000	10800000	21000000	20200000	1640000	1450000	1400000	19000000	14500000	21900000	18900000	19800000	19700000	2480000	2110000	2340000	21100000	19600000	21000000	7350000	15800000	10800000
Jur797	138.032	C00156	4-Hydroxybenzoic acid	Organic acids	4980000	5120000	6240000	5790000	5920000	10300000	17300000	15700000	6180000	4720000	4550000	2780000	6060000	4510000	13600000	17900000	11900000	11800000	6940000	11100000	9	9	2170000	7750000	7660000	7490000	31200000	19400000	24700000	1810000	9	1560000
Jur798	562.1	-	Epicatechin-epiafzelechin	Catechin derivatives	711000	764000	735000	764000	803000	640000	558000	456000	194000	180000	152000	104000	66600	92000	567000	547000	549000	1600000	1560000	1870000	179000	163000	172000	1820000	1560000	1720000	826000	829000	534000	482000	457000	432000
Jur799	274.084	C09320	Afzelechin (3,5,7,4'-Tetrahydroxyflavan)	Flavanone	205000	196000	204000	193000	209000	135000	129000	146000	46700	43000	44600	30200	15300	14900	457000	351000	411000	311000	309000	370000	73300	86000	88200	481000	347000	435000	253000	287000	249000	210000	156000	552000
Jur801	306	C12136	Epigallocatechin (EGC)	Catechin derivatives	192000	176000	143000	129000	141000	31100	20000	29200	27200	26400	30400	41100	37200	31000	59200	37400	68400	78100	80900	76700	33500	40600	42900	107000	99100	100000	47800	45400	45600	50600	57000	57400
Jur803	464.132	-	Hesperetin 5-O-glucoside	Flavanone	3030000	2980000	3050000	2630000	3150000	2970000	2920000	2330000	673000	660000	578000	408000	247000	457000	4230000	2520000	3280000	2720000	2830000	2410000	988000	1000000	1010000	4150000	3280000	3770000	1010000	954000	990000	1140000	1190000	1300000
Jur804	138.032	C00805	Salicylic acid (SA)	Phytohormones	5230000	5460000	5540000	5550000	5320000	1680000	2870000	2740000	2310000	2080000	1650000	1520000	2610000	2620000	8180000	9710000	10900000	16200000	27100000	13900000	7020000	7130000	7500000	20400000	15000000	16200000	12200000	12700000	11600000	6920000	7000000	5970000
Jur805	743.075	C00006	NADP	Others	244000	381000	264000	274000	247000	131000	514000	252000	157000	238000	208000	306000	293000	242000	345000	490000	323000	408000	210000	368000	560000	494000	463000	340000	277000	270000	417000	316000	346000	481000	397000	409000
Jur806	785.157	C00016	Flavin adenine dinucleotide (FAD)	Nucleotide and its derivates	106000	114000	108000	84800	96900	78900	480000	322000	159000	170000	227000	376000	528000	381000	276000	596000	268000	69900	26500	56200	108000	146000	160000	105000	100000	95100	203000	122000	123000	119000	120000	115000
Jur807	594.195	C09830	Isosakuranetin-7-neohesperidoside (Poncirin)	Flavanone	313000	334000	335000	301000	352000	152000	91000	51500	25100	25700	25300	19700	29000	68700	33200	9	25700	27500	12800	25500	9	9	9	54200	21500	50600	19900	16600	26400	9	69300	9
Jur808	464.096	-	Quercetin 4'-O-glucoside (Spiraeoside)	Flavonol	2590000	2790000	2730000	2270000	2770000	2660000	2600000	2200000	566000	566000	526000	327000	210000	412000	3790000	2210000	2850000	2390000	2520000	2520000	820000	941000	879000	3460000	2990000	3480000	970000	821000	801000	986000	1060000	1150000
Jur809	464.096	C05623	Quercetin 3-O-glucoside (Isotrifoliin)	Flavonol	2820000	3220000	3140000	2520000	3010000	2930000	2750000	2430000	630000	624000	532000	389000	232000	466000	4350000	2520000	3250000	2740000	2880000	2710000	977000	953000	945000	3960000	3530000	3890000	1050000	938000	950000	1080000	1200000	1270000
Jur812	610.153	C05625	Quercetin 3-O-rutinoside (Rutin)	Flavonol	5930000	5960000	5580000	5070000	6150000	4330000	4750000	2790000	749000	767000	1030000	433000	550000	1810000	25400000	15100000	21500000	3830000	3900000	3560000	1210000	1170000	1290000	8810000	7250000	8440000	3510000	2470000	2940000	4560000	5770000	3530000
Jur813	448.101	C12249	Kaempferol 3-O-glucoside (Astragalin)	Flavonol	850000	883000	918000	737000	769000	960000	857000	736000	212000	212000	196000	103000	42400	78700	548000	528000	559000	2690000	2790000	2710000	192000	164000	180000	3710000	3490000	3290000	759000	708000	571000	487000	621000	592000
Jur814	368.111	-	Chlorogenic acid methyl ester	Quinate and its derivatives	618000	896000	818000	627000	552000	1380000	1390000	1220000	339000	491000	441000	369000	475000	495000	806000	837000	819000	426000	715000	532000	483000	471000	459000	786000	632000	701000	1340000	1140000	1030000	454000	440000	345000
Jur815	448.101	-	Luteolin 7-O-glucoside (Cynaroside)	Flavone	756000	855000	752000	707000	814000	754000	696000	717000	200000	177000	160000	176000	95600	112000	631000	575000	672000	1580000	1680000	1650000	240000	215000	258000	2370000	2390000	2410000	719000	611000	648000	552000	460000	623000
Jur816	448.101	C12626	Kaempferol 3-O-galactoside (Trifolin)	Flavonol	568000	612000	545000	473000	617000	539000	544000	507000	134000	124000	113000	125000	91600	79500	463000	419000	455000	1140000	1260000	1250000	190000	202000	183000	1890000	1850000	1830000	605000	512000	501000	410000	328000	462000
Jur819	338	-	5-O-p-Coumaroylquinic acid	Quinate and its derivatives	758000	911000	794000	732000	838000	736000	758000	791000	147000	141000	141000	65900	75700	102000	2960000	3030000	2900000	1210000	1080000	1500000	143000	171000	175000	2050000	1620000	1790000	1560000	1930000	1710000	151000	133000	148000
Jur821	342	-	Caffeic acid O-glucoside	Hydroxycinnamoyl derivatives	246000	277000	239000	243000	260000	198000	175000	191000	855000	785000	1120000	1850000	2260000	2140000	88800	82800	80400	98500	68100	79000	608000	598000	628000	77800	52400	56400	97500	81700	99000	260000	292000	288000
Jur822	406.13	-	E-3,4,5'-Trihydroxy-3'-glucopyranosylstilbene	Others	131000	126000	134000	137000	157000	29500	26400	29900	9	9	9	9	9	9	106000	83200	95200	97500	77000	69600	9	47100	53700	63600	72500	52700	80500	73800	74900	44200	65200	47400
Jur823	214.1	C00672	2-Deoxyribose 1-phosphate	Carbohydrates	141000	128000	136000	83400	114000	75500	52400	113000	106000	84100	218000	309000	411000	406000	95800	95000	104000	79400	64800	103000	88300	76100	54000	81100	93700	87100	127000	92200	53700	102000	92600	85000
Jur824	530.1	-	5-O-Feruloyl quinic acid glucoside	Quinate and its derivatives	71100	69300	71100	71800	75900	97500	98700	104000	35200	32300	25300	28500	38700	40000	16600	16500	17800	9	9	9	10800	7100	8680	9	9	9	17400	15700	15700	9	9	9
Jur826	246	C03137	Acetyl tryptophan	Amino acid derivatives	286000	271000	263000	231000	235000	91100	120000	120000	98200	54500	40100	98800	168000	94800	1130000	7610000	769000	229000	246000	312000	268000	264000	263000	163000	145000	165000	270000	200000	182000	256000	367000	286000
Jur827	308.1	-	7-hydroxycoumarin-beta-rhamnoside	Coumarins	44200	51700	43100	39600	38500	97200	80800	104000	31700	28000	27100	21500	21700	19400	74600	74800	65700	63700	73800	76300	12800	9250	14300	94700	82900	92400	57000	50300	51500	40400	37400	38000
Jur830	200	C02679	Lauric acid (C12:0)	Lipids_Fatty acids	16000	20100	17300	17100	18700	17300	14800	15000	12800	14900	16400	14800	16500	17400	11700	13500	15200	18700	19900	21600	14100	12700	13000	16200	17300	15600	30000	32500	37000	13900	13000	12800
Jur831	226	C08322	Myristoleic acid (C14:1)	Lipids_Fatty acids	5850	5570	6340	7060	7790	6390	7360	6410	4720	5360	6190	5690	6390	7110	5910	5790	6720	6630	5160	6690	5490	5700	6970	5240	4110	5580	7430	8110	5750	7030	6500	5840
Jur833	461.1	-	Anthranilate O-hexosyl-O-hexoside	Benzoic acid derivatives	439000	394000	372000	358000	425000	261000	284000	349000	470000	356000	538000	1220000	1010000	967000	187000	228000	157000	76200	55900	76400	291000	407000	416000	44100	43800	45500	99400	100000	112000	381000	457000	401000
Jur836	296	-	9,10-EODE	Lipids_Fatty acids	582000	587000	627000	563000	642000	363000	333000	474000	249000	318000	293000	263000	277000	319000	622000	581000	612000	262000	441000	378000	158000	141000	173000	374000	310000	346000	767000	742000	746000	305000	303000	303000
Jur838	294	-	9-HOTrE	Lipids_Fatty acids	32700	35500	34400	31400	37300	22900	17200	23700	7710	13300	7550	12100	10700	11100	49300	47700	40700	33200	82100	46900	9	9	9	38300	35700	31400	57500	58700	57800	14600	18500	18400
Jur840	310.1	-	9-HpOTrE	Lipids_Fatty acids	27100	23600	21800	20500	29100	21900	19100	22400	23800	19400	18300	17200	28700	25400	25100	30000	28700	19600	23800	27100	16400	22400	24300	20100	31700	22600	17800	23900	29000	17200	19400	20200
Jur841	294	-	13-HOTrE(r)	Lipids_Fatty acids	59300	65100	48100	48000	76300	51900	52800	66100	53800	54300	50500	41000	64100	52000	51200	59000	78100	53900	59300	61300	46100	47600	52300	48500	38900	35900	38400	45700	37300	36300	42100	39600
Jur842	178	-	4-Methoxycinnamic acid	Hydroxycinnamoyl derivatives	26300	29000	32900	32300	38100	62200	63500	64500	12900	12500	11900	8530	10600	7580	72000	80600	78600	53300	49900	49700	17400	17800	17000	160000	156000	143000	52900	44800	51100	11000	11200	15000
Jur843	296	-	12,13-EODE	Lipids_Fatty acids	10100	10000	10200	11600	12300	5830	5500	6120	9	9	4790	20700	14600	13500	12900	9970	10800	9	9	9	7810	8200	7990	8090	5280	6480	5250	6460	6890	6480	8850	7510
Jur844	312.1	C04717	13-HPODE	Lipids_Fatty acids	50000	46100	45100	41700	47100	33500	29600	35800	13000	11200	13700	16400	12500	14600	63000	61000	61400	14700	17300	13800	10700	10100	8370	53000	36800	47400	24600	28500	27100	14000	13500	25200
Jur845	148	C00815	Citramalate	Organic acids	284000	368000	351000	283000	324000	477000	458000	683000	486000	430000	597000	303000	450000	645000	375000	367000	299000	451000	358000	457000	58000	69200	70700	315000	160000	198000	504000	385000	335000	135000	158000	139000
Jur846	530	-	3-O-Feruloyl quinic acid glucoside	Quinate and its derivatives	59600	60900	60100	59000	63100	83800	86300	103000	33700	30600	21600	20200	42600	30600	17100	11300	15000	9	9	9	11100	10100	7100	9	9	9	16700	16100	13600	9	9	9
Jur849	330	-	Tricin	Flavone	5220	7030	5610	4140	4950	6360	16600	6030	9	9	9	9	9	9	8900	4560	4860	9	9	9	9	4240	9	31800	4810	6190	5660	9	5250	9	9	9
Jur852	351.1	-	Kynurenic acid O-hexside	Organic acids	5380000	5470000	4690000	5970000	5630000	4430000	4940000	4770000	4880000	5380000	4460000	4190000	5370000	4330000	4750000	4390000	5110000	10200000	10000000	9850000	6840000	8050000	7910000	7530000	6060000	8140000	13800000	14200000	12700000	5690000	6590000	6200000
Jur853	215.1	-	3-(2-Naphthyl)-D-alanine	Amino acid derivatives	58100	49000	57100	48100	50700	97700	89100	103000	42000	9	37800	28700	32400	33500	62800	69100	60400	25200	33700	56300	27000	39200	24600	36300	39600	52200	43700	47200	34200	21400	24500	32100
Jur854	566.1	C00029	Uridine 5'-diphospho-D-glucose	Nucleotide and its derivates	6800000	7900000	7060000	6480000	6760000	5650000	9850000	9750000	5460000	4850000	6000000	11500000	16400000	15900000	8820000	10600000	6510000	14100000	9190000	12200000	5530000	6440000	7330000	11100000	9270000	10800000	7550000	8170000	7480000	10900000	10800000	11800000
Jur855	332	-	Gallic acid O-Hexoside	Benzoic acid derivatives	1630000	1800000	1590000	1820000	1670000	44300	124000	120000	74100	101000	70800	171000	249000	334000	1320000	2410000	2220000	5990000	10200000	4390000	9110000	10100000	12000000	2590000	1430000	2050000	1880000	1730000	1680000	5450000	5370000	4620000
Jur858	354.1	-	4-O-Caffeoyl quinic acid (criptochlorogenic acid)	Quinate and its derivatives	93000	102000	89500	83700	89900	109000	107000	105000	63500	65600	66300	56000	63300	52600	152000	139000	149000	106000	92900	104000	76200	61500	78800	108000	116000	116000	149000	115000	133000	52400	56300	56900
Jur859	386.1	-	1-O-beta-D-Glucopyranosyl sinapate	Hydroxycinnamoyl derivatives	295000	296000	277000	261000	318000	206000	239000	274000	102000	107000	72700	144000	74400	109000	339000	262000	280000	524000	585000	730000	1230000	1460000	1520000	347000	345000	363000	325000	391000	411000	314000	295000	293000
Jur861	548.1	-	Peonidin O-malonylhexoside	Anthocyanins	61300	73400	68800	61600	70300	58900	92500	64500	52600	132000	82400	96100	104000	134000	9	9	9	9	9	9	9	9	9	9	9	9	9	9	9	9	9	9
Jur872	462.1	-	Chrysoeriol 5-O-hexoside	Flavone	121000	120000	124000	117000	145000	131000	131000	89800	33800	44900	36500	9	9	9	186000	116000	168000	64100	42200	50400	47600	42300	49100	64600	49400	43900	40500	34200	35900	40600	47400	52400
Jur876	462.1	-	Chrysoeriol 7-O-hexoside	Flavone	115000	122000	117000	100000	132000	154000	146000	137000	42200	33800	35800	28400	19400	29000	112000	96200	96600	272000	259000	290000	36900	41000	42700	281000	260000	267000	141000	120000	116000	58800	68400	75900
Jur877	520.1	-	Isorhamnetin O-acetyl-hexoside	Flavonol	4660	4260	3730	3370	2430	9	2210	2140	9	9	9	9	9	9	9	9	9	9	9	9	9	9	9	9	9	9	9	9	9	9	9	9
Jur880	450.1	-	Eriodictyol C-hexoside	Flavone C-glycosides	1420000	1610000	1400000	1340000	1480000	1040000	999000	1010000	415000	418000	441000	389000	233000	345000	2000000	2000000	1810000	2200000	2480000	2330000	1120000	1150000	1200000	3130000	2890000	3060000	2210000	2140000	2120000	1540000	1290000	1810000
Jur883	522.1	-	Tricin O-saccharic acid	Flavone	5950000	6070000	5680000	5420000	5930000	7030000	6360000	6020000	1720000	2110000	1900000	1080000	1730000	1750000	7140000	7040000	7660000	5870000	6630000	6200000	3980000	3900000	3980000	5140000	4780000	5790000	7170000	7540000	7240000	4780000	4720000	4410000
Jur888	356.1	-	Homovanilloyl quinic acid	Quinate and its derivatives	65700	70800	67700	73000	79000	170000	191000	212000	124000	87200	62800	98200	213000	162000	124000	118000	103000	9	9	9	9	21200	25500	9	9	9	180000	177000	168000	9	9	9
Jur891	386.1	-	Eudesmoyl quinic acid	Quinate and its derivatives	146000	139000	142000	136000	154000	74200	89100	91500	75900	66200	39500	96900	168000	147000	16900	15300	13300	9	9	9	9	23600	27700	9	9	9	21600	25400	20500	9	5110	5950
Jur893	482.1	-	3-O-p-coumaroyl shikimic acid O-hexoside	Quinate and its derivatives	18300	23200	24000	19900	22200	16600	20700	27800	13200	17200	14600	17900	23700	23100	32000	30200	35500	9	7270	8030	32300	35700	28000	9	9	9	22900	24300	19900	15300	19400	15000
Jur894	710.1	-	O-p-Coumaroyl quinic acid O-rutinoside derivative	Quinate and its derivatives	6110	7140	6990	7430	6520	9	9	9	9	9	9	9	9	9	11400	20500	14200	14200	10500	11100	9460	8020	9470	60800	46500	46300	45800	41700	31800	11700	8060	9790
Jur895	320	-	3-O-p-Coumaroyl shikimic acid	Quinate and its derivatives	29900	25600	27000	26000	30200	29300	27800	38100	23300	16700	51400	13300	12100	11200	9	9	9	9	28900	18800	9	11600	10200	43400	9	9	26400	22300	21600	25000	9	19300
Jur896	290.1	-	Glucarate O-Phosphoric acid	Carbohydrates	3900000	4270000	3560000	3480000	3790000	10100000	13200000	9280000	6330000	2820000	5100000	841000	1940000	2810000	7570000	6220000	5950000	4600000	3580000	4900000	343000	374000	365000	5180000	4470000	4850000	3570000	3740000	3180000	438000	490000	408000
Jur897	422.1	C00689	Trehalose 6-phosphate	Carbohydrates	108000	178000	140000	113000	121000	89700	136000	150000	221000	245000	328000	190000	202000	159000	96100	141000	69600	118000	76400	119000	187000	198000	180000	85900	83400	80300	121000	88000	75400	282000	269000	264000
Jur898	352.1	-	6,7-dihydroxycoumarin 7-O-quinic acid	Coumarins	16600000	13500000	15500000	16000000	18100000	31000000	21900000	22600000	18100000	18400000	15700000	13200000	14200000	15300000	10400000	8100000	10600000	45900	43000	43200	4810000	4690000	5470000	172000	143000	247000	8470000	10000000	10800000	48200	35200	28300
Jur899	704.4	-	Esculetin O-quinacyl esculetin O-quinic acid	Coumarins	12800000	8790000	11600000	12800000	16400000	34900000	18800000	20700000	13500000	14600000	11900000	8930000	9840000	10700000	5860000	3520000	5820000	9	9	9	1320000	1330000	1600000	9	9	9	3450000	5020000	5880000	9	9	9
Jur900	154	C06608	Diethyl phosphate	Organic acids	277000	296000	252000	281000	274000	208000	338000	375000	195000	269000	201000	472000	699000	874000	307000	375000	311000	316000	204000	276000	136000	185000	160000	279000	290000	337000	338000	450000	399000	189000	155000	162000
Jur901	176.1	C02504	2-Isopropylmalate	Organic acids	2500000	2550000	2650000	2420000	2570000	3850000	4380000	4650000	3290000	2770000	2800000	3370000	4110000	3470000	974000	728000	835000	1740000	1410000	1580000	1060000	1070000	1170000	2090000	2090000	2080000	1120000	1080000	1080000	1860000	1920000	1740000
Jur902	360.1	-	Syringic acid O-glucoside	Benzoic acid derivatives	1360000	1360000	1250000	1300000	1310000	928000	905000	920000	836000	723000	696000	881000	1280000	1230000	1580000	1480000	1520000	1780000	1960000	1840000	1840000	1780000	1890000	886000	817000	980000	2570000	2630000	2600000	1100000	1160000	1120000
Jur903	168	C06672	Vanillic acid	Hydroxycinnamoyl derivatives	1080000	982000	1040000	985000	1020000	4180000	6890000	6250000	1020000	899000	679000	305000	802000	601000	3290000	4850000	3010000	1150000	696000	1100000	121000	128000	112000	2230000	2300000	1790000	2810000	2050000	2030000	122000	164000	104000
Jur904	453	-	LysoPE 16:0	Lipids_Glycerophospholipids	3640000	3710000	3460000	2950000	3640000	7370000	35700000	24000000	911000	1170000	1170000	2570000	3650000	3500000	11800000	21800000	10200000	6070000	2520000	4520000	5950000	6380000	6410000	19200000	17400000	13100000	2890000	2190000	1890000	4190000	4640000	5640000
Jur905	479.1	-	LysoPE 18:1	Lipids_Glycerophospholipids	556000	563000	552000	519000	604000	1620000	2800000	2480000	116000	171000	129000	138000	213000	225000	1200000	1780000	1040000	431000	481000	401000	209000	220000	234000	967000	850000	730000	293000	241000	239000	283000	287000	361000
Jur906	479.1	-	LysoPE 18:1 (2n isomer)	Lipids_Glycerophospholipids	570000	624000	592000	532000	613000	380000	481000	561000	64300	96800	52800	41000	65500	59000	444000	532000	374000	1110000	1140000	938000	410000	421000	409000	656000	463000	539000	320000	291000	277000	375000	447000	544000
Jur907	612.1	C00127	Glutathione oxidized	Amino acid derivatives	156000	190000	169000	142000	158000	144000	506000	283000	59700	83100	127000	99800	131000	114000	281000	424000	263000	67200	47500	76900	30200	34200	26800	468000	371000	434000	88000	75500	76800	16800	17200	14800
Jur909	330.1	-	Di-O-methylquercetin	Flavonol	281000	280000	267000	242000	323000	381000	326000	466000	51700	68800	53000	57700	77700	77300	833000	584000	681000	114000	161000	104000	55000	61200	60800	405000	238000	341000	172000	161000	166000	214000	189000	203000
Jur910	278.1	C06427	¦Á-Linolenic acid	Lipids_Fatty acids	9320	7890	9100	9260	10200	3060	3320	5000	1470	2220	1950	7570	5360	5710	5350	5850	4980	3830	4140	4440	2430	2500	2280	7050	4590	5350	3280	3510	3040	3800	4180	4750
Jur914	425.2	-	LysoPE 14:0 (2n isomer)	Lipids_Glycerophospholipids	19000	18900	20500	17100	20900	58700	104000	79100	3180	4750	5290	15200	21100	18500	52000	66100	50000	13100	9650	8120	9	14700	16000	53900	49200	44700	8340	6800	6460	14100	17600	22700
Jur915	453.3	-	LysoPE 16:0 (2n isomer)	Lipids_Glycerophospholipids	3530000	3350000	3290000	2990000	3480000	6950000	33800000	23000000	864000	1140000	1120000	2510000	3440000	3310000	10900000	20300000	9490000	5620000	2280000	4100000	5340000	6050000	5870000	17900000	16100000	12500000	2730000	2090000	1770000	3990000	4230000	5170000
Jur917	105.043	C00065	L-Serine	Amino acids	343000	363000	376000	318000	313000	357000	484000	545000	170000	150000	254000	894000	797000	499000	347000	413000	311000	173000	191000	165000	423000	412000	391000	106000	108000	110000	191000	179000	181000	524000	478000	479000
Jur918	133.037	C00049	L-Aspartic acid	Amino acids	1840000	2040000	1970000	1760000	1650000	541000	696000	694000	1240000	1540000	1970000	4730000	4180000	3470000	503000	630000	507000	1930000	1850000	1940000	5610000	5550000	5120000	602000	679000	670000	1640000	1370000	1290000	3400000	3430000	3420000
Jur919	147.053	C00025	L-Glutamic acid	Amino acids	2630000	2850000	2780000	2480000	2460000	4960000	5150000	5080000	2870000	2490000	3520000	5080000	6190000	5670000	4320000	4550000	3590000	1880000	1990000	1910000	5390000	5140000	5020000	3580000	3600000	3710000	1700000	1510000	1470000	4350000	4060000	4350000
Jur920	119.058	C00188	L-Threonine	Amino acids	321000	372000	375000	366000	309000	421000	477000	556000	280000	185000	349000	489000	523000	413000	314000	235000	234000	111000	115000	118000	246000	220000	203000	71000	60100	73900	140000	149000	150000	230000	222000	224000
Jur922	174.112	C00062	L-(+)-Arginine	Amino acids	41200	34500	33800	33700	36700	64500	67900	55100	18700	17700	15800	22600	41600	32400	67000	72000	55800	19600	27700	9	36400	38200	37700	54800	51100	66800	16800	20900	27100	68100	84600	80200
Jur923	204.09	C00078	L-Tryptophan	Amino acids	5290000	5270000	5370000	5000000	5280000	1830000	4460000	4700000	137000	61100	63400	274000	315000	264000	12600000	13900000	17000000	34400000	31300000	32800000	772000	715000	791000	8090000	7850000	8210000	30900000	31200000	29900000	1510000	3200000	1990000
Jur924	146.058	-	2,3-dimethylsuccinic acid	Amino acid derivatives	377000	421000	417000	388000	440000	446000	443000	498000	314000	412000	434000	656000	768000	804000	610000	498000	561000	198000	241000	254000	326000	265000	274000	444000	391000	406000	196000	253000	270000	380000	334000	297000
Jur925	189.064	C00624	N-Acetyl-L-glutamic acid	Amino acid derivatives	148000	160000	187000	156000	156000	103000	70200	85500	55300	81400	79400	80800	86600	96700	186000	174000	186000	141000	167000	152000	173000	180000	200000	148000	164000	159000	150000	151000	156000	161000	156000	155000
Jur927	360.3	C01850	Rosmarinic acid	Organic acids	1170000	2230000	1910000	1030000	1070000	867000	862000	916000	3440000	4240000	4320000	5220000	6010000	5680000	209000	231000	244000	152000	217000	224000	6490000	9	2520000	104000	103000	115000	243000	194000	178000	1810000	9	1850000
Jur929	448.3	C08604	Cyanidin 3-O-glucoside (Kuromanin)	Anthocyanins	16500	12500	12600	10500	11000	9	9	9	9	9	9	9	9	9	9	9	9	9	9	9	380000	358000	382000	9	9	9	9	9	9	9	9	9
Jur931	188.08	-	N¦Á-Acetyl-L-glutamine	Amino acid derivatives	1110000	1210000	1300000	1090000	1170000	1620000	1450000	1470000	982000	847000	802000	771000	1040000	1110000	1690000	1520000	1640000	2150000	2300000	2420000	1300000	1470000	1360000	1250000	1220000	1210000	3170000	2940000	2720000	963000	950000	1010000
Jur932	264.111	C05642	N-¦Ã-Acetyl-N-2-Formyl-5-methoxykynurenamine	Amino acid derivatives	57500	55200	48500	45900	50700	9	9	9	82500	76300	119000	297000	363000	251000	9	9	9	12300	10300	9	78800	102000	89600	9	9	9	9	9	9	103000	107000	102000
Jur933	264.111	C04148	Phenylacetyl-L-glutamine	Amino acid derivatives	94400	89000	88500	95900	92900	222000	260000	253000	67000	84400	95400	59800	78300	74700	258000	297000	221000	171000	125000	151000	9	23100	21700	154000	182000	151000	264000	199000	212000	10700	19900	24600
Jur937	302.043	C00389	Quercetin	Flavonol	116000	133000	127000	123000	153000	75300	76100	34600	84100	49200	38100	38000	36400	39300	82300	57000	86800	94700	165000	140000	74600	79700	70800	263000	267000	325000	85100	77000	91400	101000	117000	126000
Jur938	104.047	-	3-Hydroxybutyrate	Organic acids	59000	74500	64800	134000	96100	147000	177000	167000	9	9	9	181000	181000	150000	236000	178000	137000	9	9	9	157000	170000	171000	105000	104000	93600	9	9	9	161000	9	92600
Jur940	132.054	C00152	L-Asparagine	Amino acids	10600000	11100000	10600000	10200000	9210000	8410000	7580000	8350000	14500000	14600000	15200000	17200000	16200000	17000000	8680000	11400000	9990000	9390000	10800000	10200000	13200000	12700000	12800000	6050000	7160000	7640000	10800000	9710000	9740000	13400000	12300000	12200000
Jur942	122.037	C00180	Benzoic acid	Benzoic acid derivatives	560000	1750000	1190000	1030000	824000	483000	673000	822000	517000	678000	559000	528000	825000	460000	566000	832000	1920000	443000	724000	800000	425000	415000	683000	485000	341000	441000	1090000	1220000	1350000	351000	806000	395000
Jur943	146.058	C06104??	Adipic acid	Organic acids	493000	454000	419000	452000	464000	461000	433000	470000	355000	402000	440000	553000	758000	704000	613000	444000	550000	204000	283000	287000	278000	289000	358000	445000	379000	489000	248000	250000	215000	316000	296000	340000
Jur944	188.105	C08261	Azelaic Acid	Organic acids	2800000	3130000	2890000	2610000	4080000	3960000	4110000	5140000	1410000	1160000	1320000	1140000	1290000	1330000	4690000	3900000	4310000	1460000	1490000	1460000	1540000	1580000	1590000	2300000	2020000	2470000	1860000	1870000	1750000	1730000	1550000	1440000
Jur945	173.105	C02710	N-Acetyl-l-leucine	Amino acid derivatives	13900000	15900000	13800000	12900000	13700000	13800000	18300000	20600000	7580000	5170000	5200000	4090000	8850000	8340000	20700000	22600000	26000000	15300000	14600000	19400000	2760000	2940000	2810000	10500000	6360000	9070000	19200000	18600000	17500000	3920000	3540000	3310000
Jur947	132.042	-	2-Methylsuccinic acid	Organic acids	10200000	8620000	8730000	9810000	11200000	10300000	8110000	10300000	10800000	12600000	10800000	12400000	17000000	17500000	6500000	5510000	5800000	8460000	6520000	6590000	7820000	9270000	10700000	5720000	5300000	5660000	7810000	8420000	8210000	11600000	12400000	11400000
Jur951	166.027	C06337	Terephthalic acid	Organic acids	472000	540000	559000	463000	526000	663000	791000	739000	604000	531000	540000	625000	1160000	1160000	594000	507000	563000	399000	401000	440000	372000	436000	458000	347000	385000	402000	612000	650000	631000	322000	346000	367000
Jur952	166.027	C01606	Phthalic acid	Organic acids	34300	37700	41900	31700	30300	41400	40000	40100	59300	55100	37200	62300	113000	106000	27300	23600	25100	16200	19700	21700	29900	27500	25600	18200	19100	21200	34500	34900	28400	19200	24500	23000
Jur954	148.052	C00423	Cinnamic acid	Hydroxycinnamoyl derivatives	36400	38400	37100	35000	32100	461000	505000	659000	9	9	9	9	9	9	9	9	9	9	9	9	9	9	9	9	9	9	9	9	9	9	9	9
Jur955	180.042	C01197	Caffeic acid	Hydroxycinnamoyl derivatives	781000	785000	729000	736000	604000	2000000	2530000	1750000	2020000	1000000	917000	493000	641000	590000	1340000	1580000	1190000	275000	657000	677000	210000	403000	482000	1260000	875000	1220000	1380000	1200000	1260000	288000	333000	610000
Jur956	300.063	C04293	Chrysoeriol	Flavone	7340	7260	7470	6430	8380	7940	5120	4880	3580	9	9	9	9	9	9130	5800	6080	4240	6960	9	9	9	3570	23800	17100	13900	9	9	9	5300	3950	19100
Jur957	594.159	-	Kaempferol 3-O-rutinoside (Nicotiflorin)	Flavonol	3420000	3570000	3790000	3500000	3800000	2590000	3080000	1700000	268000	293000	669000	217000	258000	1320000	14300000	7680000	12100000	1180000	1050000	700000	622000	434000	471000	5000000	3700000	5630000	1480000	1300000	1320000	3890000	3180000	2330000
Jur958	434.121	C09099	Naringenin 7-O-glucoside (Prunin)	Flavanone	4480000	5250000	4830000	3910000	4530000	3790000	2740000	2540000	1160000	1010000	1230000	7470000	6040000	4600000	4080000	2340000	3160000	5160000	5730000	6100000	1170000	1170000	1210000	12200000	8100000	10100000	1760000	1630000	1440000	5610000	5800000	7160000
Jur960	272.068	C00509	Naringenin	Flavanone	194000	190000	209000	192000	226000	71400	28100	37900	9550	12200	8140	11100	14300	12600	98400	286000	52700	31300	37900	31800	38200	17500	20800	278000	24800	43000	28800	37300	40700	24100	24500	689000
Jur963	152.047	C00755	Vanillin	Benzoic acid derivatives	191000	214000	211000	213000	247000	328000	292000	267000	399000	321000	288000	154000	258000	214000	102000	99000	97900	185000	197000	177000	161000	169000	208000	96000	96100	101000	160000	162000	155000	242000	212000	172000
Jur964	194.058	-	3-Hydroxy-4-methoxycinnamic acid	Hydroxycinnamoyl derivatives	78900	74800	93400	77400	78900	335000	325000	318000	115000	83900	64600	32500	48300	59800	101000	129000	104000	50800	73600	106000	135000	140000	135000	99800	110000	131000	78400	76700	75800	243000	329000	277000
Jur966	123	C00253	Nicotinic acid	Nicotinic acid derivatives	59000	60100	58600	41900	58800	15500	9	18900	12500	16500	27800	58500	57700	57100	35900	39700	35500	28200	22400	21500	54300	59700	55500	44500	37300	32800	26600	19800	32000	47700	47300	41900
Jur967	182.079	C00794	D-Sorbitol	Alcohols and polyols	9710000	10600000	9800000	8110000	8670000	9980000	8210000	8420000	8400000	9850000	7820000	2200000	1850000	2020000	7820000	6460000	6820000	7450000	8600000	8000000	15200000	14100000	14200000	9620000	8870000	8790000	8990000	9040000	8650000	5500000	6160000	6030000
Jur968	504.169	-	D(+)-Melezitose	Carbohydrates	23200	25900	29400	35500	28700	24800	16500	20400	20100	15700	23500	20100	14600	14200	16000	10100	12000	9380	19200	15800	71000	77400	63700	21400	18900	15800	15100	16500	15100	34400	30500	37100
Jur969	152.069	C00379	Xylitol	Alcohols and polyols	24500	26100	21700	17200	18500	28600	31000	32500	16000	17800	17400	17200	16900	19600	32500	34700	34800	23400	27500	32300	9	9	9	29200	23700	18900	37200	36400	29600	16000	9	9
Jur970	180.063	C00137	Inositol	Others	1370000	1510000	1390000	1240000	1310000	2130000	1860000	1750000	1440000	1600000	1830000	856000	606000	694000	1980000	1710000	1730000	1190000	1510000	1230000	2590000	2540000	2330000	1300000	1300000	1330000	1180000	1180000	1170000	1020000	1040000	1050000
Jur971	342.116	-	D-(+)-Sucrose	Carbohydrates	8110000	7560000	7150000	7440000	8190000	4290000	3840000	3440000	10700000	10100000	10200000	11300000	10300000	11200000	3720000	3950000	3040000	2850000	3530000	3300000	12400000	13000000	11900000	3410000	3070000	3000000	3640000	3390000	3320000	10400000	12300000	11800000
Jur972	196.058	C00257	Gluconic acid	Carbohydrates	1550000	1550000	1480000	1360000	1240000	1540000	1510000	1350000	1040000	842000	764000	1240000	1110000	1020000	2090000	1730000	1970000	1420000	1650000	1530000	965000	930000	1070000	1930000	1830000	1710000	1630000	1520000	1520000	1970000	1850000	1800000
Jur973	161.048	-	Indole-5-carboxylic acid	Indole derivatives	41500	37900	39800	37200	32100	32000	37600	46000	42600	47300	49700	38500	47100	43800	52000	42700	36300	22000	34300	27600	28100	34700	35500	22100	26400	19300	44100	34000	37600	19700	31700	24900
Jur974	178.048	C00198	D-(+)-Glucono-1,5-lactone	Carbohydrates	19400	43600	14900	47200	50900	39700	24100	26400	12800	10500	15900	13700	22100	15100	46000	15000	21400	30200	18900	30200	32900	36400	20300	20000	14200	32700	25300	33000	20000	19800	39600	17400
Jur976	181.074	C00082	L-(-)-Tyrosine	Amino acids	566000	656000	650000	633000	553000	1140000	1130000	1150000	80600	98400	119000	876000	987000	636000	1560000	1450000	1820000	340000	348000	382000	130000	129000	108000	1050000	952000	946000	505000	541000	463000	339000	346000	350000
Jur977	307.084	C00051	Glutathione reduced form	Amino acid derivatives	2650000	2900000	2610000	2580000	2470000	1210000	1090000	2550000	1190000	2050000	3380000	7350000	6370000	5340000	2970000	3630000	2740000	2570000	2800000	2760000	4530000	4520000	5170000	4560000	4790000	4450000	1740000	1890000	1910000	2880000	2510000	2500000
Jur983	274.084	C00774	Phloretin	Flavanone	39500	42200	41400	30800	47200	14400	14100	15000	27900	13900	14700	9	9	9	28900	26700	40800	38300	61500	59800	9	9	9	129000	109000	70700	47900	46700	42600	38000	36900	480000
Jur984	220.085	C00643	5-Hydroxy-L-tryptophan	Amino acid derivatives	4540	9590	10800	8190	10100	14000	10500	12800	6930	8650	10900	4180	9	5470	8760	11400	13600	12000	14700	12800	6300	3500	9220	7160	7880	8120	9040	5850	8310	9	6960	7640
Jur986	168.042	C00544	Homogentisic acid	Organic acids	87000	72800	67900	79800	93900	130000	113000	131000	117000	113000	88500	138000	233000	149000	70200	9	74200	58000	364000	9	389000	386000	9	85700	101000	107000	136000	144000	113000	105000	131000	138000
Jur987	284.076	C01762	Xanthosine	Nucleotide and its derivates	304000	310000	263000	293000	294000	78400	99100	69100	179000	344000	327000	665000	659000	644000	1150000	1310000	1200000	118000	107000	158000	231000	213000	215000	443000	418000	523000	234000	194000	186000	325000	396000	394000
Jur989	663.109	C00003	Nicotinic acid adenine dinucleotide	Nucleotide and its derivates	1150000	1120000	1030000	786000	889000	562000	1970000	1270000	439000	617000	876000	3160000	3250000	3110000	1670000	2850000	1420000	905000	447000	770000	1710000	1980000	1750000	1620000	1430000	1570000	679000	524000	527000	1980000	1910000	1810000
Jur990	146.069	C00064	L-Glutamine	Amino acids	114000	142000	128000	116000	105000	35900	18100	33800	104000	104000	125000	151000	221000	165000	33900	31400	32300	34300	45900	41900	267000	283000	278000	20200	22400	16700	45300	39600	39400	897000	987000	911000
Jur993	164.047	C00811	p-Coumaric acid	Hydroxycinnamoyl derivatives	1480000	1530000	1490000	1470000	1630000	8630000	8090000	10400000	1700000	1240000	1010000	422000	679000	585000	2100000	2260000	2040000	1230000	1240000	1150000	1640000	1550000	1600000	2130000	2230000	2310000	2120000	1860000	1820000	730000	952000	984000
Jur994	232.121	C01598	Melatonin	Tryptamine derivatives	102000	121000	131000	112000	112000	153000	177000	177000	63400	74100	68000	71300	93300	81100	175000	197000	146000	99400	97700	112000	46600	42200	47200	105000	97300	108000	132000	143000	118000	53700	47100	44800
Jur1001	304.058	C01617	Dihydroquercetin (Taxifolin)	Flavonol	445000	478000	421000	408000	450000	68300	57500	36000	43300	51900	72200	95500	72700	66200	116000	132000	98800	82300	85700	81100	1210000	1180000	1170000	204000	214000	219000	62700	74200	71700	831000	593000	616000
Jur1002	624.169	-	Isorhamnetin 3-O-neohesperidoside	Flavonol	192000	199000	223000	182000	193000	298000	474000	215000	32400	69200	109000	36400	53100	356000	91600	80700	109000	62700	52800	44100	23400	19400	21000	87600	66300	103000	23300	24900	25800	103000	147000	78100
Jur1003	284.069	C01470	Acacetin	Flavone	7630	10800	9040	9300	9630	9500	7310	9720	9	9	9	9	9	4530	7500	9360	7410	9	4510	3180	9	4620	4340	11500	20100	9640	2980	9	9	4870	9	9
Jur1008	288.063	C05631	Eriodictyol	Flavanone	37600	41200	48700	41200	45600	20900	20400	14700	8840	7490	5130	11500	7880	6910	44000	53600	22700	21900	22700	12600	11900	12200	16400	65000	34700	40600	23300	20700	23100	24700	21000	83600
Jur1010	302.079	-	7-O-Methyleriodictyol	Flavanone	6400	7600	7720	8150	8670	9	9	9	9	9	9	9	9	9	9	9	9	9	9	9	9	9	9	9	9	9	9	9	9	9	9	9
Jur1011	594.159	-	Kaempferol 3-O-robinobioside (Biorobin)	Flavonol	3300000	3080000	3200000	2970000	3590000	2360000	2900000	1570000	263000	269000	621000	171000	215000	1060000	14100000	7020000	10800000	1070000	935000	574000	9	378000	429000	4870000	3400000	5200000	1420000	1230000	1290000	3520000	2930000	2160000
Jur1013	534.21	C16915	Arctiin	Others	31600	25800	35800	27000	43000	27400	28900	29900	15600	20900	17100	19900	26500	24000	45000	52500	52000	39000	40600	41700	15400	22900	19900	22700	21800	29500	63000	58500	53300	16900	9960	14600
Jur1014	180.079	C00590	Coniferyl alcohol	Hydroxycinnamoyl derivatives	180000	180000	180000	147000	196000	300000	335000	361000	254000	198000	142000	16800	65200	40800	168000	175000	170000	215000	166000	221000	277000	273000	268000	245000	197000	218000	192000	205000	198000	350000	424000	443000
Jur1016	358.142	-	Pinoresinol	Hydroxycinnamoyl derivatives	424000	422000	444000	380000	431000	342000	320000	432000	484000	588000	449000	115000	251000	248000	437000	357000	390000	541000	610000	604000	796000	783000	811000	474000	285000	448000	678000	650000	670000	313000	410000	403000
Jur1017	210.126	C08491	(+)-Jasmonic acid (JA)	Phytohormones	1170000	1220000	1230000	1110000	1230000	9	9	9	34000	137000	37100	41000	48100	9	1550000	1160000	523000	540000	1180000	477000	70600	65500	76000	793000	377000	648000	4140000	4050000	3890000	4880000	8420000	8510000
Jur1020	118.063	-	3-Hydroxy-3-methyl butyric acid	Organic acids	176000	198000	177000	206000	195000	355000	247000	395000	83700	69500	76800	76000	100000	105000	562000	546000	592000	150000	155000	187000	69100	80700	65100	355000	324000	338000	252000	244000	218000	92500	105000	119000
Jur1023	154.027	C00628	2,5-dihydroxybenzoic acid (Gentisic acid)	Benzoic acid derivatives	119000	75100	78800	57400	82900	9	9	9	9	9	9	9	9	9	94000	115000	94400	87100	91700	66600	134000	156000	162000	125000	74600	129000	75700	85200	63000	285000	262000	262000
Jur1025	154.027	C00230	Protocatechuic acid	Catechin derivatives	762000	697000	689000	540000	507000	9	9	9	9	9	9	9	9	9	9	9	9	9	9	9	9	9	9	9	9	9	9	9	9	9	9	9
Jur1026	180.063	C00031	D(+)-Glucose	Carbohydrates	2050000	2380000	2170000	1780000	1850000	2560000	2400000	2410000	1730000	1530000	1680000	1600000	1610000	1660000	2600000	2190000	2340000	2070000	2660000	2140000	2440000	2220000	2400000	2100000	1910000	2220000	2190000	2120000	1920000	2440000	2480000	2710000
Jur1028	115.063	C00148	L-Proline	Amino acids	17500	19400	23500	15900	18600	21800	22800	26000	19200	14300	16200	22100	20600	14400	30700	33400	33400	28600	31400	36500	26600	27600	25500	18700	17400	22800	32200	37000	25700	23300	26600	26000
Jur1030	376.138	C00255	Riboflavin	Vitamins	4580	6240	4490	2700	3050	9380	13500	10600	9	7650	3580	8870	14600	8730	7350	13600	5490	9	9	9	12300	10500	14400	9	9	9	9	2820	9	6360	6810	10400
Jur1031	150.053	-	DL-Arabinose	Carbohydrates	279000	263000	283000	229000	209000	256000	262000	265000	172000	213000	183000	226000	216000	279000	333000	261000	316000	258000	337000	317000	409000	388000	417000	247000	216000	256000	277000	265000	222000	386000	396000	463000
Jur1032	104.047	C05984	2-Hydroxybutanoic acid	Organic acids	112000	116000	109000	115000	110000	68700	71600	70800	84500	80300	139000	186000	216000	208000	44800	25100	48200	54200	62600	62400	81800	89500	102000	27000	30000	34300	54000	45900	55400	138000	162000	135000
Jur1033	264.136	C06082	(+)-cis,trans-Abscisic acid (ABA)	Phytohormones	14700000	15300000	16000000	14600000	15900000	337000	262000	329000	9520000	16800000	26700000	58200000	80000000	76000000	40600	40200	30100	544000	632000	558000	8280000	8150000	8670000	59300	46100	58200	594000	604000	589000	14100000	13400000	15700000
Jur1034	323.401	-	N-[(-)-Jasmonoyl]-(L)-Isoleucine (JA-L-Ile)	Phytohormones	638000	670000	652000	603000	639000	4830	4450	4820	1350	3390	2150	3920	7820	6820	43300	31200	15700	276000	372000	108000	49900	45800	47300	20800	9550	11600	4210000	4090000	3960000	4970000	6670000	7320000
Jur1035	176.12	C00072	L-ascorbate	Vitamins	5020000	6480000	5410000	4240000	4460000	9	9	1980000	2680000	4820000	5540000	15300000	12100000	10000000	2930000	4400000	4480000	8780000	12900000	9800000	25300000	25700000	26600000	18300000	15600000	14000000	9360000	9430000	7870000	16500000	17400000	16500000
Jur1036	132.079	-	(S)-(-)-2-Hydroxyisocaproic acid	Organic acids	114000	309000	329000	309000	355000	353000	393000	456000	90700	95000	102000	237000	374000	195000	748000	723000	756000	97300	176000	94000	157000	135000	98100	231000	511000	488000	400000	418000	386000	184000	144000	152000
Jur1039	116.011	C00122	Fumaric acid	Organic acids	26900000	34700000	33700000	31600000	28700000	36800000	33000000	30800000	30600000	32200000	29300000	17100000	20000000	24700000	37300000	35800000	40400000	43700000	44200000	32300000	43900000	40100000	36700000	43100000	43400000	42000000	39100000	35200000	35600000	31400000	37200000	36000000
Jur1042	152.069	C01904	D-Arabitol	Alcohols and polyols	32700	34500	30700	28200	23100	39700	36900	40200	22700	19800	32600	21500	26200	19400	48100	47300	43700	33500	45700	43400	19900	15000	32000	29500	31200	27000	45500	41000	41200	16000	16700	19200
Jur1044	146.022	-	A-Ketoglutaric acid	Organic acids	892000	913000	877000	750000	919000	619000	461000	447000	556000	605000	477000	377000	557000	627000	494000	390000	317000	831000	1260000	995000	486000	549000	501000	606000	663000	544000	679000	731000	873000	660000	648000	600000
Jur1045	223.085	-	N-Acetyl-L-tyrosine	Amino acid derivatives	40800	50700	45000	39800	49200	45800	42600	47000	54900	50400	45200	49200	72300	65700	87500	93300	84700	66200	68100	59200	89100	85100	112000	39400	41300	31100	120000	123000	120000	84300	87900	83700
Jur1046	138.032	C16700	Protocatechuic aldehyde	Catechin derivatives	126000	142000	133000	138000	138000	168000	164000	228000	205000	180000	142000	83000	111000	85500	168000	215000	226000	97800	83800	114000	55100	62600	61700	92300	111000	94500	170000	151000	156000	84900	86600	76500
Jur1048	347.063	C00020	Adenosine 5'-monophosphate	Nucleotide and its derivates	40900	54800	50800	54600	48800	24600	44900	39600	16100	19200	18700	95300	144000	81400	145000	182000	125000	37800	24200	42900	80900	66600	66800	135000	160000	164000	44500	35400	29100	104000	98600	118000
Jur1049	218.09	C03740	(5-L-Glutamyl)-L-amino acid	Amino acid derivatives	42900	43400	36200	38400	50300	47900	32900	36900	23500	24300	29300	38500	36900	33400	46300	42300	51100	40900	74500	57500	53000	74200	54700	31900	36100	45900	50100	59900	64100	41100	36600	24200
Jur1050	183.053	C00847	4-Pyridoxic acid	Pyridine derivatives	1130000	1110000	1050000	1140000	1180000	955000	824000	953000	652000	717000	717000	750000	962000	1030000	1370000	1600000	1440000	2220000	2370000	2400000	1320000	1380000	1470000	1100000	1090000	1170000	2200000	2280000	2210000	1360000	1300000	1250000
Jur1052	90.032	C01013	3-Hydroxypropanoic acid	Organic acids	705000	706000	796000	509000	685000	827000	682000	762000	647000	691000	599000	472000	516000	556000	697000	679000	859000	760000	871000	834000	862000	913000	847000	847000	764000	761000	852000	794000	712000	656000	732000	750000
Jur1053	153.043	C00632	3-Hydroxyanthranilic acid	Organic acids	104000	109000	120000	105000	110000	173000	222000	188000	156000	153000	124000	107000	250000	196000	221000	195000	170000	103000	107000	128000	9	108000	140000	66500	9	81700	335000	261000	277000	99600	90800	95700
Jur1056	122.037	C00633	4-Hydroxybenzaldehyde	Benzoic acid derivatives	616000	684000	628000	634000	641000	641000	641000	860000	1210000	1060000	1020000	782000	953000	914000	772000	850000	961000	304000	443000	437000	562000	558000	550000	297000	442000	339000	1290000	1340000	1310000	672000	683000	515000
Jur1057	145.074	C02946	4-Acetamidobutyric acid	Organic acids	40900	50300	37500	53200	42100	54300	51600	57300	25000	25500	27300	41200	35400	34300	78600	58100	65800	39900	51300	52400	62600	57900	66500	49300	36900	39800	58200	71800	62000	23900	33100	39300
Jur1059	145.053	C08493	Indole-3-carboxaldehyde	Indole derivatives	10100	9950	11400	9800	13600	9100	12400	15500	22800	22400	20400	15300	18800	17000	14000	15000	16200	5160	9420	7960	9550	9640	9190	4150	8220	4840	17000	18500	18100	9740	10700	10100
Jur1060	163.129	C03079	4-Hydroxy-L-glutamic acid	Amino acid derivatives	12400	19800	14500	13800	19300	16400	32900	21400	17100	19900	21100	20700	27500	24500	23900	25500	12200	23300	19100	15900	34200	29300	24500	5540	11400	10500	24100	13300	13600	29200	25900	26800
Jur1061	166.049	C16353	7-Methylxanthine	Nucleotide and its derivates	807000	744000	596000	739000	728000	230000	219000	193000	652000	495000	474000	886000	2240000	2160000	244000	194000	296000	1790000	1630000	1880000	9	9	9	400000	433000	451000	3230000	3420000	3210000	53900	67900	64700
Jur1063	162.053	C03761	3-Hydroxy-3-methylpentane-1,5-dioic acid	Amino acid derivatives	2170000	2340000	1940000	2310000	2270000	2490000	2220000	2210000	573000	547000	742000	1060000	1140000	1250000	4730000	4350000	7160000	4190000	4650000	3640000	2500000	2420000	2520000	7110000	4290000	4750000	4040000	4510000	3940000	1170000	1210000	1300000
Jur1064	610.19	C09755	Hesperetin 7-rutinoside (Hesperidin)	Flavanone	47600	39600	42200	38500	47900	14900	17700	14400	9	9	9	9	9	9	244000	171000	233000	27800	42500	21000	8810	12400	13900	72600	48000	91700	22200	19000	31400	26200	19000	16300
Jur1065	272.069	C06561	Naringenin chalcone	Flavanone	219000	205000	217000	207000	241000	83100	31000	46900	13300	13400	10200	27400	14500	14100	116000	401000	58100	35700	40000	33200	39100	21400	25100	337000	32200	44300	36800	45800	47300	27600	29900	840000
Jur1066	288.063	C00974	Aromadedrin (Dihydrokaempferol)	Flavonol	131000	125000	136000	129000	146000	175000	43700	50200	9	9	9	9	9	9	86400	362000	49900	9	9	9	29300	27400	28200	177000	9	9	38000	23100	31100	39900	40400	303000
Jur1068	256.074	C09827	Pinocembrin (Dihydrochrysin)	Flavanone	154000	149000	148000	146000	172000	39600	35800	45100	9	9	9	9	9	9	239000	706000	198000	50500	33800	33900	39600	36500	50400	1000000	115000	60200	56500	55100	62700	22500	9	2940000
Jur1070	404.161	C00015	Uridine 5¡¯-diphosphate	Nucleotide and its derivates	68200	98600	96500	70400	73600	35500	107000	89700	121000	70200	122000	224000	257000	233000	82900	128000	61400	88400	51600	81500	104000	109000	101000	87000	95500	107000	90600	64300	57100	132000	164000	154000
Jur1072	165.043	-	2-(Formylamino)benzoic acid	Organic acids	136000	149000	156000	134000	168000	875000	826000	1040000	189000	141000	113000	66200	83200	71400	196000	240000	220000	109000	75500	96300	149000	147000	142000	163000	196000	168000	178000	173000	161000	89900	101000	74000
Jur1073	119.022	C00872	Aminomalonic acid	Organic acids	5620000	5800000	5450000	5250000	5570000	1400000	1460000	1800000	7490000	9390000	8410000	20000000	19400000	16800000	1570000	1350000	1460000	5490000	5690000	5200000	4170000	4010000	4030000	1250000	1110000	1170000	4460000	4730000	4320000	7570000	8200000	8470000
Jur1074	210.089	C02325	Sinapyl alcohol	Hydroxycinnamoyl derivatives	45300	43300	53500	39000	45700	9	9	11700	11300	11000	13400	9	9	9	36000	34900	51900	45400	32400	47700	381000	410000	407000	49700	47500	34600	95100	81200	94500	51100	40600	60000
Jur1075	176.047	-	6-Hydroxy-4-methylcoumarin	Coumarins	146000	170000	174000	138000	137000	166000	219000	169000	61400	69300	55200	44400	76600	68600	252000	269000	240000	210000	234000	251000	129000	103000	118000	299000	334000	269000	324000	286000	264000	96400	94400	110000
Jur1076	148.074	-	(Rs)-Mevalonic acid	Organic acids	600000	771000	546000	686000	673000	269000	259000	370000	871000	1270000	1280000	954000	1260000	1250000	214000	212000	140000	201000	157000	189000	546000	695000	627000	237000	164000	195000	169000	175000	157000	985000	1020000	991000
Jur1077	260.03	C00092	D-Glucose 6-phosphate	Carbohydrates	8140000	8800000	8510000	6890000	7640000	10300000	12200000	10900000	12900000	11300000	9700000	11000000	15400000	14300000	11100000	14100000	9490000	7120000	7830000	7280000	9630000	9530000	8430000	8890000	9700000	9580000	6900000	5900000	5170000	12000000	12800000	13400000
Jur1078	290.04	-	D-Sedoheptuiose 7-phosphate	Carbohydrates	5200000	4740000	3600000	3920000	4140000	11100000	9460000	7090000	7830000	4060000	5930000	1170000	1650000	2200000	7470000	5150000	7860000	4100000	4670000	4640000	469000	588000	431000	6960000	6430000	7130000	4060000	3270000	3660000	582000	535000	446000
Jur1079	323.052	C00055	Cytidine 5'-monophosphate (Cytidylic acid)	Nucleotide and its derivates	13300	22900	18900	17500	13300	21700	23400	29400	17600	22900	21500	35100	53800	34200	21800	38700	16900	14500	12700	13800	12100	14000	9110	16400	18800	15000	12400	11400	10100	15600	18700	23600
Jur1081	142.027	-	trans,trans-Muconic acid	Organic acids	65400	78000	62000	63100	77100	159000	13900	22500	85800	199000	73300	212000	50300	109000	37200	16500	37000	10200	208000	12600	637000	390000	338000	41100	27000	30600	11300	12400	7630	289000	324000	752000
Jur1085	342.132	C00761	Coniferin	Hydroxycinnamoyl derivatives	4560000	4660000	3990000	3300000	4630000	5200000	6310000	7010000	5580000	4310000	3130000	4020000	4840000	4330000	4290000	4030000	3640000	10900000	14000000	10300000	3730000	3970000	4220000	6220000	7280000	5390000	1770000	1810000	1640000	9	9	9
Jur1091	284.069	C10521	Prunetin	Isoflavone	9630	10200	10900	10300	12600	12400	7930	6930	9	9	3840	9	9	5100	7770	9140	11300	9	9	9	4650	4240	9	11200	18100	11400	9	9	9	9	9	9
Jur1092	432.106	C16911	Kaempferol 3-O-rhamnoside (Kaempferin)	Flavonol	24600	25500	22000	18800	26400	9	9	9	9	9	9	9	9	9	26000	13900	18500	9	10000	9	9	9	9	12200	9	10800	9	9	9	9230	9	9
Jur1094	150.068	C02646	p-Coumaryl alcohol	Hydroxycinnamoyl derivatives	138000	134000	139000	130000	145000	19700	17500	22200	11200	14200	27100	68200	97600	69000	9	9	9	9	9	9	20500	18300	22300	9	9	9	17200	18700	14800	215000	340000	215000
Jur1095	146.058	-	2-Methylglutaric acid	Organic acids	445000	456000	387000	349000	432000	471000	395000	447000	334000	413000	440000	568000	718000	803000	621000	470000	442000	223000	235000	258000	294000	317000	305000	456000	360000	452000	232000	205000	221000	329000	345000	300000
Jur1096	383.108	-	N6-Succinyl Adenosine	Nucleotide and its derivates	133000	147000	122000	142000	146000	149000	220000	244000	152000	188000	210000	366000	492000	455000	169000	249000	144000	279000	156000	232000	138000	170000	174000	306000	284000	305000	150000	132000	128000	285000	346000	329000
Jur1097	132.079	-	5-hydroxyhexanoic acid	Organic acids	246000	250000	259000	263000	282000	378000	451000	444000	322000	286000	288000	357000	436000	366000	83000	72300	88700	187000	129000	157000	96200	105000	123000	213000	215000	213000	128000	110000	134000	205000	205000	175000
Jur1103	340.079	C09264	Esculin (6,7-Dihydroxycoumarin-6-glucoside)	Coumarins	1220000	1290000	1220000	1150000	1270000	20500	26300	24200	26300	23800	29300	28100	37900	33300	243000	198000	204000	5350000	6130000	5640000	249000	271000	287000	6620000	7110000	7750000	386000	360000	376000	5390000	5370000	5280000
Jur1107	208.074	-	Sinapinaldehyde	Hydroxycinnamoyl derivatives	239000	227000	228000	197000	254000	281000	237000	303000	89000	87800	70300	25600	36100	37200	440000	444000	549000	180000	182000	189000	86900	85100	95500	232000	310000	248000	396000	397000	408000	39400	44300	34900
Jur1110	286.084	C05334	Isosakuranetin (4'-Methylnaringenin)	Flavanone	4620	4910	6020	5410	5800	14600	13600	14800	9	9	9	3750	2970	2410	4600	6300	7820	9	9	9	2820	3110	2370	3090	3760	3110	9	9	9	1640	1870	1730
Jur1112	272.069	C09614	Butin	Flavone	221000	195000	235000	208000	249000	93600	34500	43200	11200	13500	9370	17500	15600	15600	132000	413000	69600	35900	38400	33600	53500	21800	24100	353000	30100	50500	40300	44800	49200	30400	32700	877000
Jur1113	278.13	C00831	Pantetheine	Vitamins	10400	11800	9030	8380	9630	9	9	9	4470	9	9	54800	56400	37100	9	9	9	9	9	9	9	9	9	9	9	9	9	9	9	9	9	9
Jur1116	302.043	C10105	Morin	Flavonol	98000	121000	129000	113000	160000	68600	73500	32700	88500	43000	41000	43700	41300	49900	79600	55600	74900	91600	158000	134000	69500	68100	70600	269000	255000	324000	91100	65200	87100	108000	104000	133000
Jur1117	194.043	C00191	D-glucoronic acid	Carbohydrates	1020000	834000	862000	953000	892000	452000	428000	396000	197000	249000	226000	13300000	9230000	6070000	413000	413000	347000	392000	288000	272000	673000	446000	442000	323000	292000	320000	264000	285000	270000	1080000	762000	771000
Jur1118	166.048	-	D-Xylonic acid	Organic acids	310000	492000	382000	414000	405000	307000	402000	364000	210000	193000	332000	657000	468000	457000	501000	420000	433000	332000	462000	396000	469000	628000	480000	363000	330000	346000	232000	371000	274000	303000	298000	420000
Jur1119	345.047	C00942	Guanosine 3',5'-cyclic monophosphate	Nucleotide and its derivates	28600	31500	21700	32600	25500	9	9	9	9780	9	9550	28500	53000	46400	25400	28200	22600	49300	51000	43600	9	9	9	18000	12100	18700	59500	53200	45300	11600	9	16500
Jur1124	610.19	C09806	Hesperetin 7-O-neohesperidoside (Neohesperidin)	Flavanone	183000	195000	201000	216000	175000	85500	75000	52500	15900	14900	25000	4510	16100	31600	1230000	838000	1190000	165000	209000	107000	71600	76500	69700	346000	256000	375000	140000	135000	153000	135000	152000	82700
Jur1126	316.1	-	Protocatechuic acid O-glucoside	Catechin derivatives	2840000	2880000	2710000	2560000	2820000	914000	926000	834000	966000	1080000	1320000	1540000	1470000	1420000	1980000	1880000	1900000	6550000	9410000	6690000	2630000	2620000	3050000	4860000	4270000	4790000	2970000	3130000	3050000	6270000	5330000	6110000
Jur1132	338.1	-	1-O-p-Coumaroyl quinic acid	Quinate and its derivatives	1190000	1260000	1230000	1150000	1130000	5080000	4680000	5140000	2860000	2550000	1870000	1720000	2280000	2240000	1900000	1730000	1930000	53800	9	9	700000	698000	702000	9	9	9	1650000	1640000	1640000	23700	28700	26300
Jur1133	194.058	C01494	Ferulic acid	Hydroxycinnamoyl derivatives	103000	77300	87400	84600	79300	244000	284000	289000	119000	77400	67600	25200	52500	68400	83900	131000	126000	76400	76700	77100	152000	172000	169000	118000	124000	126000	76100	67400	83100	245000	289000	315000
Jur1136	866.1	-	Catechin-catechin-catechin	Catechin derivatives	2980000	2990000	2920000	2890000	2960000	1440000	982000	884000	426000	440000	387000	252000	119000	170000	2230000	1580000	2460000	9040000	9480000	9160000	1350000	1470000	1420000	6460000	6350000	6300000	5410000	5040000	4860000	2220000	2770000	3270000
Jur1141	550.2	-	Hesperetin O-malonylhexoside	Flavanone	548000	504000	466000	457000	473000	518000	462000	403000	243000	274000	350000	283000	266000	310000	166000	205000	173000	493000	476000	483000	684000	761000	713000	182000	170000	219000	454000	490000	475000	471000	480000	525000
Jur1143	360.129	-	Aminophylline	Alkaloids	699000	724000	705000	719000	725000	234000	212000	203000	373000	462000	555000	615000	533000	626000	25500	28500	32200	38500	9	9	9	9	26600	69100	90500	96500	29700	27300	27400	102000	94000	133000
Jur1144	132.042	C00489	Glutaric acid	Organic acids	153000	165000	161000	159000	214000	84800	88700	130000	54600	69400	64200	94600	80900	75800	114000	105000	88700	315000	335000	333000	139000	135000	96400	749000	687000	744000	75000	104000	65900	402000	384000	397000
Jur1145	162.016	C01127	4-Hydroxy-2-oxoglutaric acid	Organic acids	196000	261000	293000	244000	338000	265000	299000	355000	180000	242000	163000	160000	153000	130000	388000	428000	452000	265000	218000	336000	303000	251000	209000	418000	361000	395000	360000	323000	312000	9	9	9
Jur1147	466.1	-	Cyanidin O-syringic acid	Anthocyanins	139000	141000	139000	135000	159000	9	9	9	9	9	9	9	9	9	9	9	9	9	9	9	4050000	4430000	4650000	9	9	9	9	9	9	129000	146000	177000
Jur1150	131.058	-	N-Propionylglycine	Amino acid derivatives	123000	128000	173000	160000	188000	244000	279000	231000	133000	122000	76900	9	9	9	273000	301000	304000	281000	308000	327000	137000	172000	134000	347000	334000	369000	336000	337000	298000	105000	115000	127000
Jur1153	290.1	C03406	Argininosuccinate	Organic acids	229000	269000	232000	196000	179000	227000	279000	180000	227000	191000	225000	162000	199000	206000	229000	269000	218000	143000	146000	140000	184000	193000	188000	302000	323000	291000	157000	135000	89500	290000	319000	309000
Jur1155	622.1	-	Chrysoeriol O-rhamnosyl-O-glucuronic acid	Flavone	6530	8260	5200	5870	7770	7230	9810	9770	6510	9	3290	9	9	9	7510	10800	5380	11900	12400	13600	9	9	9	9370	11900	9600	29100	22600	26600	9	9	9
Jur1156	164.069	C01019	L-Fucose	Carbohydrates	75000	69200	61900	61500	55100	81900	74600	62300	51700	67900	62500	32000	34700	22000	63500	49200	68000	61600	64200	61300	107000	106000	119000	70100	78500	69600	82000	69500	75300	57500	53400	48700
Jur1159	658.1	-	Tricin 4'-O-(syringyl alcohol) ether 5-O-hexoside	Flavonolignan	35400	37700	41700	30400	33800	72600	74500	66900	59000	61600	45500	25100	36500	36600	52500	71500	39700	48600	59000	26300	28600	29000	27700	18400	18800	17000	38000	32500	38100	12900	18400	18900
Jur1164	576.127	C10237	Procyanidin A2	Proanthocyanidins	231000	294000	294000	257000	345000	199000	215000	186000	69200	9	9	58000	53300	48100	1830000	826000	1170000	542000	566000	1660000	235000	223000	250000	514000	333000	522000	233000	174000	158000	589000	193000	3420000
Jur1166	132.079	-	2-Hydroxyisocaproic acid	Organic acids	36300	14900	18200	36300	36900	22700	40800	56600	9	9	9	25800	40200	27400	85100	85100	88000	26900	20700	9	22000	16400	5010	63400	59400	51400	46000	44500	44100	20700	17900	20400
Jur1167	260.03	C00085	D-Fructose 6-phosphate	Carbohydrates	2080000	2310000	2220000	1950000	1910000	2690000	2460000	2920000	4210000	3110000	2320000	2890000	4080000	3730000	3090000	3350000	2220000	1860000	1880000	2000000	2530000	2520000	2380000	2410000	2490000	2310000	1830000	1530000	1450000	3340000	3490000	3480000
Jur1168	214.016	-	Deoxyribose 5-phosphate	Nucleotide and its derivates	114000	124000	95400	109000	99100	110000	96000	81100	146000	115000	193000	51900	97300	94200	174000	129000	152000	164000	186000	184000	33800	33600	32200	257000	237000	257000	85100	90900	96800	58300	54600	38900
Jur1171	174.089	C08278	Suberic acid	Organic acids	90800	88700	91600	78500	125000	126000	110000	128000	53800	9	9	9	9	9	315000	269000	301000	55600	9	61700	9	9	9	143000	97400	110000	81500	78300	69000	59400	50400	48100
Jur1175	164.069	C07326	1,5-Anhydro-D-glucitol	Alcohols and polyols	129000	136000	133000	113000	136000	114000	112000	113000	106000	126000	104000	37600	38900	28900	107000	98000	95800	107000	116000	93900	170000	190000	200000	126000	135000	126000	132000	116000	119000	78300	79300	79600
Jur1178	160.037	C00322	Oxoadipic acid	Organic acids	40400	35100	32700	43100	37400	33600	45300	23800	17000	20400	18400	31800	19300	31400	61800	64900	61100	65200	61100	69500	77400	40200	65800	74000	76800	89800	73600	75700	77400	42200	50200	44800
Jur1185	308	-	L-Glutamine O-hexside	Amino acid derivatives	19800	32000	22600	18500	19200	12100	20400	15700	33700	19600	16700	22300	26100	20600	13200	19100	16800	50200	30500	37900	52600	56400	47900	21400	16800	21400	37900	38300	29300	45200	45600	38800
Jur1186	324.036	C00105	Uridine 5'-monophosphate	Nucleotide and its derivates	67600	79800	62600	80600	70200	19600	21200	26500	26600	41700	42200	121000	197000	156000	59800	82700	62300	129000	95700	152000	49800	52100	47100	56400	49900	69200	104000	119000	106000	64500	53700	73900
Jur1188	280.106	-	Asp-phe	Amino acid derivatives	20300	27100	20700	24400	24800	9	9	9	11300	12300	20800	27400	39200	35700	23300	33300	19700	98400	85200	108000	9	9	54900	32400	28300	32300	57600	49200	47600	53500	54400	76800
Jur1194	307.057	C00239	2'-Deoxycytidine-5'-monophosphate	Nucleotide and its derivates	44500	58500	49100	41500	42400	31100	55400	42900	188000	54600	75400	68100	131000	106000	31800	43000	35800	32300	30900	40000	54000	41100	48500	37400	52600	49800	45300	58600	47200	30400	29700	20400
Jur1197	338.1	-	4-Hydroxy-7-methoxycoumarin-beta-rhamnoside	Coumarins	30100	34900	36800	27800	32100	15500	20600	20000	12400	13000	9650	7810	14800	15000	35500	42700	32200	29300	25700	32300	47000	55600	58300	33500	32400	24000	68000	67900	49200	211000	265000	280000
Jur1203	131.095	C00123	L-Leucine	Amino acids	175000	211000	186000	185000	185000	314000	411000	510000	33400	35500	42100	138000	131000	94100	265000	278000	330000	140000	146000	162000	96300	87000	90900	186000	172000	166000	177000	195000	164000	175000	179000	183000
Jur1204	104.047	-	¦Á-Hydroxyisobutyric acid	Organic acids	26400	31600	21500	24400	29400	14000	15700	17700	18700	23600	33000	44400	44800	52000	9	9	9	14300	12600	11800	19800	23300	20300	9	9	9	11900	12600	11100	31600	27400	27000
Jur1216	116.011	C01384	Maleic acid	Organic acids	62500	82000	66400	63400	65500	67000	68000	64700	55900	50400	59100	40600	35500	49000	85100	73700	71900	84400	80400	93500	79900	9	72200	67700	78100	75800	68700	64700	85500	67100	9	63400
Jur1218	576.127	-	Procyanidin A1	Proanthocyanidins	75100	97000	81800	64200	80800	125000	119000	86400	9	9	12700	9	9	9	190000	117000	180000	103000	120000	142000	9	9	30800	204000	197000	185000	65900	55300	50900	9	9	107000
Jur1222	363.1	C00144	Guanosine 5'-monophosphate	Nucleotide and its derivates	26200	27100	21300	26900	27700	21300	36000	25400	9060	15900	15900	33800	49500	35600	49300	89900	55600	30000	23700	28600	42800	46900	28500	87700	97000	98000	24400	23800	18200	42200	51300	49100
Jur1223	363.058	-	Guanosine monophosphate	Nucleotide and its derivates	14000	17000	14900	15900	13500	8100	16500	13300	5740	5300	10800	20400	34200	33900	25900	46400	26000	19100	14000	17200	13000	20300	13000	45700	43400	45400	13200	12400	11700	20700	21900	26200
Jur1225	131.095	C00407	L-Isoleucine	Amino acids	118000	148000	160000	141000	143000	213000	279000	363000	37700	27800	37600	114000	107000	68100	213000	182000	210000	148000	128000	150000	68100	53100	62700	101000	96500	96200	165000	160000	140000	126000	140000	145000
Jur1226	198	C05584	4-Hydroxy-3-methoxymandelate	Organic acids	36900	42700	35600	38600	43400	46300	70500	52400	30500	26900	47800	26300	52700	49600	50300	66700	42200	49000	24700	40800	9	9	9	35700	40200	44300	45400	38400	41100	9	9	9
Jur1233	301.1	C04256	N-Acetylglucosamine 1-phosphate	Others	60100	68500	62100	74500	62100	204000	227000	167000	24400	26500	36700	9	9	9	281000	210000	283000	191000	248000	169000	9	9	9	351000	251000	376000	120000	131000	111000	9	9	9
Jur1239	244.088	C00120	Biotin	Vitamins	10400	8540	7590	7120	7450	16100	15100	17800	9	9	9	9	9	9	22500	16800	20300	6440	9150	9	9	9	9	9	9	9	23900	26300	18500	9	9	9
Jur1240	129.079	C00408	L-Pipecolic acid	Amino acid derivatives	72800	85700	80000	82700	94200	52600	31600	40400	19200	31500	38900	50600	62900	59900	92000	67500	77800	111000	164000	132000	147000	144000	154000	57900	50800	56600	70800	80100	68600	154000	153000	166000
Jur1252	250.062	C00669	¦Ã-Glu-Cys	Amino acid derivatives	7890	5890	8180	7050	8650	7150	8870	26200	9	9	9	8760	9	9	55600	63600	54600	9	9	9	9	9	9	114000	121000	122000	9	9	9	9	9	9
Jur1253	169.998	-	Dl-Glyceraldehyde3-phosphate	Others	91200	88400	74100	84900	50400	91200	158000	140000	71600	54000	83900	50000	83800	49200	140000	158000	130000	133000	83900	118000	95100	91100	86600	219000	214000	141000	81200	119000	97400	72200	90300	73500
Jur1257	117.079	C00183	L-Valine	Amino acids	146000	155000	183000	145000	140000	325000	313000	285000	270000	155000	163000	78600	102000	139000	406000	381000	213000	241000	216000	144000	140000	122000	141000	198000	215000	242000	224000	207000	176000	121000	121000	133000
Jur1263	174.1	C01047	L-Theanine	Amino acids	13200	12800	14000	11400	11300	11200	5770	4560	5720	6820	11000	20300	14400	9830	5280	2870	6510	9	9550	6080	9220	10600	8010	9	6520	5970	2780	5600	4820	9610	8430	7410
Jur1270	348.194	C06094	Gibberellin A53	Phytohormones	6310	7180	8070	8030	7460	9	9	9	9	9	9	9	9	9	9	9	9	9	9	9	9	6730	9	9	9	9	9	9	9	105000	80700	105000
Jur1271	131.058	C01157	trans-4-Hydroxy-L-proline	Amino acid derivatives	6480	7530	6800	6040	5130	7010	6230	6510	8490	11900	10300	8440	7480	11100	5070	6980	4840	3230	9340	4100	6050	4770	4020	7030	8410	3870	4540	3510	4890	3540	3010	4100
Jur1274	166.049	C16357	3-Methylxanthine	Nucleotide and its derivates	67600	74800	52300	61900	63900	23500	21400	21200	59400	46500	50500	80500	190000	192000	22000	19300	22400	168000	136000	156000	9	9	9	32400	32600	36900	253000	260000	251000	9	9	9
Jur1280	111.032	C05942	Pyrrole-2-carboxylic acid	Amino acid derivatives	2840	5310	5540	4850	6860	9	9	9	7240	9	9	8030	10100	8570	6270	6960	7400	9	9	9	9	16200	19300	9	9	5290	11900	11400	14000	10800	11400	14000
Jur1286	192.042	C01752	Scopoletin (7-Hydroxy-5-methoxycoumarin)	Coumarins	38100	41400	36900	33200	31400	9	9	9	9	9	9	9	9	9	13300	13200	14900	27000	30700	27500	9	9	9	505000	644000	421000	9	9	10800	32500	32300	29500
Jur1288	119.058	C00263	L-Homoserine	Amino acids	11000	7840	13400	11300	13200	10600	12100	19300	13100	8780	14200	22300	17100	15000	5520	8180	7650	4670	9	6080	6420	10100	7350	9	3350	9	4960	5500	2900	6500	8540	9280
Jur1289	238.084	-	3,4,5-Trimethoxycinnamic acid	Hydroxycinnamoyl derivatives	14000	11900	11400	12400	13200	37100	35500	36500	25400	31600	57300	29000	32400	31200	17700	18200	14600	3380	3230	3210	12300	13800	14700	9	9	9	6780	7680	8410	9	9	9
Jur1297	252.1	C05512	2'-Deoxyinosine	Nucleotide and its derivates	12900	21800	18000	21300	25200	17000	23500	19000	9650	18600	14700	20100	29900	19900	37500	52400	37800	42500	24200	32500	28100	27000	26200	34300	30100	29600	60100	45200	42200	25900	25000	26000
Jur1299	141.019	-	O-Phosphorylethanolamine	Others	51400	48200	48000	48100	51300	132000	141000	138000	11100	10900	9220	33100	53500	57100	84900	107000	91800	43000	45700	39200	32000	35100	37500	100000	97000	101000	61100	60200	52300	62500	62100	61000
Jur1312	666.1	-	O-Caffeoyl maltotriose	Hydroxycinnamoyl derivatives	63000	64100	57700	64900	73300	9	9	2420	4760	9300	24000	90500	138000	58000	5090	4480	3810	5040	3570	4120	56400	55300	42700	4600	3070	3410	4040	5300	7550	47700	48300	43300
Jur1316	228.079	C03582	Resveratrol	Hydroxycinnamoyl derivatives	5640	4810	6080	5520	6610	9	9	9	9	9	9	9	9	9	9	9	9	9	9	9	9	9	9	9130	9	9	9	9	9	9	9	5570
Jur1326	198.053	-	Ethyl gallate	Benzoic acid derivatives	8930	12200	8430	11100	13800	6250	9	7420	9	9	9	9	9	9	9	9	6400	9	9	9	5170	6350	9	12100	9	13900	9	9	9	3520	9	9
