# Supplementary material for: Transcriptomic and metabolomic profiling provide novel insights into fruit development and flesh coloration in Prunus mira Koehne, a special wild peach species
Source: BMC Plant Biol. 2019 Nov 1;19:463. doi: 10.1186/s12870-019-2074-6 (PMC6825364; doi:10.1186/s12870-019-2074-6)
Supplement: Supplementary file 16 — Additional file 16: Table S11. List of the differential accumulated metabolites between the 3 Prunus mira fruit types (PMHF, PMHR and PMHY) representing the ‘core metabolome’ and their expression fold change between group comparisons during the fruit ripening stage. (XLSX 15 kb) [file 12870_2019_2074_MOESM16_ESM.xlsx]

## Sheet: Feuil1
Compound	Name	Class	PMHF vs PMHR	PMHF vs PMHY	PMHR vs PMHY
Jur969	Xylitol	Alcohols and polyols	-10.95	-1.74	9.21
Jur899	Esculetin O-quinacyl esculetin O-quinic acid	Coumarins	-2.79	-20.05	-17.26
Jur888	Homovanilloyl quinic acid	Quinate and its derivatives	-3.34	-14.09	-10.75
Jur80	Cyanidin 3-O-rutinoside (Keracyanin)	Anthocyanins	9.17	3.04	-6.13
Jur487	Petunidin 3-O-glucoside	Anthocyanins	-14.06	-2.64	11.42
Jur45	3-O-Feruloyl quinic acid	Quinate and its derivatives	-2.79	-16.24	-13.45
Jur221	O-Feruloyl quinic acid	Quinate and its derivatives	-14.62	-5.32	9.29
Jur189	Syringetin 7-O-hexoside	Flavone	12.87	16.86	3.98
Jur181	Syringetin 5-O-hexoside	Flavone	12.98	16.94	3.95
Jur1147	Cyanidin O-syringic acid	Anthocyanins	18.89	14.03	-4.86
Jur1143	Aminophylline	Alkaloids	-6.05	-2.43	3.62
Jur1119	Guanosine 3',5'-cyclic monophosphate	Nucleotide and its derivates	-12.2	-2.18	10.02
Jur1103	Esculin (6,7-Dihydroxycoumarin-6-glucoside)	Coumarins	3.02	7.33	4.31
Jur1074	Sinapyl alcohol	Hydroxycinnamoyl derivatives	15.43	12.45	-2.98
Jur929	Cyanidin 3-O-glucoside (Kuromanin)	Anthocyanins	15.34	2	-13.34
Jur1034	N-[(-)-Jasmonoyl]-(L)-Isoleucine (JA-L-Ile)	Phytohormones	2.94	9.99	7.05
Jur1017	(+)-Jasmonic acid (JA)	Phytohormones	1.25	7.93	6.68
Jur1286	Scopoletin (7-Hydroxy-5-methoxycoumarin)	Coumarins	8.99877	11.7701	2.77131
Jur145	Caffeic aldehyde	Hydroxycinnamoyl derivatives	2.3	1.17945	1.12055
Jur1085	Coniferin	Hydroxycinnamoyl derivatives	-15.4	-18.8981	3.49806
Jur781	L-Phenylalanine	Amino acids	2.95	1.07441	1.87559
Jur1094	p-Coumaryl alcohol	Hydroxycinnamoyl derivatives	2.1	-1.43169	3.53169
Jur690	p-Coumaraldehyde	Hydroxycinnamoyl derivatives	18.1767	15.0438	3.13296
Jur627	Liquiritigenin	Flavanone	1.2491	2	3.2491
Jur958	Naringenin 7-O-glucoside (Prunin)	Flavanone	-2.3509	-1.10765	1.24324
Jur1091	Prunetin	Isoflavone	3	1.34191	1.65809
Jur1133	Ferulic acid	Hydroxycinnamoyl derivatives	4	2.53881	1.46119
Jur1014	Coniferyl alcohol	Hydroxycinnamoyl derivatives	2.73579	5.30895	-2.57316
Jur613	Sinapoyl malate	Organic acids	19.6091	16.0843	3.52477
Jur1124	Hesperetin 7-O-neohesperidoside (Neohesperidin)	Flavanone	1.14	2.82396	-1.68396
Jur1001	Dihydroquercetin (Taxifolin)	Flavonol	3.92483	2.12152	1.80331
Jur799	Afzelechin (3,5,7,4'-Tetrahydroxyflavan)	Flavanone	1.5	3.92587	-2.42587
Jur1066	Aromadedrin (Dihydrokaempferol)	Flavonol	11.6186	13.7932	-2.17464
Jur1068	Pinocembrin (Dihydrochrysin)	Flavanone	12.1939	16.7435	-4.54961
Jur813	Kaempferol 3-O-glucoside (Astragalin)	Flavonol	3.95834	2.92332	1.03502
Jur956	Chrysoeriol	Flavone	11.8647	10.0362	1.82853
Jur976	L-(-)-Tyrosine	Amino acids	-2.7675	-1.3	-1.4675
Jur329	Chrysin	Flavone	2.3724	1.1	1.2724
Jur861	Peonidin O-malonylhexoside	Anthocyanins	-13.595	-11.595	-2
Jur1061	7-Methylxanthine	Nucleotide and its derivates	-17.5789	-4.82493	12.7539
