# Supplementary material for: Transcriptomic and metabolomic profiling provide novel insights into fruit development and flesh coloration in Prunus mira Koehne, a special wild peach species
Source: BMC Plant Biol. 2019 Nov 1;19:463. doi: 10.1186/s12870-019-2074-6 (PMC6825364; doi:10.1186/s12870-019-2074-6)
Supplement: Supplementary file 17 — Additional file 17: Table S12. List of genes showing a high correlation (R2 > 0.9) with the 5 anthocyanins detected as important molecules involved in the fruit flesh coloration in Prunus mira. (XLSX 68 kb) [file 12870_2019_2074_MOESM17_ESM.xlsx]

## Sheet: Feuil1
Gene	Meta		gene4493	1	Jur861		gene23130	1	Jur1147		gene1218	1	Jur929		gene24233	1	Jur80
gene18118	Jur487		gene15016	1	Jur861		gene24805	1	Jur1147		gene4133	1	Jur929		gene25033	1	Jur80
gene22400	Jur487		gene16277	1	Jur861		gene19807	1	Jur1147		gene14741	1	Jur929		gene13988	0.999999	Jur80
gene13598	Jur487		Prunus_persica_newGene_2263	1	Jur861		Prunus_persica_newGene_1385	1	Jur1147		gene5037	1	Jur929		gene25653	0.999998	Jur80
gene9742	Jur487		gene5203	1	Jur861		gene1666	0.999999	Jur1147		gene25123	1	Jur929		gene2574	0.999998	Jur80
gene22398	Jur487		gene11187	1	Jur861		gene13156	0.999999	Jur1147		gene20673	0.999999	Jur929		gene26093	0.999998	Jur80
gene22193	Jur487		gene969	1	Jur861		gene19740	0.999999	Jur1147		gene5717	0.999999	Jur929		gene18023	0.999997	Jur80
gene4058	Jur487		Prunus_persica_newGene_2146	1	Jur861		gene25773	0.999998	Jur1147		gene15864	0.999999	Jur929		gene16107	0.999997	Jur80
gene10428	Jur487		gene23696	1	Jur861		gene14793	0.999998	Jur1147		gene11009	0.999999	Jur929		gene4519	0.999996	Jur80
gene17275	Jur487		gene22674	1	Jur861		gene4731	0.999998	Jur1147		gene229	0.999998	Jur929		gene20737	0.999996	Jur80
gene1260	Jur487		Prunus_persica_newGene_715	1	Jur861		gene3844	0.999997	Jur1147		gene25355	0.999997	Jur929		Prunus_persica_newGene_979	0.999992	Jur80
gene1976	Jur487		Prunus_persica_newGene_216	1	Jur861		gene2912	0.999997	Jur1147		gene7770	0.999996	Jur929		gene19717	0.999989	Jur80
gene10228	Jur487		gene6229	1	Jur861		gene14826	0.999996	Jur1147		gene8996	0.999996	Jur929		gene427	0.999989	Jur80
gene12119	Jur487		Prunus_persica_newGene_3238	1	Jur861		gene19823	0.999994	Jur1147		gene11716	0.999996	Jur929		gene1389	0.999988	Jur80
gene844	Jur487		gene1676	1	Jur861		gene21459	0.999993	Jur1147		gene6265	0.999996	Jur929		gene1713	0.999987	Jur80
gene8201	Jur487		gene25517	1	Jur861		gene17645	0.999993	Jur1147		gene5735	0.999995	Jur929		gene6678	0.999985	Jur80
gene2862	Jur487		gene23016	1	Jur861		gene19722	0.999992	Jur1147		gene14653	0.999993	Jur929		gene3892	0.999977	Jur80
gene2281	Jur487		gene5833	1	Jur861		gene5726	0.999992	Jur1147		gene4195	0.999992	Jur929		gene22825	0.999975	Jur80
gene16639	Jur487		gene17561	1	Jur861		gene19619	0.999992	Jur1147		gene19190	0.999992	Jur929		gene13820	0.999974	Jur80
gene25830	Jur487		gene6285	1	Jur861		gene13082	0.99999	Jur1147		gene22159	0.999992	Jur929		gene2951	0.999972	Jur80
gene4661	Jur487		Prunus_persica_newGene_144	1	Jur861		gene16646	0.999988	Jur1147		gene14192	0.999991	Jur929		gene8303	0.999971	Jur80
gene13464	Jur487		gene22832	1	Jur861		gene5153	0.999988	Jur1147		gene25170	0.999991	Jur929		gene20799	0.99997	Jur80
gene11477	Jur487		Prunus_persica_newGene_486	1	Jur861		gene19239	0.999987	Jur1147		gene368	0.99999	Jur929		gene13660	0.99997	Jur80
gene20909	Jur487		Prunus_persica_newGene_2240	1	Jur861		gene17718	0.999987	Jur1147		gene21099	0.999989	Jur929		gene23448	0.999964	Jur80
gene18413	Jur487		Prunus_persica_newGene_1858	1	Jur861		gene1	0.999986	Jur1147		gene7838	0.999987	Jur929		gene45	0.999963	Jur80
gene2009	Jur487		gene23697	1	Jur861		gene12077	0.999986	Jur1147		gene11712	0.999986	Jur929		gene25809	0.999957	Jur80
gene23062	Jur487		gene22299	1	Jur861		gene3725	0.999985	Jur1147		gene12131	0.999985	Jur929		gene5545	0.999952	Jur80
gene15757	Jur487		Prunus_persica_newGene_1707	1	Jur861		gene15611	0.999981	Jur1147		gene3740	0.999985	Jur929		gene1572	0.999947	Jur80
gene10590	Jur487		gene14431	1	Jur861		gene21987	0.999976	Jur1147		gene1987	0.999985	Jur929		gene21799	0.999946	Jur80
gene3394	Jur487		gene2807	1	Jur861		gene11736	0.999975	Jur1147		gene103	0.999983	Jur929		gene20548	0.999945	Jur80
Prunus_persica_newGene_401	Jur487		Prunus_persica_newGene_371	1	Jur861		gene15718	0.999974	Jur1147		gene11580	0.999982	Jur929		gene23495	0.999943	Jur80
gene10888	Jur487		Prunus_persica_newGene_1556	1	Jur861		gene3159	0.999972	Jur1147		gene21591	0.999981	Jur929		gene2528	0.999935	Jur80
gene18268	Jur487		Prunus_persica_newGene_2169	1	Jur861		gene733	0.999971	Jur1147		gene23539	0.999981	Jur929		gene4119	0.999935	Jur80
gene16962	Jur487		gene7238	1	Jur861		gene19540	0.999966	Jur1147		gene2761	0.999978	Jur929		gene22364	0.999934	Jur80
gene11662	Jur487		Prunus_persica_newGene_1811	1	Jur861		gene788	0.999963	Jur1147		gene9018	0.999978	Jur929		gene8804	0.999932	Jur80
gene13096	Jur487		gene9452	1	Jur861		gene19992	0.999961	Jur1147		Prunus_persica_newGene_1395	0.999978	Jur929		gene1889	0.999931	Jur80
gene36	Jur487		Prunus_persica_newGene_2736	1	Jur861		gene7594	0.999961	Jur1147		gene21726	0.999977	Jur929		gene20104	0.999927	Jur80
gene25573	Jur487		gene9279	1	Jur861		gene4077	0.999959	Jur1147		gene9140	0.999977	Jur929		gene3563	0.999926	Jur80
gene8609	Jur487		gene14140	1	Jur861		gene23881	0.999958	Jur1147		gene4305	0.999974	Jur929		Prunus_persica_newGene_2155	0.999925	Jur80
gene5817	Jur487		Prunus_persica_newGene_2227	1	Jur861		gene280	0.999957	Jur1147		gene23194	0.999972	Jur929		gene20897	0.999923	Jur80
gene1408	Jur487		gene23687	1	Jur861		gene22521	0.999956	Jur1147		gene11104	0.999971	Jur929		gene18213	0.99992	Jur80
gene4051	Jur487		gene5813	1	Jur861		gene23702	0.999954	Jur1147		gene5395	0.99997	Jur929		gene14268	0.99992	Jur80
gene906	Jur487		gene8358	1	Jur861		gene14987	0.999953	Jur1147		gene7725	0.999969	Jur929		gene5599	0.999919	Jur80
gene16556	Jur487		gene771	1	Jur861		gene25749	0.99995	Jur1147		gene9765	0.999965	Jur929		gene789	0.999914	Jur80
Prunus_persica_newGene_2633	Jur487		gene18991	1	Jur861		gene15778	0.999945	Jur1147		Prunus_persica_newGene_1392	0.999961	Jur929		gene23144	0.999913	Jur80
gene15153	Jur487		Prunus_persica_newGene_1715	1	Jur861		gene13232	0.999941	Jur1147		gene9597	0.99996	Jur929		gene5677	0.999912	Jur80
gene14024	Jur487		Prunus_persica_newGene_1445	1	Jur861		gene18060	0.999941	Jur1147		gene3248	0.999957	Jur929		gene8020	0.999909	Jur80
gene7166	Jur487		gene7780	1	Jur861		gene2992	0.99994	Jur1147		gene12204	0.999957	Jur929		gene4448	0.999906	Jur80
gene13795	Jur487		gene507	1	Jur861		gene16877	0.999937	Jur1147		gene17360	0.999956	Jur929		gene13005	0.999902	Jur80
gene12723	Jur487		Prunus_persica_newGene_413	1	Jur861		gene12494	0.999934	Jur1147		gene632	0.999955	Jur929		gene19679	0.999902	Jur80
gene14724	Jur487		Prunus_persica_newGene_1029	1	Jur861		gene12504	0.999933	Jur1147		gene17003	0.999954	Jur929		gene2155	0.999899	Jur80
gene2589	Jur487		gene5446	1	Jur861		gene226	0.999932	Jur1147		gene19257	0.999952	Jur929		gene3128	0.999893	Jur80
gene18173	Jur487		gene7336	1	Jur861		gene9419	0.999931	Jur1147		gene1605	0.999952	Jur929		gene9186	0.999893	Jur80
gene17392	Jur487		gene23790	1	Jur861		gene556	0.99993	Jur1147		gene17230	0.999952	Jur929		gene12692	0.999892	Jur80
gene11325	Jur487		Prunus_persica_newGene_1076	1	Jur861		gene1101	0.999927	Jur1147		gene4180	0.999949	Jur929		gene4931	0.999887	Jur80
gene5821	Jur487		Prunus_persica_newGene_2423	1	Jur861		gene25265	0.999925	Jur1147		gene21772	0.999948	Jur929		gene1496	0.999886	Jur80
gene23521	Jur487		Prunus_persica_newGene_3351	1	Jur861		gene17924	0.999925	Jur1147		gene15008	0.999944	Jur929		gene24053	0.999883	Jur80
gene18352	Jur487		gene18205	1	Jur861		Prunus_persica_newGene_3038	0.999922	Jur1147		gene9847	0.999944	Jur929		gene9329	0.999881	Jur80
gene8711	Jur487		gene21107	1	Jur861		gene10763	0.99992	Jur1147		gene25362	0.999944	Jur929		gene18329	0.999879	Jur80
gene9999	Jur487		gene6133	1	Jur861		gene21498	0.999913	Jur1147		gene5684	0.999936	Jur929		gene7997	0.999856	Jur80
gene13866	Jur487		Prunus_persica_newGene_114	1	Jur861		gene2423	0.999912	Jur1147		gene15589	0.999935	Jur929		gene14719	0.999855	Jur80
gene2455	Jur487		gene11383	1	Jur861		gene21971	0.999911	Jur1147		gene22979	0.999934	Jur929		gene13800	0.999851	Jur80
gene16694	Jur487		gene11423	1	Jur861		gene6433	0.999907	Jur1147		gene5257	0.999932	Jur929		gene22678	0.999849	Jur80
gene14032	Jur487		Prunus_persica_newGene_2587	1	Jur861		gene9531	0.999904	Jur1147		gene23968	0.999929	Jur929		gene12382	0.999831	Jur80
gene22537	Jur487		gene2354	1	Jur861		gene19006	0.999903	Jur1147		gene7031	0.999926	Jur929		gene2731	0.999821	Jur80
gene1442	Jur487		gene23693	1	Jur861		gene20247	0.999899	Jur1147		gene22184	0.99992	Jur929		gene608	0.999812	Jur80
gene17544	Jur487		Prunus_persica_newGene_2622	1	Jur861		gene18736	0.999894	Jur1147		gene18488	0.999919	Jur929		gene16215	0.999812	Jur80
gene13763	Jur487		gene4293	1	Jur861		gene11351	0.999884	Jur1147		gene15655	0.999918	Jur929		gene16972	0.99981	Jur80
gene16568	Jur487		Prunus_persica_newGene_2588	1	Jur861		gene16659	0.999882	Jur1147		gene17197	0.999916	Jur929		gene4995	0.999809	Jur80
gene17070	Jur487		Prunus_persica_newGene_649	1	Jur861		gene24803	0.999882	Jur1147		gene24577	0.999912	Jur929		gene7150	0.999802	Jur80
gene20674	Jur487		gene5447	1	Jur861		gene6719	0.999879	Jur1147		gene1493	0.99991	Jur929		gene8549	0.999793	Jur80
gene1028	Jur487		gene14813	1	Jur861		gene8632	0.999874	Jur1147		gene14256	0.999908	Jur929		gene15211	0.999791	Jur80
gene17232	Jur487		gene17787	1	Jur861		gene12134	0.999872	Jur1147		gene25113	0.999907	Jur929		gene22090	0.999791	Jur80
gene10180	Jur487		gene18610	1	Jur861		gene5634	0.999864	Jur1147		gene16304	0.999907	Jur929		gene18267	0.999789	Jur80
gene238	Jur487		Prunus_persica_newGene_1339	1	Jur861		gene23625	0.999862	Jur1147		gene10018	0.999901	Jur929		gene815	0.999773	Jur80
gene5244	Jur487		Prunus_persica_newGene_2334	1	Jur861		gene12691	0.999861	Jur1147		gene11780	0.999896	Jur929		gene25620	0.999771	Jur80
gene20410	Jur487		gene8141	1	Jur861		gene24984	0.999857	Jur1147		gene1221	0.999889	Jur929		gene13859	0.999768	Jur80
gene10374	Jur487		gene24071	1	Jur861		gene24856	0.999854	Jur1147		gene3106	0.999887	Jur929		gene19290	0.999765	Jur80
gene7305	Jur487		Prunus_persica_newGene_881	1	Jur861		gene26019	0.999853	Jur1147		gene3018	0.999881	Jur929		gene18806	0.999761	Jur80
gene2503	Jur487		gene113	1	Jur861		gene26181	0.999851	Jur1147		gene16213	0.999879	Jur929		gene1078	0.999755	Jur80
Prunus_persica_newGene_2175	Jur487		Prunus_persica_newGene_2813	1	Jur861		gene3966	0.99985	Jur1147		gene10293	0.999877	Jur929		gene7912	0.999749	Jur80
gene19528	Jur487		Prunus_persica_newGene_1504	1	Jur861		gene22687	0.999844	Jur1147		gene3039	0.999877	Jur929		gene12229	0.999732	Jur80
gene10852	Jur487		gene967	1	Jur861		gene25708	0.999843	Jur1147		gene14951	0.999876	Jur929		gene22339	0.99972	Jur80
gene7044	Jur487		Prunus_persica_newGene_1363	1	Jur861		gene8092	0.999841	Jur1147		gene9793	0.999873	Jur929		gene474	0.999711	Jur80
gene5042	Jur487		gene23900	1	Jur861		gene22052	0.99984	Jur1147		gene5622	0.999873	Jur929		gene24884	0.999705	Jur80
gene6453	Jur487		gene4463	1	Jur861		gene9846	0.999839	Jur1147		gene14633	0.999871	Jur929		gene23221	0.9997	Jur80
gene1534	Jur487		gene23698	1	Jur861		gene1444	0.999837	Jur1147		gene16883	0.99987	Jur929		gene2017	0.999694	Jur80
gene23505	Jur487		gene21209	1	Jur861		gene15084	0.999835	Jur1147		gene12880	0.999861	Jur929		gene9571	0.999664	Jur80
gene2079	Jur487		Prunus_persica_newGene_2546	1	Jur861		gene19151	0.99983	Jur1147		gene1364	0.99986	Jur929		Prunus_persica_newGene_1197	0.999659	Jur80
gene13809	Jur487		gene966	1	Jur861		gene3519	0.999826	Jur1147		gene18440	0.99986	Jur929		gene14033	0.999627	Jur80
gene17302	Jur487		gene11820	1	Jur861		gene1538	0.99982	Jur1147		gene1492	0.999859	Jur929		gene19813	0.999621	Jur80
gene193	Jur487		gene21714	1	Jur861		gene16344	0.99982	Jur1147		gene11709	0.999848	Jur929		gene8588	0.999612	Jur80
gene24459	Jur487		gene7261	1	Jur861		gene861	0.999815	Jur1147		gene8534	0.999848	Jur929		gene20696	0.999611	Jur80
gene18052	Jur487		Prunus_persica_newGene_904	1	Jur861		gene149	0.999814	Jur1147		gene3126	0.999848	Jur929		gene8318	0.99961	Jur80
gene2824	Jur487		Prunus_persica_newGene_1305	1	Jur861		gene23072	0.999812	Jur1147		gene25905	0.999846	Jur929		gene14127	0.999607	Jur80
gene22429	Jur487		gene20214	1	Jur861		gene19824	0.999811	Jur1147		gene5724	0.999839	Jur929		gene4442	0.999607	Jur80
gene13842	Jur487		gene25173	1	Jur861		Prunus_persica_newGene_2498	0.999792	Jur1147		gene16448	0.999836	Jur929		gene12022	0.999595	Jur80
gene24562	Jur487		gene16953	1	Jur861		gene11690	0.999787	Jur1147		gene8533	0.999834	Jur929		gene22145	0.999594	Jur80
gene20434	Jur487		gene15005	1	Jur861		gene17484	0.999786	Jur1147		gene4693	0.999833	Jur929		Prunus_persica_newGene_1113	0.999589	Jur80
gene13246	Jur487		Prunus_persica_newGene_2650	1	Jur861		Prunus_persica_newGene_3185	0.999783	Jur1147		gene191	0.999825	Jur929		gene6950	0.99958	Jur80
gene8949	Jur487		Prunus_persica_newGene_3288	1	Jur861		gene22895	0.99978	Jur1147		gene1236	0.999824	Jur929		gene7454	0.999572	Jur80
gene9370	Jur487		gene19362	1	Jur861		gene15668	0.99978	Jur1147		gene15169	0.999814	Jur929		gene10976	0.999561	Jur80
gene3079	Jur487		gene25158	1	Jur861		gene2349	0.999773	Jur1147		gene18004	0.999803	Jur929		gene5537	0.999553	Jur80
gene19489	Jur487		Prunus_persica_newGene_309	1	Jur861		gene23734	0.999767	Jur1147		gene20602	0.999799	Jur929		gene830	0.999552	Jur80
gene15469	Jur487		Prunus_persica_newGene_978	1	Jur861		gene18909	0.999763	Jur1147		gene12656	0.999791	Jur929		gene5355	0.999548	Jur80
gene19650	Jur487		Prunus_persica_newGene_2728	1	Jur861		gene19160	0.999762	Jur1147		gene18133	0.999785	Jur929		gene2656	0.999544	Jur80
gene4447	Jur487		Prunus_persica_newGene_422	1	Jur861		Prunus_persica_newGene_2140	0.999761	Jur1147		gene17680	0.999782	Jur929		gene25337	0.999543	Jur80
gene8260	Jur487		Prunus_persica_newGene_378	1	Jur861		gene10496	0.999757	Jur1147		gene2938	0.999779	Jur929		gene25411	0.999534	Jur80
gene3839	Jur487		Prunus_persica_newGene_429	1	Jur861		gene7359	0.999756	Jur1147		gene17291	0.999773	Jur929		gene1210	0.999524	Jur80
gene24620	Jur487		Prunus_persica_newGene_615	1	Jur861		gene6184	0.999755	Jur1147		gene4863	0.999767	Jur929		gene15128	0.999498	Jur80
gene13330	Jur487		Prunus_persica_newGene_1054	1	Jur861		gene25011	0.999754	Jur1147		gene2544	0.999753	Jur929		gene4287	0.999482	Jur80
gene15918	Jur487		Prunus_persica_newGene_2001	1	Jur861		gene14213	0.999752	Jur1147		gene7249	0.999749	Jur929		gene9337	0.999481	Jur80
gene7875	Jur487		Prunus_persica_newGene_3095	1	Jur861		gene3677	0.999752	Jur1147		gene21185	0.999745	Jur929		gene19897	0.999474	Jur80
gene2283	Jur487		Prunus_persica_newGene_417	1	Jur861		gene3639	0.999752	Jur1147		gene23714	0.999738	Jur929		gene10722	0.999473	Jur80
gene24709	Jur487		Prunus_persica_newGene_3094	1	Jur861		gene10571	0.999738	Jur1147		gene5765	0.999734	Jur929		gene19933	0.999473	Jur80
gene11218	Jur487		gene21010	1	Jur861		gene5625	0.999735	Jur1147		gene12369	0.999727	Jur929		gene18178	0.999468	Jur80
gene1318	Jur487		gene1006	1	Jur861		gene6752	0.999733	Jur1147		gene25698	0.999724	Jur929		gene8024	0.999465	Jur80
gene16892	Jur487		gene8189	1	Jur861		gene7583	0.99973	Jur1147		gene9262	0.999722	Jur929		gene22659	0.999445	Jur80
gene11585	Jur487		gene13891	1	Jur861		gene19630	0.999723	Jur1147		gene22127	0.999719	Jur929		gene4620	0.999444	Jur80
gene3382	Jur487		gene11239	1	Jur861		gene14868	0.999718	Jur1147		gene17711	0.999712	Jur929		gene5986	0.999436	Jur80
gene26178	Jur487		Prunus_persica_newGene_802	1	Jur861		gene22385	0.999717	Jur1147		gene10518	0.999708	Jur929		gene18374	0.999431	Jur80
gene7983	Jur487		gene6809	1	Jur861		gene25108	0.999717	Jur1147		gene23861	0.999694	Jur929		gene20340	0.999429	Jur80
gene8287	Jur487		gene2871	1	Jur861		gene10953	0.999701	Jur1147		gene24281	0.999691	Jur929		gene2210	0.999421	Jur80
gene2823	Jur487		gene13753	1	Jur861		gene23060	0.999697	Jur1147		gene34	0.99969	Jur929		gene1804	0.99942	Jur80
gene24332	Jur487		gene13712	1	Jur861		gene5691	0.999689	Jur1147		gene17752	0.99969	Jur929		gene4697	0.999406	Jur80
gene26145	Jur487		gene16092	1	Jur861		gene25936	0.999686	Jur1147		gene13755	0.999679	Jur929		gene5658	0.999405	Jur80
gene6185	Jur487		gene22419	1	Jur861		Prunus_persica_newGene_2400	0.999672	Jur1147		gene25710	0.999677	Jur929		gene22451	0.999363	Jur80
gene24298	Jur487		gene24932	1	Jur861		gene17964	0.999653	Jur1147		gene16417	0.999676	Jur929		gene4160	0.999348	Jur80
gene5947	Jur487		gene13500	1	Jur861		gene17567	0.999649	Jur1147		gene7282	0.999673	Jur929		gene17882	0.999337	Jur80
gene11020	Jur487		gene19596	1	Jur861		gene26125	0.99964	Jur1147		gene15022	0.999671	Jur929		gene18513	0.999331	Jur80
gene19525	Jur487		gene20054	1	Jur861		gene19874	0.999636	Jur1147		gene13024	0.999669	Jur929		gene8047	0.999329	Jur80
gene11592	Jur487		gene10051	1	Jur861		gene11702	0.999624	Jur1147		gene20202	0.999666	Jur929		gene8953	0.999308	Jur80
gene22200	Jur487		gene25147	1	Jur861		gene910	0.999614	Jur1147		gene12857	0.999664	Jur929		gene12148	0.999306	Jur80
gene20513	Jur487		gene4358	1	Jur861		gene2471	0.999613	Jur1147		gene11504	0.999655	Jur929		gene21701	0.999306	Jur80
gene886	Jur487		gene23383	1	Jur861		gene23482	0.999611	Jur1147		gene4286	0.999653	Jur929		gene21438	0.999273	Jur80
gene22459	Jur487		gene25957	0.999999	Jur861		gene16108	0.9996	Jur1147		gene8530	0.99965	Jur929		gene7524	0.999268	Jur80
gene19272	Jur487		gene15146	0.999999	Jur861		gene25126	0.999587	Jur1147		gene25807	0.999649	Jur929		gene14303	0.999261	Jur80
gene18042	Jur487		gene15841	0.999999	Jur861		gene11097	0.999586	Jur1147		gene1574	0.999644	Jur929		Prunus_persica_newGene_1576	0.999252	Jur80
gene20582	Jur487		gene1247	0.999999	Jur861		gene14457	0.999583	Jur1147		gene7679	0.999643	Jur929		gene8920	0.999251	Jur80
gene8281	Jur487		gene24368	0.999999	Jur861		gene22515	0.999583	Jur1147		gene2762	0.999641	Jur929		gene8564	0.99925	Jur80
gene23168	Jur487		gene25188	0.999999	Jur861		gene14380	0.999581	Jur1147		gene1015	0.999636	Jur929		gene3125	0.999249	Jur80
gene12842	Jur487		gene3790	0.999999	Jur861		gene1403	0.999581	Jur1147		gene15431	0.999635	Jur929		gene9782	0.999228	Jur80
gene13035	Jur487		gene23289	0.999999	Jur861		gene23950	0.99958	Jur1147		gene22614	0.999612	Jur929		gene23305	0.999224	Jur80
gene24353	Jur487		gene5794	0.999999	Jur861		gene17754	0.999555	Jur1147		gene17798	0.999606	Jur929		gene26004	0.999222	Jur80
gene4679	Jur487		gene3113	0.999998	Jur861		gene20317	0.999547	Jur1147		gene3344	0.999594	Jur929		gene324	0.999199	Jur80
gene3621	Jur487		gene7339	0.999998	Jur861		gene16637	0.999546	Jur1147		gene20400	0.999593	Jur929		gene16774	0.999159	Jur80
gene4494	Jur487		gene12574	0.999998	Jur861		gene20145	0.999542	Jur1147		gene1733	0.999593	Jur929		gene4494	0.999154	Jur80
gene16774	Jur487		gene11356	0.999998	Jur861		gene3674	0.999536	Jur1147		gene13091	0.99959	Jur929		gene7435	0.999147	Jur80
gene16506	Jur487		gene11164	0.999998	Jur861		gene21089	0.99953	Jur1147		gene19728	0.999587	Jur929		gene7825	0.999132	Jur80
gene15926	Jur487		gene1914	0.999998	Jur861		gene22160	0.999528	Jur1147		gene898	0.999577	Jur929		gene22703	0.99912	Jur80
gene18100	Jur487		gene12352	0.999998	Jur861		gene2150	0.999514	Jur1147		gene9438	0.999574	Jur929		gene13035	0.99911	Jur80
gene324	Jur487		Prunus_persica_newGene_1943	0.999998	Jur861		gene11529	0.999504	Jur1147		gene23857	0.999557	Jur929		gene14530	0.999078	Jur80
gene21841	Jur487		Prunus_persica_newGene_2012	0.999997	Jur861		gene4595	0.999495	Jur1147		gene25056	0.999554	Jur929		gene25630	0.999077	Jur80
gene3544	Jur487		gene1569	0.999997	Jur861		gene2034	0.999488	Jur1147		Prunus_persica_newGene_2718	0.999549	Jur929		gene25600	0.999075	Jur80
gene20994	Jur487		gene5239	0.999997	Jur861		gene11373	0.999485	Jur1147		gene119	0.999539	Jur929		gene19272	0.999065	Jur80
gene8920	Jur487		Prunus_persica_newGene_533	0.999997	Jur861		gene16085	0.999483	Jur1147		gene18097	0.999533	Jur929		gene19086	0.999052	Jur80
Prunus_persica_newGene_1576	Jur487		gene11858	0.999996	Jur861		gene10889	0.999462	Jur1147		Prunus_persica_newGene_2370	0.999523	Jur929		gene20513	0.999031	Jur80
gene18248	Jur487		gene18713	0.999996	Jur861		gene11669	0.999462	Jur1147		gene21228	0.999511	Jur929		gene11592	0.99902	Jur80
gene21438	Jur487		gene6473	0.999995	Jur861		gene4610	0.999456	Jur1147		gene11479	0.99951	Jur929		gene11020	0.999003	Jur80
gene6492	Jur487		gene7559	0.999995	Jur861		gene24309	0.999456	Jur1147		gene3444	0.999501	Jur929
gene12148	Jur487		gene8731	0.999992	Jur861		gene11473	0.999455	Jur1147		gene23496	0.999501	Jur929
gene8953	Jur487		gene5094	0.999991	Jur861		gene22170	0.999452	Jur1147		gene1205	0.999491	Jur929
gene12243	Jur487		gene18430	0.999988	Jur861		gene11960	0.999451	Jur1147		gene3943	0.999487	Jur929
gene19331	Jur487		gene3884	0.999988	Jur861		gene17476	0.999448	Jur1147		gene14973	0.999469	Jur929
gene17371	Jur487		gene1881	0.999988	Jur861		gene23974	0.999447	Jur1147		gene18358	0.999458	Jur929
gene8047	Jur487		gene21934	0.999987	Jur861		gene17724	0.999443	Jur1147		gene141	0.999457	Jur929
gene8056	Jur487		Prunus_persica_newGene_2552	0.999986	Jur861		gene17758	0.999439	Jur1147		gene4505	0.99945	Jur929
gene17882	Jur487		gene22877	0.999985	Jur861		gene18293	0.999439	Jur1147		gene13077	0.999446	Jur929
gene15993	Jur487		gene219	0.999985	Jur861		gene13155	0.999419	Jur1147		gene13921	0.999439	Jur929
gene4160	Jur487		Prunus_persica_newGene_1109	0.999984	Jur861		gene8604	0.999418	Jur1147		gene12111	0.999431	Jur929
gene14154	Jur487		gene5323	0.999983	Jur861		gene22371	0.999417	Jur1147		gene20288	0.99943	Jur929
gene24895	Jur487		Prunus_persica_newGene_3293	0.99998	Jur861		gene25966	0.999409	Jur1147		gene9181	0.999422	Jur929
gene6796	Jur487		gene23119	0.999978	Jur861		gene8807	0.999402	Jur1147		gene9091	0.999421	Jur929
gene4697	Jur487		gene21660	0.999978	Jur861		gene16658	0.999385	Jur1147		gene20282	0.999419	Jur929
gene23077	Jur487		gene8725	0.999973	Jur861		gene20007	0.999377	Jur1147		gene16334	0.999418	Jur929
gene2210	Jur487		gene18906	0.999972	Jur861		gene12762	0.999377	Jur1147		gene22591	0.999414	Jur929
gene9599	Jur487		gene11185	0.999971	Jur861		gene24310	0.999358	Jur1147		gene12371	0.999377	Jur929
gene18374	Jur487		gene19076	0.99997	Jur861		gene21863	0.999345	Jur1147		gene17923	0.999372	Jur929
gene5986	Jur487		gene12461	0.999969	Jur861		gene11362	0.999345	Jur1147		gene268	0.99937	Jur929
gene17843	Jur487		gene23202	0.999967	Jur861		gene1193	0.999329	Jur1147		gene17121	0.999366	Jur929
gene12867	Jur487		gene432	0.999966	Jur861		gene12717	0.999326	Jur1147		gene9258	0.999365	Jur929
gene8024	Jur487		Prunus_persica_newGene_1117	0.999961	Jur861		gene26	0.999313	Jur1147		gene9706	0.999351	Jur929
gene19897	Jur487		gene23407	0.999958	Jur861		gene24965	0.999312	Jur1147		gene15010	0.999342	Jur929
gene4287	Jur487		gene15834	0.999957	Jur861		gene16329	0.999309	Jur1147		gene1917	0.999335	Jur929
			gene17129	0.999957	Jur861		gene24960	0.999302	Jur1147		gene16090	0.999334	Jur929
			gene19633	0.999956	Jur861		gene17713	0.999302	Jur1147		gene5984	0.999325	Jur929
			gene5274	0.999951	Jur861		gene20424	0.999302	Jur1147		gene9638	0.999313	Jur929
			gene3180	0.99995	Jur861		gene4836	0.999302	Jur1147		gene3320	0.999306	Jur929
			gene19533	0.999945	Jur861		gene7846	0.999289	Jur1147		gene1339	0.9993	Jur929
			gene23056	0.999942	Jur861		gene19818	0.999279	Jur1147		gene5105	0.999288	Jur929
			gene26193	0.999942	Jur861		gene13151	0.999277	Jur1147		gene4455	0.999287	Jur929
			gene7596	0.999941	Jur861		gene249	0.999276	Jur1147		gene23433	0.999279	Jur929
			gene25826	0.999938	Jur861		gene18344	0.999269	Jur1147		gene19464	0.999277	Jur929
			gene11673	0.999935	Jur861		gene4460	0.999268	Jur1147		gene2187	0.999255	Jur929
			Prunus_persica_newGene_3294	0.999933	Jur861		gene11050	0.999249	Jur1147		gene659	0.999254	Jur929
			gene22574	0.999931	Jur861		gene13662	0.999203	Jur1147		gene8543	0.999253	Jur929
			gene15286	0.999929	Jur861		Prunus_persica_newGene_1155	0.999199	Jur1147		gene21375	0.999253	Jur929
			gene20223	0.999918	Jur861		gene3823	0.999196	Jur1147		gene4600	0.999251	Jur929
			gene7265	0.999917	Jur861		gene3622	0.999183	Jur1147		gene26031	0.999249	Jur929
			gene13700	0.999906	Jur861		Prunus_persica_newGene_1450	0.999178	Jur1147		gene8361	0.999246	Jur929
			gene13108	0.999905	Jur861		gene14493	0.999177	Jur1147		gene13695	0.999241	Jur929
			gene5893	0.999905	Jur861		gene5069	0.999158	Jur1147		gene8987	0.999239	Jur929
			gene12383	0.999899	Jur861		gene16570	0.999143	Jur1147		gene6547	0.999229	Jur929
			gene4716	0.999896	Jur861		gene19216	0.999123	Jur1147		gene9798	0.999225	Jur929
			gene4228	0.999895	Jur861		gene20507	0.999115	Jur1147		gene22769	0.999222	Jur929
			gene2270	0.99989	Jur861		gene13524	0.999083	Jur1147		gene1373	0.999212	Jur929
			gene16048	0.999883	Jur861		gene21455	0.999061	Jur1147		gene2955	0.999211	Jur929
			gene9852	0.999882	Jur861		gene7672	0.999049	Jur1147		gene19365	0.999199	Jur929
			gene24810	0.999877	Jur861		gene22698	0.999045	Jur1147		gene4105	0.999184	Jur929
			gene908	0.999873	Jur861		gene21541	0.999044	Jur1147		gene12867	0.99916	Jur929
			gene2219	0.999864	Jur861		gene10663	0.999032	Jur1147		gene17843	0.999148	Jur929
			gene21075	0.999863	Jur861		gene5118	0.999003	Jur1147		gene9917	0.999146	Jur929
			gene13277	0.999863	Jur861						gene9599	0.999121	Jur929
			gene3405	0.999858	Jur861						gene5285	0.999116	Jur929
			gene25376	0.999855	Jur861						gene24095	0.99911	Jur929
			gene3742	0.999853	Jur861						gene7253	0.999106	Jur929
			gene16211	0.999839	Jur861						gene23077	0.999106	Jur929
			gene4159	0.999838	Jur861						gene6796	0.999093	Jur929
			gene11087	0.999836	Jur861						gene24895	0.999065	Jur929
			Prunus_persica_newGene_3027	0.999827	Jur861						gene23523	0.999058	Jur929
			gene4528	0.999827	Jur861						gene14154	0.999047	Jur929
			gene16530	0.999827	Jur861						gene979	0.999042	Jur929
			gene17734	0.999827	Jur861						gene9063	0.999032	Jur929
			gene7233	0.999819	Jur861						gene15993	0.999028	Jur929
			gene24449	0.999813	Jur861						gene12804	0.999018	Jur929
			gene16254	0.999803	Jur861						gene8056	0.999013	Jur929
			gene8947	0.999799	Jur861						gene3241	0.999011	Jur929
			gene18817	0.999799	Jur861						gene20601	0.999005	Jur929
			gene5538	0.999798	Jur861
			gene15336	0.999787	Jur861
			gene4016	0.999784	Jur861
			gene19267	0.99977	Jur861
			gene4967	0.99977	Jur861
			gene3388	0.999769	Jur861
			Prunus_persica_newGene_3119	0.999768	Jur861
			gene25253	0.999765	Jur861
			gene22468	0.999761	Jur861
			Prunus_persica_newGene_2241	0.999751	Jur861
			gene11197	0.999722	Jur861
			gene7940	0.999721	Jur861
			gene16460	0.99972	Jur861
			gene6092	0.999719	Jur861
			gene17741	0.999719	Jur861
			gene3448	0.999717	Jur861
			gene22094	0.999711	Jur861
			gene10753	0.999709	Jur861
			gene20430	0.999688	Jur861
			gene25888	0.999683	Jur861
			gene12647	0.999678	Jur861
			gene104	0.999672	Jur861
			gene5375	0.999671	Jur861
			gene16804	0.999668	Jur861
			gene18255	0.999661	Jur861
			gene4425	0.999653	Jur861
			gene24753	0.999653	Jur861
			gene24296	0.999643	Jur861
			gene9054	0.999641	Jur861
			gene15518	0.999628	Jur861
			gene24436	0.999625	Jur861
			gene20402	0.999623	Jur861
			gene11980	0.999622	Jur861
			gene11051	0.999614	Jur861
			gene7502	0.99957	Jur861
			gene25978	0.999558	Jur861
			gene26104	0.999556	Jur861
			gene19581	0.999555	Jur861
			gene3522	0.99955	Jur861
			gene23058	0.999545	Jur861
			gene10922	0.999534	Jur861
			gene13421	0.999532	Jur861
			gene23129	0.999513	Jur861
			gene23727	0.99951	Jur861
			gene17272	0.999487	Jur861
			gene1701	0.99948	Jur861
			gene20408	0.999473	Jur861
			gene22367	0.999468	Jur861
			gene15698	0.999465	Jur861
			gene8282	0.999455	Jur861
			gene25562	0.99944	Jur861
			gene23924	0.99944	Jur861
			gene10009	0.999399	Jur861
			gene8089	0.999393	Jur861
			gene5826	0.999392	Jur861
			gene6027	0.999382	Jur861
			gene2220	0.999378	Jur861
			gene3550	0.999373	Jur861
			gene3886	0.999372	Jur861
			gene8656	0.999366	Jur861
			gene15072	0.999364	Jur861
			gene24837	0.999358	Jur861
			gene24935	0.999352	Jur861
			gene18583	0.999347	Jur861
			gene19068	0.999343	Jur861
			gene22560	0.999325	Jur861
			gene3267	0.999311	Jur861
			gene20705	0.999307	Jur861
			gene25839	0.999303	Jur861
			gene10909	0.999283	Jur861
			gene19092	0.999276	Jur861
			gene163	0.999253	Jur861
			gene4823	0.999246	Jur861
			gene18161	0.99924	Jur861
			gene8597	0.999234	Jur861
			gene243	0.999225	Jur861
			gene8693	0.999216	Jur861
			gene7549	0.999203	Jur861
			gene2924	0.9992	Jur861
			gene5179	0.999175	Jur861
			gene17944	0.999158	Jur861
			gene7999	0.999144	Jur861
			gene25833	0.999142	Jur861
			gene15039	0.999132	Jur861
			gene4676	0.999121	Jur861
			gene12012	0.999118	Jur861
			gene19408	0.999107	Jur861
			gene20368	0.999088	Jur861
			gene12446	0.999083	Jur861
			gene24289	0.99908	Jur861
			gene21991	0.999074	Jur861
			gene23965	0.999074	Jur861
			gene2139	0.999067	Jur861
			gene13235	0.999061	Jur861
			gene14362	0.99906	Jur861
			gene20533	0.999051	Jur861
			gene23145	0.999037	Jur861
			gene8123	0.999032	Jur861
			gene14067	0.999026	Jur861
			gene18363	0.999013	Jur861

## Sheet: Feuil2
Genes	Predicted Function	Associated metabolites
gene18118	--	Jur487
gene22400	--	Jur487
gene13598	--	Jur487
gene9742	--	Jur487
gene22398	K14721|0|pper:PRUPE_ppa002228mg|hypothetical protein; K14721 DNA-directed RNA polymerase III subunit RPC5 (A)	Jur487
gene22193	K01904|0|pper:PRUPE_ppa003871mg|hypothetical protein; K01904 4-coumarate--CoA ligase [EC:6.2.1.12] (A)	Jur487
gene4058	--	Jur487
gene10428	K10747|0|pper:PRUPE_ppa000275mg|hypothetical protein; K10747 DNA ligase 1 [EC:6.5.1.1 6.5.1.6 6.5.1.7] (A)	Jur487
gene17275	--	Jur487
gene1260	K03676|2.79285e-69|pper:PRUPE_ppa025150mg|hypothetical protein; K03676 glutaredoxin 3 (A)	Jur487
gene1976	--	Jur487
gene10228	--	Jur487
gene12119	--	Jur487
gene844	--	Jur487
gene8201	--	Jur487
gene2862	K09487|0|pper:PRUPE_ppa001590mg|hypothetical protein; K09487 heat shock protein 90kDa beta (A)	Jur487
gene2281	--	Jur487
gene16639	K00099|0|pmum:103338344|1-deoxy-D-xylulose 5-phosphate reductoisomerase, chloroplastic; K00099 1-deoxy-D-xylulose-5-phosphate reductoisomerase [EC:1.1.1.267] (A)	Jur487
gene25830	--	Jur487
gene4661	--	Jur487
gene13464	--	Jur487
gene11477	--	Jur487
gene20909	--	Jur487
gene18413	--	Jur487
gene2009	K14487|0|pper:PRUPE_ppa003065mg|hypothetical protein; K14487 auxin responsive GH3 gene family (A)	Jur487
gene23062	--	Jur487
gene15757	--	Jur487
gene10590	--	Jur487
gene3394	K07407|0|pper:PRUPE_ppa006179mg|hypothetical protein; K07407 alpha-galactosidase [EC:3.2.1.22] (A)	Jur487
Prunus_persica_newGene_401	--	Jur487
gene10888	--	Jur487
gene18268	K17865|1.79424e-107|pper:PRUPE_ppa026878mg|hypothetical protein (A)	Jur487
gene16962	--	Jur487
gene11662	--	Jur487
gene13096	--	Jur487
gene36	--	Jur487
gene25573	--	Jur487
gene8609	--	Jur487
gene5817	--	Jur487
gene1408	--	Jur487
gene4051	--	Jur487
gene906	K17411|1.05679e-54|pper:PRUPE_ppa013771mg|hypothetical protein; K17411 small subunit ribosomal protein S33 (A)	Jur487
gene16556	K02884|0|pper:PRUPE_ppa010021mg|hypothetical protein; K02884 large subunit ribosomal protein L19 (A)	Jur487
Prunus_persica_newGene_2633	K11816|1.36369e-158|pxb:103946827|probable indole-3-pyruvate monooxygenase YUCCA10; K11816 indole-3-pyruvate monooxygenase [EC:1.14.13.168] (A)	Jur487
gene15153	--	Jur487
gene14024	--	Jur487
gene7166	K08850|0|pper:PRUPE_ppa024695mg|hypothetical protein; K08850 aurora kinase, other [EC:2.7.11.1] (A)	Jur487
gene13795	--	Jur487
gene12723	K05389|0|pper:PRUPE_ppa006079mg|hypothetical protein; K05389 potassium channel subfamily K, other eukaryote (A)	Jur487
gene14724	K03165|0|pmum:103327049|DNA topoisomerase 3-alpha; K03165 DNA topoisomerase III [EC:5.99.1.2] (A)	Jur487
gene2589	--	Jur487
gene18173	--	Jur487
gene17392	--	Jur487
gene11325	--	Jur487
gene5821	--	Jur487
gene23521	--	Jur487
gene18352	--	Jur487
gene8711	K14497|0|pper:PRUPE_ppa016016mg|hypothetical protein; K14497 protein phosphatase 2C [EC:3.1.3.16] (A)	Jur487
gene9999	--	Jur487
gene13866	K15429|0|pper:PRUPE_ppa002915mg|hypothetical protein; K15429 tRNA (guanine37-N1)-methyltransferase [EC:2.1.1.228] (A)	Jur487
gene2455	--	Jur487
gene16694	--	Jur487
gene14032	--	Jur487
gene22537	K11498|0|pmum:103340187|kinesin-like protein NACK1; K11498 centromeric protein E (A)	Jur487
gene1442	K01874|0|pmum:103322759|probable methionine--tRNA ligase; K01874 methionyl-tRNA synthetase [EC:6.1.1.10] (A)	Jur487
gene17544	--	Jur487
gene13763	--	Jur487
gene16568	--	Jur487
gene17070	--	Jur487
gene20674	K08867|0|pper:PRUPE_ppa001969mg|hypothetical protein; K08867 WNK lysine deficient protein kinase [EC:2.7.11.1] (A)	Jur487
gene1028	--	Jur487
gene17232	--	Jur487
gene10180	--	Jur487
gene238	--	Jur487
gene5244	K05894|0|pper:PRUPE_ppa007381mg|hypothetical protein; K05894 12-oxophytodienoic acid reductase [EC:1.3.1.42] (A)	Jur487
gene20410	--	Jur487
gene10374	--	Jur487
gene7305	K01962|0|pper:PRUPE_ppa001950mg|hypothetical protein; K01962 acetyl-CoA carboxylase carboxyl transferase subunit alpha [EC:6.4.1.2] (A)	Jur487
gene2503	--	Jur487
Prunus_persica_newGene_2175	--	Jur487
gene19528	--	Jur487
gene10852	--	Jur487
gene7044	--	Jur487
gene5042	--	Jur487
gene6453	K00423|9.11424e-108|pper:PRUPE_ppa003411mg|hypothetical protein; K00423 L-ascorbate oxidase [EC:1.10.3.3] (A)	Jur487
gene1534	--	Jur487
gene23505	K07119|0|pper:PRUPE_ppa017182mg|hypothetical protein; K07119 (A)	Jur487
gene2079	--	Jur487
gene13809	--	Jur487
gene17302	--	Jur487
gene193	--	Jur487
gene24459	K18649|0|pmum:103335696|bifunctional phosphatase IMPL2, chloroplastic; K18649 inositol-phosphate phosphatase / L-galactose 1-phosphate phosphatase / histidinol-phosphatase [EC:3.1.3.25 3.1.3.93 3.1.3.15] (A)	Jur487
gene18052	--	Jur487
gene2824	K15639|0|pper:PRUPE_ppa025196mg|hypothetical protein; K15639 PHYB activation tagged suppressor 1 [EC:1.14.-.-] (A)	Jur487
gene22429	--	Jur487
gene13842	--	Jur487
gene24562	--	Jur487
gene20434	--	Jur487
gene13246	--	Jur487
gene8949	--	Jur487
gene9370	--	Jur487
gene3079	K03327|0|pmum:103341549|MATE efflux family protein 9-like; K03327 multidrug resistance protein, MATE family (A)	Jur487
gene19489	K03978|0|pper:PRUPE_ppa009227mg|hypothetical protein; K03978 GTP-binding protein (A)	Jur487
gene15469	K01626|0|pper:PRUPE_ppa004020mg|hypothetical protein; K01626 3-deoxy-7-phosphoheptulonate synthase [EC:2.5.1.54] (A)	Jur487
gene19650	K10775|0|pper:PRUPE_ppa002099mg|hypothetical protein; K10775 phenylalanine ammonia-lyase [EC:4.3.1.24] (A)	Jur487
gene4447	K00930|0|pper:PRUPE_ppa008517mg|hypothetical protein; K00930 acetylglutamate kinase [EC:2.7.2.8] (A)	Jur487
gene8260	--	Jur487
gene3839	--	Jur487
gene24620	K14769|4.93546e-156|pper:PRUPE_ppa010969mg|hypothetical protein; K14769 U3 small nucleolar RNA-associated protein 11 (A)	Jur487
gene13330	--	Jur487
gene15918	K07375|0|pper:PRUPE_ppa005765mg|hypothetical protein; K07375 tubulin beta (A)	Jur487
gene7875	K01859|4.94942e-153|pper:PRUPE_ppa011276mg|hypothetical protein; K01859 chalcone isomerase [EC:5.5.1.6] (A)	Jur487
gene2283	--	Jur487
gene24709	K05864|0|pper:PRUPE_ppa007583mg|hypothetical protein; K05864 peptidyl-prolyl isomerase D [EC:5.2.1.8] (A)	Jur487
gene11218	--	Jur487
gene1318	--	Jur487
gene16892	--	Jur487
gene11585	--	Jur487
gene3382	--	Jur487
gene26178	--	Jur487
gene7983	K06941|0|pper:PRUPE_ppa006433mg|hypothetical protein; K06941 23S rRNA (adenine2503-C2)-methyltransferase [EC:2.1.1.192] (A)	Jur487
gene8287	--	Jur487
gene2823	K15639|0|pper:PRUPE_ppa004328mg|hypothetical protein; K15639 PHYB activation tagged suppressor 1 [EC:1.14.-.-] (A)	Jur487
gene24332	--	Jur487
gene26145	--	Jur487
gene6185	--	Jur487
gene24298	K00140|0|pper:PRUPE_ppa003960mg|hypothetical protein; K00140 malonate-semialdehyde dehydrogenase (acetylating) / methylmalonate-semialdehyde dehydrogenase [EC:1.2.1.18 1.2.1.27] (A)	Jur487
gene5947	K17479|0|pper:PRUPE_ppa009830mg|hypothetical protein; K17479 glutaredoxin domain-containing cysteine-rich protein 1 (A)	Jur487
gene11020	--	Jur487
gene19525	--	Jur487
gene11592	--	Jur487
gene22200	--	Jur487
gene20513	K06634|0|pmum:103344576|cyclin-H1-1; K06634 cyclin H (A)	Jur487
gene886	K08679|0|pper:PRUPE_ppa006006mg|hypothetical protein; K08679 UDP-glucuronate 4-epimerase [EC:5.1.3.6] (A)	Jur487
gene22459	K03595|0|pmum:103340117|GTP-binding protein ERG; K03595 GTP-binding protein Era (A)	Jur487
gene19272	--	Jur487
gene18042	--	Jur487
gene20582	K17426|0|pper:PRUPE_ppa009363mg|hypothetical protein; K17426 large subunit ribosomal protein L45 (A)	Jur487
gene8281	--	Jur487
gene23168	K18213|0|pmum:103340978|proteinaceous RNase P 1, chloroplastic/mitochondrial-like; K18213 proteinaceous RNase P [EC:3.1.26.5] (A)	Jur487
gene12842	--	Jur487
gene13035	--	Jur487
gene24353	K14488|4.81124e-61|pper:PRUPE_ppb022507mg|hypothetical protein; K14488 SAUR family protein (A)	Jur487
gene4679	--	Jur487
gene3621	K10572|0|pper:PRUPE_ppa005582mg|hypothetical protein; K10572 inositol-pentakisphosphate 2-kinase [EC:2.7.1.158] (A)	Jur487
gene4494	--	Jur487
gene16774	--	Jur487
gene16506	--	Jur487
gene15926	--	Jur487
gene18100	--	Jur487
gene324	K06892|0|pper:PRUPE_ppa007487mg|hypothetical protein; K06892 feruloyl-CoA ortho-hydroxylase [EC:1.14.11.-] (A)	Jur487
gene21841	--	Jur487
gene3544	--	Jur487
gene20994	--	Jur487
gene8920	--	Jur487
Prunus_persica_newGene_1576	--	Jur487
gene18248	--	Jur487
gene21438	--	Jur487
gene6492	--	Jur487
gene12148	--	Jur487
gene8953	K03083|0|pper:PRUPE_ppa006462mg|hypothetical protein; K03083 glycogen synthase kinase 3 beta [EC:2.7.11.26] (A)	Jur487
gene12243	K08235|0|pper:PRUPE_ppa009245mg|hypothetical protein; K08235 xyloglucan:xyloglucosyl transferase [EC:2.4.1.207] (A)	Jur487
gene19331	--	Jur487
gene17371	K00254|0|pper:PRUPE_ppa024379mg|hypothetical protein; K00254 dihydroorotate dehydrogenase [EC:1.3.5.2] (A)	Jur487
gene8047	--	Jur487
gene8056	--	Jur487
gene17882	K10257|0|pper:PRUPE_ppa007352mg|hypothetical protein; K10257 omega-3 fatty acid desaturase (delta-15 desaturase) [EC:1.14.19.-] (A)	Jur487
gene15993	K10878|0|pper:PRUPE_ppa024198mg|hypothetical protein; K10878 meiotic recombination protein SPO11 (A)	Jur487
gene4160	--	Jur487
gene14154	K18848|0|pper:PRUPE_ppa007044mg|hypothetical protein; K18848 indole-3-acetate O-methyltransferase [EC:2.1.1.278] (A)	Jur487
gene24895	--	Jur487
gene6796	--	Jur487
gene4697	--	Jur487
gene23077	--	Jur487
gene2210	--	Jur487
gene9599	--	Jur487
gene18374	--	Jur487
gene5986	K00889|0|pper:PRUPE_ppa001758mg|hypothetical protein; K00889 1-phosphatidylinositol-4-phosphate 5-kinase [EC:2.7.1.68] (A)	Jur487
gene17843	--	Jur487
gene12867	--	Jur487
gene8024	K15414|4.66464e-158|pper:PRUPE_ppa010341mg|hypothetical protein; K15414 complement component 1 Q subcomponent-binding protein, mitochondrial (A)	Jur487
gene19897	--	Jur487
gene4287	--	Jur487
gene4493	--	Jur861
gene15016	--	Jur861
gene16277	--	Jur861
Prunus_persica_newGene_2263	--	Jur861
gene5203	--	Jur861
gene11187	--	Jur861
gene969	--	Jur861
Prunus_persica_newGene_2146	--	Jur861
gene23696	--	Jur861
gene22674	K10578|7.06397e-167|pmum:103340342|ubiquitin-conjugating enzyme E2 J2-like; K10578 ubiquitin-conjugating enzyme E2 J1 [EC:6.3.2.19] (A)	Jur861
Prunus_persica_newGene_715	--	Jur861
Prunus_persica_newGene_216	--	Jur861
gene6229	--	Jur861
Prunus_persica_newGene_3238	--	Jur861
gene1676	--	Jur861
gene25517	K08235|0|pper:PRUPE_ppa019741mg|hypothetical protein; K08235 xyloglucan:xyloglucosyl transferase [EC:2.4.1.207] (A)	Jur861
gene23016	--	Jur861
gene5833	K01728|1.45267e-15|pper:PRUPE_ppa005761mg|hypothetical protein; K01728 pectate lyase [EC:4.2.2.2] (A)	Jur861
gene17561	--	Jur861
gene6285	--	Jur861
Prunus_persica_newGene_144	K05391|3.02803e-33|pper:PRUPE_ppa023711mg|hypothetical protein; K05391 cyclic nucleotide gated channel, other eukaryote (A)	Jur861
gene22832	K08486|1.05712e-55|pmum:103339543|syntaxin-121; K08486 syntaxin 1B/2/3 (A)	Jur861
Prunus_persica_newGene_486	--	Jur861
Prunus_persica_newGene_2240	K01653|3.10421e-18|sot:102581549|acetolactate synthase small subunit 1, chloroplastic-like; K01653 acetolactate synthase I/III small subunit [EC:2.2.1.6] (A)	Jur861
Prunus_persica_newGene_1858	--	Jur861
gene23697	--	Jur861
gene22299	--	Jur861
Prunus_persica_newGene_1707	--	Jur861
gene14431	K00660|0|pper:PRUPE_ppa025745mg|hypothetical protein; K00660 chalcone synthase [EC:2.3.1.74] (A)	Jur861
gene2807	--	Jur861
Prunus_persica_newGene_371	K04460|2.34325e-90|pmum:103319364|serine/threonine-protein phosphatase 7-like; K04460 serine/threonine-protein phosphatase 5 [EC:3.1.3.16] (A)	Jur861
Prunus_persica_newGene_1556	--	Jur861
Prunus_persica_newGene_2169	--	Jur861
gene7238	--	Jur861
Prunus_persica_newGene_1811	--	Jur861
gene9452	--	Jur861
Prunus_persica_newGene_2736	--	Jur861
gene9279	--	Jur861
gene14140	--	Jur861
Prunus_persica_newGene_2227	--	Jur861
gene23687	--	Jur861
gene5813	--	Jur861
gene8358	K13457|0|pmum:103333373|probable disease resistance RPP8-like protein 2; K13457 disease resistance protein RPM1 (A)	Jur861
gene771	--	Jur861
gene18991	K09131|7.84283e-73|pper:PRUPE_ppa018779mg|hypothetical protein; K09131 hypothetical protein (A)	Jur861
Prunus_persica_newGene_1715	K02882|2.63868e-68|pmum:103337634|60S ribosomal protein L18a-like; K02882 large subunit ribosomal protein L18Ae (A)	Jur861
Prunus_persica_newGene_1445	K09503|1.26609e-91|pper:PRUPE_ppa006330mg|hypothetical protein; K09503 DnaJ homolog subfamily A member 2 (A)	Jur861
gene7780	K03834|0|pper:PRUPE_ppa007543mg|hypothetical protein; K03834 tyrosine-specific transport protein (A)	Jur861
gene507	K00799|3.61346e-153|pper:PRUPE_ppa026171mg|hypothetical protein; K00799 glutathione S-transferase [EC:2.5.1.18] (A)	Jur861
Prunus_persica_newGene_413	--	Jur861
Prunus_persica_newGene_1029	--	Jur861
gene5446	K14568|8.28843e-125|pper:PRUPE_ppa012263mg|hypothetical protein; K14568 rRNA small subunit pseudouridine methyltransferase Nep1 [EC:2.1.1.260] (A)	Jur861
gene7336	--	Jur861
gene23790	--	Jur861
Prunus_persica_newGene_1076	K15813|5.82959e-10|pper:PRUPE_ppa001817mg|hypothetical protein; K15813 beta-amyrin synthase [EC:5.4.99.39] (A)	Jur861
Prunus_persica_newGene_2423	--	Jur861
Prunus_persica_newGene_3351	--	Jur861
gene18205	--	Jur861
gene21107	--	Jur861
gene6133	--	Jur861
Prunus_persica_newGene_114	--	Jur861
gene11383	--	Jur861
gene11423	--	Jur861
Prunus_persica_newGene_2587	--	Jur861
gene2354	--	Jur861
gene23693	K14843|0|pmum:103325073|pescadillo homolog; K14843 pescadillo (A)	Jur861
Prunus_persica_newGene_2622	--	Jur861
gene4293	--	Jur861
Prunus_persica_newGene_2588	--	Jur861
Prunus_persica_newGene_649	--	Jur861
gene5447	K14568|2.86344e-167|pmum:103319212|ribosomal RNA small subunit methyltransferase nep-1-like; K14568 rRNA small subunit pseudouridine methyltransferase Nep1 [EC:2.1.1.260] (A)	Jur861
gene14813	K08341|5.63325e-19|pper:PRUPE_ppa022704mg|hypothetical protein; K08341 GABA(A) receptor-associated protein (A)	Jur861
gene17787	--	Jur861
gene18610	--	Jur861
Prunus_persica_newGene_1339	--	Jur861
Prunus_persica_newGene_2334	--	Jur861
gene8141	--	Jur861
gene24071	K02935|2.16231e-80|pper:PRUPE_ppa012349mg|hypothetical protein; K02935 large subunit ribosomal protein L7/L12 (A)	Jur861
Prunus_persica_newGene_881	--	Jur861
gene113	--	Jur861
Prunus_persica_newGene_2813	--	Jur861
Prunus_persica_newGene_1504	--	Jur861
gene967	--	Jur861
Prunus_persica_newGene_1363	--	Jur861
gene23900	--	Jur861
gene4463	--	Jur861
gene23698	K14843|0|pmum:103325073|pescadillo homolog; K14843 pescadillo (A)	Jur861
gene21209	--	Jur861
Prunus_persica_newGene_2546	--	Jur861
gene966	--	Jur861
gene11820	--	Jur861
gene21714	--	Jur861
gene7261	K02947|1.41555e-42|pper:PRUPE_ppa016316mg|hypothetical protein; K02947 small subunit ribosomal protein S10e (A)	Jur861
Prunus_persica_newGene_904	K13066|2.79689e-103|pper:PRUPE_ppa015896mg|hypothetical protein; K13066 caffeic acid 3-O-methyltransferase [EC:2.1.1.68] (A)	Jur861
Prunus_persica_newGene_1305	--	Jur861
gene20214	--	Jur861
gene25173	K09422|7.8128e-153|pper:PRUPE_ppa010277mg|hypothetical protein; K09422 myb proto-oncogene protein, plant (A)	Jur861
gene16953	--	Jur861
gene15005	--	Jur861
Prunus_persica_newGene_2650	--	Jur861
Prunus_persica_newGene_3288	--	Jur861
gene19362	K14794|0|pper:PRUPE_ppa024238mg|hypothetical protein; K14794 ribosomal RNA-processing protein 12 (A)	Jur861
gene25158	--	Jur861
Prunus_persica_newGene_309	--	Jur861
Prunus_persica_newGene_978	--	Jur861
Prunus_persica_newGene_2728	--	Jur861
Prunus_persica_newGene_422	--	Jur861
Prunus_persica_newGene_378	--	Jur861
Prunus_persica_newGene_429	--	Jur861
Prunus_persica_newGene_615	--	Jur861
Prunus_persica_newGene_1054	--	Jur861
Prunus_persica_newGene_2001	--	Jur861
Prunus_persica_newGene_3095	--	Jur861
Prunus_persica_newGene_417	--	Jur861
Prunus_persica_newGene_3094	--	Jur861
gene21010	--	Jur861
gene1006	K18819|0|pper:PRUPE_ppa008521mg|hypothetical protein; K18819 inositol 3-alpha-galactosyltransferase [EC:2.4.1.123] (A)	Jur861
gene8189	--	Jur861
gene13891	--	Jur861
gene11239	--	Jur861
Prunus_persica_newGene_802	--	Jur861
gene6809	K10742|0|pmum:103331439|DNA replication ATP-dependent helicase/nuclease DNA2; K10742 DNA replication ATP-dependent helicase Dna2 [EC:3.6.4.12] (A)	Jur861
gene2871	--	Jur861
gene13753	--	Jur861
gene13712	--	Jur861
gene16092	K08237|0|pper:PRUPE_ppa005039mg|hypothetical protein; K08237 hydroquinone glucosyltransferase [EC:2.4.1.218] (A)	Jur861
gene22419	--	Jur861
gene24932	--	Jur861
gene13500	K07305|7.81289e-146|pper:PRUPE_ppa011768mg|hypothetical protein; K07305 peptide-methionine (R)-S-oxide reductase [EC:1.8.4.12] (A)	Jur861
gene19596	K07937|5.78109e-133|pper:PRUPE_ppa012138mg|hypothetical protein; K07937 ADP-ribosylation factor 1 (A)	Jur861
gene20054	--	Jur861
gene10051	--	Jur861
gene25147	--	Jur861
gene4358	K08287|0|pper:PRUPE_ppa006508mg|hypothetical protein; K08287 dual-specificity kinase [EC:2.7.12.1] (A)	Jur861
gene23383	--	Jur861
gene25957	--	Jur861
gene15146	--	Jur861
gene15841	--	Jur861
gene1247	--	Jur861
gene24368	K14488|1.00894e-62|pper:PRUPE_ppa016758mg|hypothetical protein; K14488 SAUR family protein (A)	Jur861
gene25188	--	Jur861
gene3790	--	Jur861
gene23289	--	Jur861
gene5794	--	Jur861
gene3113	--	Jur861
gene7339	--	Jur861
gene12574	--	Jur861
gene11356	--	Jur861
gene11164	--	Jur861
gene1914	K01183|6.33327e-170|pper:PRUPE_ppa010952mg|hypothetical protein; K01183 chitinase [EC:3.2.1.14] (A)	Jur861
gene12352	K17871|0|pper:PRUPE_ppa003286mg|hypothetical protein; K17871 NADH:ubiquinone reductase (non-electrogenic) [EC:1.6.5.9] (A)	Jur861
Prunus_persica_newGene_1943	--	Jur861
Prunus_persica_newGene_2012	--	Jur861
gene1569	K09571|0|pper:PRUPE_ppa003399mg|hypothetical protein; K09571 FK506-binding protein 4/5 [EC:5.2.1.8] (A)	Jur861
gene5239	K14569|0|pper:PRUPE_ppa000405mg|hypothetical protein; K14569 ribosome biogenesis protein BMS1 (A)	Jur861
Prunus_persica_newGene_533	--	Jur861
gene11858	K00943|3.82821e-150|pmum:103330375|thymidylate kinase-like; K00943 dTMP kinase [EC:2.7.4.9] (A)	Jur861
gene18713	--	Jur861
gene6473	--	Jur861
gene7559	--	Jur861
gene8731	--	Jur861
gene5094	--	Jur861
gene18430	--	Jur861
gene3884	--	Jur861
gene1881	K10706|0|pper:PRUPE_ppa020625mg|hypothetical protein; K10706 senataxin [EC:3.6.4.-] (A)	Jur861
gene21934	--	Jur861
Prunus_persica_newGene_2552	--	Jur861
gene22877	K02985|7.67184e-168|pper:PRUPE_ppa009932mg|hypothetical protein; K02985 small subunit ribosomal protein S3e (A)	Jur861
gene219	--	Jur861
Prunus_persica_newGene_1109	--	Jur861
gene5323	--	Jur861
Prunus_persica_newGene_3293	--	Jur861
gene23119	--	Jur861
gene21660	--	Jur861
gene8725	--	Jur861
gene18906	--	Jur861
gene11185	--	Jur861
gene19076	K00891|0|pper:PRUPE_ppa009120mg|hypothetical protein; K00891 shikimate kinase [EC:2.7.1.71] (A)	Jur861
gene12461	--	Jur861
gene23202	--	Jur861
gene432	--	Jur861
Prunus_persica_newGene_1117	--	Jur861
gene23407	--	Jur861
gene15834	--	Jur861
gene17129	--	Jur861
gene19633	--	Jur861
gene5274	--	Jur861
gene3180	--	Jur861
gene19533	--	Jur861
gene23056	K00029|0|pmum:103340826|NADP-dependent malic enzyme; K00029 malate dehydrogenase (oxaloacetate-decarboxylating)(NADP+) [EC:1.1.1.40] (A)	Jur861
gene26193	K02210|0|pper:PRUPE_ppa002089mg|hypothetical protein; K02210 DNA replication licensing factor MCM7 [EC:3.6.4.12] (A)	Jur861
gene7596	--	Jur861
gene25826	K01537|0|pmum:103334188|calcium-transporting ATPase 12, plasma membrane-type; K01537 Ca2+-transporting ATPase [EC:3.6.3.8] (A)	Jur861
gene11673	K05391|0|pmum:103330181|putative cyclic nucleotide-gated ion channel 18; K05391 cyclic nucleotide gated channel, other eukaryote (A)	Jur861
Prunus_persica_newGene_3294	K16052|1.61406e-30|pmum:103332114|mechanosensitive ion channel protein 1, mitochondrial-like; K16052 MscS family membrane protein (A)	Jur861
gene22574	--	Jur861
gene15286	K10578|4.28571e-167|pper:PRUPE_ppa020211mg|hypothetical protein; K10578 ubiquitin-conjugating enzyme E2 J1 [EC:6.3.2.19] (A)	Jur861
gene20223	--	Jur861
gene7265	--	Jur861
gene13700	K00815|0|pper:PRUPE_ppa006368mg|hypothetical protein; K00815 tyrosine aminotransferase [EC:2.6.1.5] (A)	Jur861
gene13108	--	Jur861
gene5893	--	Jur861
gene12383	--	Jur861
gene4716	--	Jur861
gene4228	--	Jur861
gene2270	--	Jur861
gene16048	--	Jur861
gene9852	--	Jur861
gene24810	--	Jur861
gene908	--	Jur861
gene2219	--	Jur861
gene21075	--	Jur861
gene13277	K00927|0|pper:PRUPE_ppa005669mg|hypothetical protein; K00927 phosphoglycerate kinase [EC:2.7.2.3] (A)	Jur861
gene3405	--	Jur861
gene25376	K17361|0|pmum:103334663|acyl-coenzyme A thioesterase 9, mitochondrial; K17361 acyl-coenzyme A thioesterase 9 [EC:3.1.2.-] (A)	Jur861
gene3742	--	Jur861
gene16211	--	Jur861
gene4159	K10577|1.17503e-115|pmum:103320362|SUMO-conjugating enzyme SCE1-like; K10577 ubiquitin-conjugating enzyme E2 I [EC:6.3.2.19] (A)	Jur861
gene11087	--	Jur861
Prunus_persica_newGene_3027	--	Jur861
gene4528	K09566|1.01868e-123|pper:PRUPE_ppa001326mg|hypothetical protein; K09566 peptidyl-prolyl isomerase G (cyclophilin G) [EC:5.2.1.8] (A)	Jur861
gene16530	--	Jur861
gene17734	--	Jur861
gene7233	K12893|5.3071e-165|pper:PRUPE_ppa008562mg|hypothetical protein; K12893 splicing factor, arginine/serine-rich 4/5/6 (A)	Jur861
gene24449	--	Jur861
gene16254	--	Jur861
gene8947	--	Jur861
gene18817	K15095|0|pper:PRUPE_ppa009101mg|hypothetical protein; K15095 (+)-neomenthol dehydrogenase [EC:1.1.1.208] (A)	Jur861
gene5538	--	Jur861
gene15336	--	Jur861
gene4016	--	Jur861
gene19267	--	Jur861
gene4967	--	Jur861
gene3388	--	Jur861
Prunus_persica_newGene_3119	--	Jur861
gene25253	--	Jur861
gene22468	--	Jur861
Prunus_persica_newGene_2241	--	Jur861
gene11197	K17871|0|pper:PRUPE_ppa003367mg|hypothetical protein; K17871 NADH:ubiquinone reductase (non-electrogenic) [EC:1.6.5.9] (A)	Jur861
gene7940	K14838|8.9079e-51|zma:100282268|pco082380(357); LOC100282268; K11254 histone H4 (A)	Jur861
gene16460	K08818|0|pper:PRUPE_ppa002808mg|hypothetical protein; K08818 cell division cycle 2-like [EC:2.7.11.22] (A)	Jur861
gene6092	--	Jur861
gene17741	K04564|2.14596e-147|pper:PRUPE_ppa010549mg|hypothetical protein; K04564 superoxide dismutase, Fe-Mn family [EC:1.15.1.1] (A)	Jur861
gene3448	--	Jur861
gene22094	K01689|0|pper:PRUPE_ppa005779mg|hypothetical protein; K01689 enolase [EC:4.2.1.11] (A)	Jur861
gene10753	--	Jur861
gene20430	--	Jur861
gene25888	--	Jur861
gene12647	K16055|0|pper:PRUPE_ppa001324mg|hypothetical protein; K16055 trehalose 6-phosphate synthase/phosphatase [EC:2.4.1.15 3.1.3.12] (A)	Jur861
gene104	K07025|0|pper:PRUPE_ppa009986mg|hypothetical protein; K07025 putative hydrolase of the HAD superfamily (A)	Jur861
gene5375	--	Jur861
gene16804	--	Jur861
gene18255	--	Jur861
gene4425	K10739|0|pper:PRUPE_ppa009666mg|hypothetical protein; K10739 replication factor A2 (A)	Jur861
gene24753	--	Jur861
gene24296	--	Jur861
gene9054	K09422|1.11314e-167|pper:PRUPE_ppa009966mg|hypothetical protein; K09422 myb proto-oncogene protein, plant (A)	Jur861
gene15518	--	Jur861
gene24436	K02212|0|pper:PRUPE_ppa001383mg|hypothetical protein; K02212 DNA replication licensing factor MCM4 [EC:3.6.4.12] (A)	Jur861
gene20402	--	Jur861
gene11980	--	Jur861
gene11051	--	Jur861
gene7502	--	Jur861
gene25978	K14493|0|pper:PRUPE_ppa008128mg|hypothetical protein; K14493 gibberellin receptor GID1 [EC:3.-.-.-] (A)	Jur861
gene26104	K15199|0|pmum:103334061|uncharacterized LOC103334061; K15199 general transcription factor 3C polypeptide 1 (A)	Jur861
gene19581	--	Jur861
gene3522	--	Jur861
gene23058	--	Jur861
gene10922	K00857|6.22329e-166|pper:PRUPE_ppa010211mg|hypothetical protein; K00857 thymidine kinase [EC:2.7.1.21] (A)	Jur861
gene13421	--	Jur861
gene23129	K03627|2.82325e-98|pper:PRUPE_ppa013016mg|hypothetical protein; K03627 putative transcription factor (A)	Jur861
gene23727	K03921|0|pmum:103336423|acyl-[acyl-carrier-protein] desaturase 6, chloroplastic; K03921 acyl-[acyl-carrier-protein] desaturase [EC:1.14.19.2] (A)	Jur861
gene17272	K01580|0|pper:PRUPE_ppa004567mg|hypothetical protein; K01580 glutamate decarboxylase [EC:4.1.1.15] (A)	Jur861
gene1701	K15287|0|pper:PRUPE_ppa007405mg|hypothetical protein; K15287 solute carrier family 35, member F1/2 (A)	Jur861
gene20408	--	Jur861
gene22367	--	Jur861
gene15698	--	Jur861
gene8282	--	Jur861
gene25562	K12624|2.04847e-56|pmum:103334338|U6 snRNA-associated Sm-like protein LSm5; K12624 U6 snRNA-associated Sm-like protein LSm5 (A)	Jur861
gene23924	K00430|0|pper:PRUPE_ppa007748mg|hypothetical protein; K00430 peroxidase [EC:1.11.1.7] (A)	Jur861
gene10009	--	Jur861
gene8089	--	Jur861
gene5826	--	Jur861
gene6027	--	Jur861
gene2220	K02321|0|pmum:103321969|DNA polymerase alpha subunit B; K02321 DNA polymerase alpha subunit B (A)	Jur861
gene3550	K14488|7.33174e-107|pper:PRUPE_ppa012903mg|hypothetical protein; K14488 SAUR family protein (A)	Jur861
gene3886	--	Jur861
gene8656	K15119|0|pper:PRUPE_ppa006373mg|hypothetical protein; K15119 solute carrier family 25, member 39/40 (A)	Jur861
gene15072	--	Jur861
gene24837	--	Jur861
gene24935	K01102|0|pper:PRUPE_ppa007126mg|hypothetical protein; K01102 pyruvate dehydrogenase phosphatase [EC:3.1.3.43] (A)	Jur861
gene18583	K13356|0|pper:PRUPE_ppa004772mg|hypothetical protein; K13356 fatty acyl-CoA reductase [EC:1.2.1.-] (A)	Jur861
gene19068	K02934|4.53263e-166|pper:PRUPE_ppa009054mg|hypothetical protein; K02934 large subunit ribosomal protein L6e (A)	Jur861
gene22560	K00475|0|pper:PRUPE_ppa007636mg|hypothetical protein; K00475 naringenin 3-dioxygenase [EC:1.14.11.9] (A)	Jur861
gene3267	--	Jur861
gene20705	--	Jur861
gene25839	K08099|0|pper:PRUPE_ppa014909mg|hypothetical protein; K08099 chlorophyllase [EC:3.1.1.14] (A)	Jur861
gene10909	--	Jur861
gene19092	--	Jur861
gene163	K17675|0|pmum:103324019|ATP-dependent RNA helicase SUPV3L1, mitochondrial; K17675 ATP-dependent RNA helicase SUPV3L1/SUV3 [EC:3.6.4.13] (A)	Jur861
gene4823	K05278|0|pmum:103332909|flavonol synthase/flavanone 3-hydroxylase-like; K05278 flavonol synthase [EC:1.14.11.23] (A)	Jur861
gene18161	--	Jur861
gene8597	--	Jur861
gene243	--	Jur861
gene8693	--	Jur861
gene7549	--	Jur861
gene2924	--	Jur861
gene5179	--	Jur861
gene17944	--	Jur861
gene7999	--	Jur861
gene25833	K09419|0|pmum:103334195|heat stress transcription factor A-6b; K09419 heat shock transcription factor, other eukaryote (A)	Jur861
gene15039	K15362|0|pmum:103336661|Fanconi anemia group J protein homolog; K15362 fanconi anemia group J protein [EC:3.6.4.12] (A)	Jur861
gene4676	--	Jur861
gene12012	--	Jur861
gene19408	--	Jur861
gene20368	K12608|0|pper:PRUPE_ppa008695mg|hypothetical protein; K12608 CCR4-NOT complex subunit CAF16 (A)	Jur861
gene12446	--	Jur861
gene24289	--	Jur861
gene21991	K03283|0|pmum:103341778|heat shock cognate 70 kDa protein-like; K03283 heat shock 70kDa protein 1/8 (A)	Jur861
gene23965	K00760|3.18332e-133|pper:PRUPE_ppa012004mg|hypothetical protein; K00760 hypoxanthine phosphoribosyltransferase [EC:2.4.2.8] (A)	Jur861
gene2139	K08908|0|pper:PRUPE_ppa009903mg|hypothetical protein; K08908 light-harvesting complex I chlorophyll a/b binding protein 2 (A)	Jur861
gene13235	K02996|4.85578e-110|pper:PRUPE_ppa011536mg|hypothetical protein; K02996 small subunit ribosomal protein S9 (A)	Jur861
gene14362	K03009|2.79869e-30|pper:PRUPE_ppa013939mg|hypothetical protein; K03009 DNA-directed RNA polymerases I, II, and III subunit RPABC4 (A)	Jur861
gene20533	K18577|0|pper:PRUPE_ppa000882mg|hypothetical protein; K18577 mannosylglycoprotein endo-beta-mannosidase [EC:3.2.1.152] (A)	Jur861
gene23145	K09419|0|pper:PRUPE_ppa008830mg|hypothetical protein; K09419 heat shock transcription factor, other eukaryote (A)	Jur861
gene8123	--	Jur861
gene14067	K03113|1.46512e-75|pper:PRUPE_ppa013625mg|hypothetical protein; K03113 translation initiation factor 1 (A)	Jur861
gene18363	--	Jur861
gene23130	K12355|0|pper:PRUPE_ppa004555mg|hypothetical protein; K12355 coniferyl-aldehyde dehydrogenase [EC:1.2.1.68] (A)	Jur1147
gene24805	K02867|2.66549e-112|pper:PRUPE_ppa012772mg|hypothetical protein; K02867 large subunit ribosomal protein L11 (A)	Jur1147
gene19807	--	Jur1147
Prunus_persica_newGene_1385	K12856|0|pper:PRUPE_ppa000054mg|hypothetical protein; K12856 pre-mRNA-processing factor 8 (A)	Jur1147
gene1666	K17805|3.76575e-81|pmum:103322504|mitochondrial import inner membrane translocase subunit tim16; K17805 mitochondrial import inner membrane translocase subunit TIM16 (A)	Jur1147
gene13156	--	Jur1147
gene19740	--	Jur1147
gene25773	K10357|0|pmum:103334516|myosin-11-like; K10357 myosin V (A)	Jur1147
gene14793	K00901|0|pper:PRUPE_ppa002146mg|hypothetical protein; K00901 diacylglycerol kinase (ATP) [EC:2.7.1.107] (A)	Jur1147
gene4731	K11649|0|pper:PRUPE_ppa001566mg|hypothetical protein; K11649 SWI/SNF related-matrix-associated actin-dependent regulator of chromatin subfamily C (A)	Jur1147
gene3844	--	Jur1147
gene2912	--	Jur1147
gene14826	--	Jur1147
gene19823	K03283|0|pmum:103339635|probable mediator of RNA polymerase II transcription subunit 37e; K03283 heat shock 70kDa protein 1/8 (A)	Jur1147
gene21459	--	Jur1147
gene17645	K06699|0|pmum:103319341|proteasome activator subunit 4; K06699 proteasome activator subunit 4 (A)	Jur1147
gene19722	--	Jur1147
gene5726	--	Jur1147
gene19619	--	Jur1147
gene13082	--	Jur1147
gene16646	--	Jur1147
gene5153	K00600|0|pper:PRUPE_ppa004304mg|hypothetical protein; K00600 glycine hydroxymethyltransferase [EC:2.1.2.1] (A)	Jur1147
gene19239	--	Jur1147
gene17718	--	Jur1147
gene1	K17506|0|pmum:103324294|probable protein phosphatase 2C 44; K17506 protein phosphatase 1L [EC:3.1.3.16] (A)	Jur1147
gene12077	K08150|0|pper:PRUPE_ppa003417mg|hypothetical protein; K08150 MFS transporter, SP family, solute carrier family 2 (myo-inositol transporter), member 13 (A)	Jur1147
gene3725	--	Jur1147
gene15611	--	Jur1147
gene21987	K03283|0|pper:PRUPE_ppa017738mg|hypothetical protein; K03283 heat shock 70kDa protein 1/8 (A)	Jur1147
gene11736	K15271|0|pper:PRUPE_ppa018570mg|hypothetical protein; K15271 ATP-dependent DNA helicase HFM1/MER3 [EC:3.6.4.12] (A)	Jur1147
gene15718	--	Jur1147
gene3159	--	Jur1147
gene733	--	Jur1147
gene19540	--	Jur1147
gene788	K01904|0|pper:PRUPE_ppa003854mg|hypothetical protein; K01904 4-coumarate--CoA ligase [EC:6.2.1.12] (A)	Jur1147
gene19992	--	Jur1147
gene7594	K09338|5.96503e-149|pper:PRUPE_ppa010647mg|hypothetical protein; K09338 homeobox-leucine zipper protein (A)	Jur1147
gene4077	--	Jur1147
gene23881	--	Jur1147
gene280	--	Jur1147
gene22521	--	Jur1147
gene23702	--	Jur1147
gene14987	--	Jur1147
gene25749	K17907|0|pper:PRUPE_ppa001270mg|hypothetical protein; K17907 autophagy-related protein 9 (A)	Jur1147
gene15778	K18447|0|pper:PRUPE_ppa009118mg|hypothetical protein; K18447 ADP-sugar diphosphatase [EC:3.6.1.21] (A)	Jur1147
gene13232	K00088|0|pper:PRUPE_ppa004597mg|hypothetical protein; K00088 IMP dehydrogenase [EC:1.1.1.205] (A)	Jur1147
gene18060	--	Jur1147
gene2992	K00547|0|pper:PRUPE_ppa008512mg|hypothetical protein; K00547 homocysteine S-methyltransferase [EC:2.1.1.10] (A)	Jur1147
gene16877	--	Jur1147
gene12494	--	Jur1147
gene12504	--	Jur1147
gene226	--	Jur1147
gene9419	K00469|0|pper:PRUPE_ppa009023mg|hypothetical protein; K00469 inositol oxygenase [EC:1.13.99.1] (A)	Jur1147
gene556	--	Jur1147
gene1101	--	Jur1147
gene25265	K06966|8.85434e-179|pper:PRUPE_ppa010459mg|hypothetical protein; K06966 (A)	Jur1147
gene17924	K08193|0|pper:PRUPE_ppa019688mg|hypothetical protein; K08193 MFS transporter, ACS family, solute carrier family 17 (sodium-dependent inorganic phosphate cotransporter), other (A)	Jur1147
Prunus_persica_newGene_3038	--	Jur1147
gene10763	--	Jur1147
gene21498	K01537|0|pper:PRUPE_ppa000672mg|hypothetical protein; K01537 Ca2+-transporting ATPase [EC:3.6.3.8] (A)	Jur1147
gene2423	K17609|0|pper:PRUPE_ppa003530mg|hypothetical protein; K17609 nucleoredoxin [EC:1.8.1.8] (A)	Jur1147
gene21971	K01188|0|pxb:103954605|beta-glucosidase 12-like; K01188 beta-glucosidase [EC:3.2.1.21] (A)	Jur1147
gene6433	--	Jur1147
gene9531	--	Jur1147
gene19006	--	Jur1147
gene20247	--	Jur1147
gene18736	--	Jur1147
gene11351	--	Jur1147
gene16659	K00128|0|pper:PRUPE_ppa003869mg|hypothetical protein; K00128 aldehyde dehydrogenase (NAD+) [EC:1.2.1.3] (A)	Jur1147
gene24803	K09843|0|pper:PRUPE_ppa005226mg|hypothetical protein; K09843 (+)-abscisic acid 8'-hydroxylase [EC:1.14.13.93] (A)	Jur1147
gene6719	--	Jur1147
gene8632	--	Jur1147
gene12134	--	Jur1147
gene5634	K10357|0|pper:PRUPE_ppa020929mg|hypothetical protein; K10357 myosin V (A)	Jur1147
gene23625	K13457|0|pper:PRUPE_ppa001076mg|hypothetical protein; K13457 disease resistance protein RPM1 (A)	Jur1147
gene12691	K10746|0|pmum:103325046|exonuclease 1; K10746 exonuclease 1 [EC:3.1.-.-] (A)	Jur1147
gene24984	K00860|0|pmum:103335089|adenylyl-sulfate kinase 3; K00860 adenylylsulfate kinase [EC:2.7.1.25] (A)	Jur1147
gene24856	--	Jur1147
gene26019	--	Jur1147
gene26181	--	Jur1147
gene3966	--	Jur1147
gene22687	--	Jur1147
gene25708	--	Jur1147
gene8092	K13946|0|pper:PRUPE_ppa005057mg|hypothetical protein; K13946 auxin influx carrier (AUX1 LAX family) (A)	Jur1147
gene22052	--	Jur1147
gene9846	--	Jur1147
gene1444	K00696|0|pper:PRUPE_ppa000622mg|hypothetical protein; K00696 sucrose-phosphate synthase [EC:2.4.1.14] (A)	Jur1147
gene15084	K17795|1.83349e-134|pper:PRUPE_ppa010976mg|hypothetical protein; K17795 mitochondrial import inner membrane translocase subunit TIM17 (A)	Jur1147
gene19151	--	Jur1147
gene3519	--	Jur1147
gene1538	--	Jur1147
gene16344	K03428|0|pper:PRUPE_ppa008655mg|hypothetical protein; K03428 magnesium-protoporphyrin O-methyltransferase [EC:2.1.1.11] (A)	Jur1147
gene861	--	Jur1147
gene149	--	Jur1147
gene23072	K09286|7.59182e-138|pper:PRUPE_ppa010130mg|hypothetical protein; K09286 EREBP-like factor (A)	Jur1147
gene19824	--	Jur1147
Prunus_persica_newGene_2498	K01568|0|pper:PRUPE_ppa023325mg|hypothetical protein; K01568 pyruvate decarboxylase [EC:4.1.1.1] (A)	Jur1147
gene11690	K00122|0|pper:PRUPE_ppa006791mg|hypothetical protein; K00122 formate dehydrogenase [EC:1.2.1.2] (A)	Jur1147
gene17484	--	Jur1147
Prunus_persica_newGene_3185	--	Jur1147
gene22895	--	Jur1147
gene15668	--	Jur1147
gene2349	K14831|3.40448e-179|pper:PRUPE_ppa009169mg|hypothetical protein; K14831 protein MAK16 (A)	Jur1147
gene23734	--	Jur1147
gene18909	K12813|0|pper:PRUPE_ppa023487mg|hypothetical protein; K12813 pre-mRNA-splicing factor ATP-dependent RNA helicase DHX16 [EC:3.6.4.13] (A)	Jur1147
gene19160	K09286|1.16566e-168|pmum:103333551|ethylene-responsive transcription factor RAP2-4; K09286 EREBP-like factor (A)	Jur1147
Prunus_persica_newGene_2140	--	Jur1147
gene10496	--	Jur1147
gene7359	--	Jur1147
gene6184	--	Jur1147
gene25011	K16296|0|pmum:103335073|serine carboxypeptidase-like 14; K16296 serine carboxypeptidase-like clade I [EC:3.4.16.-] (A)	Jur1147
gene14213	K06911|0|pper:PRUPE_ppa009289mg|hypothetical protein; K06911 (A)	Jur1147
gene3677	--	Jur1147
gene3639	--	Jur1147
gene10571	--	Jur1147
gene5625	--	Jur1147
gene6752	--	Jur1147
gene7583	K01537|0|pper:PRUPE_ppa000654mg|hypothetical protein; K01537 Ca2+-transporting ATPase [EC:3.6.3.8] (A)	Jur1147
gene19630	--	Jur1147
gene14868	--	Jur1147
gene22385	--	Jur1147
gene25108	--	Jur1147
gene10953	--	Jur1147
gene23060	--	Jur1147
gene5691	K06670|0|pmum:103330566|sister chromatid cohesion 1 protein 3; K06670 cohesin complex subunit SCC1 (A)	Jur1147
gene25936	--	Jur1147
Prunus_persica_newGene_2400	K12373|1.13465e-19|pper:PRUPE_ppa002753mg|hypothetical protein; K12373 hexosaminidase [EC:3.2.1.52] (A)	Jur1147
gene17964	--	Jur1147
gene17567	K10592|0|pper:PRUPE_ppa000008mg|hypothetical protein; K10592 E3 ubiquitin-protein ligase HUWE1 [EC:6.3.2.19] (A)	Jur1147
gene26125	K09286|0|pper:PRUPE_ppa008730mg|hypothetical protein; K09286 EREBP-like factor (A)	Jur1147
gene19874	--	Jur1147
gene11702	--	Jur1147
gene910	K07297|0|pmum:103323383|adiponectin receptor protein 1-like; K07297 adiponectin receptor (A)	Jur1147
gene2471	--	Jur1147
gene23482	K06892|0|pper:PRUPE_ppa008799mg|hypothetical protein; K06892 feruloyl-CoA ortho-hydroxylase [EC:1.14.11.-] (A)	Jur1147
gene16108	K02684|0|pper:PRUPE_ppa005529mg|hypothetical protein; K02684 DNA primase small subunit [EC:2.7.7.-] (A)	Jur1147
gene25126	K01244|3.57329e-180|pper:PRUPE_ppa010070mg|hypothetical protein; K01244 5'-methylthioadenosine nucleosidase [EC:3.2.2.16] (A)	Jur1147
gene11097	--	Jur1147
gene14457	--	Jur1147
gene22515	K00128|0|pper:PRUPE_ppa004971mg|hypothetical protein; K00128 aldehyde dehydrogenase (NAD+) [EC:1.2.1.3] (A)	Jur1147
gene14380	--	Jur1147
gene1403	--	Jur1147
gene23950	K11168|0|pper:PRUPE_ppa007847mg|hypothetical protein; K11168 dehydrogenase/reductase SDR family member 12 [EC:1.1.-.-] (A)	Jur1147
gene17754	K15078|0|pper:PRUPE_ppa006827mg|hypothetical protein; K15078 structure-specific endonuclease subunit SLX1 [EC:3.6.1.-] (A)	Jur1147
gene20317	K09422|0|pper:PRUPE_ppa019718mg|hypothetical protein; K09422 myb proto-oncogene protein, plant (A)	Jur1147
gene16637	--	Jur1147
gene20145	--	Jur1147
gene3674	--	Jur1147
gene21089	--	Jur1147
gene22160	--	Jur1147
gene2150	--	Jur1147
gene11529	K03798|0|pmum:103330010|ATP-dependent zinc metalloprotease FTSH 6, chloroplastic-like; K03798 cell division protease FtsH [EC:3.4.24.-] (A)	Jur1147
gene4595	K16241|5.64991e-83|pper:PRUPE_ppa012064mg|hypothetical protein; K16241 transcription factor HY5 (A)	Jur1147
gene2034	--	Jur1147
gene11373	--	Jur1147
gene16085	--	Jur1147
gene10889	K00036|0|pper:PRUPE_ppa003253mg|hypothetical protein; K00036 glucose-6-phosphate 1-dehydrogenase [EC:1.1.1.49] (A)	Jur1147
gene11669	--	Jur1147
gene4610	--	Jur1147
gene24309	--	Jur1147
gene11473	--	Jur1147
gene22170	K01728|0|pper:PRUPE_ppa004881mg|hypothetical protein; K01728 pectate lyase [EC:4.2.2.2] (A)	Jur1147
gene11960	--	Jur1147
gene17476	K00208|0|pper:PRUPE_ppa006875mg|hypothetical protein; K00208 enoyl-[acyl-carrier protein] reductase I [EC:1.3.1.9 1.3.1.10] (A)	Jur1147
gene23974	--	Jur1147
gene17724	K00487|0|pper:PRUPE_ppa004544mg|hypothetical protein; K00487 trans-cinnamate 4-monooxygenase [EC:1.14.13.11] (A)	Jur1147
gene17758	--	Jur1147
gene18293	K13179|0|pper:PRUPE_ppa019747mg|hypothetical protein; K13179 ATP-dependent RNA helicase DDX18/HAS1 [EC:3.6.4.13] (A)	Jur1147
gene13155	K02542|0|pmum:103325542|DNA replication licensing factor MCM6; K02542 DNA replication licensing factor MCM6 [EC:3.6.4.12] (A)	Jur1147
gene8604	--	Jur1147
gene22371	--	Jur1147
gene25966	K08145|0|pmum:103333821|sugar transporter ERD6-like 7; K08145 MFS transporter, SP family, solute carrier family 2 (facilitated glucose transporter), member 8 (A)	Jur1147
gene8807	--	Jur1147
gene16658	--	Jur1147
gene20007	K09591|0|pper:PRUPE_ppa024349mg|hypothetical protein; K09591 steroid 5-alpha-reductase [EC:1.3.1.22] (A)	Jur1147
gene12762	K09832|0|pper:PRUPEppa1027202mg|hypothetical protein; K09832 cytochrome P450, family 710, subfamily A (A)	Jur1147
gene24310	K01868|0|pper:PRUPE_ppa017189mg|hypothetical protein; K01868 threonyl-tRNA synthetase [EC:6.1.1.3] (A)	Jur1147
gene21863	K08486|0|pper:PRUPE_ppa008664mg|hypothetical protein; K08486 syntaxin 1B/2/3 (A)	Jur1147
gene11362	--	Jur1147
gene1193	K10895|0|pper:PRUPE_ppa019647mg|hypothetical protein; K10895 fanconi anemia group I protein (A)	Jur1147
gene12717	--	Jur1147
gene26	K00660|0|pper:PRUPE_ppa006888mg|hypothetical protein; K00660 chalcone synthase [EC:2.3.1.74] (A)	Jur1147
gene24965	K00008|0|pper:PRUPE_ppa007374mg|hypothetical protein; K00008 L-iditol 2-dehydrogenase [EC:1.1.1.14] (A)	Jur1147
gene16329	K10638|0|pmum:103338239|E3 ubiquitin-protein ligase ORTHRUS 2; K10638 E3 ubiquitin-protein ligase UHRF1 [EC:6.3.2.19] (A)	Jur1147
gene24960	--	Jur1147
gene17713	--	Jur1147
gene20424	--	Jur1147
gene4836	--	Jur1147
gene7846	--	Jur1147
gene19818	--	Jur1147
gene13151	--	Jur1147
gene249	K14484|4.22412e-151|pmum:103323939|auxin-responsive protein IAA14; K14484 auxin-responsive protein IAA (A)	Jur1147
gene18344	--	Jur1147
gene4460	--	Jur1147
gene11050	K09875|7.94647e-157|pper:PRUPE_ppa010686mg|hypothetical protein; K09875 aquaporin SIP (A)	Jur1147
gene13662	--	Jur1147
Prunus_persica_newGene_1155	--	Jur1147
gene3823	--	Jur1147
gene3622	K08241|0|pper:PRUPE_ppa007005mg|hypothetical protein; K08241 jasmonate O-methyltransferase [EC:2.1.1.141] (A)	Jur1147
Prunus_persica_newGene_1450	--	Jur1147
gene14493	--	Jur1147
gene5069	--	Jur1147
gene16570	--	Jur1147
gene19216	--	Jur1147
gene20507	--	Jur1147
gene13524	--	Jur1147
gene21455	--	Jur1147
gene7672	--	Jur1147
gene22698	--	Jur1147
gene21541	--	Jur1147
gene10663	K08912|0|pper:PRUPE_ppa010015mg|hypothetical protein; K08912 light-harvesting complex II chlorophyll a/b binding protein 1 (A)	Jur1147
gene5118	--	Jur1147
gene8838	#N/A	Jur1147
gene1218	--	Jur929
gene4133	--	Jur929
gene14741	--	Jur929
gene5037	K00799|1.41674e-148|pper:PRUPE_ppa011108mg|hypothetical protein; K00799 glutathione S-transferase [EC:2.5.1.18] (A)	Jur929
gene25123	K09866|2.90046e-180|pper:PRUPE_ppb013496mg|hypothetical protein; K09866 aquaporin-4 (A)	Jur929
gene20673	--	Jur929
gene5717	--	Jur929
gene15864	--	Jur929
gene11009	--	Jur929
gene229	K10046|0|pper:PRUPE_ppa007183mg|hypothetical protein; K10046 GDP-D-mannose 3', 5'-epimerase [EC:5.1.3.18 5.1.3.-] (A)	Jur929
gene25355	--	Jur929
gene7770	--	Jur929
gene8996	--	Jur929
gene11716	K02935|7.47665e-107|pper:PRUPE_ppa011994mg|hypothetical protein; K02935 large subunit ribosomal protein L7/L12 (A)	Jur929
gene6265	K14802|0|pper:PRUPE_ppa000382mg|hypothetical protein; K14802 phospholipid-transporting ATPase [EC:3.6.3.1] (A)	Jur929
gene5735	--	Jur929
gene14653	K02701|4.51769e-100|pper:PRUPE_ppa012362mg|hypothetical protein; K02701 photosystem I subunit PsaN (A)	Jur929
gene4195	--	Jur929
gene19190	--	Jur929
gene22159	--	Jur929
gene14192	--	Jur929
gene25170	--	Jur929
gene368	--	Jur929
gene21099	--	Jur929
gene7838	K00939|1.48787e-168|mdm:103446931|probable adenylate kinase 6, chloroplastic; K00939 adenylate kinase [EC:2.7.4.3] (A)	Jur929
gene11712	--	Jur929
gene12131	K05933|0|pper:PRUPE_ppa008813mg|hypothetical protein; K05933 aminocyclopropanecarboxylate oxidase [EC:1.14.17.4] (A)	Jur929
gene3740	K04122|0|pper:PRUPE_ppa004372mg|hypothetical protein; K04122 ent-kaurene oxidase [EC:1.14.13.78] (A)	Jur929
gene1987	K08235|0|pper:PRUPE_ppa009387mg|hypothetical protein; K08235 xyloglucan:xyloglucosyl transferase [EC:2.4.1.207] (A)	Jur929
gene103	K02692|1.10835e-153|pmum:103324271|photosystem I reaction center subunit II, chloroplastic-like; K02692 photosystem I subunit II (A)	Jur929
gene11580	K18164|0|pper:PRUPE_ppa004876mg|hypothetical protein; K18164 NADH dehydrogenase [ubiquinone] 1 alpha subcomplex assembly factor 7 (A)	Jur929
gene21591	--	Jur929
gene23539	K13993|6.33344e-119|pper:PRUPE_ppa015151mg|hypothetical protein; K13993 HSP20 family protein (A)	Jur929
gene2761	K06630|0|pmum:103321471|14-3-3-like protein GF14 iota; K06630 14-3-3 protein epsilon (A)	Jur929
gene9018	K02291|0|pper:PRUPE_ppa005962mg|hypothetical protein; K02291 phytoene synthase [EC:2.5.1.32] (A)	Jur929
Prunus_persica_newGene_1395	--	Jur929
gene21726	--	Jur929
gene9140	K15032|0|pmum:103327451|uncharacterized LOC103327451; K15032 mTERF domain-containing protein, mitochondrial (A)	Jur929
gene4305	--	Jur929
gene23194	--	Jur929
gene11104	--	Jur929
gene5395	K11547|0|pper:PRUPE_ppa003403mg|hypothetical protein; K11547 kinetochore protein NDC80 (A)	Jur929
gene7725	--	Jur929
gene9765	K10563|0|pper:PRUPE_ppa006603mg|hypothetical protein; K10563 formamidopyrimidine-DNA glycosylase [EC:3.2.2.23 4.2.99.18] (A)	Jur929
Prunus_persica_newGene_1392	--	Jur929
gene9597	--	Jur929
gene3248	K14379|0|pper:PRUPE_ppa008147mg|hypothetical protein; K14379 tartrate-resistant acid phosphatase type 5 [EC:3.1.3.2] (A)	Jur929
gene12204	K03327|0|pper:PRUPE_ppa018676mg|hypothetical protein; K03327 multidrug resistance protein, MATE family (A)	Jur929
gene17360	K04077|0|pper:PRUPE_ppa003093mg|hypothetical protein; K04077 chaperonin GroEL (A)	Jur929
gene632	--	Jur929
gene17003	--	Jur929
gene19257	--	Jur929
gene1605	--	Jur929
gene17230	--	Jur929
gene4180	--	Jur929
gene21772	--	Jur929
gene15008	--	Jur929
gene9847	--	Jur929
gene25362	--	Jur929
gene5684	--	Jur929
gene15589	K01704|4.02163e-144|pmum:103337074|3-isopropylmalate dehydratase small subunit 3-like; K01704 3-isopropylmalate/(R)-2-methylmalate dehydratase small subunit [EC:4.2.1.33 4.2.1.35] (A)	Jur929
gene22979	--	Jur929
gene5257	--	Jur929
gene23968	--	Jur929
gene7031	--	Jur929
gene22184	--	Jur929
gene18488	K13680|0|pmum:103326637|glucomannan 4-beta-mannosyltransferase 2; K13680 beta-mannan synthase [EC:2.4.1.32] (A)	Jur929
gene15655	--	Jur929
gene17197	--	Jur929
gene24577	--	Jur929
gene1493	--	Jur929
gene14256	K15032|0|pmum:103342698|uncharacterized LOC103342698; K15032 mTERF domain-containing protein, mitochondrial (A)	Jur929
gene25113	K17744|0|pper:PRUPE_ppa008631mg|hypothetical protein; K17744 L-galactose dehydrogenase [EC:1.1.1.316] (A)	Jur929
gene16304	K13447|0|pper:PRUPE_ppa000984mg|hypothetical protein; K13447 respiratory burst oxidase [EC:1.6.3.- 1.11.1.-] (A)	Jur929
gene10018	K14455|0|pmum:103328323|aspartate aminotransferase, mitochondrial; K14455 aspartate aminotransferase, mitochondrial [EC:2.6.1.1] (A)	Jur929
gene11780	--	Jur929
gene1221	K01870|0|pper:PRUPE_ppa000564mg|hypothetical protein; K01870 isoleucyl-tRNA synthetase [EC:6.1.1.5] (A)	Jur929
gene3106	--	Jur929
gene3018	K01809|0|pper:PRUPE_ppa005896mg|hypothetical protein; K01809 mannose-6-phosphate isomerase [EC:5.3.1.8] (A)	Jur929
gene16213	--	Jur929
gene10293	K11000|0|pmum:103328450|callose synthase 12; K11000 callose synthase [EC:2.4.1.-] (A)	Jur929
gene3039	K15115|0|pmum:103341516|nicotinamide adenine dinucleotide transporter 2, mitochondrial; K15115 solute carrier family 25 (mitochondrial folate transporter), member 32 (A)	Jur929
gene14951	K10999|0|pper:PRUPE_ppa000557mg|hypothetical protein; K10999 cellulose synthase A [EC:2.4.1.12] (A)	Jur929
gene9793	--	Jur929
gene5622	--	Jur929
gene14633	K00919|0|pper:PRUPE_ppa006793mg|hypothetical protein; K00919 4-diphosphocytidyl-2-C-methyl-D-erythritol kinase [EC:2.7.1.148] (A)	Jur929
gene16883	--	Jur929
gene12880	K05391|0|pmum:103325245|cyclic nucleotide-gated ion channel 1-like; K05391 cyclic nucleotide gated channel, other eukaryote (A)	Jur929
gene1364	--	Jur929
gene18440	K02939|5.87935e-108|pper:PRUPE_ppa011810mg|hypothetical protein; K02939 large subunit ribosomal protein L9 (A)	Jur929
gene1492	K08679|0|pper:PRUPE_ppa005434mg|hypothetical protein; K08679 UDP-glucuronate 4-epimerase [EC:5.1.3.6] (A)	Jur929
gene11709	K01530|0|pper:PRUPE_ppa000430mg|hypothetical protein; K01530 phospholipid-translocating ATPase [EC:3.6.3.1] (A)	Jur929
gene8534	--	Jur929
gene3126	K09338|4.01695e-160|pper:PRUPE_ppa011006mg|hypothetical protein; K09338 homeobox-leucine zipper protein (A)	Jur929
gene25905	--	Jur929
gene5724	--	Jur929
gene16448	K01940|0|pper:PRUPE_ppa004728mg|hypothetical protein; K01940 argininosuccinate synthase [EC:6.3.4.5] (A)	Jur929
gene8533	--	Jur929
gene4693	--	Jur929
gene191	--	Jur929
gene1236	--	Jur929
gene15169	--	Jur929
gene18004	--	Jur929
gene20602	--	Jur929
gene12656	--	Jur929
gene18133	--	Jur929
gene17680	K02553|3.16371e-116|pper:PRUPE_ppa012517mg|hypothetical protein; K02553 regulator of ribonuclease activity A (A)	Jur929
gene2938	K01551|0|pper:PRUPE_ppa005472mg|hypothetical protein; K01551 arsenite-transporting ATPase [EC:3.6.3.16] (A)	Jur929
gene17291	--	Jur929
gene4863	--	Jur929
gene2544	--	Jur929
gene7249	--	Jur929
gene21185	--	Jur929
gene23714	K15382|2.65663e-160|pper:PRUPE_ppa010181mg|hypothetical protein; K15382 solute carrier family 50 (sugar transporter) (A)	Jur929
gene5765	--	Jur929
gene12369	--	Jur929
gene25698	K05941|0|pmum:103334442|glutathione gamma-glutamylcysteinyltransferase 1; K05941 glutathione gamma-glutamylcysteinyltransferase [EC:2.3.2.15] (A)	Jur929
gene9262	K00940|5.38088e-114|pmum:103327609|probable nucleoside diphosphate kinase 5; K00940 nucleoside-diphosphate kinase [EC:2.7.4.6] (A)	Jur929
gene22127	K13126|0|pper:PRUPE_ppa020841mg|hypothetical protein; K13126 polyadenylate-binding protein (A)	Jur929
gene17711	--	Jur929
gene10518	K08332|0|pper:PRUPE_ppa007075mg|hypothetical protein; K08332 vacuolar protein 8 (A)	Jur929
gene23861	K05841|0|pper:PRUPE_ppa002535mg|hypothetical protein; K05841 sterol 3beta-glucosyltransferase [EC:2.4.1.173] (A)	Jur929
gene24281	--	Jur929
gene34	--	Jur929
gene17752	--	Jur929
gene13755	--	Jur929
gene25710	K12608|0|pper:PRUPE_ppa009218mg|hypothetical protein; K12608 CCR4-NOT complex subunit CAF16 (A)	Jur929
gene16417	--	Jur929
gene7282	K15095|0|pper:PRUPE_ppa018029mg|hypothetical protein; K15095 (+)-neomenthol dehydrogenase [EC:1.1.1.208] (A)	Jur929
gene15022	K00602|0|pmum:103336648|bifunctional purine biosynthesis protein purH; K00602 phosphoribosylaminoimidazolecarboxamide formyltransferase / IMP cyclohydrolase [EC:2.1.2.3 3.5.4.10] (A)	Jur929
gene13024	--	Jur929
gene20202	--	Jur929
gene12857	K09338|0|pper:PRUPE_ppa001343mg|hypothetical protein; K09338 homeobox-leucine zipper protein (A)	Jur929
gene11504	--	Jur929
gene4286	--	Jur929
gene8530	--	Jur929
gene25807	--	Jur929
gene1574	--	Jur929
gene7679	--	Jur929
gene2762	--	Jur929
gene1015	--	Jur929
gene15431	--	Jur929
gene22614	--	Jur929
gene17798	--	Jur929
gene3344	--	Jur929
gene20400	--	Jur929
gene1733	--	Jur929
gene13091	K03549|0|pper:PRUPE_ppa016662mg|hypothetical protein; K03549 KUP system potassium uptake protein (A)	Jur929
gene19728	--	Jur929
gene898	K02933|3.58152e-157|pper:PRUPE_ppa011034mg|hypothetical protein; K02933 large subunit ribosomal protein L6 (A)	Jur929
gene9438	--	Jur929
gene23857	--	Jur929
gene25056	K01876|0|pper:PRUPE_ppa024270mg|hypothetical protein; K01876 aspartyl-tRNA synthetase [EC:6.1.1.12] (A)	Jur929
Prunus_persica_newGene_2718	--	Jur929
gene119	K08867|0|pper:PRUPE_ppa001963mg|hypothetical protein; K08867 WNK lysine deficient protein kinase [EC:2.7.11.1] (A)	Jur929
gene18097	--	Jur929
Prunus_persica_newGene_2370	--	Jur929
gene21228	K15711|0|pmum:103326849|putative SWI/SNF-related matrix-associated actin-dependent regulator of chromatin subfamily A member 3-like 1; K15711 SWI/SNF-related matrix-associated actin-dependent regulator of chromatin subfamily A3 [EC:3.6.4.- 6.3.2.19] (A)	Jur929
gene11479	--	Jur929
gene3444	K09494|0|pper:PRUPE_ppa004143mg|hypothetical protein; K09494 T-complex protein 1 subunit beta (A)	Jur929
gene23496	K13691|0|pper:PRUPE_ppa005294mg|hypothetical protein; K13691 pathogen-inducible salicylic acid glucosyltransferase [EC:2.4.1.-] (A)	Jur929
gene1205	--	Jur929
gene3943	K00599|0|pper:PRUPE_ppa020705mg|hypothetical protein; K00599 methyltransferase-like protein 6 [EC:2.1.1.-] (A)	Jur929
gene14973	--	Jur929
gene18358	--	Jur929
gene141	--	Jur929
gene4505	--	Jur929
gene13077	--	Jur929
gene13921	--	Jur929
gene12111	K00981|0|pmum:103327001|phosphatidate cytidylyltransferase-like; K00981 phosphatidate cytidylyltransferase [EC:2.7.7.41] (A)	Jur929
gene20288	K02879|6.18691e-133|pper:PRUPE_ppa011134mg|hypothetical protein; K02879 large subunit ribosomal protein L17 (A)	Jur929
gene9181	--	Jur929
gene9091	--	Jur929
gene20282	--	Jur929
gene16334	--	Jur929
gene22591	K06662|0|pmum:103340455|cell cycle checkpoint protein RAD17; K06662 cell cycle checkpoint protein (A)	Jur929
gene12371	--	Jur929
gene17923	--	Jur929
gene268	K16253|1.20675e-111|pper:PRUPE_ppa020487mg|hypothetical protein; K16253 DNA-directed RNA polymerase IV and V subunit 7 (A)	Jur929
gene17121	--	Jur929
gene9258	K07195|0|pper:PRUPE_ppa002868mg|hypothetical protein; K07195 exocyst complex component 7 (A)	Jur929
gene9706	K13993|5.76047e-134|pper:PRUPE_ppa010836mg|hypothetical protein; K13993 HSP20 family protein (A)	Jur929
gene15010	--	Jur929
gene1917	--	Jur929
gene16090	--	Jur929
gene5984	K15032|0|pmum:103330839|uncharacterized LOC103330839; K15032 mTERF domain-containing protein, mitochondrial (A)	Jur929
gene9638	--	Jur929
gene3320	--	Jur929
gene1339	--	Jur929
gene5105	--	Jur929
gene4455	--	Jur929
gene23433	--	Jur929
gene19464	--	Jur929
gene2187	--	Jur929
gene659	--	Jur929
gene8543	--	Jur929
gene21375	--	Jur929
gene4600	--	Jur929
gene26031	K02835|0|pper:PRUPE_ppa017684mg|hypothetical protein; K02835 peptide chain release factor 1 (A)	Jur929
gene8361	K03026|0|pmum:103333371|uncharacterized LOC103333371; K03026 DNA-directed RNA polymerase III subunit RPC4 (A)	Jur929
gene13695	K18416|0|pmum:103326005|uncharacterized exonuclease domain-containing protein At3g15140; K18416 3'-5' exoribonuclease 1 [EC:3.1.-.-] (A)	Jur929
gene8987	--	Jur929
gene6547	--	Jur929
gene9798	K00818|0|pmum:103328139|acetylornithine aminotransferase, mitochondrial; K00818 acetylornithine aminotransferase [EC:2.6.1.11] (A)	Jur929
gene22769	--	Jur929
gene1373	--	Jur929
gene2955	K10525|0|pper:PRUPE_ppa010397mg|hypothetical protein; K10525 allene oxide cyclase [EC:5.3.99.6] (A)	Jur929
gene19365	--	Jur929
gene4105	--	Jur929
gene12867	--	Jur929
gene17843	--	Jur929
gene9917	--	Jur929
gene9599	--	Jur929
gene5285	--	Jur929
gene24095	--	Jur929
gene7253	K09338|0|pper:PRUPE_ppa001436mg|hypothetical protein; K09338 homeobox-leucine zipper protein (A)	Jur929
gene23077	--	Jur929
gene6796	--	Jur929
gene24895	--	Jur929
gene23523	K00215|0|pmum:103341350|4-hydroxy-tetrahydrodipicolinate reductase 2, chloroplastic; K00215 4-hydroxy-tetrahydrodipicolinate reductase [EC:1.17.1.8] (A)	Jur929
gene14154	K18848|0|pper:PRUPE_ppa007044mg|hypothetical protein; K18848 indole-3-acetate O-methyltransferase [EC:2.1.1.278] (A)	Jur929
gene979	K10400|0|pmum:103323266|phragmoplast orienting kinesin-1; K10400 kinesin family member 15 (A)	Jur929
gene9063	K06174|0|pper:PRUPE_ppa015638mg|hypothetical protein; K06174 ATP-binding cassette, sub-family E, member 1 (A)	Jur929
gene15993	K10878|0|pper:PRUPE_ppa024198mg|hypothetical protein; K10878 meiotic recombination protein SPO11 (A)	Jur929
gene12804	K14830|0|pper:PRUPE_ppa008201mg|hypothetical protein; K14830 protein MAK11 (A)	Jur929
gene8056	--	Jur929
gene3241	--	Jur929
gene20601	--	Jur929
gene24233	--	Jur80
gene25033	--	Jur80
gene13988	K03146|0|pper:PRUPE_ppa007657mg|hypothetical protein; K03146 thiamine thiazole synthase (A)	Jur80
gene25653	--	Jur80
gene2574	K09338|0|pper:PRUPE_ppa018002mg|hypothetical protein; K09338 homeobox-leucine zipper protein (A)	Jur80
gene26093	--	Jur80
gene18023	--	Jur80
gene16107	--	Jur80
gene4519	K01662|0|pper:PRUPE_ppa002074mg|hypothetical protein; K01662 1-deoxy-D-xylulose-5-phosphate synthase [EC:2.2.1.7] (A)	Jur80
gene20737	K11275|3.42323e-67|pper:PRUPE_ppa011342mg|hypothetical protein; K11275 histone H1/5 (A)	Jur80
Prunus_persica_newGene_979	--	Jur80
gene19717	K10643|0|pmum:103337728|uncharacterized LOC103337728; K10643 CCR4-NOT transcription complex subunit 4 [EC:6.3.2.19] (A)	Jur80
gene427	K17991|3.61215e-179|pper:PRUPE_ppa010705mg|hypothetical protein; K17991 peroxygenase [EC:1.11.2.3] (A)	Jur80
gene1389	--	Jur80
gene1713	K01897|8.13953e-67|pper:PRUPE_ppa001870mg|hypothetical protein; K01897 long-chain acyl-CoA synthetase [EC:6.2.1.3] (A)	Jur80
gene6678	K03094|9.34163e-94|pmum:103331274|SKP1-like protein 1A; K03094 S-phase kinase-associated protein 1 (A)	Jur80
gene3892	--	Jur80
gene22825	--	Jur80
gene13820	--	Jur80
gene2951	--	Jur80
gene8303	--	Jur80
gene20799	K06961|1.14543e-29|pmum:103318714|KRR1 small subunit processome component homolog; K06961 ribosomal RNA assembly protein (A)	Jur80
gene13660	--	Jur80
gene23448	K05391|0|pper:PRUPE_ppa001993mg|hypothetical protein; K05391 cyclic nucleotide gated channel, other eukaryote (A)	Jur80
gene45	--	Jur80
gene25809	K14484|1.89891e-129|pper:PRUPE_ppa011843mg|hypothetical protein; K14484 auxin-responsive protein IAA (A)	Jur80
gene5545	--	Jur80
gene1572	K13899|2.14055e-76|pper:PRUPE_ppa013391mg|hypothetical protein; K13899 cystatin-C (A)	Jur80
gene21799	K02979|1.13616e-28|pper:PRUPE_ppa014541mg|hypothetical protein; K02979 small subunit ribosomal protein S28e (A)	Jur80
gene20548	--	Jur80
gene23495	--	Jur80
gene2528	--	Jur80
gene4119	--	Jur80
gene22364	--	Jur80
gene8804	--	Jur80
gene1889	K01802|1.68104e-157|pper:PRUPE_ppa010867mg|hypothetical protein; K01802 peptidylprolyl isomerase [EC:5.2.1.8] (A)	Jur80
gene20104	K10863|0|pmum:103341550|transcription factor bHLH140; K10863 aprataxin [EC:3.-.-.-] (A)	Jur80
gene3563	K11253|1.4963e-93|crb:CARUB_v10002094mg|hypothetical protein; K11253 histone H3 (A)	Jur80
Prunus_persica_newGene_2155	--	Jur80
gene20897	--	Jur80
gene18213	--	Jur80
gene14268	--	Jur80
gene5599	--	Jur80
gene789	--	Jur80
gene23144	K10393|0|pper:PRUPE_ppa019239mg|hypothetical protein; K10393 kinesin family member 2/24 (A)	Jur80
gene5677	K00454|0|pmum:103330513|linoleate 13S-lipoxygenase 2-1, chloroplastic-like; K00454 lipoxygenase [EC:1.13.11.12] (A)	Jur80
gene8020	--	Jur80
gene4448	--	Jur80
gene13005	K02694|3.19962e-155|pper:PRUPE_ppa010953mg|hypothetical protein; K02694 photosystem I subunit III (A)	Jur80
gene19679	--	Jur80
gene2155	K00387|0|pxb:103961471|sulfite oxidase-like; K00387 sulfite oxidase [EC:1.8.3.1] (A)	Jur80
gene3128	K09645|0|pper:PRUPE_ppa005652mg|hypothetical protein; K09645 vitellogenic carboxypeptidase-like protein [EC:3.4.16.-] (A)	Jur80
gene9186	--	Jur80
gene12692	K15382|2.35785e-145|pper:PRUPE_ppa010808mg|hypothetical protein; K15382 solute carrier family 50 (sugar transporter) (A)	Jur80
gene4931	--	Jur80
gene1496	K00600|0|pper:PRUPE_ppa005242mg|hypothetical protein; K00600 glycine hydroxymethyltransferase [EC:2.1.2.1] (A)	Jur80
gene24053	--	Jur80
gene9329	K00671|0|pper:PRUPE_ppa005983mg|hypothetical protein; K00671 glycylpeptide N-tetradecanoyltransferase [EC:2.3.1.97] (A)	Jur80
gene18329	--	Jur80
gene7997	--	Jur80
gene14719	K14571|0|pper:PRUPE_ppa001430mg|hypothetical protein; K14571 ribosome biogenesis ATPase (A)	Jur80
gene13800	--	Jur80
gene22678	K00831|0|pper:PRUPE_ppa006013mg|hypothetical protein; K00831 phosphoserine aminotransferase [EC:2.6.1.52] (A)	Jur80
gene12382	K16297|0|pper:PRUPE_ppa005035mg|hypothetical protein; K16297 serine carboxypeptidase-like clade II [EC:3.4.16.-] (A)	Jur80
gene2731	--	Jur80
gene608	--	Jur80
gene16215	--	Jur80
gene16972	K13379|0|pper:PRUPE_ppa007588mg|hypothetical protein; K13379 reversibly glycosylated polypeptide / UDP-arabinopyranose mutase [EC:2.4.1.- 5.4.99.30] (A)	Jur80
gene4995	--	Jur80
gene7150	--	Jur80
gene8549	--	Jur80
gene15211	--	Jur80
gene22090	--	Jur80
gene18267	--	Jur80
gene815	--	Jur80
gene25620	--	Jur80
gene13859	--	Jur80
gene19290	--	Jur80
gene18806	K09842|0|pper:PRUPE_ppa000263mg|hypothetical protein; K09842 abscisic-aldehyde oxidase [EC:1.2.3.14] (A)	Jur80
gene1078	--	Jur80
gene7912	--	Jur80
gene12229	--	Jur80
gene22339	--	Jur80
gene474	--	Jur80
gene24884	K00058|0|pper:PRUPE_ppa003143mg|hypothetical protein; K00058 D-3-phosphoglycerate dehydrogenase [EC:1.1.1.95] (A)	Jur80
gene23221	--	Jur80
gene2017	--	Jur80
gene9571	--	Jur80
Prunus_persica_newGene_1197	--	Jur80
gene14033	--	Jur80
gene19813	--	Jur80
gene8588	--	Jur80
gene20696	K01807|0|pper:PRUPE_ppa009739mg|hypothetical protein; K01807 ribose 5-phosphate isomerase A [EC:5.3.1.6] (A)	Jur80
gene8318	--	Jur80
gene14127	K14190|0|pper:PRUPE_ppa005736mg|hypothetical protein; K14190 GDP-L-galactose phosphorylase [EC:2.7.7.69] (A)	Jur80
gene4442	--	Jur80
gene12022	--	Jur80
gene22145	K13496|0|pper:PRUPE_ppa004804mg|hypothetical protein; K13496 UDP-glucosyl transferase 73C [EC:2.4.1.-] (A)	Jur80
Prunus_persica_newGene_1113	--	Jur80
gene6950	--	Jur80
gene7454	--	Jur80
gene10976	--	Jur80
gene5537	K02925|0|pper:PRUPE_ppa006946mg|hypothetical protein; K02925 large subunit ribosomal protein L3e (A)	Jur80
gene830	K08248|0|pmum:103323464|(R)-mandelonitrile lyase 1; K08248 mandelonitrile lyase [EC:4.1.2.10] (A)	Jur80
gene5355	--	Jur80
gene2656	K14413|0|pper:PRUPE_ppa002802mg|hypothetical protein; K14413 beta-1,3-galactosyltransferase [EC:2.4.1.-] (A)	Jur80
gene25337	--	Jur80
gene25411	K01148|0|pmum:103334689|poly(A)-specific ribonuclease PARN-like; K01148 poly(A)-specific ribonuclease [EC:3.1.13.4] (A)	Jur80
gene1210	--	Jur80
gene15128	--	Jur80
gene4287	--	Jur80
gene9337	--	Jur80
gene19897	--	Jur80
gene10722	K03327|0|pper:PRUPE_ppa004445mg|hypothetical protein; K03327 multidrug resistance protein, MATE family (A)	Jur80
gene19933	--	Jur80
gene18178	--	Jur80
gene8024	K15414|4.66464e-158|pper:PRUPE_ppa010341mg|hypothetical protein; K15414 complement component 1 Q subcomponent-binding protein, mitochondrial (A)	Jur80
gene22659	K01183|0|pper:PRUPE_ppa008859mg|hypothetical protein; K01183 chitinase [EC:3.2.1.14] (A)	Jur80
gene4620	--	Jur80
gene5986	K00889|0|pper:PRUPE_ppa001758mg|hypothetical protein; K00889 1-phosphatidylinositol-4-phosphate 5-kinase [EC:2.7.1.68] (A)	Jur80
gene18374	--	Jur80
gene20340	K16315|0|pmum:103344500|serine/threonine-protein kinase haspin; K16315 serine/threonine-protein kinase haspin [EC:2.7.11.1] (A)	Jur80
gene2210	--	Jur80
gene1804	K03363|0|pper:PRUPE_ppa005673mg|hypothetical protein; K03363 cell division cycle 20, cofactor of APC complex (A)	Jur80
gene4697	--	Jur80
gene5658	--	Jur80
gene22451	--	Jur80
gene4160	--	Jur80
gene17882	K10257|0|pper:PRUPE_ppa007352mg|hypothetical protein; K10257 omega-3 fatty acid desaturase (delta-15 desaturase) [EC:1.14.19.-] (A)	Jur80
gene18513	--	Jur80
gene8047	--	Jur80
gene8953	K03083|0|pper:PRUPE_ppa006462mg|hypothetical protein; K03083 glycogen synthase kinase 3 beta [EC:2.7.11.26] (A)	Jur80
gene12148	--	Jur80
gene21701	--	Jur80
gene21438	--	Jur80
gene7524	--	Jur80
gene14303	--	Jur80
Prunus_persica_newGene_1576	--	Jur80
gene8920	--	Jur80
gene8564	--	Jur80
gene3125	K13947|0|pper:PRUPE_ppa002528mg|hypothetical protein; K13947 auxin efflux carrier family (A)	Jur80
gene9782	--	Jur80
gene23305	K13153|7.13135e-110|pper:PRUPE_ppa020239mg|hypothetical protein; K13153 U11/U12 small nuclear ribonucleoprotein 25 kDa protein (A)	Jur80
gene26004	K11816|0|pper:PRUPE_ppa007054mg|hypothetical protein; K11816 indole-3-pyruvate monooxygenase [EC:1.14.13.168] (A)	Jur80
gene324	K06892|0|pper:PRUPE_ppa007487mg|hypothetical protein; K06892 feruloyl-CoA ortho-hydroxylase [EC:1.14.11.-] (A)	Jur80
gene16774	--	Jur80
gene4494	--	Jur80
gene7435	--	Jur80
gene7825	--	Jur80
gene22703	--	Jur80
gene13035	--	Jur80
gene14530	--	Jur80
gene25630	--	Jur80
gene25600	K02693|5.80799e-45|pmum:103334364|photosystem I reaction center subunit IV B, chloroplastic; K02693 photosystem I subunit IV (A)	Jur80
gene19272	--	Jur80
gene19086	--	Jur80
gene20513	K06634|0|pmum:103344576|cyclin-H1-1; K06634 cyclin H (A)	Jur80
gene11592	--	Jur80
gene11020	--	Jur80
