# Supplementary material for: Transcriptomic and metabolomic profiling provide novel insights into fruit development and flesh coloration in Prunus mira Koehne, a special wild peach species
Source: BMC Plant Biol. 2019 Nov 1;19:463. doi: 10.1186/s12870-019-2074-6 (PMC6825364; doi:10.1186/s12870-019-2074-6)
Supplement: Supplementary file 18 — Additional file 18: Table S13. The primer sequences for real time PCR. (XLSX 9 kb) [file 12870_2019_2074_MOESM18_ESM.xlsx]

## Sheet: Feuil1
Gene name	Forward (5'-3')	Reverse (5'-3')
ACTIN	ATTGTGAGCAACTGGGATG	CTGACACCATCTCCAGAGTC
gene8694	CAAGTCAAATCGCCAC	CACGCTCTTCTTCCTG
gene22042	CCTAACCCACTGCTTG	TTTGCCTGCTGACCTG
gene19413	CTTACATCAGTGGCAGA	TGAACCCTACTCAATCC
gene18496	TGAATCGCTCATCTGG	TGACCTTGGCAATCCT
gene17098	TTGATTCCTCCTTCGT	TTAGACTTCCTGGCTTAT
gene21555	CACCCAGATCATCGTAT	CTCTTGGAGGTCGTCA
gene2999	TGTTCTAATGCCTCGT	CTCACGCCAAACTCTA
gene2635	CGCTGCGGTATTCATTCT	CGACTCACTTTCTGCTGCTA
gene10917	GAGTTGCCGATTTGTTGC	AGGTCGCTGGCTATGGAG
gene11498	CCATTATCAGGGTTTCC	AGGGTTTGCCTGTGGT
